# Supplementary material for: Associations between resting state functional brain connectivity and childhood anhedonia: A reproduction and replication study
Source: PLoS One. 2023 May 4;18(5):e0277158. doi: 10.1371/journal.pone.0277158 (PMC10159190; doi:10.1371/journal.pone.0277158)
Supplement: S1 Table — Effect sizes (Cohen’s d) with 95% Cis, t-statistics, p-values, ln(Bayes Factor) (lnBF), group means with standard deviations (SD), Shapiro-Wilk statistics (W-statistic), and F-statistics are reported. (XLSX) [file pone.0277158.s018.xlsx]

## Sheet: ST1 
Supplementary Table. 1 - T-test results comparing those with anhedonia from controls using the ABCD 1.0 sample. Effect sizes (Cohen's d) with 95% Cis, t-statistics, p-values, ln(Bayes Factor) (lnBF), group means with standard deviations (SD), Shapiro-Wilk statistics (W-statistic), and F-statistics are reported.
rsfMRI Connectivity	Cohen's-d (95% CI)	t-statistic	p-value	p.adj	lnBF	Anhedonia Mean (SD)	Control Mean (SD)	Outlers (% Total)	W-statistic	p-value (W-statistic)	F-statistic	p-value (F-statistic)
DorsalAttentionLeftHippocampus	-0.291 (-0.436, -0.146)	-3.93098	8.71e-05	0.0266526	5.06028	-0.101 (0.096)	-0.129 (0.095)	102 (4.19)	0.99695	0.000131604	0.972888	0.770215
WithinRetrosplenialTemporal	0.266 (0.123, 0.409)	3.64403	0.000274	0.041922	3.989	0.485 (0.143)	0.525 (0.152)	51 (2.09)	0.99803	0.00490763	1.12471	0.275563
CinguloParietalBrainStem	-0.258 (-0.404, -0.112)	-3.45983	0.00055	0.045135	3.36593	0.023 (0.095)	-0.001 (0.091)	117 (4.8)	0.996335	2.04315e-05	0.913581	0.370379
DefaultDorsalAttention	-0.253 (-0.397, -0.109)	-3.44059	0.00059	0.045135	3.28999	-0.113 (0.063)	-0.129 (0.063)	51 (2.09)	0.997998	0.00433872	1.00135	0.987399
SensorimotorHandBrainStem	0.247 (0.1, 0.393)	3.30437	0.000966	0.051	2.85419	0.084 (0.096)	0.11 (0.106)	110 (4.51)	0.997382	0.000576934	1.23697	0.0546539
SalienceLeftVentraldc	-0.242 (-0.386, -0.098)	-3.29408	0.001	0.051	2.80866	-0.097 (0.094)	-0.12 (0.092)	118 (4.84)	0.997399	0.000629918	0.951155	0.608207
WithinCinguloOpercular	0.229 (0.086, 0.372)	3.14152	0.0017	0.0743143	2.32291	0.273 (0.08)	0.291 (0.078)	67 (2.75)	0.997604	0.00107888	0.930821	0.466149
RetrosplenialTemporalRightCerebellumCortex	0.226 (0.082, 0.369)	3.0843	0.00206	0.078795	2.15086	0.097 (0.127)	0.127 (0.136)	92 (3.78)	0.997217	0.0003069	1.14913	0.198104
CinguloParietalRightPallidum	0.222 (0.078, 0.366)	3.02378	0.00252	0.08568	1.97401	0.101 (0.132)	0.127 (0.119)	112 (4.6)	0.998009	0.00541974	0.813419	0.03861
SensorimotorHandRightHippocampus	0.22 (0.074, 0.365)	2.96471	0.00306	0.093636	1.8087	0.078 (0.097)	0.099 (0.099)	128 (5.25)	0.995126	7.17293e-07	1.02965	0.804386
CinguloOpercularBrainStem	0.203 (0.058, 0.347)	2.75039	0.006	0.166909	1.20432	0.005 (0.102)	0.026 (0.101)	127 (5.21)	0.997144	0.000275667	0.977743	0.806519
DefaultLeftHippocampus	0.2 (0.053, 0.346)	2.67087	0.00762	0.187097	1.0055	0.05 (0.093)	0.068 (0.092)	155 (6.36)	0.99497	5.54183e-07	0.968073	0.736185
SensorimotorMouthLeftVentraldc	0.194 (0.05, 0.338)	2.64428	0.00824	0.187097	0.920399	0.06 (0.102)	0.08 (0.102)	114 (4.68)	0.995228	8.72857e-07	0.998011	0.961919
CinguloOpercularRightVentraldc	0.196 (0.05, 0.341)	2.6313	0.00856	0.187097	0.898443	0.107 (0.096)	0.126 (0.1)	116 (4.76)	0.994889	3.62802e-07	1.07108	0.537657
RetrosplenialTemporalRightThalamusProper	0.187 (0.044, 0.331)	2.56107	0.0105	0.197064	0.706438	0.136 (0.118)	0.157 (0.107)	103 (4.23)	0.997894	0.00346565	0.824168	0.0519161
FrontoParietalSensorimotorMouth	0.187 (0.042, 0.332)	2.53272	0.0114	0.197064	0.643906	-0.08 (0.061)	-0.068 (0.064)	130 (5.33)	0.995995	7.95335e-06	1.08995	0.432917
CinguloParietalRightCaudate	0.185 (0.042, 0.329)	2.52875	0.0115	0.197064	0.627945	0.069 (0.103)	0.089 (0.104)	108 (4.43)	0.996205	1.32511e-05	1.01585	0.9026
DorsalAttentionLeftVentraldc	0.184 (0.04, 0.328)	2.50062	0.0125	0.197064	0.562385	0.258 (0.153)	0.286 (0.15)	95 (3.9)	0.997643	0.001363	0.966738	0.723024
AuditoryRightPutamen	0.181 (0.039, 0.324)	2.49069	0.0128	0.197064	0.528321	0.112 (0.145)	0.137 (0.137)	81 (3.32)	0.996957	0.000123685	0.887435	0.228267
SalienceLeftAccumbensArea	0.183 (0.039, 0.327)	2.48605	0.013	0.197064	0.527074	0.096 (0.093)	0.114 (0.103)	109 (4.47)	0.996824	9.01667e-05	1.23752	0.0507465
SalienceRightThalamusProper	0.181 (0.037, 0.325)	2.46075	0.0139	0.197064	0.46398	0.127 (0.058)	0.138 (0.06)	113 (4.64)	0.99779	0.00244941	1.09381	0.411399
FrontoParietalRightVentraldc	0.184 (0.035, 0.332)	2.42189	0.0155	0.197064	0.398424	-0.053 (0.139)	-0.029 (0.129)	190 (7.8)	0.994555	2.38455e-07	0.85647	0.133123
CinguloOpercularLeftAccumbensArea	0.179 (0.033, 0.324)	2.41043	0.016	0.197064	0.352142	0.084 (0.097)	0.102 (0.104)	128 (5.25)	0.997045	0.000199597	1.134	0.251679
SalienceVentralAttention	0.176 (0.033, 0.32)	2.40984	0.016	0.197064	0.338586	0.075 (0.074)	0.088 (0.074)	101 (4.14)	0.996934	0.000124548	0.979528	0.819207
SalienceRightAmygdala	0.177 (0.033, 0.321)	2.4091	0.0161	0.197064	0.34124	0.004 (0.096)	0.021 (0.094)	132 (5.42)	0.995998	8.09036e-06	0.964199	0.703791
DorsalAttentionLeftAccumbensArea	0.175 (0.031, 0.319)	2.37562	0.0176	0.207138	0.262557	0.131 (0.06)	0.142 (0.061)	114 (4.68)	0.997671	0.00160824	1.04274	0.710824
FrontoParietalLeftVentraldc	0.176 (0.028, 0.324)	2.33275	0.0197	0.218571	0.187049	0.003 (0.097)	0.02 (0.098)	182 (7.47)	0.993647	2.68949e-08	1.0195	0.880482
CinguloOpercularRightHippocampus	0.173 (0.027, 0.319)	2.32765	0.02	0.218571	0.162131	-0.035 (0.109)	-0.016 (0.113)	117 (4.8)	0.995739	3.59128e-06	1.06399	0.579315
WithinDefault	0.165 (0.022, 0.308)	2.26133	0.0238	0.251131	-0.00326655	0.236 (0.069)	0.248 (0.07)	77 (3.16)	0.996763	6.46844e-05	1.03577	0.75675
DefaultLeftVentraldc	0.166 (0.02, 0.312)	2.23251	0.0257	0.26214	-0.0499983	0.048 (0.099)	0.066 (0.103)	122 (5.01)	0.997278	0.000423467	1.07156	0.534946
CinguloOpercularRetrosplenialTemporal	-0.16 (-0.303, -0.018)	-2.20611	0.0275	0.264273	-0.12765	-0.088 (0.072)	-0.1 (0.079)	91 (3.73)	0.99792	0.00366715	1.18507	0.113498
AuditoryLeftAmygdala	-0.163 (-0.308, -0.018)	-2.20318	0.0277	0.264273	-0.119142	-0.038 (0.126)	-0.061 (0.139)	152 (6.24)	0.997095	0.000258758	1.22765	0.0607519
CinguloOpercularLeftAmygdala	0.162 (0.017, 0.307)	2.19163	0.0285	0.264273	-0.144565	0.038 (0.122)	0.058 (0.12)	119 (4.88)	0.997207	0.000329889	0.966707	0.723429
SensorimotorHandLeftPallidum	0.16 (0.015, 0.306)	2.16358	0.0306	0.26605	-0.20034	0.035 (0.127)	0.055 (0.124)	117 (4.8)	0.996226	1.47086e-05	0.961815	0.688151
DefaultVentralAttention	0.158 (0.015, 0.302)	2.16183	0.0307	0.26605	-0.214798	0.092 (0.055)	0.101 (0.058)	75 (3.08)	0.995488	1.4414e-06	1.10797	0.34485
DorsalAttentionRightVentraldc	0.159 (0.014, 0.304)	2.15435	0.0313	0.26605	-0.223212	0.028 (0.082)	0.042 (0.089)	154 (6.32)	0.996405	2.98555e-05	1.20319	0.0904369
SalienceRightCaudate	0.155 (0.013, 0.297)	2.13251	0.0331	0.273746	-0.283858	0.285 (0.154)	0.308 (0.15)	99 (4.06)	0.997246	0.000348626	0.9507	0.601333
AuditoryRightPallidum	0.154 (0.009, 0.299)	2.07514	0.0381	0.299595	-0.385679	0.142 (0.102)	0.158 (0.104)	123 (5.05)	0.997502	0.000915471	1.05064	0.660859
FrontoParietalRightAccumbensArea	0.151 (0.006, 0.297)	2.04327	0.0411	0.299595	-0.448882	-0.016 (0.097)	-0.003 (0.09)	178 (7.3)	0.994541	2.1487e-07	0.866741	0.156326
FrontoParietalLeftThalamusProper	0.152 (0.006, 0.299)	2.03884	0.0416	0.299595	-0.450137	-0.075 (0.078)	-0.062 (0.085)	144 (5.91)	0.995242	1.063e-06	1.19599	0.105404
SensorimotorHandRightThalamusProper	-0.152 (-0.298, -0.006)	-2.03777	0.0417	0.299595	-0.454306	-0.055 (0.12)	-0.075 (0.132)	146 (5.99)	0.995307	1.27774e-06	1.20687	0.0882739
CinguloParietalLeftVentraldc	0.15 (0.006, 0.295)	2.03679	0.0418	0.299595	-0.465055	0.078 (0.105)	0.094 (0.105)	112 (4.6)	0.996732	6.80229e-05	0.985297	0.86446
AuditoryLeftHippocampus	-0.151 (-0.296, -0.005)	-2.03366	0.0421	0.299595	-0.468824	-0.027 (0.056)	-0.035 (0.057)	136 (5.58)	0.996619	5.30514e-05	1.04415	0.703692
CinguloParietalRightHippocampus	0.148 (0.003, 0.292)	2.00048	0.0456	0.317127	-0.536601	0.139 (0.1)	0.154 (0.103)	123 (5.05)	0.997082	0.000221053	1.06602	0.564195
RetrosplenialTemporalRightVentraldc	0.147 (0.002, 0.291)	1.98867	0.0469	0.31892	-0.561798	0.004 (0.122)	0.022 (0.12)	117 (4.8)	0.995233	8.97242e-07	0.955334	0.638986
VentralAttentionVisual	-0.144 (-0.288, 0)	-1.9661	0.0494	0.32423	-0.610139	-0.103 (0.056)	-0.112 (0.062)	83 (3.41)	0.994763	2.18368e-07	1.20209	0.0893235
DorsalAttentionVentralAttention	-0.143 (-0.286, 0)	-1.96236	0.0498	0.32423	-0.623438	-0.076 (0.058)	-0.084 (0.055)	77 (3.16)	0.998088	0.00656099	0.890462	0.241657
AuditoryLeftCerebellumCortex	0.143 (-0.001, 0.287)	1.94716	0.0516	0.32895	-0.64386	-0.101 (0.121)	-0.084 (0.123)	113 (4.64)	0.995704	3.19182e-06	1.03583	0.758372
DorsalAttentionLeftPallidum	0.143 (-0.002, 0.289)	1.9343	0.0532	0.332229	-0.660215	-0.014 (0.167)	0.01 (0.166)	108 (4.43)	0.996086	9.31342e-06	0.979502	0.820685
WithinVentralAttention	0.138 (-0.004, 0.28)	1.90003	0.0575	0.3468	-0.745784	0.218 (0.077)	0.228 (0.072)	50 (2.05)	0.996011	5.6649e-06	0.875639	0.17845
SalienceRightHippocampus	0.138 (-0.004, 0.281)	1.89851	0.0578	0.3468	-0.743042	-0.019 (0.147)	0.002 (0.149)	136 (5.58)	0.996532	4.05538e-05	1.03081	0.791617
SensorimotorMouthLeftHippocampus	0.14 (-0.006, 0.287)	1.88043	0.0602	0.353343	-0.754121	0.075 (0.103)	0.09 (0.103)	129 (5.29)	0.99646	3.14595e-05	0.988248	0.887755
WithinCinguloParietal	0.136 (-0.006, 0.278)	1.87303	0.0612	0.353343	-0.793766	0.735 (0.247)	0.767 (0.237)	46 (1.89)	0.99565	1.95467e-06	0.91789	0.383789
DorsalAttentionSalience	-0.13 (-0.273, 0.013)	-1.77662	0.0758	0.414915	-0.959078	-0.037 (0.067)	-0.046 (0.071)	99 (4.06)	0.997165	0.000264879	1.10805	0.343536
VentralAttentionLeftCerebellumCortex	-0.13 (-0.274, 0.014)	-1.76563	0.0776	0.414915	-0.971648	0.01 (0.101)	-0.003 (0.103)	118 (4.84)	0.997721	0.0019448	1.04329	0.707889
WithinVisual	0.127 (-0.015, 0.268)	1.75696	0.0791	0.414915	-1.00593	0.402 (0.112)	0.416 (0.107)	56 (2.3)	0.9979	0.00305605	0.913252	0.354084
SensorimotorMouthLeftCaudate	-0.13 (-0.276, 0.015)	-1.7564	0.0792	0.414915	-0.980815	0.017 (0.089)	0.006 (0.086)	146 (5.99)	0.996602	5.2483e-05	0.935008	0.500481
SensorimotorMouthRightCaudate	0.129 (-0.015, 0.272)	1.75565	0.0793	0.414915	-0.993053	0.133 (0.102)	0.147 (0.105)	113 (4.64)	0.997378	0.0005749	1.06962	0.539949
VentralAttentionLeftCaudate	0.13 (-0.015, 0.275)	1.75149	0.08	0.414915	-0.98936	0.018 (0.087)	0.03 (0.092)	140 (5.74)	0.997242	0.000401492	1.13069	0.263067
WithinDorsalAttention	0.125 (-0.017, 0.266)	1.71911	0.0857	0.43707	-1.06669	0.24 (0.088)	0.249 (0.077)	41 (1.68)	0.997494	0.000666555	0.776301	0.00980253
SalienceLeftCaudate	0.126 (-0.02, 0.271)	1.69192	0.0908	0.444842	-1.0895	0.112 (0.144)	0.13 (0.144)	153 (6.28)	0.996949	0.000161575	0.998574	0.966065
VentralAttentionRightAccumbensArea	-0.128 (-0.276, 0.021)	-1.68793	0.0916	0.444842	-1.07683	-0.013 (0.078)	-0.024 (0.081)	148 (6.07)	0.996845	0.000113622	1.0835	0.478798
CinguloOpercularDefault	-0.122 (-0.264, 0.02)	-1.68062	0.093	0.444842	-1.12849	-0.093 (0.064)	-0.101 (0.065)	57 (2.34)	0.998265	0.0121551	1.01256	0.926076
SensorimotorHandRightPallidum	0.124 (-0.021, 0.269)	1.67126	0.0948	0.444842	-1.12587	0.236 (0.146)	0.254 (0.146)	139 (5.7)	0.996519	3.94673e-05	1.00025	0.978817
FrontoParietalRightPallidum	-0.126 (-0.274, 0.022)	-1.66592	0.0959	0.444842	-1.11705	-0.019 (0.081)	-0.029 (0.083)	163 (6.69)	0.996063	1.13529e-05	1.06782	0.563082
CinguloOpercularVentralAttention	0.121 (-0.021, 0.263)	1.66429	0.0962	0.444842	-1.15693	0.011 (0.052)	0.018 (0.059)	74 (3.04)	0.997859	0.00277841	1.2587	0.0321744
DorsalAttentionLeftAmygdala	-0.123 (-0.268, 0.022)	-1.65823	0.0974	0.444842	-1.14723	-0.053 (0.079)	-0.064 (0.09)	133 (5.46)	0.996242	1.66403e-05	1.2895	0.0208229
VisualRightPallidum	0.121 (-0.023, 0.265)	1.64838	0.0994	0.4473	-1.17161	-0.037 (0.104)	-0.025 (0.104)	125 (5.13)	0.996746	7.52788e-05	1.00366	0.994783
SensorimotorHandRightAccumbensArea	0.119 (-0.024, 0.263)	1.6301	0.103	0.454629	-1.20357	0.2 (0.129)	0.215 (0.126)	96 (3.94)	0.997441	0.000673732	0.944091	0.556636
DefaultRightCaudate	0.121 (-0.025, 0.267)	1.62516	0.104	0.454629	-1.19353	-0.049 (0.086)	-0.039 (0.084)	159 (6.52)	0.995676	3.72531e-06	0.953352	0.628351
SensorimotorMouthRightCerebellumCortex	-0.121 (-0.269, 0.027)	-1.60696	0.108	0.459	-1.2119	-0.064 (0.116)	-0.077 (0.114)	138 (5.66)	0.997299	0.000483017	0.961759	0.691819
VentralAttentionBrainStem	0.118 (-0.026, 0.262)	1.60991	0.108	0.459	-1.23111	0.076 (0.064)	0.083 (0.06)	116 (4.76)	0.996623	4.92471e-05	0.900968	0.296429
DefaultRightAccumbensArea	-0.118 (-0.264, 0.027)	-1.59189	0.112	0.463135	-1.24896	0.095 (0.156)	0.076 (0.167)	110 (4.51)	0.994773	2.60663e-07	1.14189	0.227318
SensorimotorHandRightPutamen	0.118 (-0.028, 0.264)	1.58933	0.112	0.463135	-1.25238	-0.049 (0.155)	-0.032 (0.151)	140 (5.74)	0.991578	2.72905e-10	0.953168	0.6262
FrontoParietalLeftAmygdala	0.117 (-0.029, 0.263)	1.57283	0.116	0.47328	-1.27585	0.055 (0.093)	0.066 (0.092)	137 (5.62)	0.997044	0.000206152	0.968103	0.735835
VisualRightCaudate	0.116 (-0.029, 0.261)	1.56521	0.118	0.475105	-1.29398	0.034 (0.057)	0.04 (0.056)	134 (5.5)	0.996168	1.34367e-05	0.95348	0.627049
SalienceLeftHippocampus	-0.114 (-0.258, 0.03)	-1.54581	0.122	0.484831	-1.32986	-0.067 (0.106)	-0.079 (0.106)	131 (5.38)	0.997125	0.000262568	1.00772	0.964034
DorsalAttentionBrainStem	0.112 (-0.032, 0.257)	1.52511	0.127	0.498231	-1.35946	0.12 (0.11)	0.133 (0.109)	102 (4.19)	0.997705	0.00174175	0.981762	0.837132
DefaultLeftThalamusProper	0.113 (-0.033, 0.259)	1.51685	0.129	0.499671	-1.36031	0.009 (0.055)	0.015 (0.054)	147 (6.03)	0.996646	6.05202e-05	0.960448	0.679489
FrontoParietalLeftCaudate	0.11 (-0.034, 0.254)	1.492	0.136	0.503419	-1.40791	0.081 (0.063)	0.088 (0.059)	126 (5.17)	0.996528	3.83099e-05	0.878042	0.194775
SensorimotorMouthLeftAmygdala	0.111 (-0.035, 0.257)	1.49113	0.136	0.503419	-1.4007	0.149 (0.156)	0.166 (0.152)	127 (5.21)	0.996245	1.63028e-05	0.955741	0.644572
DefaultLeftCaudate	-0.109 (-0.253, 0.035)	-1.47956	0.139	0.503419	-1.42795	-0.044 (0.131)	-0.059 (0.135)	134 (5.5)	0.994742	2.75615e-07	1.06189	0.587247
FrontoParietalLeftPutamen	0.109 (-0.036, 0.253)	1.47396	0.141	0.503419	-1.43378	0.097 (0.132)	0.112 (0.133)	143 (5.87)	0.996767	8.69448e-05	1.00873	0.956625
SensorimotorHandSensorimotorMouth	-0.108 (-0.253, 0.036)	-1.47247	0.141	0.503419	-1.43679	0.094 (0.098)	0.084 (0.095)	99 (4.06)	0.99097	6.43345e-11	0.943209	0.552873
CinguloOpercularRightAmygdala	0.11 (-0.037, 0.256)	1.46344	0.143	0.503419	-1.43382	-0.051 (0.15)	-0.035 (0.147)	150 (6.16)	0.992098	8.13489e-10	0.968251	0.737939
CinguloParietalRightCerebellumCortex	0.108 (-0.036, 0.252)	1.46616	0.143	0.503419	-1.44756	0.134 (0.173)	0.151 (0.155)	120 (4.92)	0.99584	4.85179e-06	0.80352	0.0283433
FrontoParietalRightCerebellumCortex	0.11 (-0.037, 0.257)	1.46028	0.144	0.503419	-1.4361	-0.012 (0.092)	-0.002 (0.096)	153 (6.28)	0.99685	0.000117823	1.07971	0.494336
RetrosplenialTemporalLeftThalamusProper	0.107 (-0.037, 0.252)	1.45667	0.145	0.503419	-1.45922	-0.058 (0.096)	-0.048 (0.093)	111 (4.55)	0.996167	1.20222e-05	0.927887	0.451413
AuditoryRightAmygdala	-0.107 (-0.252, 0.038)	-1.44189	0.149	0.503419	-1.47369	-0.013 (0.098)	-0.023 (0.096)	119 (4.88)	0.99659	4.49993e-05	0.95962	0.672062
DefaultRightHippocampus	0.109 (-0.039, 0.257)	1.4439	0.149	0.503419	-1.45461	0.056 (0.131)	0.07 (0.129)	172 (7.06)	0.996685	7.61246e-05	0.982745	0.847181
SensorimotorHandVentralAttention	0.106 (-0.038, 0.251)	1.43873	0.15	0.503419	-1.48258	-0.009 (0.051)	-0.003 (0.051)	109 (4.47)	0.997245	0.000360753	1.00915	0.953715
SensorimotorMouthRightAccumbensArea	0.108 (-0.04, 0.255)	1.43192	0.152	0.503419	-1.47605	0 (0.053)	0.005 (0.055)	162 (6.65)	0.99658	5.27912e-05	1.07399	0.525811
CinguloParietalRightPutamen	-0.106 (-0.252, 0.04)	-1.42826	0.153	0.503419	-1.49026	-0.079 (0.123)	-0.091 (0.115)	141 (5.79)	0.996798	9.51083e-05	0.873934	0.183105
DefaultLeftAccumbensArea	0.104 (-0.039, 0.248)	1.42392	0.155	0.504574	-1.50955	0.062 (0.128)	0.074 (0.117)	114 (4.68)	0.99603	8.15129e-06	0.830193	0.0621261
WithinSensorimotorHand	-0.103 (-0.247, 0.041)	-1.40112	0.161	0.518589	-1.53933	0.269 (0.08)	0.261 (0.079)	97 (3.98)	0.986593	4.95759e-14	0.973379	0.772767
AuditoryFrontoParietal	0.098 (-0.045, 0.241)	1.33971	0.18	0.571408	-1.62573	-0.045 (0.049)	-0.04 (0.05)	108 (4.43)	0.997286	0.000412229	1.01474	0.910543
FrontoParietalRightHippocampus	0.099 (-0.046, 0.245)	1.33557	0.182	0.571408	-1.61566	0.059 (0.056)	0.064 (0.057)	141 (5.79)	0.994805	3.3631e-07	1.01142	0.937512
DorsalAttentionRightAccumbensArea	0.099 (-0.047, 0.244)	1.33211	0.183	0.571408	-1.62232	-0.092 (0.149)	-0.078 (0.145)	142 (5.83)	0.996996	0.000180286	0.939376	0.529552
VentralAttentionRightAmygdala	-0.098 (-0.245, 0.049)	-1.31062	0.19	0.582577	-1.63922	-0.059 (0.087)	-0.067 (0.087)	142 (5.83)	0.995535	2.31387e-06	1.01848	0.886973
DorsalAttentionLeftCaudate	0.097 (-0.049, 0.243)	1.30174	0.193	0.582577	-1.65922	0.035 (0.11)	0.046 (0.11)	147 (6.03)	0.996173	1.44881e-05	1.00185	0.990796
CinguloParietalLeftThalamusProper	0.096 (-0.049, 0.241)	1.30054	0.194	0.582577	-1.66805	0.202 (0.124)	0.214 (0.124)	103 (4.23)	0.997388	0.000573493	1.01046	0.943826
DefaultVisual	-0.095 (-0.239, 0.049)	-1.29197	0.196	0.582577	-1.68338	-0.147 (0.059)	-0.153 (0.065)	92 (3.78)	0.995635	2.36075e-06	1.19559	0.0999319
RetrosplenialTemporalLeftPutamen	-0.095 (-0.24, 0.05)	-1.2878	0.198	0.582577	-1.6812	-0.016 (0.059)	-0.021 (0.058)	147 (6.03)	0.99491	4.54654e-07	0.979178	0.818134
SensorimotorMouthVentralAttention	0.094 (-0.049, 0.238)	1.28791	0.198	0.582577	-1.69223	0 (0.061)	0.006 (0.069)	117 (4.8)	0.997489	0.000856684	1.27377	0.0258404
CinguloOpercularRightCerebellumCortex	-0.093 (-0.239, 0.054)	-1.23809	0.216	0.626434	-1.73413	0.098 (0.099)	0.089 (0.097)	140 (5.74)	0.993732	2.51664e-08	0.959482	0.672982
SensorimotorMouthBrainStem	-0.091 (-0.234, 0.053)	-1.23511	0.217	0.626434	-1.75515	-0.039 (0.128)	-0.051 (0.134)	129 (5.29)	0.995839	5.06488e-06	1.09372	0.410801
AuditoryLeftPutamen	-0.09 (-0.235, 0.054)	-1.22241	0.222	0.634879	-1.76423	-0.061 (0.097)	-0.07 (0.099)	121 (4.97)	0.995479	1.78308e-06	1.02853	0.811242
DorsalAttentionRightPutamen	0.09 (-0.055, 0.235)	1.21248	0.225	0.6375	-1.77135	0.035 (0.093)	0.044 (0.096)	142 (5.83)	0.994106	6.09265e-08	1.05254	0.649571
AuditoryLeftVentraldc	0.089 (-0.056, 0.234)	1.20159	0.23	0.64127	-1.78651	-0.055 (0.155)	-0.041 (0.16)	135 (5.54)	0.996057	9.75215e-06	1.063	0.583404
RetrosplenialTemporalRightCaudate	0.088 (-0.057, 0.233)	1.19302	0.233	0.64127	-1.79654	0.043 (0.164)	0.057 (0.157)	136 (5.58)	0.996171	1.36798e-05	0.922515	0.420194
CinguloOpercularLeftHippocampus	0.088 (-0.058, 0.235)	1.18335	0.237	0.64127	-1.79873	-0.022 (0.117)	-0.012 (0.114)	154 (6.32)	0.996019	9.58799e-06	0.954148	0.634661
VisualLeftThalamusProper	0.088 (-0.058, 0.234)	1.18149	0.238	0.64127	-1.8025	-0.011 (0.092)	-0.004 (0.085)	183 (7.51)	0.996237	2.07181e-05	0.860031	0.13761
FrontoParietalVisual	-0.087 (-0.232, 0.058)	-1.17668	0.239	0.64127	-1.81425	-0.11 (0.055)	-0.115 (0.057)	89 (3.65)	0.996252	1.39708e-05	1.05607	0.626838
VentralAttentionLeftPutamen	-0.087 (-0.231, 0.058)	-1.17794	0.239	0.64127	-1.81815	-0.048 (0.088)	-0.055 (0.083)	145 (5.95)	0.996607	5.32145e-05	0.902196	0.30403
SalienceRightVentraldc	0.088 (-0.059, 0.235)	1.17191	0.241	0.64127	-1.80741	0.062 (0.108)	0.071 (0.104)	159 (6.52)	0.99514	8.80462e-07	0.930504	0.475929
DefaultRightCerebellumCortex	-0.085 (-0.229, 0.06)	-1.15172	0.25	0.653846	-1.84819	0.032 (0.156)	0.019 (0.151)	139 (5.7)	0.994559	1.79611e-07	0.94016	0.532362
VentralAttentionRightCerebellumCortex	0.086 (-0.06, 0.231)	1.15112	0.25	0.653846	-1.84034	0.048 (0.088)	0.056 (0.092)	134 (5.5)	0.994779	3.02566e-07	1.08337	0.470195
FrontoParietalRightThalamusProper	0.085 (-0.06, 0.23)	1.14441	0.253	0.656085	-1.84982	0.011 (0.16)	0.023 (0.147)	146 (5.99)	0.995468	1.96785e-06	0.842387	0.0894128
WithinSalience	0.083 (-0.061, 0.227)	1.12688	0.26	0.667417	-1.87643	0.381 (0.153)	0.393 (0.151)	113 (4.64)	0.997135	0.00025351	0.963508	0.699025
DefaultSalience	0.082 (-0.061, 0.225)	1.11792	0.264	0.667417	-1.89512	0.078 (0.073)	0.084 (0.074)	94 (3.86)	0.996499	3.03603e-05	1.02662	0.822284
SensorimotorMouthRightAmygdala	-0.083 (-0.23, 0.063)	-1.11328	0.266	0.667417	-1.8752	0.012 (0.082)	0.004 (0.085)	159 (6.52)	0.996929	0.000155743	1.09224	0.428749
RetrosplenialTemporalLeftPallidum	-0.082 (-0.228, 0.065)	-1.09359	0.274	0.667417	-1.89913	-0.07 (0.126)	-0.081 (0.137)	136 (5.58)	0.996617	5.26097e-05	1.18515	0.124172
SensorimotorHandRightCaudate	0.081 (-0.064, 0.227)	1.09465	0.274	0.667417	-1.90283	-0.033 (0.123)	-0.024 (0.116)	113 (4.64)	0.993581	1.50814e-08	0.894821	0.271237
VentralAttentionLeftHippocampus	0.081 (-0.064, 0.227)	1.0946	0.274	0.667417	-1.90248	0.101 (0.127)	0.112 (0.138)	134 (5.5)	0.99761	0.00138749	1.18054	0.131091
CinguloOpercularRightPutamen	0.082 (-0.065, 0.229)	1.08875	0.276	0.667417	-1.89949	0.047 (0.054)	0.052 (0.055)	155 (6.36)	0.994266	9.63357e-08	1.03865	0.745246
SalienceRightCerebellumCortex	-0.08 (-0.224, 0.064)	-1.08691	0.277	0.667417	-1.91979	-0.058 (0.082)	-0.065 (0.088)	112 (4.6)	0.996753	7.29034e-05	1.1529	0.191025
VisualLeftAmygdala	0.08 (-0.064, 0.223)	1.08673	0.277	0.667417	-1.92416	0.037 (0.098)	0.046 (0.103)	116 (4.76)	0.997134	0.00025579	1.09837	0.38843
AuditoryRightCerebellumCortex	0.079 (-0.065, 0.223)	1.07591	0.282	0.66893	-1.93297	-0.049 (0.151)	-0.037 (0.152)	142 (5.83)	0.995181	8.94369e-07	1.00917	0.953103
SensorimotorMouthRightHippocampus	-0.08 (-0.226, 0.066)	-1.0769	0.282	0.66893	-1.92112	-0.001 (0.093)	-0.008 (0.085)	143 (5.87)	0.995897	6.38734e-06	0.846051	0.0985737
DorsalAttentionVisual	0.078 (-0.066, 0.221)	1.05827	0.29	0.677405	-1.95471	0.036 (0.057)	0.041 (0.061)	83 (3.41)	0.997783	0.00216947	1.17419	0.137971
SensorimotorHandLeftCaudate	0.079 (-0.067, 0.224)	1.05831	0.29	0.677405	-1.94081	-0.012 (0.103)	-0.004 (0.105)	130 (5.33)	0.995179	8.3333e-07	1.044	0.706177
AuditorySalience	0.076 (-0.067, 0.219)	1.04384	0.297	0.6885	-1.97309	0.034 (0.09)	0.041 (0.087)	119 (4.88)	0.995249	9.4717e-07	0.939339	0.523325
AuditoryVisual	-0.075 (-0.219, 0.068)	-1.03018	0.303	0.697128	-1.98508	-0.042 (0.067)	-0.047 (0.069)	108 (4.43)	0.997399	0.00060759	1.0543	0.632858
VisualRightHippocampus	0.076 (-0.07, 0.221)	1.02012	0.308	0.697856	-1.98396	0.012 (0.149)	0.023 (0.149)	134 (5.5)	0.996475	3.36742e-05	0.999588	0.973792
CinguloParietalSensorimotorMouth	-0.074 (-0.218, 0.069)	-1.01439	0.311	0.697856	-1.99862	-0.053 (0.115)	-0.062 (0.112)	116 (4.76)	0.997469	0.000797788	0.959706	0.669772
DefaultLeftCerebellumCortex	0.076 (-0.07, 0.222)	1.0141	0.311	0.697856	-1.9829	-0.012 (0.08)	-0.006 (0.083)	159 (6.52)	0.996309	2.29396e-05	1.0961	0.407708
DorsalAttentionRightPallidum	0.075 (-0.071, 0.221)	1.00679	0.314	0.697856	-1.99239	-0.068 (0.121)	-0.059 (0.116)	156 (6.4)	0.994319	1.10233e-07	0.912832	0.365557
AuditoryVentralAttention	0.073 (-0.07, 0.216)	1.00192	0.316	0.697856	-2.01564	0.059 (0.05)	0.063 (0.058)	92 (3.78)	0.997135	0.000233179	1.36002	0.00477111
CinguloOpercularLeftCaudate	0.073 (-0.07, 0.216)	1.00188	0.317	0.697856	-2.01542	0.016 (0.127)	0.025 (0.119)	105 (4.31)	0.995109	6.05602e-07	0.882312	0.207831
CinguloParietalRetrosplenialTemporal	0.072 (-0.07, 0.213)	0.99265	0.321	0.698809	-2.03565	0.116 (0.114)	0.125 (0.122)	65 (2.67)	0.998226	0.0106954	1.14043	0.217189
CinguloParietalLeftHippocampus	-0.073 (-0.219, 0.072)	-0.989688	0.322	0.698809	-2.01157	-0.013 (0.089)	-0.019 (0.087)	142 (5.83)	0.995643	3.11485e-06	0.966255	0.721173
RetrosplenialTemporalRightAccumbensArea	0.072 (-0.072, 0.215)	0.981314	0.327	0.699734	-2.03285	0.081 (0.137)	0.091 (0.134)	127 (5.21)	0.995163	7.86828e-07	0.95936	0.666718
VentralAttentionRightPallidum	0.073 (-0.073, 0.22)	0.980213	0.327	0.699734	-2.01401	0.024 (0.157)	0.035 (0.145)	147 (6.03)	0.995925	7.06504e-06	0.851903	0.114941
VisualLeftHippocampus	0.071 (-0.073, 0.215)	0.964153	0.335	0.704219	-2.04535	0.05 (0.114)	0.058 (0.118)	107 (4.39)	0.996011	7.44664e-06	1.05907	0.60448
CinguloOpercularSensorimotorHand	-0.071 (-0.214, 0.073)	-0.962436	0.336	0.704219	-2.04965	0.087 (0.056)	0.083 (0.056)	79 (3.24)	0.997148	0.000231769	1.01753	0.890049
SalienceLeftPutamen	0.071 (-0.074, 0.216)	0.962164	0.336	0.704219	-2.04226	0.026 (0.085)	0.033 (0.093)	140 (5.74)	0.996048	9.7421e-06	1.18791	0.114711
CinguloParietalRightAmygdala	-0.07 (-0.215, 0.074)	-0.95437	0.34	0.707755	-2.05147	-0.037 (0.142)	-0.047 (0.143)	153 (6.28)	0.995479	2.10682e-06	1.01563	0.904993
DefaultRetrosplenialTemporal	0.07 (-0.074, 0.214)	0.948517	0.343	0.709176	-2.0583	0.05 (0.065)	0.054 (0.069)	84 (3.45)	0.997812	0.00241418	1.13902	0.231544
CinguloOpercularCinguloParietal	0.068 (-0.075, 0.211)	0.927927	0.354	0.709452	-2.08571	-0.004 (0.087)	0.001 (0.083)	87 (3.57)	0.998279	0.0139091	0.92933	0.456731
SensorimotorMouthLeftPallidum	0.069 (-0.077, 0.214)	0.927442	0.354	0.709452	-2.07036	0.008 (0.055)	0.012 (0.057)	124 (5.09)	0.994975	4.73253e-07	1.054	0.640141
SensorimotorHandLeftAccumbensArea	-0.069 (-0.216, 0.078)	-0.923809	0.356	0.709452	-2.06441	-0.035 (0.093)	-0.041 (0.09)	144 (5.91)	0.996026	9.31052e-06	0.938839	0.529327
VentralAttentionRightCaudate	0.069 (-0.078, 0.216)	0.922436	0.356	0.709452	-2.06504	0.005 (0.102)	0.012 (0.1)	175 (7.18)	0.994621	2.57575e-07	0.970598	0.755504
SensorimotorMouthLeftThalamusProper	0.068 (-0.077, 0.213)	0.917761	0.359	0.709452	-2.0793	-0.041 (0.106)	-0.034 (0.099)	114 (4.68)	0.995747	3.62154e-06	0.878115	0.197788
SensorimotorMouthLeftCerebellumCortex	0.068 (-0.078, 0.214)	0.915568	0.36	0.709452	-2.07886	-0.066 (0.144)	-0.056 (0.146)	125 (5.13)	0.995916	6.18238e-06	1.03381	0.775707
WithinAuditory	0.067 (-0.076, 0.209)	0.912	0.362	0.709452	-2.10042	0.293 (0.085)	0.299 (0.091)	69 (2.83)	0.996366	1.80226e-05	1.16218	0.162883
CinguloOpercularRightThalamusProper	0.067 (-0.078, 0.212)	0.907544	0.364	0.709452	-2.09226	-0.05 (0.096)	-0.044 (0.091)	141 (5.79)	0.996487	3.60913e-05	0.909214	0.342242
FrontoParietalLeftPallidum	-0.067 (-0.212, 0.078)	-0.908401	0.364	0.709452	-2.09123	0.022 (0.096)	0.016 (0.093)	154 (6.32)	0.995547	2.54464e-06	0.940874	0.538179
FrontoParietalSalience	0.065 (-0.078, 0.207)	0.891904	0.373	0.722392	-2.12186	0.072 (0.068)	0.077 (0.069)	96 (3.94)	0.99757	0.00105587	1.02186	0.856324
DefaultRightPutamen	0.066 (-0.081, 0.213)	0.881566	0.378	0.724137	-2.10139	-0.049 (0.087)	-0.044 (0.084)	162 (6.65)	0.996293	2.21954e-05	0.93879	0.529175
AuditoryCinguloOpercular	0.064 (-0.079, 0.207)	0.875763	0.381	0.724137	-2.13013	0.161 (0.064)	0.166 (0.068)	64 (2.63)	0.994549	1.14023e-07	1.12041	0.292968
FrontoParietalBrainStem	-0.065 (-0.21, 0.08)	-0.876408	0.381	0.724137	-2.11926	0.051 (0.146)	0.041 (0.143)	151 (6.2)	0.99574	4.2693e-06	0.963237	0.697818
CinguloParietalLeftCerebellumCortex	0.063 (-0.081, 0.208)	0.857549	0.391	0.738556	-2.13803	-0.174 (0.13)	-0.166 (0.121)	122 (5.01)	0.995104	6.54726e-07	0.877429	0.192358
CinguloOpercularVisual	-0.06 (-0.203, 0.083)	-0.826587	0.409	0.767816	-2.17303	-0.022 (0.066)	-0.026 (0.068)	77 (3.16)	0.998384	0.0201888	1.05041	0.657081
AuditoryRightVentraldc	-0.061 (-0.206, 0.085)	-0.817646	0.414	0.769636	-2.16618	-0.06 (0.091)	-0.065 (0.087)	134 (5.5)	0.997263	0.000421614	0.904003	0.315282
AuditoryDorsalAttention	-0.06 (-0.204, 0.084)	-0.815991	0.415	0.769636	-2.17259	-0.026 (0.053)	-0.029 (0.05)	97 (3.98)	0.996655	5.00622e-05	0.881776	0.209357
CinguloParietalLeftAmygdala	0.06 (-0.085, 0.206)	0.810654	0.418	0.77053	-2.16764	0.011 (0.055)	0.015 (0.056)	120 (4.92)	0.99561	2.53935e-06	1.05913	0.608864
DorsalAttentionRightAmygdala	-0.059 (-0.204, 0.086)	-0.798385	0.425	0.778743	-2.18186	-0.004 (0.09)	-0.01 (0.104)	112 (4.6)	0.997232	0.000349068	1.34532	0.00722038
CinguloOpercularLeftVentraldc	-0.058 (-0.203, 0.087)	-0.787493	0.431	0.785036	-2.1901	-0.063 (0.163)	-0.073 (0.16)	123 (5.05)	0.996138	1.16735e-05	0.955808	0.643743
CinguloOpercularSalience	0.056 (-0.087, 0.199)	0.768638	0.442	0.800308	-2.21602	0.117 (0.085)	0.122 (0.084)	86 (3.53)	0.996999	0.00014494	0.971577	0.758218
VentralAttentionLeftThalamusProper	0.056 (-0.089, 0.201)	0.760148	0.447	0.8046	-2.21071	-0.094 (0.151)	-0.086 (0.148)	129 (5.29)	0.996739	7.48427e-05	0.963013	0.696534
CinguloOpercularRightAccumbensArea	0.055 (-0.09, 0.201)	0.747206	0.455	0.811256	-2.21746	0.24 (0.143)	0.248 (0.143)	159 (6.52)	0.996846	0.000119476	0.996826	0.952794
SalienceLeftCerebellumCortex	0.055 (-0.09, 0.2)	0.744997	0.456	0.811256	-2.22372	0.013 (0.107)	0.018 (0.1)	146 (5.99)	0.995637	3.12944e-06	0.882658	0.214466
CinguloParietalLeftPutamen	0.055 (-0.091, 0.201)	0.732721	0.464	0.814834	-2.22405	-0.069 (0.158)	-0.06 (0.149)	133 (5.46)	0.996178	1.37762e-05	0.884753	0.227062
CinguloParietalSalience	0.053 (-0.089, 0.196)	0.7332	0.464	0.814834	-2.24619	0.088 (0.122)	0.094 (0.117)	94 (3.86)	0.997793	0.00232692	0.913223	0.358184
SensorimotorHandRightVentraldc	0.053 (-0.09, 0.197)	0.728911	0.466	0.814834	-2.24267	0.253 (0.108)	0.259 (0.107)	104 (4.27)	0.997658	0.00148365	0.974774	0.783079
SensorimotorMouthLeftPutamen	0.054 (-0.093, 0.201)	0.723469	0.469	0.81542	-2.2233	-0.018 (0.086)	-0.013 (0.082)	164 (6.73)	0.996204	1.71985e-05	0.913715	0.374711
AuditoryLeftThalamusProper	0.053 (-0.092, 0.199)	0.715265	0.475	0.819344	-2.23903	-0.051 (0.105)	-0.045 (0.11)	114 (4.68)	0.996576	4.20502e-05	1.1063	0.359543
VisualLeftPutamen	-0.052 (-0.197, 0.093)	-0.704658	0.481	0.819344	-2.2522	0.122 (0.143)	0.115 (0.141)	154 (6.32)	0.996015	9.46494e-06	0.972825	0.769652
DorsalAttentionRightCerebellumCortex	0.052 (-0.094, 0.198)	0.703686	0.482	0.819344	-2.24447	-0.006 (0.099)	-0.001 (0.099)	133 (5.46)	0.994628	2.05778e-07	0.994391	0.934255
DorsalAttentionRightCaudate	0.052 (-0.093, 0.197)	0.7007	0.484	0.819344	-2.2511	0.012 (0.145)	0.02 (0.155)	126 (5.17)	0.995977	7.40236e-06	1.15012	0.202072
WithinSensorimotorMouth	0.051 (-0.094, 0.196)	0.693328	0.488	0.819344	-2.25944	0.576 (0.175)	0.585 (0.175)	69 (2.83)	0.996449	2.32317e-05	1.00508	0.984666
SensorimotorHandLeftPutamen	0.051 (-0.094, 0.197)	0.69272	0.489	0.819344	-2.25631	-0.013 (0.127)	-0.006 (0.118)	138 (5.66)	0.99725	0.000410017	0.869966	0.167847
CinguloParietalLeftCaudate	0.051 (-0.093, 0.195)	0.690119	0.49	0.819344	-2.2675	0.249 (0.106)	0.254 (0.104)	103 (4.23)	0.99757	0.00108321	0.964417	0.705211
RetrosplenialTemporalLeftCerebellumCortex	-0.049 (-0.195, 0.097)	-0.655057	0.512	0.84911	-2.27694	-0.016 (0.094)	-0.021 (0.103)	127 (5.21)	0.994719	2.50107e-07	1.194	0.10769
AuditoryRightHippocampus	-0.049 (-0.195, 0.098)	-0.650547	0.515	0.84911	-2.27939	0.044 (0.161)	0.036 (0.157)	149 (6.11)	0.996416	3.01535e-05	0.951784	0.617111
CinguloParietalFrontoParietal	0.047 (-0.096, 0.19)	0.638195	0.523	0.84911	-2.30812	0.03 (0.07)	0.034 (0.077)	84 (3.45)	0.997706	0.00164777	1.20098	0.0894426
AuditoryLeftAccumbensArea	0.047 (-0.098, 0.193)	0.637493	0.524	0.84911	-2.29286	-0.07 (0.115)	-0.065 (0.116)	109 (4.47)	0.994495	1.28941e-07	1.02877	0.810532
RetrosplenialTemporalBrainStem	0.047 (-0.098, 0.192)	0.637725	0.524	0.84911	-2.29496	-0.057 (0.107)	-0.052 (0.113)	107 (4.39)	0.995298	1.0123e-06	1.10913	0.344857
SensorimotorHandRightCerebellumCortex	0.047 (-0.099, 0.193)	0.635227	0.525	0.84911	-2.28957	0.045 (0.055)	0.048 (0.058)	122 (5.01)	0.99487	3.57321e-07	1.12863	0.272515
SensorimotorHandLeftHippocampus	-0.046 (-0.19, 0.098)	-0.630002	0.529	0.84911	-2.3062	-0.046 (0.162)	-0.053 (0.159)	112 (4.6)	0.996528	3.5986e-05	0.959341	0.667623
CinguloParietalSensorimotorHand	0.046 (-0.097, 0.189)	0.627969	0.53	0.84911	-2.31396	-0.095 (0.082)	-0.092 (0.079)	109 (4.47)	0.997473	0.000786724	0.912348	0.354365
RetrosplenialTemporalSensorimotorMouth	-0.046 (-0.19, 0.098)	-0.622834	0.533	0.849469	-2.30809	-0.03 (0.086)	-0.034 (0.095)	129 (5.29)	0.99599	7.79983e-06	1.22014	0.0680063
RetrosplenialTemporalRightAmygdala	0.045 (-0.1, 0.19)	0.614021	0.539	0.85458	-2.30916	0.003 (0.053)	0.006 (0.057)	124 (5.09)	0.997089	0.000227426	1.18355	0.123415
CinguloOpercularLeftCerebellumCortex	0.045 (-0.1, 0.19)	0.608167	0.543	0.856485	-2.31218	0.003 (0.052)	0.006 (0.055)	148 (6.07)	0.995704	3.81225e-06	1.12146	0.295476
VisualRightThalamusProper	-0.044 (-0.19, 0.101)	-0.598566	0.55	0.8568	-2.31607	-0.03 (0.087)	-0.034 (0.088)	127 (5.21)	0.996976	0.000158777	1.03908	0.73866
SensorimotorMouthRightPallidum	0.044 (-0.101, 0.19)	0.596706	0.551	0.8568	-2.31645	-0.028 (0.091)	-0.023 (0.093)	162 (6.65)	0.996102	1.26501e-05	1.05289	0.647421
AuditoryRightThalamusProper	0.044 (-0.101, 0.188)	0.592544	0.554	0.8568	-2.32594	-0.104 (0.098)	-0.1 (0.095)	138 (5.66)	0.996284	1.92788e-05	0.950313	0.603068
AuditoryRightCaudate	-0.044 (-0.189, 0.101)	-0.590436	0.555	0.8568	-2.32331	-0.038 (0.139)	-0.044 (0.126)	112 (4.6)	0.995296	1.03332e-06	0.82788	0.0604366
SalienceRightAccumbensArea	-0.043 (-0.188, 0.102)	-0.58501	0.559	0.8568	-2.32772	-0.038 (0.116)	-0.043 (0.115)	157 (6.44)	0.995944	7.83136e-06	0.987763	0.883507
VisualRightVentraldc	-0.043 (-0.189, 0.102)	-0.582264	0.56	0.8568	-2.32322	-0.016 (0.112)	-0.021 (0.121)	130 (5.33)	0.99661	5.01459e-05	1.15318	0.194727
DefaultSensorimotorHand	0.042 (-0.101, 0.185)	0.569962	0.569	0.858293	-2.34833	-0.051 (0.053)	-0.049 (0.051)	93 (3.82)	0.996114	9.42996e-06	0.914254	0.365033
FrontoParietalRightCaudate	0.041 (-0.102, 0.185)	0.564372	0.573	0.858293	-2.34671	0.086 (0.096)	0.09 (0.096)	115 (4.72)	0.996451	2.87401e-05	0.994396	0.934103
DorsalAttentionSensorimotorHand	-0.041 (-0.185, 0.102)	-0.561676	0.574	0.858293	-2.34825	0.039 (0.046)	0.037 (0.047)	112 (4.6)	0.997722	0.00191203	1.024	0.842375
SensorimotorMouthRightPutamen	-0.042 (-0.189, 0.104)	-0.562565	0.574	0.858293	-2.32911	-0.017 (0.138)	-0.023 (0.142)	164 (6.73)	0.995939	8.00452e-06	1.05551	0.633542
DefaultRightPallidum	0.042 (-0.104, 0.188)	0.56042	0.575	0.858293	-2.33323	0.005 (0.064)	0.008 (0.062)	129 (5.29)	0.996514	3.71513e-05	0.950183	0.605609
RetrosplenialTemporalLeftAmygdala	-0.039 (-0.183, 0.105)	-0.530475	0.596	0.8772	-2.3644	-0.051 (0.165)	-0.057 (0.149)	139 (5.7)	0.996278	1.90205e-05	0.814696	0.0398398
VisualLeftAccumbensArea	0.039 (-0.105, 0.183)	0.530312	0.596	0.8772	-2.36023	0.016 (0.16)	0.022 (0.154)	135 (5.54)	0.995519	2.13633e-06	0.934663	0.495485
FrontoParietalRightAmygdala	0.039 (-0.105, 0.183)	0.527475	0.598	0.8772	-2.36344	0.059 (0.118)	0.064 (0.127)	156 (6.4)	0.996386	2.84251e-05	1.16252	0.165708
SalienceVisual	0.039 (-0.106, 0.183)	0.525096	0.6	0.8772	-2.36303	-0.083 (0.08)	-0.08 (0.08)	130 (5.33)	0.996046	9.20616e-06	1.00058	0.981467
VisualLeftCerebellumCortex	0.038 (-0.106, 0.183)	0.522006	0.602	0.8772	-2.36632	0.072 (0.133)	0.077 (0.129)	153 (6.28)	0.995705	3.91697e-06	0.940519	0.534137
FrontoParietalSensorimotorHand	0.037 (-0.106, 0.181)	0.50918	0.611	0.886095	-2.37616	-0.056 (0.051)	-0.054 (0.049)	94 (3.86)	0.996075	8.45215e-06	0.928316	0.452132
VentralAttentionRightVentraldc	0.037 (-0.109, 0.184)	0.499053	0.618	0.892019	-2.3605	0.061 (0.057)	0.063 (0.056)	132 (5.42)	0.994923	4.32732e-07	0.96368	0.704139
VentralAttentionRightThalamusProper	0.037 (-0.11, 0.184)	0.493939	0.621	0.892141	-2.36269	-0.044 (0.116)	-0.04 (0.113)	147 (6.03)	0.995211	9.93758e-07	0.951071	0.613452
CinguloOpercularFrontoParietal	0.036 (-0.107, 0.178)	0.488662	0.625	0.893692	-2.39306	-0.021 (0.05)	-0.019 (0.052)	72 (2.95)	0.997775	0.00203141	1.07619	0.498946
SalienceLeftThalamusProper	0.036 (-0.11, 0.182)	0.481988	0.63	0.896651	-2.37477	0.087 (0.141)	0.093 (0.147)	165 (6.77)	0.997174	0.000353705	1.08557	0.458936
RetrosplenialTemporalSalience	-0.035 (-0.177, 0.108)	-0.47747	0.633	0.89675	-2.39972	-0.057 (0.1)	-0.061 (0.104)	110 (4.51)	0.996981	0.000150428	1.0743	0.508864
VentralAttentionLeftVentraldc	0.035 (-0.11, 0.18)	0.472733	0.636	0.896848	-2.38622	-0.048 (0.138)	-0.043 (0.146)	141 (5.79)	0.994635	2.19385e-07	1.11126	0.334938
SensorimotorHandLeftThalamusProper	0.035 (-0.111, 0.18)	0.467037	0.641	0.899752	-2.38439	0.145 (0.141)	0.15 (0.143)	143 (5.87)	0.997391	0.000672791	1.03079	0.796358
FrontoParietalRightPutamen	-0.034 (-0.178, 0.111)	-0.455572	0.649	0.904923	-2.39659	-0.07 (0.088)	-0.073 (0.086)	122 (5.01)	0.998023	0.00587939	0.948122	0.587389
CinguloOpercularSensorimotorMouth	0.033 (-0.111, 0.178)	0.451133	0.652	0.904923	-2.399	0.117 (0.084)	0.119 (0.08)	100 (4.1)	0.996033	7.69139e-06	0.89234	0.255401
SalienceLeftPallidum	0.033 (-0.112, 0.178)	0.444936	0.656	0.904923	-2.39618	-0.052 (0.113)	-0.049 (0.113)	157 (6.44)	0.995917	7.24678e-06	0.987483	0.881504
RetrosplenialTemporalLeftCaudate	0.033 (-0.113, 0.178)	0.44004	0.66	0.904923	-2.39656	-0.037 (0.094)	-0.034 (0.095)	134 (5.5)	0.994753	2.83466e-07	1.03468	0.769069
DefaultLeftPutamen	0.033 (-0.113, 0.179)	0.437454	0.662	0.904923	-2.39309	0.026 (0.101)	0.03 (0.099)	140 (5.74)	0.995891	6.18581e-06	0.97384	0.778729
CinguloParietalRightAccumbensArea	0.032 (-0.115, 0.178)	0.422821	0.672	0.904923	-2.39924	-0.004 (0.087)	-0.001 (0.095)	141 (5.79)	0.995537	2.31656e-06	1.19632	0.104003
VisualRightAccumbensArea	0.031 (-0.113, 0.175)	0.423834	0.672	0.904923	-2.41447	0.005 (0.088)	0.008 (0.094)	129 (5.29)	0.995836	5.01495e-06	1.14345	0.216034
SensorimotorMouthRightThalamusProper	0.031 (-0.113, 0.174)	0.41881	0.675	0.904923	-2.41677	0.09 (0.113)	0.094 (0.117)	118 (4.84)	0.997747	0.00213908	1.0767	0.49961
RetrosplenialTemporalVisual	0.031 (-0.114, 0.176)	0.415337	0.678	0.904923	-2.4099	0.123 (0.093)	0.125 (0.088)	95 (3.9)	0.996477	2.84816e-05	0.892123	0.256348
AuditoryRetrosplenialTemporal	-0.03 (-0.173, 0.114)	-0.407603	0.684	0.904923	-2.42362	-0.033 (0.077)	-0.036 (0.077)	110 (4.51)	0.997276	0.000401877	1.00085	0.983793
VentralAttentionLeftPallidum	-0.03 (-0.175, 0.115)	-0.407287	0.684	0.904923	-2.41453	-0.061 (0.083)	-0.063 (0.087)	136 (5.58)	0.996836	0.000104817	1.09881	0.39003
CinguloOpercularDorsalAttention	0.03 (-0.114, 0.173)	0.405055	0.685	0.904923	-2.42522	0.076 (0.053)	0.078 (0.053)	81 (3.32)	0.996286	1.49093e-05	0.974275	0.778782
AuditoryLeftPallidum	0.03 (-0.115, 0.175)	0.404993	0.686	0.904923	-2.41558	-0.025 (0.095)	-0.022 (0.094)	129 (5.29)	0.996323	2.08238e-05	0.963078	0.696481
RetrosplenialTemporalRightPallidum	0.03 (-0.115, 0.174)	0.400874	0.689	0.904923	-2.41938	-0.024 (0.095)	-0.021 (0.092)	130 (5.33)	0.996752	7.84055e-05	0.940108	0.53192
VisualLeftVentraldc	-0.03 (-0.175, 0.116)	-0.398521	0.69	0.904923	-2.41567	0.03 (0.1)	0.027 (0.093)	142 (5.83)	0.99636	2.46747e-05	0.861046	0.137766
DefaultRightAmygdala	-0.03 (-0.175, 0.116)	-0.396814	0.692	0.904923	-2.41199	-0.019 (0.105)	-0.022 (0.103)	137 (5.62)	0.995872	5.78885e-06	0.969613	0.74664
CinguloOpercularRightPallidum	-0.029 (-0.174, 0.116)	-0.387211	0.699	0.906477	-2.41975	-0.068 (0.124)	-0.071 (0.129)	155 (6.36)	0.995754	4.53002e-06	1.07068	0.538151
VentralAttentionRightPutamen	0.028 (-0.118, 0.174)	0.379541	0.704	0.906477	-2.41781	-0.009 (0.088)	-0.007 (0.093)	174 (7.14)	0.99697	0.000188708	1.12347	0.290538
SensorimotorHandRightAmygdala	-0.028 (-0.175, 0.119)	-0.377176	0.706	0.906477	-2.41073	-0.156 (0.127)	-0.159 (0.123)	120 (4.92)	0.99417	6.22578e-08	0.938457	0.527408
DorsalAttentionLeftPutamen	-0.027 (-0.17, 0.116)	-0.374643	0.708	0.906477	-2.43828	-0.079 (0.118)	-0.082 (0.113)	116 (4.76)	0.996473	3.08866e-05	0.915828	0.374382
DorsalAttentionLeftThalamusProper	-0.028 (-0.177, 0.12)	-0.375056	0.708	0.906477	-2.40129	-0.004 (0.104)	-0.007 (0.111)	171 (7.02)	0.995484	2.3421e-06	1.12827	0.282727
CinguloParietalRightThalamusProper	0.027 (-0.119, 0.173)	0.3661	0.714	0.906573	-2.42139	0.18 (0.154)	0.184 (0.152)	129 (5.29)	0.991769	3.66665e-10	0.975741	0.792956
VisualBrainStem	0.028 (-0.121, 0.176)	0.366647	0.714	0.906573	-2.4043	-0.066 (0.099)	-0.063 (0.104)	173 (7.1)	0.994693	3.04082e-07	1.09931	0.401221
RetrosplenialTemporalVentralAttention	-0.026 (-0.17, 0.118)	-0.358023	0.72	0.909398	-2.43822	-0.067 (0.068)	-0.069 (0.072)	94 (3.86)	0.998392	0.0217378	1.11298	0.325069
DorsalAttentionSensorimotorMouth	-0.025 (-0.169, 0.119)	-0.343951	0.731	0.909398	-2.44315	-0.018 (0.071)	-0.02 (0.067)	89 (3.65)	0.997701	0.00164456	0.899856	0.290523
VentralAttentionLeftAccumbensArea	0.025 (-0.12, 0.17)	0.340315	0.734	0.909398	-2.43671	0.046 (0.149)	0.05 (0.147)	143 (5.87)	0.996829	0.000105856	0.981103	0.832765
AuditoryLeftCaudate	-0.025 (-0.17, 0.12)	-0.335853	0.737	0.909398	-2.43847	-0.02 (0.159)	-0.024 (0.158)	129 (5.29)	0.996574	4.47634e-05	0.983436	0.850488
SensorimotorMouthSalience	0.025 (-0.12, 0.17)	0.335576	0.737	0.909398	-2.43838	-0.038 (0.111)	-0.036 (0.104)	138 (5.66)	0.996145	1.27772e-05	0.875612	0.187464
CinguloParietalRightVentraldc	-0.025 (-0.171, 0.121)	-0.333984	0.738	0.909398	-2.43194	-0.02 (0.085)	-0.022 (0.087)	152 (6.24)	0.995443	1.89977e-06	1.04331	0.711662
DorsalAttentionFrontoParietal	0.024 (-0.119, 0.168)	0.332571	0.739	0.909398	-2.44712	0.045 (0.049)	0.046 (0.048)	79 (3.24)	0.997338	0.000442025	0.945142	0.565337
FrontoParietalVentralAttention	0.024 (-0.118, 0.166)	0.331751	0.74	0.909398	-2.45996	0.019 (0.05)	0.021 (0.047)	94 (3.86)	0.996542	3.47254e-05	0.888766	0.232351
VentralAttentionLeftAmygdala	-0.024 (-0.169, 0.121)	-0.324888	0.745	0.909466	-2.44426	0.023 (0.103)	0.02 (0.101)	127 (5.21)	0.993213	7.23312e-09	0.957261	0.653706
FrontoParietalRetrosplenialTemporal	-0.024 (-0.166, 0.119)	-0.3233	0.746	0.909466	-2.45835	-0.068 (0.059)	-0.069 (0.062)	98 (4.02)	0.99699	0.000147521	1.09752	0.388871
SalienceLeftAmygdala	0.023 (-0.122, 0.168)	0.310382	0.756	0.909698	-2.44681	0.011 (0.173)	0.015 (0.159)	115 (4.72)	0.997172	0.000289116	0.844743	0.0938333
RetrosplenialTemporalSensorimotorHand	0.022 (-0.12, 0.165)	0.309116	0.757	0.909698	-2.46444	-0.042 (0.067)	-0.041 (0.063)	119 (4.88)	0.997286	0.000429922	0.888236	0.231238
DorsalAttentionRightThalamusProper	0.023 (-0.122, 0.167)	0.307096	0.759	0.909698	-2.45384	-0.017 (0.151)	-0.013 (0.142)	142 (5.83)	0.99607	1.04625e-05	0.886762	0.229865
SalienceRightPutamen	-0.023 (-0.168, 0.123)	-0.306885	0.759	0.909698	-2.44503	0.007 (0.102)	0.005 (0.095)	146 (5.99)	0.996137	1.29917e-05	0.868152	0.161658
SensorimotorHandLeftVentraldc	-0.023 (-0.171, 0.125)	-0.299993	0.764	0.909698	-2.42906	0.084 (0.092)	0.082 (0.089)	138 (5.66)	0.996519	3.93134e-05	0.944448	0.570461
DefaultLeftPallidum	0.022 (-0.123, 0.167)	0.298547	0.765	0.909698	-2.45239	0.113 (0.174)	0.116 (0.158)	123 (5.05)	0.996045	8.87696e-06	0.822353	0.0513382
VisualRightPutamen	0.022 (-0.122, 0.166)	0.295689	0.767	0.909698	-2.45756	0.092 (0.133)	0.095 (0.136)	125 (5.13)	0.997498	0.000908683	1.03921	0.735026
FrontoParietalLeftAccumbensArea	0.022 (-0.125, 0.168)	0.29177	0.77	0.90973	-2.4423	-0.053 (0.107)	-0.051 (0.107)	168 (6.89)	0.996218	1.82467e-05	1.01065	0.943763
SensorimotorMouthLeftAccumbensArea	0.021 (-0.122, 0.164)	0.288085	0.773	0.909762	-2.46654	0.181 (0.166)	0.184 (0.15)	109 (4.47)	0.991729	2.94671e-10	0.816013	0.0404528
CinguloOpercularLeftThalamusProper	-0.02 (-0.164, 0.123)	-0.275787	0.783	0.914496	-2.46725	0.069 (0.139)	0.067 (0.133)	135 (5.54)	0.995986	7.93495e-06	0.906949	0.325894
SensorimotorHandLeftAmygdala	-0.021 (-0.167, 0.126)	-0.275261	0.783	0.914496	-2.44508	0.074 (0.102)	0.072 (0.096)	145 (5.95)	0.993412	1.25795e-08	0.896276	0.281681
AuditoryDefault	0.02 (-0.124, 0.164)	0.270647	0.787	0.914523	-2.467	-0.043 (0.051)	-0.042 (0.054)	109 (4.47)	0.997683	0.00164694	1.11751	0.305776
CinguloParietalVisual	-0.02 (-0.163, 0.124)	-0.267243	0.789	0.914523	-2.4706	0.063 (0.111)	0.06 (0.107)	82 (3.36)	0.997084	0.000189065	0.917708	0.385973
CinguloParietalLeftAccumbensArea	-0.02 (-0.166, 0.127)	-0.263994	0.792	0.914536	-2.45042	-0.045 (0.128)	-0.047 (0.135)	140 (5.74)	0.996191	1.4802e-05	1.10876	0.351495
VisualRightAmygdala	0.018 (-0.127, 0.164)	0.248249	0.804	0.924902	-2.45868	0.114 (0.145)	0.117 (0.143)	149 (6.11)	0.996646	6.10703e-05	0.970541	0.753648
DefaultBrainStem	-0.018 (-0.162, 0.127)	-0.240769	0.81	0.928315	-2.46921	0.141 (0.15)	0.139 (0.142)	154 (6.32)	0.992945	4.81341e-09	0.899031	0.288138
DefaultFrontoParietal	-0.017 (-0.161, 0.127)	-0.228723	0.819	0.935127	-2.47302	0.055 (0.051)	0.054 (0.052)	103 (4.23)	0.995329	1.0786e-06	1.0219	0.858617
AuditoryRightAccumbensArea	0.016 (-0.129, 0.162)	0.22015	0.826	0.939533	-2.46782	-0.02 (0.093)	-0.018 (0.091)	126 (5.17)	0.996368	2.3478e-05	0.948918	0.595225
SensorimotorHandVisual	-0.016 (-0.159, 0.128)	-0.215707	0.829	0.939533	-2.48024	-0.054 (0.068)	-0.055 (0.064)	102 (4.19)	0.997412	0.000621197	0.895686	0.269207
FrontoParietalLeftHippocampus	-0.015 (-0.161, 0.13)	-0.208096	0.835	0.941625	-2.4698	-0.029 (0.144)	-0.031 (0.148)	153 (6.28)	0.994195	8.03247e-08	1.04511	0.698136
VisualLeftPallidum	-0.016 (-0.163, 0.132)	-0.206034	0.837	0.941625	-2.45648	0.02 (0.083)	0.018 (0.085)	162 (6.65)	0.99565	3.52355e-06	1.06715	0.565971
DorsalAttentionRightHippocampus	0.014 (-0.132, 0.16)	0.188472	0.851	0.953868	-2.46707	0.058 (0.098)	0.06 (0.106)	144 (5.91)	0.99632	2.21148e-05	1.17082	0.153417
SensorimotorHandSalience	-0.013 (-0.156, 0.13)	-0.182377	0.855	0.954854	-2.49087	-0.055 (0.071)	-0.056 (0.074)	111 (4.55)	0.997697	0.00174299	1.08721	0.441061
WithinFrontoParietal	-0.013 (-0.156, 0.13)	-0.176488	0.86	0.956945	-2.49051	0.205 (0.068)	0.204 (0.068)	73 (3)	0.996418	2.153e-05	1.00207	0.993138
DefaultSensorimotorMouth	-0.011 (-0.156, 0.133)	-0.154416	0.877	0.96466	-2.48691	-0.079 (0.069)	-0.08 (0.069)	106 (4.35)	0.997102	0.00022061	1.00023	0.978777
RetrosplenialTemporalLeftVentraldc	0.012 (-0.135, 0.158)	0.154438	0.877	0.96466	-2.47089	-0.101 (0.12)	-0.099 (0.127)	125 (5.13)	0.994451	1.26712e-07	1.12464	0.28937
AuditorySensorimotorHand	-0.011 (-0.155, 0.133)	-0.147811	0.883	0.96466	-2.48803	0.113 (0.07)	0.112 (0.069)	99 (4.06)	0.992866	2.83973e-09	0.9626	0.692187
RetrosplenialTemporalLeftHippocampus	-0.011 (-0.157, 0.136)	-0.143059	0.886	0.96466	-2.47444	-0.058 (0.17)	-0.059 (0.16)	144 (5.91)	0.996067	1.04909e-05	0.885639	0.23198
DefaultLeftAmygdala	-0.011 (-0.157, 0.136)	-0.142413	0.887	0.96466	-2.47168	-0.077 (0.111)	-0.078 (0.113)	173 (7.1)	0.993216	9.77688e-09	1.03676	0.757481
CinguloParietalDorsalAttention	0.01 (-0.133, 0.153)	0.139015	0.889	0.96466	-2.49817	0.003 (0.083)	0.004 (0.081)	88 (3.61)	0.997698	0.00161964	0.939471	0.523919
VentralAttentionRightHippocampus	0.01 (-0.135, 0.156)	0.14021	0.889	0.96466	-2.48167	0.08 (0.092)	0.081 (0.09)	139 (5.7)	0.997033	0.000200513	0.967538	0.730706
SensorimotorHandLeftCerebellumCortex	-0.01 (-0.154, 0.135)	-0.131448	0.895	0.967739	-2.48789	0.099 (0.171)	0.098 (0.166)	108 (4.43)	0.996062	8.67907e-06	0.94236	0.547902
CinguloParietalDefault	-0.009 (-0.152, 0.134)	-0.124759	0.901	0.970796	-2.50219	0.021 (0.082)	0.021 (0.084)	86 (3.53)	0.997755	0.001979	1.04395	0.699503
VisualLeftCaudate	-0.008 (-0.155, 0.139)	-0.108852	0.913	0.977916	-2.47357	-0.036 (0.148)	-0.037 (0.136)	171 (7.02)	0.995097	8.39808e-07	0.836863	0.0811914
RetrosplenialTemporalRightPutamen	-0.008 (-0.154, 0.138)	-0.107873	0.914	0.977916	-2.48378	-0.025 (0.101)	-0.026 (0.1)	118 (4.84)	0.995928	6.1891e-06	0.977853	0.80852
AuditoryCinguloParietal	-0.007 (-0.151, 0.137)	-0.100813	0.92	0.980906	-2.49616	-0.053 (0.091)	-0.054 (0.087)	88 (3.61)	0.997124	0.000221113	0.913906	0.365915
SalienceBrainStem	-0.007 (-0.151, 0.137)	-0.0941547	0.925	0.982812	-2.49574	0.046 (0.113)	0.045 (0.109)	140 (5.74)	0.996195	1.49393e-05	0.931826	0.476087
CinguloOpercularLeftPutamen	0.006 (-0.14, 0.152)	0.0756374	0.94	0.99348	-2.48437	0.105 (0.162)	0.106 (0.163)	121 (4.97)	0.996702	6.44556e-05	1.00893	0.956312
DefaultRightThalamusProper	0.005 (-0.14, 0.151)	0.0729339	0.942	0.99348	-2.48609	-0.021 (0.095)	-0.02 (0.091)	157 (6.44)	0.99548	2.15478e-06	0.911531	0.358265
CinguloParietalLeftPallidum	-0.005 (-0.15, 0.14)	-0.0662111	0.947	0.99348	-2.48951	-0.026 (0.102)	-0.027 (0.099)	121 (4.97)	0.995637	2.75649e-06	0.929528	0.464699
SalienceRightPallidum	0.004 (-0.141, 0.15)	0.0599665	0.952	0.99348	-2.487	-0.01 (0.156)	-0.009 (0.143)	154 (6.32)	0.993919	4.21755e-08	0.83664	0.0779666
CinguloParietalVentralAttention	0.004 (-0.14, 0.148)	0.0580114	0.954	0.99348	-2.49961	-0.084 (0.076)	-0.084 (0.081)	82 (3.36)	0.997361	0.00048518	1.11542	0.31502
SensorimotorMouthRightVentraldc	-0.004 (-0.151, 0.143)	-0.0516855	0.959	0.99348	-2.48064	-0.052 (0.124)	-0.052 (0.131)	156 (6.4)	0.995898	6.83461e-06	1.11343	0.333315
CinguloOpercularLeftPallidum	-0.004 (-0.149, 0.141)	-0.0491088	0.961	0.99348	-2.49232	0.142 (0.151)	0.142 (0.149)	140 (5.74)	0.997107	0.000256875	0.967687	0.731357
RetrosplenialTemporalLeftAccumbensArea	-0.003 (-0.148, 0.142)	-0.0404313	0.968	0.99348	-2.49054	-0.063 (0.091)	-0.064 (0.099)	137 (5.62)	0.994473	1.43416e-07	1.17866	0.133904
CinguloOpercularRightCaudate	-0.003 (-0.147, 0.141)	-0.0376291	0.97	0.99348	-2.49992	0.061 (0.1)	0.061 (0.093)	114 (4.68)	0.996053	8.71228e-06	0.863895	0.143843
VisualRightCerebellumCortex	0.003 (-0.143, 0.148)	0.0381748	0.97	0.99348	-2.49052	-0.068 (0.093)	-0.067 (0.089)	142 (5.83)	0.996744	8.04763e-05	0.913615	0.368833
AuditoryBrainStem	0.002 (-0.143, 0.147)	0.0328376	0.974	0.99348	-2.49347	-0.003 (0.093)	-0.003 (0.101)	115 (4.72)	0.997246	0.000370681	1.16415	0.164506
DorsalAttentionLeftCerebellumCortex	0.002 (-0.144, 0.149)	0.0323604	0.974	0.99348	-2.48423	-0.015 (0.088)	-0.015 (0.096)	130 (5.33)	0.995641	2.91335e-06	1.18176	0.130572
FrontoParietalLeftCerebellumCortex	-0.002 (-0.146, 0.143)	-0.0230164	0.982	0.997	-2.49532	-0.056 (0.084)	-0.056 (0.085)	146 (5.99)	0.996778	9.0962e-05	1.04145	0.721189
RetrosplenialTemporalRightHippocampus	-0.001 (-0.147, 0.145)	-0.0182437	0.985	0.997	-2.48668	-0.037 (0.091)	-0.037 (0.091)	138 (5.66)	0.996891	0.000126381	1.00619	0.976742
SensorimotorMouthVisual	-0.001 (-0.145, 0.143)	-0.00896386	0.993	0.997	-2.50027	0.036 (0.082)	0.036 (0.086)	129 (5.29)	0.996441	2.97306e-05	1.10442	0.362015
DefaultRightVentraldc	-0.001 (-0.145, 0.144)	-0.00769315	0.994	0.997	-2.49553	0.074 (0.161)	0.074 (0.149)	147 (6.03)	0.996485	3.69167e-05	0.856609	0.123903
AuditorySensorimotorMouth	0 (-0.144, 0.143)	-0.00636021	0.995	0.997	-2.5031	0.214 (0.102)	0.214 (0.092)	98 (4.02)	0.996048	7.93787e-06	0.820205	0.0467125
DorsalAttentionRetrosplenialTemporal	0 (-0.143, 0.144)	0.00363437	0.997	0.997	-2.50349	-0.001 (0.066)	-0.001 (0.068)	79 (3.24)	0.997267	0.000346541	1.07478	0.510057
