# Supplementary material for: Associations between resting state functional brain connectivity and childhood anhedonia: A reproduction and replication study
Source: PLoS One. 2023 May 4;18(5):e0277158. doi: 10.1371/journal.pone.0277158 (PMC10159190; doi:10.1371/journal.pone.0277158)
Supplement: S2 Table — Effect sizes (Cohen’s d) with 95% Cis, t-statistics, p-values, ln(Bayes Factor) (lnBF), group means with standard deviations (SD), Shapiro-Wilk statistics (W-statistic), and F-statistics are reported. (XLSX) [file pone.0277158.s019.xlsx]

## Sheet: ST2
Supplementary Table. 2 - T-test results comparing those with anhedonia from controls using the ABCD 4.0 (excluding 1.0) sample. Effect sizes (Cohen's d) with 95% Cis, t-statistics, p-values, ln(Bayes Factor) (lnBF), group means with standard deviations (SD), Shapiro-Wilk statistics (W-statistic), and F-statistics are reported.
rsfMRI Connectivity	Cohen's-d (95% CI)	t-statistic	p-value	p.adj	lnBF	Anhedonia Mean (SD)	Control Mean (SD)	Outlers (% Total)	F-statistic	p-value (F-statistic)
VisualLeftHippocampus	0.189 (0.104, 0.275)	4.3279	1.53e-05	0.0046818	6.27257	0.039 (0.09)	0.056 (0.089)	166 (2.57)	0.977485	0.699708
CinguloOpercularLeftAmygdala	0.176 (0.09, 0.262)	4.02041	5.88e-05	0.0089964	5.00151	0.053 (0.096)	0.07 (0.094)	167 (2.59)	0.956138	0.455944
RetrosplenialTemporalRightThalamusProper	0.167 (0.082, 0.252)	3.85207	0.000118	0.012036	4.33777	0.144 (0.087)	0.158 (0.083)	91 (1.41)	0.905399	0.0975324
AuditoryRightPutamen	0.156 (0.071, 0.242)	3.5736	0.000355	0.022338	3.32127	0.107 (0.107)	0.124 (0.107)	146 (2.26)	0.987117	0.820807
WithinSensorimotorHand	-0.154 (-0.241, -0.068)	-3.50708	0.000456	0.022338	3.09233	0.282 (0.072)	0.271 (0.071)	171 (2.65)	0.952906	0.425608
CinguloParietalLeftThalamusProper	0.153 (0.067, 0.238)	3.49808	0.000472	0.022338	3.05308	0.21 (0.091)	0.224 (0.093)	139 (2.15)	1.02706	0.678765
SensorimotorHandRightPutamen	0.152 (0.066, 0.237)	3.47664	0.000511	0.022338	2.98034	-0.027 (0.112)	-0.011 (0.105)	131 (2.03)	0.878984	0.0323109
RetrosplenialTemporalRightVentraldc	0.147 (0.061, 0.233)	3.36749	0.000763	0.0282132	2.6109	0.004 (0.094)	0.018 (0.093)	139 (2.15)	0.969648	0.605056
VentralAttentionLeftCerebellumCortex	-0.145 (-0.231, -0.06)	-3.33237	0.000866	0.0282132	2.49117	0.007 (0.08)	-0.004 (0.076)	99 (1.53)	0.894796	0.0647129
SensorimotorHandLeftPallidum	0.145 (0.059, 0.231)	3.31474	0.000922	0.0282132	2.43628	0.06 (0.101)	0.074 (0.098)	150 (2.32)	0.942155	0.323288
CinguloOpercularLeftCaudate	0.144 (0.058, 0.23)	3.27402	0.00107	0.0287169	2.30614	0.004 (0.094)	0.018 (0.092)	147 (2.28)	0.956588	0.461516
DorsalAttentionRightAmygdala	-0.141 (-0.226, -0.056)	-3.25222	0.00115	0.0287169	2.22595	0.002 (0.076)	-0.009 (0.078)	87 (1.35)	1.0535	0.408843
VisualRightPallidum	0.142 (0.056, 0.228)	3.23554	0.00122	0.0287169	2.18287	-0.043 (0.075)	-0.032 (0.076)	169 (2.62)	1.02459	0.709302
CinguloOpercularRightAmygdala	0.141 (0.055, 0.227)	3.21345	0.00132	0.0288514	2.11133	-0.029 (0.11)	-0.014 (0.105)	135 (2.09)	0.904271	0.0967552
CinguloParietalRightCerebellumCortex	0.134 (0.049, 0.219)	3.08693	0.00203	0.04131	1.70757	0.148 (0.11)	0.163 (0.108)	133 (2.06)	0.961587	0.511051
SensorimotorHandRightAccumbensArea	0.135 (0.049, 0.221)	3.06823	0.00216	0.04131	1.66078	0.211 (0.091)	0.224 (0.093)	156 (2.42)	1.05337	0.415982
AuditorySensorimotorHand	-0.134 (-0.221, -0.048)	-3.04797	0.00231	0.04158	1.60318	0.128 (0.058)	0.12 (0.057)	180 (2.79)	0.983343	0.774314
CinguloParietalLeftCaudate	0.13 (0.045, 0.215)	2.98681	0.00283	0.04811	1.40719	0.249 (0.077)	0.259 (0.079)	84 (1.3)	1.04069	0.530261
WithinCinguloOpercular	0.129 (0.044, 0.214)	2.96771	0.00301	0.0484768	1.35003	0.29 (0.066)	0.299 (0.067)	76 (1.18)	1.04469	0.490298
AuditorySalience	0.128 (0.042, 0.213)	2.93099	0.00339	0.051867	1.24442	0.034 (0.068)	0.042 (0.067)	126 (1.95)	0.958914	0.482994
VentralAttentionLeftPutamen	-0.124 (-0.21, -0.039)	-2.85311	0.00434	0.06324	1.02244	-0.046 (0.07)	-0.054 (0.067)	115 (1.78)	0.918212	0.156878
FrontoParietalRightPallidum	-0.122 (-0.207, -0.037)	-2.82356	0.00476	0.0662073	0.934253	-0.028 (0.058)	-0.035 (0.059)	119 (1.84)	1.05135	0.427402
SensorimotorHandSensorimotorMouth	-0.123 (-0.21, -0.036)	-2.7818	0.00542	0.0721096	0.83572	0.096 (0.087)	0.085 (0.082)	210 (3.25)	0.897244	0.0756328
DorsalAttentionLeftPutamen	-0.12 (-0.206, -0.034)	-2.74245	0.00612	0.07803	0.719061	-0.072 (0.085)	-0.082 (0.083)	111 (1.72)	0.938165	0.290857
RetrosplenialTemporalRightCerebellumCortex	0.119 (0.033, 0.204)	2.71371	0.00667	0.0816408	0.639979	0.115 (0.107)	0.127 (0.107)	131 (2.03)	0.994085	0.91015
FrontoParietalVisual	-0.116 (-0.201, -0.031)	-2.67409	0.00751	0.0883869	0.526525	-0.1 (0.045)	-0.105 (0.044)	84 (1.3)	0.971213	0.620891
SalienceRightAmygdala	-0.115 (-0.201, -0.03)	-2.65645	0.00792	0.08976	0.481553	0.012 (0.072)	0.004 (0.07)	115 (1.78)	0.937314	0.280537
SensorimotorHandRightVentraldc	0.114 (0.029, 0.199)	2.62359	0.00872	0.0926441	0.395949	0.261 (0.079)	0.27 (0.081)	77 (1.19)	1.04112	0.525542
RetrosplenialTemporalRightPallidum	0.114 (0.029, 0.2)	2.62117	0.00878	0.0926441	0.394335	-0.017 (0.073)	-0.009 (0.068)	114 (1.77)	0.873756	0.0250322
SensorimotorMouthLeftAmygdala	0.113 (0.028, 0.199)	2.60001	0.00934	0.095268	0.336618	0.152 (0.111)	0.164 (0.109)	115 (1.78)	0.971732	0.628399
SalienceRightPutamen	-0.113 (-0.199, -0.027)	-2.58415	0.00978	0.0955091	0.30268	0.016 (0.076)	0.008 (0.071)	142 (2.2)	0.87146	0.0228567
CinguloParietalRightPallidum	0.112 (0.027, 0.197)	2.57078	0.0102	0.0955091	0.262433	0.105 (0.085)	0.115 (0.087)	122 (1.89)	1.0478	0.461951
VentralAttentionLeftHippocampus	0.111 (0.026, 0.197)	2.56484	0.0103	0.0955091	0.244907	0.086 (0.108)	0.098 (0.103)	92 (1.43)	0.915787	0.143142
VentralAttentionVisual	-0.11 (-0.195, -0.025)	-2.53765	0.0112	0.1008	0.1739	-0.094 (0.049)	-0.099 (0.049)	90 (1.39)	0.969318	0.598435
VentralAttentionLeftCaudate	0.11 (0.025, 0.195)	2.52542	0.0116	0.101417	0.145494	0.026 (0.072)	0.034 (0.068)	106 (1.64)	0.890025	0.052268
RetrosplenialTemporalSensorimotorHand	0.109 (0.023, 0.194)	2.49527	0.0126	0.101778	0.0732923	-0.055 (0.057)	-0.049 (0.053)	99 (1.53)	0.874008	0.0251073
DorsalAttentionRightVentraldc	0.108 (0.023, 0.193)	2.48334	0.013	0.101778	0.0408672	0.036 (0.07)	0.044 (0.069)	94 (1.46)	0.962298	0.519048
CinguloOpercularLeftPutamen	0.109 (0.023, 0.195)	2.47532	0.0133	0.101778	0.0318371	0.07 (0.12)	0.083 (0.118)	137 (2.12)	0.962747	0.528407
AuditoryRightVentraldc	-0.108 (-0.193, -0.022)	-2.4753	0.0133	0.101778	0.021153	-0.054 (0.071)	-0.062 (0.071)	102 (1.58)	0.981841	0.752454
WithinSalience	0.107 (0.022, 0.193)	2.46854	0.0136	0.101778	0.00592024	0.374 (0.12)	0.386 (0.117)	84 (1.3)	0.95182	0.410052
CinguloParietalRightAccumbensArea	-0.107 (-0.193, -0.022)	-2.46	0.0139	0.101778	-0.0123897	-0.01 (0.063)	-0.016 (0.062)	133 (2.06)	0.985588	0.800807
SalienceLeftHippocampus	-0.107 (-0.193, -0.022)	-2.45509	0.0141	0.101778	-0.0238908	-0.066 (0.085)	-0.075 (0.083)	97 (1.5)	0.949354	0.387673
WithinVisual	0.106 (0.021, 0.191)	2.44724	0.0144	0.101778	-0.0490941	0.393 (0.09)	0.403 (0.089)	66 (1.02)	0.9808	0.73892
CinguloParietalVentralAttention	0.106 (0.021, 0.192)	2.43169	0.0151	0.101778	-0.0813037	-0.087 (0.063)	-0.081 (0.064)	103 (1.6)	1.03654	0.574484
DorsalAttentionLeftVentraldc	0.106 (0.02, 0.191)	2.42686	0.0153	0.101778	-0.0945299	0.256 (0.121)	0.268 (0.117)	86 (1.33)	0.948476	0.378282
RetrosplenialTemporalRightPutamen	-0.105 (-0.19, -0.02)	-2.42785	0.0152	0.101778	-0.0965067	-0.034 (0.074)	-0.042 (0.073)	92 (1.43)	0.971907	0.629216
FrontoParietalLeftCerebellumCortex	-0.104 (-0.189, -0.019)	-2.3991	0.0165	0.107426	-0.162923	-0.055 (0.068)	-0.062 (0.067)	122 (1.89)	0.964008	0.538224
CinguloOpercularCinguloParietal	0.103 (0.017, 0.189)	2.35054	0.0188	0.115056	-0.271386	-0.026 (0.07)	-0.019 (0.068)	124 (1.92)	0.946215	0.35933
CinguloParietalDorsalAttention	0.102 (0.017, 0.187)	2.35254	0.0187	0.115056	-0.272938	-0.02 (0.075)	-0.013 (0.075)	83 (1.29)	1.01183	0.861709
SensorimotorHandSalience	0.103 (0.017, 0.189)	2.34914	0.0188	0.115056	-0.273801	-0.062 (0.056)	-0.057 (0.055)	137 (2.12)	0.957472	0.470043
DefaultLeftAccumbensArea	0.101 (0.016, 0.187)	2.32423	0.0201	0.1206	-0.335493	0.043 (0.089)	0.052 (0.088)	106 (1.64)	0.976465	0.686193
CinguloParietalSensorimotorHand	0.1 (0.015, 0.186)	2.29778	0.0216	0.127108	-0.393128	-0.109 (0.066)	-0.102 (0.068)	108 (1.67)	1.04893	0.45334
CinguloParietalLeftHippocampus	-0.1 (-0.185, -0.014)	-2.2771	0.0228	0.1309	-0.440781	-0.006 (0.065)	-0.013 (0.065)	112 (1.73)	1.00457	0.954744
CinguloOpercularSalience	0.099 (0.014, 0.184)	2.27232	0.0231	0.1309	-0.457661	0.117 (0.066)	0.124 (0.064)	90 (1.39)	0.93513	0.263574
DorsalAttentionRightHippocampus	-0.097 (-0.182, -0.011)	-2.21163	0.027	0.144183	-0.586525	0.073 (0.073)	0.066 (0.076)	114 (1.77)	1.08916	0.177703
SensorimotorHandBrainStem	0.096 (0.011, 0.181)	2.21098	0.0271	0.144183	-0.594821	0.118 (0.081)	0.126 (0.081)	87 (1.35)	1.01235	0.854924
RetrosplenialTemporalBrainStem	0.096 (0.011, 0.181)	2.20292	0.0276	0.144183	-0.608385	-0.046 (0.087)	-0.038 (0.083)	139 (2.15)	0.908689	0.111912
SensorimotorHandRightCerebellumCortex	-0.096 (-0.182, -0.011)	-2.20067	0.0278	0.144183	-0.610369	0.039 (0.038)	0.036 (0.037)	133 (2.06)	0.967567	0.580809
CinguloOpercularBrainStem	0.096 (0.011, 0.181)	2.20253	0.0277	0.144183	-0.610828	0.019 (0.076)	0.026 (0.075)	126 (1.95)	0.978006	0.704664
SensorimotorHandRightCaudate	0.093 (0.008, 0.179)	2.13157	0.0331	0.16881	-0.756492	-0.031 (0.093)	-0.022 (0.088)	148 (2.29)	0.897157	0.0729894
SensorimotorMouthLeftHippocampus	0.092 (0.007, 0.178)	2.12081	0.034	0.170557	-0.78385	0.087 (0.086)	0.095 (0.083)	127 (1.97)	0.932693	0.247452
DefaultRightAmygdala	0.092 (0.007, 0.178)	2.11308	0.0346	0.170768	-0.797773	-0.025 (0.077)	-0.018 (0.075)	135 (2.09)	0.968405	0.590527
AuditoryRightHippocampus	-0.092 (-0.177, -0.006)	-2.10677	0.0352	0.170971	-0.815681	0.051 (0.116)	0.04 (0.115)	106 (1.64)	0.985792	0.802857
AuditoryFrontoParietal	0.09 (0.005, 0.175)	2.06742	0.0387	0.185034	-0.899407	-0.041 (0.044)	-0.037 (0.043)	102 (1.58)	0.978849	0.714529
VentralAttentionRightCerebellumCortex	-0.088 (-0.173, -0.003)	-2.02192	0.0432	0.203372	-0.991622	0.061 (0.067)	0.055 (0.066)	114 (1.77)	0.956263	0.453736
SalienceLeftThalamusProper	0.088 (0.002, 0.173)	2.01372	0.0441	0.204464	-1.00583	0.116 (0.114)	0.125 (0.109)	113 (1.75)	0.914391	0.136691
DefaultRightThalamusProper	-0.087 (-0.173, -0.001)	-1.99383	0.0462	0.211003	-1.04071	-0.021 (0.063)	-0.027 (0.063)	134 (2.08)	0.992803	0.893611
SensorimotorMouthRightThalamusProper	0.086 (0.001, 0.171)	1.97496	0.0483	0.212045	-1.08102	0.11 (0.088)	0.117 (0.085)	114 (1.77)	0.923123	0.184094
VentralAttentionLeftThalamusProper	0.086 (0.001, 0.171)	1.97523	0.0483	0.212045	-1.08284	-0.105 (0.115)	-0.095 (0.112)	100 (1.55)	0.953401	0.425135
DefaultLeftPutamen	0.086 (0.001, 0.172)	1.97197	0.0487	0.212045	-1.0837	0.013 (0.074)	0.019 (0.074)	136 (2.11)	1.00274	0.97815
FrontoParietalLeftCaudate	0.086 (0, 0.172)	1.96717	0.0492	0.212045	-1.09395	0.081 (0.043)	0.085 (0.044)	122 (1.89)	1.04921	0.450148
RetrosplenialTemporalLeftCerebellumCortex	-0.085 (-0.17, 0)	-1.95327	0.0508	0.2159	-1.12327	-0.016 (0.074)	-0.022 (0.076)	118 (1.83)	1.05692	0.38205
SalienceLeftVentraldc	-0.084 (-0.169, 0.001)	-1.9362	0.0529	0.221745	-1.1586	-0.114 (0.074)	-0.12 (0.071)	97 (1.5)	0.922977	0.182187
SalienceLeftAccumbensArea	0.084 (-0.001, 0.169)	1.92561	0.0542	0.224124	-1.17678	0.092 (0.078)	0.099 (0.075)	81 (1.25)	0.934367	0.259217
DorsalAttentionLeftAmygdala	-0.083 (-0.168, 0.002)	-1.91446	0.0556	0.226848	-1.20072	-0.071 (0.063)	-0.076 (0.064)	118 (1.83)	1.05089	0.43225
CinguloOpercularRightHippocampus	0.083 (-0.003, 0.17)	1.88935	0.0589	0.231462	-1.23178	-0.027 (0.086)	-0.019 (0.086)	171 (2.65)	0.998274	0.964302
AuditoryLeftCerebellumCortex	0.082 (-0.003, 0.168)	1.88833	0.059	0.231462	-1.24649	-0.121 (0.093)	-0.113 (0.095)	91 (1.41)	1.03218	0.62105
SalienceLeftCerebellumCortex	0.082 (-0.003, 0.167)	1.88834	0.059	0.231462	-1.24845	0.013 (0.075)	0.019 (0.072)	125 (1.94)	0.938684	0.29221
AuditoryLeftAccumbensArea	0.082 (-0.004, 0.168)	1.87995	0.0602	0.231795	-1.25945	-0.058 (0.088)	-0.051 (0.085)	151 (2.34)	0.931564	0.240519
VisualRightThalamusProper	-0.082 (-0.167, 0.004)	-1.8767	0.0606	0.231795	-1.27158	-0.035 (0.063)	-0.041 (0.063)	138 (2.14)	1.0197	0.764403
AuditoryDefault	0.079 (-0.006, 0.164)	1.81123	0.0702	0.25668	-1.39176	-0.048 (0.044)	-0.045 (0.044)	91 (1.41)	0.999764	0.983588
SensorimotorHandLeftCerebellumCortex	0.079 (-0.007, 0.165)	1.80439	0.0712	0.25668	-1.39459	0.084 (0.118)	0.093 (0.116)	140 (2.17)	0.971439	0.627197
RetrosplenialTemporalSalience	-0.079 (-0.164, 0.007)	-1.80487	0.0711	0.25668	-1.39855	-0.068 (0.086)	-0.075 (0.083)	106 (1.64)	0.928031	0.21547
AuditoryRightPallidum	0.079 (-0.007, 0.164)	1.80679	0.0708	0.25668	-1.39879	0.128 (0.086)	0.135 (0.082)	114 (1.77)	0.917384	0.151314
CinguloOpercularLeftAccumbensArea	0.079 (-0.007, 0.164)	1.80385	0.0713	0.25668	-1.40186	0.102 (0.076)	0.109 (0.079)	109 (1.69)	1.07514	0.251526
DefaultLeftThalamusProper	0.078 (-0.008, 0.163)	1.78481	0.0743	0.26437	-1.43401	0.001 (0.037)	0.004 (0.038)	139 (2.15)	1.07883	0.230559
SensorimotorHandLeftAmygdala	-0.077 (-0.163, 0.008)	-1.76899	0.0769	0.270476	-1.463	0.063 (0.069)	0.058 (0.07)	96 (1.49)	1.02361	0.718673
AuditoryLeftVentraldc	0.076 (-0.01, 0.161)	1.73523	0.0827	0.28757	-1.52238	-0.077 (0.122)	-0.068 (0.114)	104 (1.61)	0.881677	0.0362113
WithinFrontoParietal	0.075 (-0.01, 0.161)	1.72231	0.0851	0.292591	-1.54382	0.204 (0.051)	0.208 (0.055)	100 (1.55)	1.15467	0.0232875
AuditoryLeftCaudate	-0.075 (-0.16, 0.011)	-1.71646	0.0861	0.29274	-1.55368	-0.03 (0.116)	-0.038 (0.112)	116 (1.8)	0.938929	0.295229
VentralAttentionRightCaudate	0.075 (-0.011, 0.161)	1.70344	0.0885	0.297593	-1.57011	0.017 (0.069)	0.022 (0.068)	161 (2.49)	0.962214	0.521707
VentralAttentionBrainStem	0.073 (-0.013, 0.159)	1.66219	0.0965	0.320967	-1.64006	0.078 (0.045)	0.081 (0.045)	121 (1.87)	0.996321	0.939099
VisualLeftAmygdala	0.072 (-0.013, 0.157)	1.65636	0.0977	0.321465	-1.65726	0.039 (0.077)	0.045 (0.077)	117 (1.81)	0.988316	0.835168
DefaultLeftVentraldc	0.071 (-0.014, 0.156)	1.62762	0.104	0.334989	-1.70119	0.044 (0.076)	0.049 (0.075)	103 (1.6)	0.967149	0.57507
DefaultDorsalAttention	-0.071 (-0.156, 0.015)	-1.62462	0.104	0.334989	-1.70854	-0.12 (0.051)	-0.124 (0.051)	69 (1.07)	0.987607	0.826073
SalienceVentralAttention	0.07 (-0.015, 0.155)	1.60596	0.108	0.341308	-1.73837	0.083 (0.063)	0.088 (0.062)	80 (1.24)	0.956881	0.461023
SensorimotorMouthRightCaudate	0.07 (-0.016, 0.155)	1.60134	0.109	0.341308	-1.74483	0.159 (0.079)	0.164 (0.077)	99 (1.53)	0.965994	0.561237
VisualLeftAccumbensArea	-0.069 (-0.155, 0.016)	-1.59378	0.111	0.341308	-1.75746	0.025 (0.109)	0.018 (0.108)	113 (1.75)	0.985937	0.804724
DefaultSensorimotorHand	0.069 (-0.016, 0.154)	1.5941	0.111	0.341308	-1.75773	-0.053 (0.041)	-0.051 (0.042)	109 (1.69)	1.0171	0.796233
CinguloOpercularLeftVentraldc	-0.069 (-0.155, 0.016)	-1.58716	0.113	0.341308	-1.76548	-0.051 (0.116)	-0.058 (0.114)	135 (2.09)	0.970986	0.620067
DefaultRightAccumbensArea	0.069 (-0.017, 0.155)	1.57773	0.115	0.341308	-1.77654	0.048 (0.114)	0.056 (0.113)	126 (1.95)	0.971947	0.632699
FrontoParietalSensorimotorHand	0.069 (-0.017, 0.154)	1.57914	0.114	0.341308	-1.77835	-0.053 (0.043)	-0.05 (0.042)	99 (1.53)	0.936641	0.276984
FrontoParietalLeftPallidum	-0.069 (-0.154, 0.017)	-1.57271	0.116	0.341308	-1.78826	0.03 (0.071)	0.025 (0.071)	119 (1.84)	0.99802	0.960972
SensorimotorMouthRightAmygdala	-0.068 (-0.154, 0.017)	-1.57207	0.116	0.341308	-1.79141	0.012 (0.062)	0.008 (0.061)	133 (2.06)	0.95304	0.421986
DorsalAttentionRightPutamen	-0.068 (-0.154, 0.019)	-1.53818	0.124	0.357451	-1.83464	0.023 (0.071)	0.018 (0.069)	123 (1.91)	0.945543	0.355051
CinguloOpercularDefault	-0.067 (-0.152, 0.019)	-1.53338	0.125	0.357451	-1.85295	-0.097 (0.053)	-0.101 (0.053)	79 (1.22)	1.01815	0.783098
VisualRightHippocampus	0.067 (-0.019, 0.153)	1.52091	0.128	0.357451	-1.86306	0.021 (0.106)	0.028 (0.104)	137 (2.12)	0.957188	0.467389
CinguloParietalLeftAmygdala	0.067 (-0.019, 0.152)	1.52045	0.128	0.357451	-1.8645	0.004 (0.039)	0.007 (0.039)	139 (2.15)	1.03589	0.582758
FrontoParietalRightAccumbensArea	0.066 (-0.019, 0.152)	1.52034	0.128	0.357451	-1.86865	-0.013 (0.067)	-0.009 (0.065)	115 (1.78)	0.935804	0.270587
SalienceRightVentraldc	-0.066 (-0.152, 0.02)	-1.51178	0.131	0.357451	-1.87998	0.076 (0.079)	0.07 (0.078)	120 (1.86)	0.987754	0.828578
AuditoryVisual	-0.066 (-0.151, 0.019)	-1.51421	0.13	0.357451	-1.88023	-0.045 (0.057)	-0.048 (0.059)	105 (1.63)	1.0436	0.501277
RetrosplenialTemporalRightAmygdala	-0.066 (-0.151, 0.02)	-1.50781	0.132	0.357451	-1.89048	0.001 (0.04)	-0.001 (0.04)	119 (1.84)	0.997513	0.95436
DorsalAttentionVisual	0.065 (-0.02, 0.151)	1.50476	0.132	0.357451	-1.89449	0.03 (0.05)	0.033 (0.051)	92 (1.43)	1.06773	0.299071
FrontoParietalVentralAttention	0.065 (-0.02, 0.151)	1.49786	0.134	0.358308	-1.90317	0.018 (0.041)	0.021 (0.039)	103 (1.6)	0.92232	0.179337
DefaultLeftCerebellumCortex	-0.065 (-0.151, 0.02)	-1.49639	0.135	0.358308	-1.9052	-0.002 (0.059)	-0.006 (0.06)	124 (1.92)	1.01317	0.845413
CinguloOpercularLeftPallidum	-0.065 (-0.151, 0.021)	-1.48984	0.136	0.358308	-1.9126	0.146 (0.103)	0.14 (0.103)	128 (1.98)	1.00382	0.964283
CinguloParietalLeftVentraldc	0.065 (-0.021, 0.15)	1.4875	0.137	0.358308	-1.91778	0.087 (0.085)	0.093 (0.084)	101 (1.56)	0.964118	0.54056
WithinDefault	0.064 (-0.021, 0.149)	1.46785	0.142	0.368237	-1.95061	0.232 (0.055)	0.236 (0.054)	71 (1.1)	0.982836	0.764838
VentralAttentionLeftAccumbensArea	-0.063 (-0.148, 0.022)	-1.4438	0.149	0.383143	-1.98209	0.054 (0.097)	0.047 (0.099)	103 (1.6)	1.04428	0.495395
SensorimotorMouthSalience	0.062 (-0.023, 0.148)	1.42468	0.154	0.38877	-2.00365	-0.032 (0.075)	-0.027 (0.072)	143 (2.21)	0.918945	0.162792
CinguloOpercularRightVentraldc	0.062 (-0.023, 0.148)	1.42596	0.154	0.38877	-2.00435	0.117 (0.075)	0.122 (0.073)	116 (1.8)	0.953673	0.430299
FrontoParietalLeftPutamen	0.062 (-0.023, 0.147)	1.4226	0.155	0.38877	-2.01596	0.089 (0.104)	0.096 (0.1)	110 (1.7)	0.930478	0.22961
RetrosplenialTemporalRightCaudate	-0.061 (-0.147, 0.024)	-1.4103	0.158	0.393073	-2.03095	0.055 (0.11)	0.048 (0.116)	114 (1.77)	1.10192	0.123823
FrontoParietalSensorimotorMouth	0.061 (-0.024, 0.146)	1.40473	0.16	0.394839	-2.03899	-0.061 (0.051)	-0.058 (0.05)	82 (1.27)	0.960658	0.501315
VentralAttentionRightVentraldc	0.061 (-0.025, 0.147)	1.39665	0.163	0.399024	-2.04513	0.057 (0.041)	0.06 (0.039)	150 (2.32)	0.920031	0.167803
SensorimotorMouthRightHippocampus	-0.06 (-0.146, 0.025)	-1.38068	0.167	0.402378	-2.06823	0.005 (0.064)	0.001 (0.062)	108 (1.67)	0.942365	0.324556
DefaultVisual	-0.06 (-0.145, 0.025)	-1.38293	0.167	0.402378	-2.06842	-0.146 (0.048)	-0.149 (0.048)	78 (1.21)	0.975901	0.678774
SensorimotorHandLeftHippocampus	-0.059 (-0.145, 0.027)	-1.35086	0.177	0.415786	-2.10858	-0.04 (0.118)	-0.046 (0.113)	118 (1.83)	0.911366	0.12416
RetrosplenialTemporalLeftHippocampus	0.059 (-0.026, 0.144)	1.35193	0.176	0.415786	-2.10958	-0.086 (0.12)	-0.08 (0.112)	99 (1.53)	0.870925	0.0213957
VisualRightPutamen	0.059 (-0.027, 0.144)	1.34861	0.178	0.415786	-2.1147	0.079 (0.103)	0.084 (0.1)	108 (1.67)	0.951357	0.405616
AuditoryLeftPutamen	-0.059 (-0.144, 0.027)	-1.34704	0.178	0.415786	-2.11759	-0.056 (0.077)	-0.06 (0.075)	106 (1.64)	0.952421	0.415728
WithinSensorimotorMouth	-0.058 (-0.143, 0.027)	-1.33432	0.182	0.421909	-2.13387	0.582 (0.137)	0.574 (0.142)	91 (1.41)	1.06137	0.346102
SensorimotorMouthLeftPutamen	-0.058 (-0.143, 0.028)	-1.32851	0.184	0.423338	-2.13976	-0.007 (0.066)	-0.01 (0.066)	125 (1.94)	0.980382	0.734825
DorsalAttentionRightAccumbensArea	0.056 (-0.03, 0.142)	1.28378	0.199	0.454433	-2.19632	-0.092 (0.109)	-0.086 (0.112)	113 (1.75)	1.05502	0.399032
DefaultLeftPallidum	0.055 (-0.031, 0.14)	1.25697	0.209	0.473733	-2.2309	0.107 (0.107)	0.113 (0.11)	109 (1.69)	1.064	0.327494
RetrosplenialTemporalVentralAttention	-0.054 (-0.14, 0.032)	-1.2331	0.218	0.483043	-2.25806	-0.085 (0.061)	-0.088 (0.06)	114 (1.77)	0.960343	0.500207
VisualLeftThalamusProper	-0.054 (-0.14, 0.032)	-1.22868	0.219	0.483043	-2.26099	-0.008 (0.062)	-0.011 (0.064)	135 (2.09)	1.08586	0.19515
CinguloParietalRightVentraldc	-0.054 (-0.14, 0.032)	-1.22315	0.221	0.483043	-2.26785	-0.009 (0.062)	-0.013 (0.063)	118 (1.83)	1.02158	0.744297
DefaultLeftHippocampus	0.053 (-0.032, 0.139)	1.22544	0.22	0.483043	-2.27216	0.053 (0.069)	0.056 (0.067)	93 (1.44)	0.943764	0.335182
CinguloParietalRightCaudate	0.053 (-0.032, 0.138)	1.22458	0.221	0.483043	-2.27835	0.085 (0.083)	0.089 (0.078)	110 (1.7)	0.89582	0.0659299
CinguloParietalRightHippocampus	0.052 (-0.033, 0.137)	1.19679	0.231	0.501319	-2.30656	0.145 (0.078)	0.149 (0.076)	98 (1.52)	0.931469	0.23788
AuditoryRightAmygdala	-0.052 (-0.137, 0.034)	-1.18726	0.235	0.505007	-2.31939	-0.004 (0.072)	-0.008 (0.07)	93 (1.44)	0.94655	0.359411
CinguloParietalVisual	-0.051 (-0.136, 0.034)	-1.18458	0.236	0.505007	-2.32435	0.042 (0.091)	0.038 (0.087)	56 (0.87)	0.923393	0.183849
DefaultRightHippocampus	0.051 (-0.035, 0.136)	1.16628	0.244	0.5185	-2.33976	0.053 (0.101)	0.058 (0.096)	135 (2.09)	0.90819	0.110387
SalienceRightCaudate	0.05 (-0.035, 0.135)	1.14714	0.251	0.529697	-2.36521	0.275 (0.115)	0.281 (0.117)	80 (1.24)	1.03284	0.612937
DefaultRightCerebellumCortex	-0.05 (-0.136, 0.036)	-1.13785	0.255	0.529852	-2.36768	0.015 (0.103)	0.009 (0.105)	132 (2.04)	1.03631	0.578897
RetrosplenialTemporalLeftAmygdala	-0.05 (-0.135, 0.035)	-1.14397	0.253	0.529852	-2.3686	-0.075 (0.108)	-0.08 (0.11)	108 (1.67)	1.04382	0.49914
CinguloParietalSalience	-0.049 (-0.134, 0.036)	-1.1325	0.257	0.529852	-2.38177	0.101 (0.094)	0.096 (0.095)	81 (1.25)	1.00329	0.970771
SalienceVisual	-0.049 (-0.134, 0.036)	-1.13073	0.258	0.529852	-2.38353	-0.075 (0.061)	-0.078 (0.061)	110 (1.7)	0.987385	0.82328
DefaultRetrosplenialTemporal	0.049 (-0.036, 0.134)	1.12338	0.261	0.53244	-2.38965	0.042 (0.06)	0.045 (0.06)	86 (1.33)	0.996334	0.939113
CinguloOpercularRightCaudate	-0.048 (-0.134, 0.037)	-1.10661	0.269	0.545126	-2.4049	0.065 (0.069)	0.062 (0.067)	117 (1.81)	0.946375	0.360757
AuditoryLeftAmygdala	-0.047 (-0.133, 0.038)	-1.0845	0.278	0.558	-2.43117	-0.09 (0.102)	-0.094 (0.098)	128 (1.98)	0.931367	0.238329
CinguloOpercularVisual	0.047 (-0.038, 0.132)	1.08215	0.279	0.558	-2.44241	-0.029 (0.055)	-0.027 (0.055)	79 (1.22)	1.01523	0.818282
SensorimotorMouthRightCerebellumCortex	-0.046 (-0.131, 0.039)	-1.06931	0.285	0.566299	-2.45437	-0.07 (0.081)	-0.074 (0.084)	111 (1.72)	1.08472	0.195394
DorsalAttentionSalience	0.046 (-0.039, 0.131)	1.06193	0.288	0.568568	-2.45847	-0.04 (0.06)	-0.037 (0.059)	100 (1.55)	0.960671	0.501523
RetrosplenialTemporalRightHippocampus	-0.046 (-0.131, 0.039)	-1.0562	0.291	0.569121	-2.46513	-0.031 (0.069)	-0.034 (0.068)	116 (1.8)	0.967247	0.575144
CinguloOpercularSensorimotorMouth	0.046 (-0.039, 0.131)	1.0546	0.292	0.569121	-2.4678	0.109 (0.062)	0.111 (0.062)	87 (1.35)	0.990261	0.860154
AuditoryRightThalamusProper	-0.045 (-0.131, 0.04)	-1.03671	0.3	0.581013	-2.47929	-0.101 (0.071)	-0.105 (0.07)	111 (1.72)	0.986319	0.810453
CinguloParietalRightPutamen	-0.044 (-0.13, 0.041)	-1.01568	0.31	0.596604	-2.50446	-0.084 (0.074)	-0.088 (0.083)	123 (1.91)	1.23941	0.000768734
SensorimotorMouthVentralAttention	-0.044 (-0.129, 0.042)	-1.00313	0.316	0.598778	-2.51563	0.02 (0.051)	0.018 (0.052)	107 (1.66)	1.01469	0.826741
AuditoryVentralAttention	0.044 (-0.042, 0.129)	1.00502	0.315	0.598778	-2.51604	0.071 (0.05)	0.074 (0.049)	107 (1.66)	0.99785	0.958743
FrontoParietalLeftThalamusProper	-0.044 (-0.129, 0.042)	-1.0016	0.317	0.598778	-2.51779	-0.065 (0.064)	-0.068 (0.065)	124 (1.92)	1.02564	0.695055
AuditoryDorsalAttention	-0.043 (-0.128, 0.043)	-0.983278	0.326	0.612	-2.53667	-0.02 (0.042)	-0.022 (0.042)	115 (1.78)	0.973251	0.646877
AuditoryCinguloParietal	0.042 (-0.043, 0.127)	0.966094	0.334	0.619243	-2.55399	-0.07 (0.07)	-0.067 (0.067)	124 (1.92)	0.9259	0.20078
DefaultSalience	-0.042 (-0.127, 0.043)	-0.964241	0.335	0.619243	-2.55841	0.076 (0.059)	0.073 (0.058)	77 (1.19)	0.951707	0.407885
SensorimotorHandVentralAttention	-0.042 (-0.128, 0.044)	-0.950017	0.342	0.619243	-2.56229	0.002 (0.044)	0 (0.042)	132 (2.04)	0.908993	0.115339
CinguloOpercularRetrosplenialTemporal	-0.042 (-0.127, 0.044)	-0.957091	0.339	0.619243	-2.56285	-0.103 (0.068)	-0.105 (0.067)	90 (1.39)	0.969735	0.604638
VisualRightVentraldc	-0.042 (-0.127, 0.044)	-0.954758	0.34	0.619243	-2.56562	-0.024 (0.082)	-0.027 (0.083)	115 (1.78)	1.02396	0.713991
SalienceLeftAmygdala	0.042 (-0.044, 0.127)	0.954507	0.34	0.619243	-2.56608	0.007 (0.129)	0.012 (0.121)	87 (1.35)	0.879151	0.0318509
DorsalAttentionBrainStem	0.041 (-0.044, 0.126)	0.944266	0.345	0.621	-2.57653	0.113 (0.077)	0.116 (0.078)	82 (1.27)	1.00748	0.916997
SensorimotorMouthRightPutamen	-0.041 (-0.126, 0.045)	-0.92624	0.354	0.629791	-2.58593	-0.026 (0.101)	-0.03 (0.103)	138 (2.14)	1.02725	0.677907
CinguloParietalRetrosplenialTemporal	-0.041 (-0.126, 0.045)	-0.932352	0.351	0.628105	-2.58699	0.137 (0.104)	0.133 (0.104)	66 (1.02)	1.00852	0.903756
SensorimotorHandRightAmygdala	0.04 (-0.045, 0.125)	0.920693	0.357	0.631457	-2.59736	-0.153 (0.085)	-0.15 (0.088)	111 (1.72)	1.07387	0.25861
CinguloParietalRightAmygdala	-0.04 (-0.126, 0.046)	-0.913075	0.361	0.632864	-2.59883	-0.036 (0.099)	-0.04 (0.102)	123 (1.91)	1.04344	0.50543
DorsalAttentionRightCerebellumCortex	-0.04 (-0.125, 0.046)	-0.907393	0.364	0.632864	-2.60392	0.005 (0.073)	0.002 (0.07)	129 (2)	0.91041	0.120554
SensorimotorHandLeftPutamen	0.039 (-0.046, 0.125)	0.907526	0.364	0.632864	-2.61013	-0.01 (0.086)	-0.007 (0.088)	104 (1.61)	1.0404	0.53288
FrontoParietalRightThalamusProper	0.039 (-0.046, 0.125)	0.90082	0.368	0.636203	-2.61439	0.03 (0.108)	0.034 (0.102)	133 (2.06)	0.90023	0.0806544
VisualRightCaudate	0.039 (-0.047, 0.124)	0.883378	0.377	0.64619	-2.62741	0.036 (0.041)	0.037 (0.04)	150 (2.32)	0.945198	0.349193
CinguloOpercularRightCerebellumCortex	-0.038 (-0.124, 0.047)	-0.880951	0.378	0.64619	-2.63293	0.081 (0.068)	0.079 (0.069)	107 (1.66)	1.02688	0.67993
FrontoParietalBrainStem	-0.038 (-0.123, 0.047)	-0.875942	0.381	0.6477	-2.6387	0.044 (0.094)	0.04 (0.097)	122 (1.89)	1.06289	0.333463
VentralAttentionLeftAmygdala	-0.038 (-0.123, 0.048)	-0.867675	0.386	0.650043	-2.64357	0.033 (0.076)	0.031 (0.071)	123 (1.91)	0.887611	0.0473417
DefaultRightPallidum	-0.038 (-0.123, 0.048)	-0.861794	0.389	0.650043	-2.6453	0.005 (0.044)	0.004 (0.044)	154 (2.39)	0.995169	0.924147
CinguloOpercularRightThalamusProper	-0.037 (-0.123, 0.048)	-0.854735	0.393	0.650043	-2.64847	-0.034 (0.068)	-0.037 (0.067)	123 (1.91)	0.983892	0.77994
DefaultRightPutamen	-0.037 (-0.123, 0.048)	-0.858858	0.39	0.650043	-2.65046	-0.047 (0.061)	-0.049 (0.061)	110 (1.7)	0.988732	0.840806
DorsalAttentionLeftHippocampus	-0.037 (-0.123, 0.048)	-0.857554	0.391	0.650043	-2.65079	-0.127 (0.074)	-0.13 (0.071)	112 (1.73)	0.913258	0.1322
FrontoParietalRightCerebellumCortex	0.037 (-0.049, 0.123)	0.848031	0.396	0.651484	-2.65564	0 (0.066)	0.002 (0.066)	129 (2)	0.99666	0.943435
AuditoryLeftThalamusProper	0.036 (-0.05, 0.121)	0.815549	0.415	0.675479	-2.68657	-0.072 (0.079)	-0.069 (0.083)	94 (1.46)	1.10253	0.122256
FrontoParietalSalience	0.035 (-0.05, 0.12)	0.817177	0.414	0.675479	-2.68909	0.081 (0.058)	0.083 (0.058)	91 (1.41)	1.02801	0.666193
CinguloOpercularSensorimotorHand	-0.035 (-0.12, 0.05)	-0.810555	0.418	0.676762	-2.69381	0.09 (0.046)	0.088 (0.048)	75 (1.16)	1.09571	0.146455
VentralAttentionRightPallidum	0.035 (-0.051, 0.121)	0.797079	0.425	0.684094	-2.69639	0.044 (0.105)	0.047 (0.101)	138 (2.14)	0.929235	0.225029
WithinDorsalAttention	0.034 (-0.05, 0.119)	0.79497	0.427	0.684094	-2.70783	0.265 (0.063)	0.268 (0.067)	64 (0.99)	1.11809	0.0758713
WithinRetrosplenialTemporal	0.034 (-0.051, 0.119)	0.781889	0.434	0.691688	-2.71498	0.576 (0.128)	0.58 (0.125)	70 (1.08)	0.952268	0.414072
SalienceRightAccumbensArea	-0.034 (-0.119, 0.051)	-0.776705	0.437	0.69286	-2.71852	-0.054 (0.079)	-0.057 (0.083)	129 (2)	1.1144	0.0860485
CinguloOpercularRightPutamen	-0.033 (-0.119, 0.052)	-0.766718	0.443	0.698753	-2.72376	0.042 (0.038)	0.041 (0.037)	144 (2.23)	0.951708	0.409881
VentralAttentionRightThalamusProper	-0.033 (-0.118, 0.053)	-0.749129	0.454	0.712431	-2.73881	-0.052 (0.077)	-0.055 (0.076)	108 (1.67)	0.982916	0.766378
SalienceRightPallidum	-0.032 (-0.118, 0.054)	-0.733528	0.463	0.722847	-2.74778	-0.002 (0.102)	-0.005 (0.097)	134 (2.08)	0.898146	0.0748206
SensorimotorHandLeftVentraldc	-0.031 (-0.116, 0.055)	-0.706011	0.48	0.745584	-2.76611	0.088 (0.07)	0.086 (0.069)	107 (1.66)	0.95982	0.494219
RetrosplenialTemporalLeftCaudate	-0.03 (-0.116, 0.055)	-0.695363	0.487	0.74817	-2.77268	-0.03 (0.073)	-0.032 (0.071)	115 (1.78)	0.942668	0.327908
VentralAttentionRightPutamen	0.03 (-0.055, 0.116)	0.694914	0.487	0.74817	-2.77521	0.002 (0.068)	0.004 (0.066)	127 (1.97)	0.954797	0.441029
DefaultVentralAttention	0.03 (-0.055, 0.115)	0.691778	0.489	0.74817	-2.78067	0.084 (0.045)	0.086 (0.045)	98 (1.52)	0.985675	0.801349
SalienceRightThalamusProper	-0.029 (-0.115, 0.056)	-0.671841	0.502	0.749327	-2.78953	0.125 (0.046)	0.124 (0.044)	101 (1.56)	0.920874	0.172333
CinguloParietalRightThalamusProper	0.029 (-0.056, 0.115)	0.677292	0.498	0.749327	-2.78968	0.162 (0.107)	0.165 (0.107)	106 (1.64)	1.01426	0.83167
CinguloOpercularLeftThalamusProper	0.029 (-0.056, 0.115)	0.674382	0.5	0.749327	-2.79155	0.063 (0.107)	0.066 (0.101)	117 (1.81)	0.895732	0.0671225
FrontoParietalRightAmygdala	0.029 (-0.056, 0.115)	0.673009	0.501	0.749327	-2.7918	0.049 (0.092)	0.052 (0.094)	105 (1.63)	1.04649	0.474244
WithinCinguloParietal	-0.03 (-0.114, 0.055)	-0.682984	0.495	0.749327	-2.79317	0.825 (0.196)	0.82 (0.196)	43 (0.67)	1.00132	0.996023
RetrosplenialTemporalLeftThalamusProper	0.029 (-0.057, 0.114)	0.658429	0.51	0.757573	-2.79982	-0.043 (0.07)	-0.041 (0.069)	115 (1.78)	0.973454	0.649784
SensorimotorMouthRightAccumbensArea	0.027 (-0.059, 0.112)	0.613038	0.54	0.79355	-2.82744	-0.004 (0.039)	-0.003 (0.038)	146 (2.26)	0.983282	0.771695
RetrosplenialTemporalLeftVentraldc	0.027 (-0.059, 0.112)	0.610191	0.542	0.79355	-2.82862	-0.123 (0.089)	-0.121 (0.089)	118 (1.83)	1.00782	0.913224
SalienceRightHippocampus	0.027 (-0.059, 0.112)	0.615527	0.538	0.79355	-2.82914	-0.008 (0.104)	-0.005 (0.105)	128 (1.98)	1.01302	0.847147
DefaultBrainStem	0.026 (-0.06, 0.111)	0.594845	0.552	0.795028	-2.84	0.121 (0.097)	0.123 (0.096)	132 (2.04)	0.977351	0.697166
WithinVentralAttention	0.026 (-0.06, 0.111)	0.591766	0.554	0.795028	-2.84144	0.226 (0.058)	0.227 (0.058)	81 (1.25)	1.00373	0.965329
VisualBrainStem	-0.026 (-0.111, 0.06)	-0.588779	0.556	0.795028	-2.84298	-0.056 (0.07)	-0.058 (0.073)	108 (1.67)	1.10301	0.121214
DefaultRightCaudate	0.026 (-0.06, 0.111)	0.589058	0.556	0.795028	-2.84495	-0.041 (0.061)	-0.04 (0.061)	130 (2.01)	1.00499	0.94895
SensorimotorMouthVisual	-0.026 (-0.111, 0.06)	-0.588972	0.556	0.795028	-2.84527	0.037 (0.067)	0.036 (0.066)	96 (1.49)	0.967876	0.582911
VentralAttentionLeftPallidum	0.025 (-0.06, 0.111)	0.582649	0.56	0.797023	-2.84809	-0.066 (0.064)	-0.065 (0.063)	107 (1.66)	0.973056	0.644502
DefaultRightVentraldc	-0.025 (-0.111, 0.06)	-0.576697	0.564	0.799	-2.84997	0.063 (0.105)	0.061 (0.103)	108 (1.67)	0.961062	0.507048
SensorimotorMouthLeftCerebellumCortex	-0.025 (-0.111, 0.061)	-0.569745	0.569	0.799233	-2.85156	-0.066 (0.118)	-0.068 (0.108)	115 (1.78)	0.83604	0.00286939
SensorimotorMouthLeftThalamusProper	-0.025 (-0.11, 0.061)	-0.566173	0.571	0.799233	-2.85812	-0.046 (0.071)	-0.048 (0.071)	124 (1.92)	1.01419	0.832597
AuditoryLeftHippocampus	-0.024 (-0.11, 0.061)	-0.557497	0.577	0.800308	-2.85815	-0.032 (0.042)	-0.033 (0.041)	148 (2.29)	0.974607	0.664497
DefaultLeftAmygdala	-0.025 (-0.11, 0.061)	-0.564984	0.572	0.799233	-2.86091	-0.056 (0.073)	-0.058 (0.075)	146 (2.26)	1.05196	0.422877
CinguloOpercularDorsalAttention	0.024 (-0.061, 0.11)	0.556053	0.578	0.800308	-2.86394	0.088 (0.043)	0.089 (0.044)	101 (1.56)	1.07523	0.250554
DorsalAttentionLeftThalamusProper	0.023 (-0.063, 0.109)	0.525265	0.599	0.821946	-2.87724	-0.022 (0.079)	-0.02 (0.077)	119 (1.84)	0.959387	0.489299
DefaultFrontoParietal	0.023 (-0.062, 0.108)	0.536896	0.591	0.814622	-2.87913	0.049 (0.041)	0.05 (0.041)	72 (1.12)	0.983176	0.768711
SensorimotorHandLeftAccumbensArea	-0.022 (-0.108, 0.063)	-0.515987	0.606	0.827839	-2.88512	-0.029 (0.071)	-0.03 (0.067)	118 (1.83)	0.892348	0.0582022
FrontoParietalRightHippocampus	0.02 (-0.065, 0.106)	0.463677	0.643	0.861039	-2.90637	0.059 (0.041)	0.059 (0.039)	161 (2.49)	0.922196	0.18014
VentralAttentionRightAccumbensArea	-0.02 (-0.106, 0.065)	-0.470203	0.638	0.861039	-2.90671	-0.028 (0.057)	-0.029 (0.059)	125 (1.94)	1.07302	0.264817
VisualLeftPutamen	-0.02 (-0.106, 0.066)	-0.455419	0.649	0.861039	-2.91097	0.12 (0.096)	0.118 (0.096)	153 (2.37)	1.00304	0.974233
DorsalAttentionLeftPallidum	0.02 (-0.065, 0.105)	0.464151	0.643	0.861039	-2.91205	0.009 (0.123)	0.011 (0.121)	95 (1.47)	0.962792	0.524535
DorsalAttentionRightPallidum	0.02 (-0.066, 0.105)	0.45406	0.65	0.861039	-2.91568	-0.073 (0.082)	-0.071 (0.082)	122 (1.89)	1.00775	0.913623
SensorimotorMouthLeftVentraldc	0.02 (-0.065, 0.105)	0.454077	0.65	0.861039	-2.91569	0.077 (0.082)	0.079 (0.08)	119 (1.84)	0.939522	0.298991
AuditoryCinguloOpercular	0.02 (-0.065, 0.105)	0.461148	0.645	0.861039	-2.91589	0.168 (0.054)	0.169 (0.053)	74 (1.15)	0.945844	0.351848
VisualLeftPallidum	-0.019 (-0.104, 0.066)	-0.436087	0.663	0.874474	-2.92196	0.012 (0.061)	0.011 (0.061)	138 (2.14)	0.976358	0.684759
VisualLeftCaudate	0.018 (-0.067, 0.104)	0.420917	0.674	0.877634	-2.92298	-0.025 (0.089)	-0.023 (0.089)	140 (2.17)	0.994767	0.919078
CinguloParietalBrainStem	-0.019 (-0.104, 0.067)	-0.42298	0.672	0.877634	-2.92373	0.014 (0.07)	0.013 (0.066)	132 (2.04)	0.881561	0.036769
SalienceLeftPallidum	-0.018 (-0.104, 0.067)	-0.423248	0.672	0.877634	-2.92916	-0.036 (0.078)	-0.038 (0.077)	113 (1.75)	0.980306	0.733328
DorsalAttentionRightThalamusProper	-0.018 (-0.103, 0.068)	-0.408205	0.683	0.885585	-2.93372	-0.007 (0.099)	-0.009 (0.096)	128 (1.98)	0.938304	0.289883
CinguloParietalLeftPutamen	0.017 (-0.068, 0.103)	0.394257	0.693	0.888675	-2.93624	-0.075 (0.113)	-0.073 (0.108)	122 (1.89)	0.903891	0.0943256
DefaultSensorimotorMouth	0.017 (-0.068, 0.103)	0.394707	0.693	0.888675	-2.93772	-0.075 (0.052)	-0.074 (0.052)	108 (1.67)	0.977102	0.694237
SensorimotorMouthLeftCaudate	0.017 (-0.069, 0.103)	0.385518	0.7	0.888797	-2.93805	0.018 (0.069)	0.019 (0.067)	124 (1.92)	0.951032	0.404948
CinguloParietalFrontoParietal	-0.017 (-0.102, 0.068)	-0.391758	0.695	0.888675	-2.94301	0.044 (0.067)	0.042 (0.065)	70 (1.08)	0.945297	0.347966
SalienceRightCerebellumCortex	-0.017 (-0.102, 0.068)	-0.388844	0.697	0.888675	-2.94388	-0.069 (0.063)	-0.07 (0.064)	103 (1.6)	1.04027	0.534176
SalienceBrainStem	-0.015 (-0.101, 0.071)	-0.350018	0.726	0.903073	-2.94852	0.054 (0.082)	0.052 (0.079)	144 (2.23)	0.934765	0.265681
FrontoParietalRetrosplenialTemporal	-0.016 (-0.101, 0.07)	-0.363518	0.716	0.899189	-2.95109	-0.076 (0.053)	-0.077 (0.053)	96 (1.49)	0.985999	0.805733
FrontoParietalRightCaudate	-0.016 (-0.101, 0.069)	-0.368047	0.713	0.899189	-2.95176	0.075 (0.062)	0.074 (0.064)	94 (1.46)	1.05831	0.369428
FrontoParietalLeftAccumbensArea	-0.016 (-0.101, 0.07)	-0.362067	0.717	0.899189	-2.95213	-0.062 (0.077)	-0.063 (0.077)	127 (1.97)	0.999916	0.985526
WithinAuditory	-0.016 (-0.101, 0.069)	-0.35884	0.72	0.899265	-2.95675	0.308 (0.078)	0.307 (0.073)	76 (1.18)	0.870152	0.0200681
SensorimotorHandLeftThalamusProper	-0.014 (-0.1, 0.071)	-0.328741	0.742	0.919239	-2.96041	0.142 (0.106)	0.141 (0.103)	136 (2.11)	0.944189	0.340528
SalienceLeftPutamen	-0.014 (-0.099, 0.072)	-0.315266	0.753	0.921672	-2.96561	0.037 (0.066)	0.036 (0.067)	121 (1.87)	1.02488	0.70416
VentralAttentionLeftVentraldc	0.014 (-0.072, 0.099)	0.318482	0.75	0.921672	-2.9661	-0.044 (0.109)	-0.042 (0.107)	126 (1.95)	0.954529	0.437624
RetrosplenialTemporalSensorimotorMouth	-0.013 (-0.099, 0.072)	-0.305953	0.76	0.9265	-2.9669	-0.032 (0.075)	-0.033 (0.071)	125 (1.94)	0.88431	0.0415528
CinguloOpercularRightAccumbensArea	0.014 (-0.071, 0.099)	0.315298	0.753	0.921672	-2.97108	0.245 (0.095)	0.246 (0.098)	106 (1.64)	1.06249	0.336044
SensorimotorHandVisual	0.013 (-0.072, 0.098)	0.301234	0.763	0.9265	-2.97317	-0.058 (0.056)	-0.058 (0.057)	97 (1.5)	1.04101	0.527013
RetrosplenialTemporalLeftAccumbensArea	0.013 (-0.073, 0.098)	0.292273	0.77	0.9312	-2.97495	-0.077 (0.075)	-0.076 (0.075)	108 (1.67)	0.994104	0.910162
VisualLeftVentraldc	0.012 (-0.073, 0.098)	0.286057	0.775	0.9312	-2.9751	0.015 (0.066)	0.016 (0.067)	120 (1.86)	1.01695	0.798764
VentralAttentionRightAmygdala	0.012 (-0.074, 0.098)	0.276507	0.782	0.934734	-2.97611	-0.067 (0.064)	-0.066 (0.063)	135 (2.09)	0.980599	0.73792
DorsalAttentionVentralAttention	-0.012 (-0.098, 0.073)	-0.28497	0.776	0.9312	-2.97877	-0.075 (0.047)	-0.076 (0.047)	83 (1.29)	0.996694	0.943704
RetrosplenialTemporalLeftPallidum	-0.011 (-0.097, 0.074)	-0.262678	0.793	0.939103	-2.98072	-0.105 (0.097)	-0.106 (0.098)	118 (1.83)	1.02357	0.719454
CinguloParietalSensorimotorMouth	-0.011 (-0.097, 0.074)	-0.255165	0.799	0.939103	-2.98266	-0.072 (0.086)	-0.073 (0.085)	116 (1.8)	0.969751	0.605674
DorsalAttentionRetrosplenialTemporal	0.012 (-0.074, 0.097)	0.266717	0.79	0.939103	-2.98286	-0.001 (0.06)	-0.001 (0.061)	102 (1.58)	1.01835	0.781064
DorsalAttentionSensorimotorHand	0.011 (-0.074, 0.097)	0.259005	0.796	0.939103	-2.98336	0.046 (0.043)	0.046 (0.041)	99 (1.53)	0.880889	0.0348885
AuditoryRetrosplenialTemporal	-0.011 (-0.096, 0.074)	-0.252143	0.801	0.939103	-2.98496	-0.041 (0.066)	-0.042 (0.066)	117 (1.81)	1.00232	0.98341
SensorimotorMouthBrainStem	-0.009 (-0.095, 0.077)	-0.211346	0.833	0.939857	-2.98799	-0.065 (0.105)	-0.066 (0.104)	136 (2.11)	0.984725	0.790635
SensorimotorMouthRightPallidum	-0.01 (-0.096, 0.076)	-0.227474	0.82	0.939857	-2.98842	-0.034 (0.065)	-0.035 (0.065)	129 (2)	0.979589	0.72529
CinguloParietalLeftAccumbensArea	-0.01 (-0.095, 0.076)	-0.22319	0.823	0.939857	-2.98926	-0.067 (0.105)	-0.068 (0.103)	144 (2.23)	0.971853	0.630908
AuditoryRightCerebellumCortex	-0.01 (-0.096, 0.075)	-0.233901	0.815	0.939857	-2.98931	-0.059 (0.109)	-0.06 (0.111)	123 (1.91)	1.02896	0.656823
DorsalAttentionLeftCaudate	-0.009 (-0.095, 0.077)	-0.202246	0.84	0.939857	-2.99061	0.047 (0.081)	0.046 (0.077)	140 (2.17)	0.91601	0.14745
AuditoryRightAccumbensArea	0.009 (-0.077, 0.095)	0.195101	0.845	0.939857	-2.99062	-0.031 (0.072)	-0.031 (0.067)	119 (1.84)	0.884657	0.0429926
SensorimotorHandRightHippocampus	-0.01 (-0.095, 0.075)	-0.227635	0.82	0.939857	-2.99178	0.096 (0.079)	0.095 (0.075)	89 (1.38)	0.901363	0.0842454
DefaultLeftCaudate	-0.009 (-0.095, 0.077)	-0.206168	0.837	0.939857	-2.9922	-0.058 (0.096)	-0.059 (0.094)	133 (2.06)	0.970599	0.616237
CinguloParietalLeftCerebellumCortex	0.009 (-0.076, 0.095)	0.210128	0.834	0.939857	-2.99462	-0.162 (0.082)	-0.161 (0.087)	114 (1.77)	1.12861	0.0557117
RetrosplenialTemporalLeftPutamen	-0.008 (-0.094, 0.077)	-0.191253	0.848	0.939857	-2.99655	-0.022 (0.041)	-0.023 (0.041)	151 (2.34)	1.00152	0.993837
VisualRightAmygdala	-0.008 (-0.094, 0.078)	-0.178743	0.858	0.939857	-2.99666	0.107 (0.1)	0.106 (0.1)	134 (2.08)	1.00406	0.961341
SensorimotorMouthRightVentraldc	0.008 (-0.077, 0.094)	0.190877	0.849	0.939857	-2.99694	-0.055 (0.094)	-0.054 (0.097)	110 (1.7)	1.06369	0.329768
CinguloParietalDefault	-0.009 (-0.094, 0.076)	-0.206665	0.836	0.939857	-2.99711	0.039 (0.07)	0.039 (0.071)	84 (1.3)	1.02856	0.660728
DorsalAttentionLeftAccumbensArea	0.009 (-0.076, 0.094)	0.203926	0.838	0.939857	-2.99827	0.126 (0.046)	0.127 (0.044)	105 (1.63)	0.906648	0.102838
SensorimotorMouthLeftPallidum	0.008 (-0.078, 0.093)	0.17695	0.86	0.939857	-2.99853	0.004 (0.038)	0.004 (0.04)	133 (2.06)	1.08876	0.179302
AuditorySensorimotorMouth	-0.008 (-0.094, 0.077)	-0.185471	0.853	0.939857	-2.99874	0.21 (0.075)	0.21 (0.073)	108 (1.67)	0.939615	0.300781
VisualRightCerebellumCortex	-0.007 (-0.093, 0.079)	-0.150064	0.881	0.955979	-2.99897	-0.07 (0.067)	-0.07 (0.066)	138 (2.14)	0.981866	0.754621
CinguloOpercularLeftHippocampus	0.009 (-0.077, 0.094)	0.196323	0.844	0.939857	-3.00048	-0.04 (0.086)	-0.039 (0.086)	113 (1.75)	0.999456	0.979594
SensorimotorHandRightThalamusProper	0.007 (-0.078, 0.093)	0.170356	0.865	0.941957	-3.00128	-0.092 (0.105)	-0.091 (0.1)	125 (1.94)	0.914763	0.139417
AuditoryBrainStem	-0.008 (-0.093, 0.077)	-0.180311	0.857	0.939857	-3.00203	0.004 (0.08)	0.003 (0.075)	102 (1.58)	0.891798	0.0566271
CinguloOpercularLeftCerebellumCortex	-0.008 (-0.093, 0.077)	-0.191149	0.848	0.939857	-3.00368	0.01 (0.04)	0.009 (0.039)	123 (1.91)	0.95348	0.424671
AuditoryRightCaudate	0.006 (-0.079, 0.092)	0.140645	0.888	0.957866	-3.00375	-0.081 (0.091)	-0.081 (0.089)	98 (1.52)	0.969278	0.600586
RetrosplenialTemporalVisual	0.006 (-0.08, 0.091)	0.127136	0.899	0.960062	-3.00541	0.125 (0.077)	0.126 (0.078)	116 (1.8)	1.03954	0.544012
FrontoParietalLeftHippocampus	-0.005 (-0.091, 0.08)	-0.11949	0.905	0.960062	-3.00781	-0.032 (0.107)	-0.033 (0.106)	127 (1.97)	0.981916	0.754265
VisualRightAccumbensArea	0.005 (-0.081, 0.09)	0.111869	0.911	0.960062	-3.00845	-0.002 (0.069)	-0.002 (0.068)	156 (2.42)	0.969784	0.60619
CinguloOpercularRightPallidum	-0.005 (-0.091, 0.08)	-0.118883	0.905	0.960062	-3.00865	-0.085 (0.105)	-0.086 (0.1)	127 (1.97)	0.920308	0.168293
SalienceLeftCaudate	-0.003 (-0.088, 0.083)	-0.0601374	0.952	0.97104	-3.01005	0.124 (0.101)	0.124 (0.098)	120 (1.86)	0.946064	0.358302
FrontoParietalLeftVentraldc	0 (-0.086, 0.086)	-0.000214453	1	1	-3.01022	0.021 (0.073)	0.021 (0.071)	129 (2)	0.940846	0.313588
FrontoParietalRightVentraldc	0.004 (-0.082, 0.089)	0.0854559	0.932	0.960101	-3.01053	-0.022 (0.093)	-0.021 (0.09)	122 (1.89)	0.936114	0.273716
CinguloParietalLeftPallidum	-0.005 (-0.091, 0.08)	-0.122261	0.903	0.960062	-3.01085	-0.036 (0.07)	-0.036 (0.071)	89 (1.38)	1.02562	0.694435
DorsalAttentionLeftCerebellumCortex	0.005 (-0.08, 0.09)	0.114411	0.909	0.960062	-3.01093	-0.027 (0.066)	-0.027 (0.067)	98 (1.52)	1.02726	0.675837
AuditoryLeftPallidum	0 (-0.085, 0.086)	0.00846531	0.993	0.999266	-3.01099	-0.025 (0.071)	-0.025 (0.07)	125 (1.94)	0.968882	0.596838
RetrosplenialTemporalRightAccumbensArea	0.004 (-0.082, 0.089)	0.0900429	0.928	0.960101	-3.01107	0.07 (0.105)	0.071 (0.103)	101 (1.56)	0.962307	0.520684
CinguloOpercularVentralAttention	-0.005 (-0.09, 0.081)	-0.10355	0.918	0.960101	-3.01199	0.028 (0.049)	0.028 (0.05)	113 (1.75)	1.02167	0.741305
SensorimotorMouthLeftAccumbensArea	-0.004 (-0.089, 0.081)	-0.0931915	0.926	0.960101	-3.01219	0.163 (0.107)	0.163 (0.108)	118 (1.83)	1.00415	0.959902
SensorimotorHandLeftCaudate	-0.006 (-0.091, 0.079)	-0.139802	0.889	0.957866	-3.0129	-0.01 (0.077)	-0.011 (0.078)	120 (1.86)	1.03277	0.612055
FrontoParietalLeftAmygdala	-0.004 (-0.089, 0.081)	-0.0929969	0.926	0.960101	-3.01308	0.063 (0.065)	0.063 (0.066)	106 (1.64)	1.03561	0.58337
VisualLeftCerebellumCortex	0.004 (-0.082, 0.089)	0.082112	0.935	0.960101	-3.01314	0.057 (0.092)	0.057 (0.092)	121 (1.87)	1.0042	0.959207
FrontoParietalRightPutamen	-0.002 (-0.088, 0.083)	-0.0469869	0.963	0.978997	-3.01457	-0.07 (0.065)	-0.07 (0.063)	127 (1.97)	0.955403	0.446883
DorsalAttentionSensorimotorMouth	0 (-0.085, 0.086)	0.00538532	0.996	0.999266	-3.01492	-0.013 (0.054)	-0.013 (0.053)	122 (1.89)	0.946027	0.356538
DorsalAttentionRightCaudate	-0.002 (-0.087, 0.084)	-0.0388155	0.969	0.981834	-3.01497	0.005 (0.108)	0.005 (0.103)	120 (1.86)	0.916544	0.148249
CinguloOpercularFrontoParietal	-0.005 (-0.09, 0.08)	-0.109684	0.913	0.960062	-3.01527	-0.01 (0.042)	-0.01 (0.043)	100 (1.55)	1.04336	0.502301
SensorimotorHandRightPallidum	0.003 (-0.082, 0.088)	0.0717479	0.943	0.965077	-3.01548	0.253 (0.097)	0.253 (0.099)	119 (1.84)	1.04759	0.46318
DorsalAttentionFrontoParietal	0.004 (-0.082, 0.089)	0.0832054	0.934	0.960101	-3.01565	0.058 (0.044)	0.059 (0.04)	83 (1.29)	0.860032	0.0117592
VentralAttentionRightHippocampus	-0.001 (-0.087, 0.084)	-0.0342775	0.973	0.982634	-3.01833	0.068 (0.062)	0.068 (0.063)	105 (1.63)	1.00984	0.886861
