# Supplementary material for: Associations between resting state functional brain connectivity and childhood anhedonia: A reproduction and replication study
Source: PLoS One. 2023 May 4;18(5):e0277158. doi: 10.1371/journal.pone.0277158 (PMC10159190; doi:10.1371/journal.pone.0277158)
Supplement: S3 Table — Effect sizes (Cohen’s d) with 95% Cis, t-statistics, p-values, ln(Bayes Factor) (lnBF), group means with standard deviations (SD), Shapiro-Wilk statistics (W-statistic), and F-statistics are reported. (XLSX) [file pone.0277158.s020.xlsx]

## Sheet: ST3
Supplementary Table. 3 - T-test results comparing those with anhedonia from controls using the full ABCD 4.0 sample. Effect sizes (Cohen's d) with 95% Cis, t-statistics, p-values, ln(Bayes Factor) (lnBF), group means with standard deviations (SD), Shapiro-Wilk statistics (W-statistic), and F-statistics are reported.
rsfMRI Connectivity	Cohen's-d (95% CI)	t-statistic	p-value	p.adj	lnBF	Anhedonia Mean (SD)	Control Mean (SD)	Outlers (% Total)	F-statistic	p-value (F-statistic)
AuditoryLeftCerebellumCortex	0.069 (-0.004, 0.143)	1.85096	0.0642	0.192926	-1.46257	-0.116 (0.09)	-0.109 (0.092)	137 (1.55)	1.04105	0.459404
AuditoryLeftThalamusProper	0.04 (-0.033, 0.113)	1.066	0.286	0.498539	-2.60448	-0.069 (0.079)	-0.066 (0.082)	113 (1.27)	1.07932	0.157089
AuditoryLeftCaudate	-0.089 (-0.162, -0.016)	-2.37553	0.0175	0.086371	-0.36159	-0.027 (0.113)	-0.037 (0.111)	147 (1.66)	0.963901	0.476493
AuditoryLeftPutamen	-0.06 (-0.133, 0.013)	-1.60356	0.109	0.260578	-1.89309	-0.055 (0.075)	-0.059 (0.074)	132 (1.49)	0.967097	0.514578
AuditoryLeftPallidum	0.034 (-0.04, 0.107)	0.896451	0.37	0.577653	-2.76403	-0.025 (0.07)	-0.023 (0.069)	150 (1.69)	0.972731	0.591577
AuditoryBrainStem	0.058 (-0.015, 0.132)	1.56754	0.117	0.273298	-1.94934	0.002 (0.077)	0.006 (0.074)	128 (1.44)	0.934483	0.189988
AuditoryLeftHippocampus	-0.067 (-0.141, 0.006)	-1.79643	0.0725	0.197289	-1.55946	-0.031 (0.041)	-0.033 (0.041)	189 (2.13)	0.993839	0.895841
AuditoryLeftAmygdala	-0.075 (-0.148, -0.001)	-1.99496	0.0461	0.151684	-1.18828	-0.087 (0.098)	-0.094 (0.098)	158 (1.78)	0.987865	0.806216
AuditoryLeftAccumbensArea	0.071 (-0.003, 0.144)	1.88833	0.059	0.186124	-1.39286	-0.057 (0.087)	-0.051 (0.084)	182 (2.05)	0.933094	0.182784
AuditoryLeftVentraldc	0.079 (0.005, 0.152)	2.10402	0.0354	0.128957	-0.967845	-0.073 (0.117)	-0.064 (0.112)	137 (1.55)	0.904382	0.0522419
AuditoryRightCerebellumCortex	0.004 (-0.07, 0.077)	0.0941425	0.925	0.964837	-3.16381	-0.056 (0.108)	-0.056 (0.11)	151 (1.7)	1.0296	0.592958
AuditoryRightThalamusProper	-0.021 (-0.095, 0.052)	-0.560413	0.575	0.733125	-3.00911	-0.102 (0.068)	-0.104 (0.068)	163 (1.84)	1.01065	0.853429
AuditoryRightCaudate	-0.006 (-0.08, 0.067)	-0.166448	0.868	0.949357	-3.15285	-0.081 (0.088)	-0.081 (0.088)	128 (1.44)	1.00499	0.936696
AuditoryRightPutamen	0.153 (0.08, 0.227)	4.08464	4.45e-05	0.002907	5.12524	0.109 (0.105)	0.125 (0.106)	203 (2.29)	1.00834	0.88735
AuditoryRightPallidum	0.093 (0.019, 0.166)	2.4777	0.0132	0.0759333	-0.117369	0.13 (0.084)	0.137 (0.081)	145 (1.64)	0.92984	0.16021
AuditoryRightHippocampus	-0.096 (-0.169, -0.023)	-2.57062	0.0102	0.063698	0.115721	0.053 (0.116)	0.042 (0.114)	138 (1.56)	0.963229	0.46731
AuditoryRightAmygdala	-0.033 (-0.106, 0.04)	-0.87916	0.379	0.585727	-2.78685	-0.005 (0.072)	-0.007 (0.069)	122 (1.38)	0.911771	0.073889
AuditoryRightAccumbensArea	0.006 (-0.068, 0.08)	0.154278	0.877	0.949357	-3.15063	-0.031 (0.069)	-0.031 (0.066)	152 (1.71)	0.918206	0.101709
AuditoryRightVentraldc	-0.097 (-0.171, -0.024)	-2.60542	0.00919	0.0598328	0.205776	-0.058 (0.07)	-0.064 (0.069)	134 (1.51)	0.984142	0.750957
CinguloOpercularLeftCerebellumCortex	-0.004 (-0.077, 0.069)	-0.0989601	0.921	0.964837	-3.16783	0.008 (0.04)	0.008 (0.039)	160 (1.8)	0.946537	0.286806
CinguloOpercularLeftThalamusProper	0.041 (-0.032, 0.114)	1.09467	0.274	0.490316	-2.57294	0.065 (0.103)	0.069 (0.1)	144 (1.62)	0.941319	0.243071
CinguloOpercularLeftCaudate	0.125 (0.051, 0.199)	3.31456	0.000922	0.013158	2.30019	0.008 (0.093)	0.02 (0.09)	222 (2.5)	0.934185	0.192875
CinguloOpercularLeftPutamen	0.102 (0.028, 0.175)	2.69986	0.00695	0.0483341	0.461563	0.074 (0.12)	0.086 (0.117)	172 (1.94)	0.96315	0.469602
CinguloOpercularLeftPallidum	-0.046 (-0.119, 0.028)	-1.22486	0.221	0.435759	-2.42039	0.146 (0.102)	0.141 (0.101)	168 (1.89)	0.992691	0.878401
CinguloOpercularBrainStem	0.125 (0.052, 0.199)	3.35808	0.000788	0.013158	2.43553	0.016 (0.074)	0.025 (0.074)	171 (1.93)	1.01264	0.823768
CinguloOpercularLeftHippocampus	-0.006 (-0.079, 0.067)	-0.165715	0.868	0.949357	-3.15572	-0.036 (0.084)	-0.036 (0.085)	146 (1.65)	1.03198	0.562875
CinguloOpercularLeftAmygdala	0.16 (0.086, 0.233)	4.25158	2.14e-05	0.0026622	5.81613	0.057 (0.094)	0.072 (0.093)	216 (2.44)	0.97953	0.685517
CinguloOpercularLeftAccumbensArea	0.115 (0.042, 0.189)	3.0914	0.002	0.0185455	1.5809	0.102 (0.076)	0.111 (0.077)	134 (1.51)	1.04043	0.464555
CinguloOpercularLeftVentraldc	-0.089 (-0.163, -0.016)	-2.38574	0.0171	0.086371	-0.337306	-0.049 (0.116)	-0.059 (0.113)	169 (1.91)	0.939976	0.233012
CinguloOpercularRightCerebellumCortex	-0.061 (-0.134, 0.012)	-1.64251	0.101	0.255421	-1.82968	0.082 (0.068)	0.078 (0.069)	131 (1.48)	1.02861	0.604399
CinguloOpercularRightThalamusProper	-0.021 (-0.095, 0.053)	-0.560872	0.575	0.733125	-3.00782	-0.036 (0.067)	-0.037 (0.067)	143 (1.61)	0.98614	0.781222
CinguloOpercularRightCaudate	-0.046 (-0.119, 0.028)	-1.21798	0.223	0.435759	-2.42889	0.065 (0.069)	0.062 (0.066)	142 (1.6)	0.924987	0.13329
CinguloOpercularRightPutamen	-0.03 (-0.103, 0.043)	-0.798664	0.425	0.619286	-2.84981	0.042 (0.038)	0.041 (0.037)	163 (1.84)	0.962742	0.462453
CinguloOpercularRightPallidum	-0.051 (-0.124, 0.023)	-1.35381	0.176	0.374	-2.2552	-0.083 (0.102)	-0.088 (0.099)	142 (1.6)	0.950438	0.327029
CinguloOpercularRightHippocampus	0.082 (0.008, 0.157)	2.17301	0.0298	0.116908	-0.807735	-0.023 (0.085)	-0.016 (0.085)	224 (2.53)	0.988468	0.817043
CinguloOpercularRightAmygdala	0.136 (0.062, 0.209)	3.60056	0.000319	0.00697243	3.2806	-0.027 (0.106)	-0.013 (0.103)	179 (2.02)	0.944137	0.270333
CinguloOpercularRightAccumbensArea	0.033 (-0.04, 0.106)	0.881321	0.378	0.585727	-2.78423	0.245 (0.095)	0.249 (0.096)	150 (1.69)	1.02062	0.710601
CinguloOpercularRightVentraldc	0.09 (0.016, 0.163)	2.38715	0.017	0.086371	-0.331274	0.117 (0.073)	0.123 (0.072)	155 (1.75)	0.975808	0.633378
CinguloParietalLeftCerebellumCortex	0.004 (-0.07, 0.077)	0.0953337	0.924	0.964837	-3.16375	-0.163 (0.085)	-0.162 (0.086)	141 (1.59)	1.02762	0.61812
CinguloParietalLeftThalamusProper	0.143 (0.07, 0.217)	3.83556	0.000126	0.004284	4.14249	0.211 (0.092)	0.224 (0.092)	178 (2.01)	1.01427	0.800501
CinguloParietalLeftCaudate	0.118 (0.044, 0.191)	3.14917	0.00164	0.0174103	1.75982	0.251 (0.076)	0.26 (0.078)	98 (1.11)	1.04254	0.441663
CinguloParietalLeftPutamen	-0.04 (-0.113, 0.034)	-1.06274	0.288	0.498539	-2.6026	-0.067 (0.112)	-0.071 (0.106)	152 (1.71)	0.892068	0.0279535
CinguloParietalLeftPallidum	-0.006 (-0.079, 0.067)	-0.162749	0.871	0.949357	-3.15815	-0.035 (0.07)	-0.036 (0.07)	104 (1.17)	1.01027	0.857976
CinguloParietalBrainStem	-0.032 (-0.106, 0.041)	-0.860684	0.389	0.591	-2.79349	0.014 (0.068)	0.011 (0.065)	161 (1.82)	0.926596	0.144012
CinguloParietalLeftHippocampus	-0.089 (-0.162, -0.016)	-2.37987	0.0173	0.086371	-0.35138	-0.008 (0.065)	-0.013 (0.064)	141 (1.59)	0.972207	0.5833
CinguloParietalLeftAmygdala	0.083 (0.009, 0.156)	2.20105	0.0278	0.110478	-0.756135	0.003 (0.038)	0.006 (0.039)	169 (1.91)	1.02368	0.670969
CinguloParietalLeftAccumbensArea	-0.032 (-0.105, 0.041)	-0.853591	0.393	0.591	-2.80405	-0.066 (0.103)	-0.069 (0.102)	175 (1.97)	0.968839	0.539106
CinguloParietalLeftVentraldc	0.052 (-0.022, 0.125)	1.37945	0.168	0.362028	-2.21856	0.091 (0.083)	0.096 (0.082)	159 (1.79)	0.981019	0.706669
CinguloParietalRightCerebellumCortex	0.109 (0.036, 0.182)	2.91437	0.00357	0.0295249	1.05336	0.151 (0.109)	0.163 (0.107)	171 (1.93)	0.95682	0.393137
CinguloParietalRightThalamusProper	0.006 (-0.067, 0.079)	0.158412	0.874	0.949357	-3.15814	0.164 (0.106)	0.165 (0.105)	127 (1.43)	0.990113	0.839231
CinguloParietalRightCaudate	0.099 (0.026, 0.172)	2.65199	0.00802	0.054536	0.323659	0.082 (0.082)	0.089 (0.077)	142 (1.6)	0.89404	0.0297512
CinguloParietalRightPutamen	-0.031 (-0.105, 0.042)	-0.842084	0.4	0.597073	-2.81559	-0.086 (0.076)	-0.089 (0.082)	151 (1.7)	1.16833	0.00418724
CinguloParietalRightPallidum	0.097 (0.023, 0.17)	2.58418	0.00978	0.0623475	0.151069	0.107 (0.085)	0.115 (0.085)	150 (1.69)	1.00931	0.872505
CinguloParietalRightHippocampus	0.054 (-0.019, 0.127)	1.44632	0.148	0.333	-2.12815	0.146 (0.077)	0.15 (0.074)	133 (1.5)	0.934071	0.18836
CinguloParietalRightAmygdala	-0.04 (-0.114, 0.033)	-1.07222	0.284	0.498539	-2.59427	-0.035 (0.1)	-0.039 (0.1)	147 (1.66)	0.994461	0.905028
CinguloParietalRightAccumbensArea	-0.085 (-0.158, -0.011)	-2.25804	0.024	0.09792	-0.632031	-0.012 (0.062)	-0.017 (0.061)	175 (1.97)	0.983078	0.735887
CinguloParietalRightVentraldc	-0.039 (-0.112, 0.035)	-1.03726	0.3	0.507182	-2.6298	-0.011 (0.062)	-0.014 (0.062)	147 (1.66)	0.985792	0.775999
DefaultLeftCerebellumCortex	-0.029 (-0.102, 0.044)	-0.778845	0.436	0.629321	-2.86658	-0.005 (0.059)	-0.007 (0.058)	148 (1.67)	0.983781	0.745834
DefaultLeftThalamusProper	0.062 (-0.012, 0.135)	1.64629	0.0997	0.254235	-1.81984	0.001 (0.036)	0.003 (0.037)	182 (2.05)	1.06332	0.256301
DefaultLeftCaudate	-0.035 (-0.109, 0.038)	-0.936812	0.349	0.565048	-2.72828	-0.057 (0.092)	-0.061 (0.092)	169 (1.91)	1.00725	0.903418
DefaultLeftPutamen	0.016 (-0.058, 0.089)	0.413842	0.679	0.821241	-3.0771	0.019 (0.073)	0.02 (0.073)	188 (2.12)	0.988055	0.809815
DefaultLeftPallidum	0.036 (-0.037, 0.109)	0.959557	0.337	0.551455	-2.7099	0.111 (0.109)	0.115 (0.109)	130 (1.47)	0.996897	0.941642
DefaultBrainStem	0.005 (-0.068, 0.078)	0.134049	0.893	0.955448	-3.15811	0.122 (0.094)	0.122 (0.094)	156 (1.76)	1.00156	0.988107
DefaultLeftHippocampus	0.094 (0.021, 0.167)	2.5192	0.0118	0.0708	-0.0150066	0.049 (0.068)	0.056 (0.066)	118 (1.33)	0.926622	0.140923
DefaultLeftAmygdala	-0.02 (-0.093, 0.053)	-0.538743	0.59	0.749129	-3.02485	-0.057 (0.072)	-0.058 (0.073)	179 (2.02)	1.03689	0.504518
DefaultLeftAccumbensArea	0.09 (0.016, 0.163)	2.39735	0.0165	0.086371	-0.31152	0.049 (0.088)	0.057 (0.086)	143 (1.61)	0.964977	0.489052
DefaultLeftVentraldc	0.091 (0.017, 0.164)	2.42718	0.0152	0.0830571	-0.237803	0.047 (0.074)	0.054 (0.073)	138 (1.56)	0.986674	0.788655
DefaultRightCerebellumCortex	-0.045 (-0.119, 0.028)	-1.20698	0.227	0.436868	-2.44094	0.016 (0.103)	0.012 (0.102)	157 (1.77)	0.991094	0.85458
DefaultRightThalamusProper	-0.068 (-0.142, 0.006)	-1.81248	0.0699	0.19584	-1.53191	-0.021 (0.062)	-0.025 (0.061)	169 (1.91)	0.994154	0.900477
DefaultRightCaudate	0.059 (-0.014, 0.132)	1.57663	0.115	0.270692	-1.9315	-0.043 (0.06)	-0.039 (0.06)	175 (1.97)	0.985979	0.778245
DefaultRightPutamen	-0.002 (-0.075, 0.071)	-0.0498077	0.96	0.985772	-3.16882	-0.047 (0.061)	-0.047 (0.06)	128 (1.44)	0.963884	0.475043
DefaultRightPallidum	-0.016 (-0.089, 0.058)	-0.416282	0.677	0.821241	-3.07895	0.002 (0.045)	0.001 (0.044)	192 (2.17)	0.976171	0.638131
DefaultRightHippocampus	0.05 (-0.024, 0.123)	1.32331	0.186	0.392524	-2.29511	0.054 (0.098)	0.059 (0.095)	164 (1.85)	0.934024	0.1891
DefaultRightAmygdala	0.061 (-0.013, 0.135)	1.62312	0.105	0.25704	-1.85416	-0.022 (0.077)	-0.018 (0.074)	176 (1.99)	0.93247	0.179315
DefaultRightAccumbensArea	0.035 (-0.039, 0.109)	0.930889	0.352	0.566905	-2.73213	0.058 (0.114)	0.062 (0.111)	156 (1.76)	0.962204	0.457697
DefaultRightVentraldc	-0.04 (-0.114, 0.033)	-1.0789	0.281	0.498539	-2.58822	0.069 (0.101)	0.065 (0.099)	155 (1.75)	0.964706	0.486434
DorsalAttentionLeftCerebellumCortex	0.044 (-0.029, 0.117)	1.18244	0.237	0.448675	-2.47481	-0.027 (0.064)	-0.024 (0.066)	123 (1.39)	1.0721	0.196674
DorsalAttentionLeftThalamusProper	-0.024 (-0.098, 0.049)	-0.645484	0.519	0.693511	-2.95932	-0.017 (0.076)	-0.019 (0.077)	150 (1.69)	1.02044	0.71422
DorsalAttentionLeftCaudate	0.008 (-0.065, 0.082)	0.223707	0.823	0.915775	-3.13918	0.047 (0.08)	0.048 (0.076)	175 (1.97)	0.905333	0.0559223
DorsalAttentionLeftPutamen	-0.095 (-0.169, -0.022)	-2.53318	0.0113	0.069156	0.0251404	-0.075 (0.085)	-0.082 (0.082)	133 (1.5)	0.946214	0.28749
DorsalAttentionLeftPallidum	0.06 (-0.013, 0.133)	1.60729	0.108	0.26022	-1.88613	0.006 (0.124)	0.013 (0.12)	111 (1.25)	0.936879	0.207437
DorsalAttentionBrainStem	0.078 (0.005, 0.151)	2.09258	0.0364	0.13104	-0.993035	0.114 (0.076)	0.12 (0.077)	97 (1.09)	1.01911	0.731512
DorsalAttentionLeftHippocampus	-0.08 (-0.154, -0.007)	-2.14311	0.0321	0.124313	-0.88421	-0.125 (0.073)	-0.131 (0.07)	136 (1.53)	0.925219	0.134095
DorsalAttentionLeftAmygdala	-0.113 (-0.186, -0.04)	-3.0351	0.00241	0.0210703	1.40787	-0.068 (0.063)	-0.076 (0.064)	128 (1.44)	1.03318	0.547466
DorsalAttentionLeftAccumbensArea	0.055 (-0.018, 0.128)	1.47589	0.14	0.317333	-2.08626	0.125 (0.045)	0.127 (0.044)	142 (1.6)	0.917409	0.0959909
DorsalAttentionLeftVentraldc	0.119 (0.046, 0.192)	3.18874	0.00143	0.01683	1.88499	0.256 (0.119)	0.27 (0.116)	104 (1.17)	0.956885	0.393664
DorsalAttentionRightCerebellumCortex	-0.012 (-0.086, 0.061)	-0.331228	0.74	0.863728	-3.1084	0.004 (0.072)	0.003 (0.069)	168 (1.89)	0.919409	0.106917
DorsalAttentionRightThalamusProper	0 (-0.073, 0.073)	-0.0049166	0.996	0.996	-3.16816	-0.006 (0.097)	-0.006 (0.095)	159 (1.79)	0.957865	0.405034
DorsalAttentionRightCaudate	-0.004 (-0.078, 0.069)	-0.11809	0.906	0.962471	-3.16129	0.005 (0.109)	0.005 (0.102)	149 (1.68)	0.888044	0.021741
DorsalAttentionRightPutamen	-0.07 (-0.143, 0.004)	-1.85077	0.0642	0.192926	-1.46061	0.025 (0.07)	0.02 (0.069)	147 (1.66)	0.990207	0.841537
DorsalAttentionRightPallidum	0.014 (-0.059, 0.087)	0.37125	0.71	0.842093	-3.09965	-0.071 (0.081)	-0.07 (0.082)	155 (1.75)	1.02027	0.716099
DorsalAttentionRightHippocampus	-0.039 (-0.113, 0.034)	-1.04599	0.296	0.5032	-2.62195	0.07 (0.072)	0.067 (0.075)	139 (1.57)	1.08881	0.116139
DorsalAttentionRightAmygdala	-0.116 (-0.189, -0.043)	-3.10764	0.00189	0.0180731	1.62922	-0.003 (0.076)	-0.012 (0.077)	117 (1.32)	1.03619	0.511728
DorsalAttentionRightAccumbensArea	0.098 (0.025, 0.172)	2.62344	0.00872	0.058007	0.255365	-0.098 (0.11)	-0.087 (0.11)	137 (1.55)	1.00731	0.90241
DorsalAttentionRightVentraldc	0.124 (0.05, 0.197)	3.31195	0.00093	0.013158	2.28191	0.038 (0.069)	0.046 (0.067)	123 (1.39)	0.953742	0.3592
FrontoParietalLeftCerebellumCortex	-0.121 (-0.194, -0.047)	-3.22838	0.00125	0.0153	2.01054	-0.055 (0.068)	-0.063 (0.065)	154 (1.74)	0.918069	0.0986419
FrontoParietalLeftThalamusProper	-0.048 (-0.121, 0.026)	-1.26929	0.204	0.418953	-2.36598	-0.066 (0.062)	-0.069 (0.063)	146 (1.65)	1.02442	0.660348
FrontoParietalLeftCaudate	0.117 (0.043, 0.19)	3.11116	0.00187	0.0180731	1.64458	0.079 (0.044)	0.084 (0.044)	150 (1.69)	0.98682	0.790838
FrontoParietalLeftPutamen	0.087 (0.014, 0.16)	2.33958	0.0193	0.0890597	-0.449786	0.091 (0.102)	0.1 (0.1)	131 (1.48)	0.949402	0.31467
FrontoParietalLeftPallidum	-0.068 (-0.142, 0.005)	-1.82465	0.0681	0.19295	-1.51286	0.031 (0.071)	0.026 (0.07)	141 (1.59)	0.961955	0.45245
FrontoParietalBrainStem	-0.028 (-0.101, 0.045)	-0.742865	0.458	0.644284	-2.89769	0.044 (0.093)	0.041 (0.096)	161 (1.82)	1.05758	0.298512
FrontoParietalLeftHippocampus	-0.009 (-0.082, 0.065)	-0.233548	0.815	0.914637	-3.13937	-0.037 (0.106)	-0.038 (0.105)	152 (1.71)	0.986009	0.778871
FrontoParietalLeftAmygdala	0.017 (-0.057, 0.09)	0.444195	0.657	0.807398	-3.07076	0.064 (0.066)	0.065 (0.065)	134 (1.51)	0.963502	0.470857
FrontoParietalLeftAccumbensArea	0.01 (-0.063, 0.083)	0.265339	0.791	0.896467	-3.13375	-0.064 (0.077)	-0.063 (0.075)	154 (1.74)	0.968212	0.530064
FrontoParietalLeftVentraldc	0.028 (-0.046, 0.102)	0.747699	0.455	0.644284	-2.88378	0.021 (0.071)	0.023 (0.068)	173 (1.95)	0.909398	0.0686098
FrontoParietalRightCerebellumCortex	0.03 (-0.044, 0.103)	0.79702	0.425	0.619286	-2.85122	-0.001 (0.066)	0.001 (0.066)	144 (1.62)	0.974985	0.621083
FrontoParietalRightThalamusProper	0.031 (-0.042, 0.104)	0.834985	0.404	0.600117	-2.82311	0.033 (0.105)	0.036 (0.101)	169 (1.91)	0.924164	0.127695
FrontoParietalRightCaudate	-0.002 (-0.075, 0.071)	-0.0546921	0.956	0.98497	-3.16862	0.077 (0.062)	0.076 (0.063)	118 (1.33)	1.05095	0.357531
FrontoParietalRightPutamen	-0.001 (-0.074, 0.073)	-0.0226054	0.982	0.990474	-3.16618	-0.071 (0.064)	-0.072 (0.062)	162 (1.83)	0.938916	0.224878
FrontoParietalRightPallidum	-0.117 (-0.191, -0.044)	-3.1478	0.00165	0.0174103	1.75476	-0.029 (0.058)	-0.035 (0.058)	156 (1.76)	1.01347	0.811462
FrontoParietalRightHippocampus	0.049 (-0.024, 0.123)	1.31208	0.19	0.39551	-2.30848	0.057 (0.039)	0.059 (0.038)	200 (2.26)	0.941959	0.250388
FrontoParietalRightAmygdala	0.035 (-0.038, 0.108)	0.938679	0.348	0.565048	-2.73016	0.051 (0.089)	0.054 (0.092)	133 (1.5)	1.06107	0.272788
FrontoParietalRightAccumbensArea	0.073 (0, 0.147)	1.96101	0.0499	0.16244	-1.25508	-0.011 (0.066)	-0.007 (0.063)	150 (1.69)	0.894832	0.0320362
FrontoParietalRightVentraldc	0.04 (-0.034, 0.113)	1.06035	0.289	0.498539	-2.60854	-0.024 (0.091)	-0.021 (0.087)	153 (1.73)	0.922336	0.119179
RetrosplenialTemporalLeftCerebellumCortex	-0.062 (-0.135, 0.011)	-1.65704	0.0975	0.250714	-1.8035	-0.016 (0.073)	-0.02 (0.075)	148 (1.67)	1.06891	0.217187
RetrosplenialTemporalLeftThalamusProper	0.065 (-0.009, 0.138)	1.73007	0.0837	0.220795	-1.68003	-0.045 (0.069)	-0.04 (0.068)	135 (1.52)	0.974704	0.616833
RetrosplenialTemporalLeftCaudate	0.014 (-0.06, 0.087)	0.373143	0.709	0.842093	-3.09617	-0.031 (0.07)	-0.03 (0.07)	142 (1.6)	1.00033	0.993363
RetrosplenialTemporalLeftPutamen	-0.04 (-0.113, 0.034)	-1.06255	0.288	0.498539	-2.6066	-0.021 (0.041)	-0.022 (0.041)	186 (2.1)	0.986419	0.784641
RetrosplenialTemporalLeftPallidum	-0.023 (-0.096, 0.05)	-0.609582	0.542	0.714879	-2.98349	-0.105 (0.096)	-0.107 (0.098)	139 (1.57)	1.03069	0.579297
RetrosplenialTemporalBrainStem	0.087 (0.014, 0.161)	2.33611	0.0195	0.0890597	-0.454784	-0.045 (0.085)	-0.038 (0.081)	188 (2.12)	0.902211	0.0470209
RetrosplenialTemporalLeftHippocampus	0.045 (-0.028, 0.118)	1.20245	0.229	0.437962	-2.4499	-0.081 (0.116)	-0.077 (0.109)	134 (1.51)	0.886429	0.0197058
RetrosplenialTemporalLeftAmygdala	-0.053 (-0.127, 0.02)	-1.4337	0.152	0.337043	-2.1484	-0.07 (0.107)	-0.076 (0.108)	145 (1.64)	1.02479	0.654262
RetrosplenialTemporalLeftAccumbensArea	0.016 (-0.057, 0.089)	0.423187	0.672	0.819251	-3.07926	-0.075 (0.073)	-0.073 (0.074)	132 (1.49)	1.02836	0.608673
RetrosplenialTemporalLeftVentraldc	0.006 (-0.067, 0.08)	0.163551	0.87	0.949357	-3.15378	-0.123 (0.087)	-0.123 (0.088)	149 (1.68)	1.01796	0.748402
RetrosplenialTemporalRightCerebellumCortex	0.132 (0.058, 0.205)	3.52044	0.000433	0.00851063	2.99292	0.114 (0.106)	0.128 (0.106)	175 (1.97)	0.992868	0.881068
RetrosplenialTemporalRightThalamusProper	0.185 (0.112, 0.258)	4.96195	7.11e-07	0.000217566	9.05744	0.146 (0.086)	0.161 (0.082)	108 (1.22)	0.923447	0.123219
RetrosplenialTemporalRightCaudate	-0.047 (-0.12, 0.026)	-1.25156	0.211	0.43044	-2.3916	0.057 (0.111)	0.052 (0.114)	145 (1.64)	1.04315	0.434757
RetrosplenialTemporalRightPutamen	-0.087 (-0.159, -0.014)	-2.32431	0.0201	0.09045	-0.486892	-0.036 (0.073)	-0.042 (0.071)	122 (1.38)	0.955519	0.376904
RetrosplenialTemporalRightPallidum	0.077 (0.003, 0.15)	2.04178	0.0412	0.14008	-1.09324	-0.014 (0.07)	-0.009 (0.067)	150 (1.69)	0.900976	0.0445685
RetrosplenialTemporalRightHippocampus	-0.015 (-0.088, 0.058)	-0.406194	0.685	0.825236	-3.08793	-0.034 (0.068)	-0.035 (0.067)	140 (1.58)	0.960545	0.435022
RetrosplenialTemporalRightAmygdala	-0.053 (-0.126, 0.02)	-1.42104	0.155	0.341223	-2.16576	-0.001 (0.039)	-0.003 (0.039)	155 (1.75)	0.990943	0.851777
RetrosplenialTemporalRightAccumbensArea	0.012 (-0.061, 0.085)	0.32418	0.746	0.863728	-3.11501	0.072 (0.103)	0.073 (0.101)	115 (1.3)	0.977408	0.654711
RetrosplenialTemporalRightVentraldc	0.117 (0.043, 0.191)	3.11449	0.00185	0.0180731	1.6573	0.01 (0.095)	0.021 (0.092)	201 (2.27)	0.931912	0.175689
SensorimotorHandLeftCerebellumCortex	0.068 (-0.006, 0.142)	1.80969	0.0704	0.19584	-1.53169	0.088 (0.116)	0.096 (0.116)	195 (2.2)	0.993656	0.893409
SensorimotorHandLeftThalamusProper	0.018 (-0.055, 0.092)	0.486836	0.626	0.77553	-3.04743	0.139 (0.104)	0.141 (0.101)	162 (1.83)	0.94387	0.266343
SensorimotorHandLeftCaudate	0.042 (-0.03, 0.115)	1.14152	0.254	0.459905	-2.52529	-0.015 (0.076)	-0.012 (0.077)	153 (1.73)	1.02519	0.647941
SensorimotorHandLeftPutamen	0.023 (-0.05, 0.096)	0.619597	0.536	0.713113	-2.98088	-0.005 (0.086)	-0.003 (0.087)	119 (1.34)	1.01483	0.791623
SensorimotorHandLeftPallidum	0.151 (0.078, 0.225)	4.027	5.7e-05	0.002907	4.89258	0.061 (0.099)	0.076 (0.098)	196 (2.21)	0.963382	0.471026
SensorimotorHandBrainStem	0.122 (0.049, 0.195)	3.26768	0.00109	0.0145017	2.13607	0.119 (0.079)	0.129 (0.08)	113 (1.27)	1.00421	0.948075
SensorimotorHandLeftHippocampus	-0.09 (-0.164, -0.017)	-2.41053	0.016	0.0858947	-0.277778	-0.037 (0.118)	-0.047 (0.111)	151 (1.7)	0.889946	0.0244947
SensorimotorHandLeftAmygdala	-0.077 (-0.15, -0.003)	-2.04651	0.0407	0.14008	-1.08551	0.062 (0.069)	0.057 (0.069)	115 (1.3)	1.01086	0.849925
SensorimotorHandLeftAccumbensArea	-0.03 (-0.103, 0.043)	-0.804199	0.421	0.619286	-2.84836	-0.029 (0.07)	-0.031 (0.066)	141 (1.59)	0.893037	0.0285762
SensorimotorHandLeftVentraldc	-0.028 (-0.101, 0.046)	-0.740558	0.459	0.644284	-2.89272	0.087 (0.07)	0.086 (0.067)	137 (1.55)	0.934573	0.193106
SensorimotorHandRightCerebellumCortex	-0.061 (-0.134, 0.013)	-1.62457	0.104	0.256645	-1.85413	0.038 (0.038)	0.036 (0.037)	166 (1.87)	0.953507	0.358438
SensorimotorHandRightThalamusProper	-0.067 (-0.14, 0.006)	-1.79013	0.0735	0.197289	-1.57479	-0.087 (0.102)	-0.093 (0.099)	159 (1.79)	0.938436	0.22037
SensorimotorHandRightCaudate	0.085 (0.011, 0.159)	2.26439	0.0236	0.09792	-0.612599	-0.027 (0.091)	-0.019 (0.087)	199 (2.24)	0.905394	0.0566822
SensorimotorHandRightPutamen	0.151 (0.078, 0.225)	4.02945	5.64e-05	0.002907	4.90221	-0.026 (0.108)	-0.01 (0.104)	163 (1.84)	0.920556	0.111413
SensorimotorHandRightPallidum	0.029 (-0.044, 0.102)	0.785304	0.432	0.626502	-2.8644	0.252 (0.097)	0.255 (0.098)	146 (1.65)	1.02584	0.640214
SensorimotorHandRightHippocampus	0.038 (-0.035, 0.112)	1.03	0.303	0.50944	-2.642	0.093 (0.078)	0.096 (0.074)	114 (1.29)	0.895072	0.0320318
SensorimotorHandRightAmygdala	0.019 (-0.054, 0.093)	0.513362	0.608	0.75938	-3.0361	-0.152 (0.086)	-0.15 (0.087)	136 (1.53)	1.01385	0.806674
SensorimotorHandRightAccumbensArea	0.142 (0.069, 0.216)	3.78665	0.000154	0.00470127	3.96113	0.212 (0.092)	0.225 (0.093)	186 (2.1)	1.00667	0.91209
SensorimotorHandRightVentraldc	0.109 (0.036, 0.183)	2.92948	0.0034	0.0289	1.09581	0.263 (0.078)	0.271 (0.079)	104 (1.17)	1.01614	0.773269
SensorimotorMouthLeftCerebellumCortex	-0.038 (-0.111, 0.036)	-1.00956	0.313	0.520533	-2.66033	-0.062 (0.116)	-0.066 (0.106)	137 (1.55)	0.846099	0.00118647
SensorimotorMouthLeftThalamusProper	-0.02 (-0.093, 0.053)	-0.529803	0.596	0.750519	-3.03092	-0.047 (0.071)	-0.048 (0.071)	148 (1.67)	0.994291	0.902152
SensorimotorMouthLeftCaudate	-0.001 (-0.074, 0.073)	-0.0240888	0.981	0.990474	-3.1656	0.018 (0.067)	0.018 (0.066)	158 (1.78)	0.977029	0.649832
SensorimotorMouthLeftPutamen	-0.045 (-0.119, 0.028)	-1.21767	0.223	0.435759	-2.43206	-0.008 (0.065)	-0.011 (0.065)	148 (1.67)	0.980337	0.695691
SensorimotorMouthLeftPallidum	0.023 (-0.05, 0.097)	0.614666	0.539	0.714	-2.97738	0.002 (0.038)	0.003 (0.039)	168 (1.89)	1.06209	0.266533
SensorimotorMouthBrainStem	-0.043 (-0.117, 0.03)	-1.15711	0.247	0.452587	-2.49782	-0.063 (0.103)	-0.067 (0.103)	161 (1.82)	1.0105	0.85589
SensorimotorMouthLeftHippocampus	0.062 (-0.011, 0.136)	1.66312	0.0963	0.249727	-1.78827	0.092 (0.084)	0.097 (0.082)	172 (1.94)	0.946542	0.291149
SensorimotorMouthLeftAmygdala	0.108 (0.035, 0.182)	2.90361	0.0037	0.0297947	1.02155	0.153 (0.113)	0.165 (0.108)	139 (1.57)	0.918784	0.101915
SensorimotorMouthLeftAccumbensArea	0.009 (-0.065, 0.082)	0.23279	0.816	0.914637	-3.14067	0.16 (0.105)	0.161 (0.105)	156 (1.76)	1.00829	0.887591
SensorimotorMouthLeftVentraldc	0.075 (0.001, 0.148)	1.99642	0.0459	0.151684	-1.18767	0.073 (0.081)	0.079 (0.079)	147 (1.66)	0.947415	0.296517
SensorimotorMouthRightCerebellumCortex	-0.043 (-0.116, 0.03)	-1.16451	0.244	0.452587	-2.49783	-0.071 (0.08)	-0.075 (0.083)	150 (1.69)	1.08172	0.144273
SensorimotorMouthRightThalamusProper	0.061 (-0.012, 0.134)	1.62559	0.104	0.256645	-1.85551	0.112 (0.087)	0.118 (0.085)	128 (1.44)	0.951898	0.34035
SensorimotorMouthRightCaudate	0.084 (0.011, 0.157)	2.25976	0.0239	0.09792	-0.631802	0.16 (0.079)	0.167 (0.077)	118 (1.33)	0.944115	0.265979
SensorimotorMouthRightPutamen	-0.032 (-0.105, 0.042)	-0.852154	0.394	0.591	-2.80419	-0.025 (0.101)	-0.028 (0.101)	163 (1.84)	1.00019	0.991289
SensorimotorMouthRightPallidum	-0.018 (-0.092, 0.055)	-0.488373	0.625	0.77553	-3.04782	-0.035 (0.063)	-0.036 (0.064)	165 (1.86)	1.02849	0.607673
SensorimotorMouthRightHippocampus	-0.032 (-0.106, 0.041)	-0.862166	0.389	0.591	-2.79579	0.002 (0.063)	0 (0.061)	139 (1.57)	0.951111	0.334281
SensorimotorMouthRightAmygdala	-0.012 (-0.085, 0.061)	-0.323583	0.746	0.863728	-3.11671	0.008 (0.06)	0.007 (0.06)	152 (1.71)	0.993306	0.887435
SensorimotorMouthRightAccumbensArea	0.027 (-0.047, 0.1)	0.708669	0.479	0.664615	-2.91723	-0.005 (0.038)	-0.004 (0.038)	169 (1.91)	1.00791	0.893406
SensorimotorMouthRightVentraldc	-0.016 (-0.09, 0.057)	-0.435964	0.663	0.811512	-3.07256	-0.054 (0.092)	-0.056 (0.094)	150 (1.69)	1.0588	0.291213
SalienceLeftCerebellumCortex	0.052 (-0.022, 0.125)	1.37756	0.168	0.362028	-2.22331	0.017 (0.075)	0.021 (0.072)	180 (2.03)	0.911469	0.0740782
SalienceLeftThalamusProper	0.086 (0.013, 0.16)	2.31499	0.0206	0.0913565	-0.505559	0.118 (0.114)	0.128 (0.108)	135 (1.52)	0.904609	0.0525709
SalienceLeftCaudate	0.01 (-0.063, 0.083)	0.264994	0.791	0.896467	-3.13164	0.122 (0.1)	0.123 (0.096)	140 (1.58)	0.930423	0.165004
SalienceLeftPutamen	-0.004 (-0.078, 0.069)	-0.114073	0.909	0.962471	-3.16239	0.035 (0.066)	0.035 (0.066)	137 (1.55)	1.0207	0.710026
SalienceLeftPallidum	-0.028 (-0.101, 0.046)	-0.736176	0.462	0.645534	-2.89987	-0.035 (0.076)	-0.038 (0.076)	146 (1.65)	1.00604	0.920766
SalienceBrainStem	0.02 (-0.054, 0.093)	0.525443	0.599	0.751205	-3.02627	0.053 (0.08)	0.055 (0.078)	163 (1.84)	0.963813	0.476908
SalienceLeftHippocampus	-0.089 (-0.162, -0.015)	-2.36624	0.018	0.0874286	-0.38197	-0.068 (0.084)	-0.076 (0.083)	122 (1.38)	0.963975	0.478063
SalienceLeftAmygdala	0.064 (-0.009, 0.137)	1.70993	0.0873	0.228323	-1.71739	0.005 (0.128)	0.013 (0.12)	113 (1.27)	0.874471	0.00921519
SalienceLeftAccumbensArea	0.103 (0.03, 0.177)	2.76452	0.00571	0.0416014	0.630098	0.095 (0.075)	0.103 (0.074)	92 (1.04)	0.96764	0.522542
SalienceLeftVentraldc	-0.121 (-0.195, -0.048)	-3.24649	0.00117	0.0149175	2.07016	-0.113 (0.072)	-0.121 (0.071)	104 (1.17)	0.954447	0.367402
SalienceRightCerebellumCortex	-0.025 (-0.098, 0.048)	-0.674967	0.5	0.676705	-2.94294	-0.068 (0.061)	-0.07 (0.063)	125 (1.41)	1.07696	0.169386
SalienceRightThalamusProper	0.017 (-0.056, 0.091)	0.462606	0.644	0.794613	-3.05847	0.124 (0.044)	0.125 (0.043)	131 (1.48)	0.970593	0.562606
SalienceRightCaudate	0.061 (-0.012, 0.134)	1.62974	0.103	0.256645	-1.84953	0.276 (0.116)	0.283 (0.116)	97 (1.09)	1.00417	0.948713
SalienceRightPutamen	-0.067 (-0.141, 0.006)	-1.79328	0.073	0.197289	-1.564	0.015 (0.075)	0.01 (0.07)	181 (2.04)	0.881405	0.0151563
SalienceRightPallidum	-0.013 (-0.086, 0.06)	-0.347599	0.728	0.8568	-3.10638	-0.001 (0.098)	-0.003 (0.096)	157 (1.77)	0.966904	0.514226
SalienceRightHippocampus	0.022 (-0.052, 0.095)	0.580769	0.561	0.726911	-3.00098	-0.009 (0.104)	-0.006 (0.103)	164 (1.85)	0.982675	0.729613
SalienceRightAmygdala	-0.092 (-0.165, -0.019)	-2.47449	0.0134	0.0759333	-0.126909	0.012 (0.071)	0.006 (0.069)	149 (1.68)	0.939943	0.230882
SalienceRightAccumbensArea	-0.047 (-0.12, 0.026)	-1.26932	0.204	0.418953	-2.36931	-0.053 (0.078)	-0.057 (0.083)	148 (1.67)	1.15477	0.00785555
SalienceRightVentraldc	-0.043 (-0.117, 0.03)	-1.16106	0.246	0.452587	-2.4973	0.075 (0.076)	0.071 (0.076)	152 (1.71)	1.00085	0.998745
VentralAttentionLeftCerebellumCortex	-0.141 (-0.214, -0.067)	-3.76234	0.000169	0.00470127	3.86494	0.003 (0.08)	-0.007 (0.075)	118 (1.33)	0.889548	0.0235253
VentralAttentionLeftThalamusProper	0.118 (0.045, 0.191)	3.15354	0.00162	0.0174103	1.77255	-0.109 (0.113)	-0.096 (0.11)	123 (1.39)	0.941755	0.245836
VentralAttentionLeftCaudate	0.143 (0.07, 0.216)	3.83871	0.000125	0.004284	4.15274	0.026 (0.07)	0.036 (0.066)	133 (1.5)	0.898417	0.0382444
VentralAttentionLeftPutamen	-0.158 (-0.231, -0.084)	-4.20698	2.61e-05	0.0026622	5.6265	-0.045 (0.067)	-0.055 (0.065)	146 (1.65)	0.944953	0.275056
VentralAttentionLeftPallidum	0.034 (-0.039, 0.107)	0.90547	0.365	0.575908	-2.7606	-0.067 (0.061)	-0.065 (0.062)	134 (1.51)	1.03597	0.515657
VentralAttentionBrainStem	0.086 (0.012, 0.16)	2.28913	0.0221	0.094775	-0.558596	0.077 (0.044)	0.081 (0.044)	142 (1.6)	1.0103	0.858716
VentralAttentionLeftHippocampus	0.107 (0.034, 0.18)	2.85892	0.00426	0.0317941	0.894618	0.091 (0.105)	0.101 (0.102)	128 (1.44)	0.936769	0.207679
VentralAttentionLeftAmygdala	-0.026 (-0.099, 0.048)	-0.684804	0.493	0.673473	-2.93724	0.033 (0.074)	0.032 (0.07)	158 (1.78)	0.888042	0.0214532
VentralAttentionLeftAccumbensArea	-0.046 (-0.119, 0.027)	-1.23025	0.219	0.435759	-2.41734	0.052 (0.095)	0.048 (0.098)	143 (1.61)	1.04928	0.373396
VentralAttentionLeftVentraldc	0.012 (-0.061, 0.085)	0.32103	0.748	0.863728	-3.11812	-0.048 (0.108)	-0.047 (0.105)	148 (1.67)	0.949852	0.319916
VentralAttentionRightCerebellumCortex	-0.054 (-0.127, 0.019)	-1.43947	0.15	0.335036	-2.14014	0.06 (0.066)	0.057 (0.065)	149 (1.68)	0.966696	0.509966
VentralAttentionRightThalamusProper	-0.034 (-0.107, 0.039)	-0.915007	0.36	0.57375	-2.75251	-0.053 (0.077)	-0.055 (0.075)	138 (1.56)	0.95457	0.368558
VentralAttentionRightCaudate	0.083 (0.009, 0.157)	2.21186	0.027	0.108711	-0.732331	0.017 (0.068)	0.023 (0.068)	187 (2.11)	0.984331	0.754659
VentralAttentionRightPutamen	0.041 (-0.032, 0.115)	1.10705	0.268	0.4824	-2.55826	0 (0.066)	0.003 (0.066)	142 (1.6)	1.0022	0.978378
VentralAttentionRightPallidum	0.069 (-0.005, 0.142)	1.83717	0.0662	0.192926	-1.4888	0.042 (0.104)	0.049 (0.1)	168 (1.89)	0.922795	0.121713
VentralAttentionRightHippocampus	-0.01 (-0.083, 0.063)	-0.264708	0.791	0.896467	-3.13523	0.069 (0.061)	0.069 (0.062)	124 (1.4)	1.01444	0.797602
VentralAttentionRightAmygdala	0 (-0.074, 0.073)	-0.00801892	0.994	0.996	-3.16403	-0.067 (0.062)	-0.067 (0.062)	177 (2)	0.997717	0.954102
VentralAttentionRightAccumbensArea	-0.069 (-0.142, 0.004)	-1.84431	0.0652	0.192926	-1.47582	-0.025 (0.055)	-0.029 (0.058)	154 (1.74)	1.09459	0.0948412
VentralAttentionRightVentraldc	0.069 (-0.005, 0.142)	1.83739	0.0662	0.192926	-1.48664	0.056 (0.04)	0.059 (0.038)	182 (2.05)	0.911136	0.073429
VisualLeftCerebellumCortex	0.036 (-0.037, 0.109)	0.964066	0.335	0.551129	-2.70717	0.055 (0.091)	0.058 (0.09)	150 (1.69)	0.966119	0.503127
VisualLeftThalamusProper	-0.005 (-0.079, 0.068)	-0.139896	0.889	0.954505	-3.15257	-0.008 (0.06)	-0.009 (0.062)	181 (2.04)	1.09645	0.0903736
VisualLeftCaudate	0.033 (-0.041, 0.106)	0.869162	0.385	0.591	-2.78962	-0.026 (0.088)	-0.023 (0.087)	166 (1.87)	0.988947	0.822578
VisualLeftPutamen	-0.044 (-0.117, 0.029)	-1.17676	0.239	0.448675	-2.47948	0.118 (0.094)	0.114 (0.094)	176 (1.99)	0.990786	0.849655
VisualLeftPallidum	-0.038 (-0.111, 0.036)	-1.00952	0.313	0.520533	-2.66127	0.013 (0.061)	0.011 (0.059)	179 (2.02)	0.951324	0.335211
VisualBrainStem	0.002 (-0.071, 0.076)	0.0639385	0.949	0.981061	-3.16571	-0.058 (0.07)	-0.058 (0.072)	133 (1.5)	1.04041	0.46562
VisualLeftHippocampus	0.139 (0.065, 0.212)	3.69087	0.000225	0.0057375	3.60507	0.044 (0.089)	0.056 (0.088)	208 (2.35)	0.980074	0.69325
VisualLeftAmygdala	0.077 (0.004, 0.15)	2.05462	0.0399	0.14008	-1.07051	0.04 (0.076)	0.045 (0.076)	138 (1.56)	1.01412	0.802402
VisualLeftAccumbensArea	-0.06 (-0.133, 0.013)	-1.6109	0.107	0.259857	-1.87963	0.025 (0.107)	0.019 (0.106)	141 (1.59)	0.989661	0.832545
VisualLeftVentraldc	0.037 (-0.036, 0.111)	0.998633	0.318	0.525989	-2.67233	0.015 (0.065)	0.017 (0.066)	146 (1.65)	1.03652	0.509226
VisualRightCerebellumCortex	-0.006 (-0.079, 0.068)	-0.152911	0.878	0.949357	-3.15305	-0.07 (0.066)	-0.07 (0.065)	170 (1.92)	0.977152	0.651912
VisualRightThalamusProper	-0.039 (-0.112, 0.034)	-1.04834	0.295	0.5032	-2.62386	-0.038 (0.062)	-0.041 (0.062)	168 (1.89)	1.00264	0.971631
VisualRightCaudate	0.065 (-0.008, 0.139)	1.74828	0.0805	0.2142	-1.64713	0.034 (0.04)	0.036 (0.039)	188 (2.12)	0.957712	0.403911
VisualRightPutamen	0.034 (-0.039, 0.107)	0.904674	0.366	0.575908	-2.76134	0.083 (0.102)	0.086 (0.099)	131 (1.48)	0.943808	0.264385
VisualRightPallidum	0.125 (0.051, 0.199)	3.30955	0.000938	0.013158	2.28262	-0.039 (0.076)	-0.03 (0.076)	226 (2.55)	0.998349	0.963629
VisualRightHippocampus	0.032 (-0.042, 0.106)	0.856487	0.392	0.591	-2.79758	0.026 (0.103)	0.029 (0.102)	174 (1.96)	0.996653	0.938161
VisualRightAmygdala	0.001 (-0.072, 0.075)	0.0338533	0.973	0.990179	-3.16588	0.106 (0.1)	0.106 (0.099)	160 (1.8)	0.986438	0.785204
VisualRightAccumbensArea	0.025 (-0.048, 0.099)	0.671752	0.502	0.676705	-2.94297	-0.003 (0.067)	-0.002 (0.067)	200 (2.26)	0.994806	0.910154
VisualRightVentraldc	-0.069 (-0.142, 0.004)	-1.84857	0.0646	0.192926	-1.47092	-0.019 (0.08)	-0.025 (0.083)	131 (1.48)	1.05593	0.313378
WithinAuditory	0.021 (-0.052, 0.094)	0.566826	0.571	0.733125	-3.01154	0.306 (0.076)	0.308 (0.073)	103 (1.16)	0.916928	0.0933559
AuditoryCinguloOpercular	0.028 (-0.045, 0.101)	0.748254	0.454	0.644284	-2.89346	0.169 (0.053)	0.17 (0.053)	102 (1.15)	1.00211	0.979598
AuditoryCinguloParietal	0.004 (-0.069, 0.077)	0.1051	0.916	0.964837	-3.16216	-0.067 (0.069)	-0.066 (0.067)	150 (1.69)	0.921307	0.11415
AuditoryDefault	0.07 (-0.003, 0.143)	1.8782	0.0604	0.188596	-1.41667	-0.047 (0.043)	-0.044 (0.044)	113 (1.27)	1.01917	0.73055
AuditoryDorsalAttention	-0.045 (-0.119, 0.028)	-1.21489	0.224	0.435759	-2.43546	-0.021 (0.042)	-0.023 (0.041)	142 (1.6)	0.974464	0.613174
AuditoryFrontoParietal	0.075 (0.002, 0.149)	2.02414	0.043	0.144593	-1.13395	-0.04 (0.043)	-0.037 (0.043)	143 (1.61)	1.00216	0.978809
AuditoryRetrosplenialTemporal	0.003 (-0.07, 0.077)	0.0911598	0.927	0.964837	-3.16287	-0.043 (0.064)	-0.042 (0.065)	164 (1.85)	1.02126	0.702954
AuditorySensorimotorHand	-0.095 (-0.169, -0.02)	-2.49535	0.0126	0.0741462	-0.0603947	0.127 (0.057)	0.122 (0.057)	242 (2.73)	1.00915	0.876858
AuditorySensorimotorMouth	0.022 (-0.051, 0.096)	0.600177	0.548	0.719691	-2.98751	0.21 (0.073)	0.211 (0.073)	127 (1.43)	0.982517	0.72779
AuditorySalience	0.085 (0.012, 0.158)	2.28527	0.0223	0.094775	-0.573908	0.037 (0.067)	0.042 (0.066)	165 (1.86)	0.960856	0.438489
AuditoryVentralAttention	0.056 (-0.018, 0.129)	1.48789	0.137	0.312851	-2.0681	0.07 (0.049)	0.073 (0.049)	128 (1.44)	1.03668	0.507111
AuditoryVisual	-0.079 (-0.152, -0.006)	-2.11083	0.0348	0.128957	-0.955245	-0.046 (0.057)	-0.05 (0.058)	135 (1.52)	1.03058	0.579676
WithinCinguloOpercular	0.144 (0.071, 0.217)	3.86524	0.000112	0.004284	4.25357	0.293 (0.066)	0.303 (0.066)	108 (1.22)	1.0136	0.809554
CinguloOpercularCinguloParietal	0.077 (0.004, 0.151)	2.06066	0.0394	0.14008	-1.05533	-0.02 (0.071)	-0.015 (0.068)	145 (1.64)	0.9373	0.212445
CinguloOpercularDefault	-0.068 (-0.141, 0.005)	-1.82666	0.0678	0.19295	-1.51277	-0.1 (0.052)	-0.103 (0.053)	102 (1.15)	1.00287	0.968128
CinguloOpercularDorsalAttention	0.026 (-0.047, 0.1)	0.705546	0.48	0.664615	-2.92195	0.088 (0.042)	0.089 (0.044)	125 (1.41)	1.09329	0.098389
CinguloOpercularFrontoParietal	0.001 (-0.072, 0.074)	0.0332099	0.974	0.990179	-3.1706	-0.011 (0.041)	-0.011 (0.042)	135 (1.52)	1.0934	0.0974467
CinguloOpercularRetrosplenialTemporal	-0.057 (-0.13, 0.016)	-1.5346	0.125	0.287594	-1.99962	-0.103 (0.066)	-0.107 (0.067)	123 (1.39)	1.01464	0.794658
CinguloOpercularSensorimotorHand	-0.059 (-0.132, 0.014)	-1.58191	0.114	0.270419	-1.92699	0.092 (0.047)	0.09 (0.048)	101 (1.14)	1.06611	0.234645
CinguloOpercularSensorimotorMouth	0.028 (-0.045, 0.101)	0.748461	0.454	0.644284	-2.8933	0.11 (0.062)	0.111 (0.062)	104 (1.17)	0.990389	0.843194
CinguloOpercularSalience	0.079 (0.006, 0.152)	2.11447	0.0345	0.128957	-0.948812	0.12 (0.065)	0.125 (0.064)	116 (1.31)	0.957432	0.398512
CinguloOpercularVentralAttention	0.052 (-0.021, 0.125)	1.38558	0.166	0.362028	-2.21539	0.025 (0.049)	0.027 (0.05)	130 (1.47)	1.02787	0.614247
CinguloOpercularVisual	0.034 (-0.039, 0.106)	0.901875	0.367	0.575908	-2.7702	-0.029 (0.055)	-0.027 (0.055)	104 (1.17)	1.01767	0.750447
WithinCinguloParietal	0.009 (-0.064, 0.081)	0.228964	0.819	0.91465	-3.14882	0.826 (0.194)	0.828 (0.193)	71 (0.8)	0.98362	0.741969
CinguloParietalDefault	0.005 (-0.068, 0.078)	0.128548	0.898	0.957449	-3.16305	0.037 (0.07)	0.037 (0.07)	113 (1.27)	1.00175	0.985023
CinguloParietalDorsalAttention	0.051 (-0.022, 0.124)	1.36909	0.171	0.365916	-2.23869	-0.016 (0.075)	-0.012 (0.075)	101 (1.14)	1.00564	0.926622
CinguloParietalFrontoParietal	-0.003 (-0.076, 0.07)	-0.0737176	0.941	0.976088	-3.16761	0.043 (0.065)	0.043 (0.065)	82 (0.92)	0.982827	0.731428
CinguloParietalRetrosplenialTemporal	-0.001 (-0.074, 0.072)	-0.0201883	0.984	0.990474	-3.17073	0.133 (0.102)	0.133 (0.105)	72 (0.81)	1.06107	0.271454
CinguloParietalSensorimotorHand	0.069 (-0.005, 0.142)	1.82721	0.0677	0.19295	-1.50369	-0.106 (0.068)	-0.102 (0.067)	146 (1.65)	0.964299	0.482819
CinguloParietalSensorimotorMouth	-0.026 (-0.1, 0.047)	-0.700853	0.483	0.665757	-2.92291	-0.07 (0.086)	-0.072 (0.084)	133 (1.5)	0.959125	0.419795
CinguloParietalSalience	-0.046 (-0.119, 0.027)	-1.24087	0.215	0.432829	-2.40511	0.103 (0.094)	0.098 (0.094)	96 (1.08)	1.00806	0.890661
CinguloParietalVentralAttention	0.092 (0.018, 0.165)	2.44376	0.0146	0.0812291	-0.197098	-0.087 (0.062)	-0.082 (0.063)	139 (1.57)	1.03332	0.547994
CinguloParietalVisual	-0.046 (-0.119, 0.027)	-1.24489	0.213	0.431642	-2.4008	0.043 (0.091)	0.039 (0.088)	81 (0.91)	0.926064	0.137282
WithinDefault	0.107 (0.034, 0.18)	2.8858	0.00391	0.0299115	0.967347	0.232 (0.055)	0.238 (0.055)	87 (0.98)	0.985739	0.77371
DefaultDorsalAttention	-0.134 (-0.207, -0.061)	-3.60396	0.000315	0.00697243	3.28378	-0.121 (0.051)	-0.127 (0.051)	85 (0.96)	1.01088	0.84895
DefaultFrontoParietal	0.022 (-0.051, 0.095)	0.586937	0.557	0.725285	-3.00114	0.048 (0.04)	0.049 (0.04)	102 (1.15)	1.02354	0.670253
DefaultRetrosplenialTemporal	0.04 (-0.034, 0.113)	1.05909	0.29	0.498539	-2.61066	0.042 (0.059)	0.045 (0.059)	112 (1.26)	0.990763	0.849233
DefaultSensorimotorHand	0.045 (-0.028, 0.118)	1.21214	0.225	0.435759	-2.43875	-0.052 (0.041)	-0.05 (0.041)	148 (1.67)	0.978427	0.668469
DefaultSensorimotorMouth	0.01 (-0.063, 0.084)	0.273437	0.785	0.896467	-3.13118	-0.074 (0.052)	-0.074 (0.052)	124 (1.4)	0.999649	0.983161
DefaultSalience	0.014 (-0.059, 0.087)	0.384364	0.701	0.837914	-3.09792	0.073 (0.059)	0.074 (0.058)	91 (1.03)	0.95952	0.422449
DefaultVentralAttention	0.043 (-0.03, 0.116)	1.14495	0.252	0.459	-2.51936	0.086 (0.046)	0.088 (0.046)	115 (1.3)	0.99451	0.905403
DefaultVisual	-0.088 (-0.161, -0.015)	-2.35588	0.0185	0.0884531	-0.4097	-0.147 (0.047)	-0.151 (0.048)	105 (1.18)	1.05778	0.298477
WithinDorsalAttention	0.078 (0.006, 0.151)	2.1092	0.035	0.128957	-0.96174	0.265 (0.065)	0.27 (0.067)	77 (0.87)	1.0629	0.256361
DorsalAttentionFrontoParietal	0.012 (-0.061, 0.085)	0.32392	0.746	0.863728	-3.11682	0.057 (0.042)	0.058 (0.04)	113 (1.27)	0.917744	0.0975379
DorsalAttentionRetrosplenialTemporal	0.006 (-0.067, 0.08)	0.172573	0.863	0.949357	-3.15574	0.001 (0.059)	0.002 (0.06)	139 (1.57)	1.00987	0.86399
DorsalAttentionSensorimotorHand	0.013 (-0.06, 0.087)	0.354278	0.723	0.854201	-3.10479	0.044 (0.042)	0.045 (0.04)	128 (1.44)	0.912577	0.0778715
DorsalAttentionSensorimotorMouth	-0.015 (-0.088, 0.059)	-0.390993	0.696	0.8352	-3.08987	-0.015 (0.053)	-0.015 (0.052)	158 (1.78)	0.959482	0.424476
DorsalAttentionSalience	-0.001 (-0.074, 0.072)	-0.0331166	0.974	0.990179	-3.16954	-0.04 (0.059)	-0.04 (0.059)	122 (1.38)	0.970678	0.561816
DorsalAttentionVentralAttention	-0.028 (-0.101, 0.045)	-0.74586	0.456	0.644284	-2.8947	-0.077 (0.048)	-0.079 (0.047)	99 (1.12)	0.975713	0.62977
DorsalAttentionVisual	0.071 (-0.002, 0.144)	1.89911	0.0576	0.1836	-1.37632	0.032 (0.05)	0.035 (0.051)	110 (1.24)	1.07282	0.192628
WithinFrontoParietal	0.076 (0.003, 0.149)	2.04211	0.0412	0.14008	-1.09606	0.205 (0.052)	0.209 (0.054)	125 (1.41)	1.11107	0.0511806
FrontoParietalRetrosplenialTemporal	-0.03 (-0.103, 0.043)	-0.800476	0.423	0.619286	-2.85081	-0.077 (0.053)	-0.078 (0.052)	133 (1.5)	0.966902	0.512993
FrontoParietalSensorimotorHand	0.067 (-0.006, 0.141)	1.79663	0.0724	0.197289	-1.56222	-0.053 (0.042)	-0.051 (0.041)	134 (1.51)	0.955148	0.37553
FrontoParietalSensorimotorMouth	0.049 (-0.024, 0.122)	1.31573	0.188	0.394027	-2.30875	-0.061 (0.049)	-0.059 (0.049)	110 (1.24)	0.995927	0.926919
FrontoParietalSalience	0.022 (-0.051, 0.095)	0.589409	0.556	0.725285	-2.99847	0.082 (0.057)	0.084 (0.058)	119 (1.34)	1.02436	0.659774
FrontoParietalVentralAttention	0.043 (-0.03, 0.117)	1.16014	0.246	0.452587	-2.49902	0.018 (0.041)	0.02 (0.039)	134 (1.51)	0.93313	0.181927
FrontoParietalVisual	-0.123 (-0.197, -0.05)	-3.30722	0.000946	0.013158	2.26574	-0.102 (0.044)	-0.107 (0.044)	108 (1.22)	1.01083	0.849836
WithinRetrosplenialTemporal	0.086 (0.013, 0.159)	2.30307	0.0213	0.0931114	-0.532608	0.577 (0.126)	0.587 (0.123)	92 (1.04)	0.963218	0.467045
RetrosplenialTemporalSensorimotorHand	0.07 (-0.003, 0.144)	1.87165	0.0613	0.189473	-1.42487	-0.053 (0.055)	-0.049 (0.052)	132 (1.49)	0.903088	0.0494585
RetrosplenialTemporalSensorimotorMouth	-0.011 (-0.084, 0.063)	-0.281765	0.778	0.894992	-3.12588	-0.032 (0.073)	-0.033 (0.071)	150 (1.69)	0.952245	0.345834
RetrosplenialTemporalSalience	-0.088 (-0.161, -0.014)	-2.34467	0.0191	0.0890597	-0.434017	-0.071 (0.084)	-0.078 (0.083)	145 (1.64)	0.969697	0.550006
RetrosplenialTemporalVentralAttention	-0.058 (-0.132, 0.015)	-1.54906	0.121	0.2805	-1.97116	-0.086 (0.06)	-0.09 (0.06)	139 (1.57)	1.00584	0.924356
RetrosplenialTemporalVisual	0.02 (-0.053, 0.093)	0.530891	0.596	0.750519	-3.02758	0.128 (0.077)	0.13 (0.077)	134 (1.51)	1.00781	0.89482
WithinSensorimotorHand	-0.133 (-0.207, -0.059)	-3.51321	0.000445	0.00851063	2.97488	0.28 (0.072)	0.271 (0.07)	220 (2.48)	0.945202	0.281265
SensorimotorHandSensorimotorMouth	-0.11 (-0.184, -0.035)	-2.88874	0.00388	0.0299115	0.993317	0.093 (0.085)	0.084 (0.082)	283 (3.19)	0.933588	0.191173
SensorimotorHandVentralAttention	-0.009 (-0.083, 0.065)	-0.241715	0.809	0.913483	-3.13446	0.001 (0.044)	0 (0.042)	171 (1.93)	0.892515	0.0287618
SensorimotorHandVisual	-0.005 (-0.079, 0.068)	-0.142948	0.886	0.954505	-3.15814	-0.059 (0.055)	-0.059 (0.056)	135 (1.52)	1.04048	0.464497
WithinSensorimotorMouth	-0.026 (-0.099, 0.047)	-0.697242	0.486	0.666888	-2.92716	0.585 (0.139)	0.581 (0.141)	127 (1.43)	1.02508	0.650959
SensorimotorMouthVentralAttention	-0.025 (-0.098, 0.049)	-0.659343	0.51	0.684474	-2.95151	0.019 (0.05)	0.017 (0.051)	142 (1.6)	1.03233	0.559357
SensorimotorMouthVisual	-0.025 (-0.099, 0.048)	-0.677956	0.498	0.676705	-2.94032	0.036 (0.066)	0.034 (0.065)	132 (1.49)	0.991314	0.857454
SensorimotorHandSalience	0.044 (-0.029, 0.118)	1.18119	0.238	0.448675	-2.46802	-0.059 (0.054)	-0.057 (0.054)	175 (1.97)	1.00896	0.878694
SensorimotorMouthSalience	0.035 (-0.039, 0.108)	0.922388	0.356	0.570346	-2.74272	-0.031 (0.075)	-0.028 (0.071)	175 (1.97)	0.898473	0.0391733
WithinSalience	0.08 (0.007, 0.153)	2.13814	0.0325	0.124313	-0.895475	0.381 (0.116)	0.39 (0.115)	112 (1.26)	0.980589	0.699534
SalienceVentralAttention	0.113 (0.04, 0.187)	3.03991	0.00237	0.0210703	1.42337	0.082 (0.062)	0.089 (0.061)	112 (1.26)	0.987666	0.802739
SalienceVisual	-0.071 (-0.144, 0.002)	-1.91061	0.0561	0.180701	-1.35553	-0.076 (0.061)	-0.08 (0.061)	132 (1.49)	0.987533	0.800689
WithinVentralAttention	0.022 (-0.052, 0.095)	0.578504	0.563	0.726911	-3.00033	0.229 (0.059)	0.23 (0.058)	105 (1.18)	0.960741	0.438718
VentralAttentionVisual	-0.103 (-0.176, -0.03)	-2.75406	0.0059	0.041986	0.599945	-0.097 (0.048)	-0.102 (0.049)	122 (1.38)	1.01869	0.737335
WithinVisual	0.127 (0.054, 0.2)	3.41102	0.00065	0.0117	2.60989	0.398 (0.09)	0.409 (0.089)	78 (0.88)	0.990435	0.843713
