# Supplementary material for: Associations between resting state functional brain connectivity and childhood anhedonia: A reproduction and replication study
Source: PLoS One. 2023 May 4;18(5):e0277158. doi: 10.1371/journal.pone.0277158 (PMC10159190; doi:10.1371/journal.pone.0277158)
Supplement: S4 Table — The partial regression coefficients (Estimate), standard errors (Std.Err), t-values, p-values, significance, model R2 (R^2), Bonferroni-Hochberg Adjusted p-values (BH adjustment), Bonferroni adjustd p-values, Durbin-Watson statistic (DW_statistic), Breusch-Pagan Chi^2 (BP Chi^2), and Breusch-Pagan (BP) p-values are presented. The ICC is the proportion of variance in rsfMRI connectivity explained by the family structure random effect. (XLSX) [file pone.0277158.s021.xlsx]

## Sheet: ST4
Supplementary Table. 4 - Multiple linear regression results in the ABCD 1.0 sample, controlling for sociodemographic covariates. The partial regression coefficients (Estimate), standard errors (Std.Err), t-values, p-values, significance, model R2 (R^2), Bonferroni-Hochberg Adjusted p-values (BH adjustment), Bonferroni adjustd p-values, Durbin-Watson statistic (DW_statistic), Breusch-Pagan Chi^2 (…
rsfMRI connectivity	Independent Variables	Estimate	Std.Err	t-value	p-value	significance	R^2	BH adjustment	Bonferroni	DW statistic	BP Chi^2	BP p-value	ICC	Outliers Removed (% total)
AuditoryLeftCerebellumCortex	(Intercept)	0.0457312	0.0337461	1.35516	0.175501		0.00677213	0.492068	1	2.03032	0.045493	0.8311	0.045596	116 (4.79)
AuditoryLeftCerebellumCortex	anhedonia_ypresent	-0.0943721	0.0739258	-1.27658	0.20188		0.00677213	0.531518	1	2.03032	0.045493	0.8311	0.045596	116 (4.79)
AuditoryLeftCerebellumCortex	INTERVIEW_AGE	-0.00541838	0.0208388	-0.260014	0.794877		0.00677213	0.919174	1	2.03032	0.045493	0.8311	0.045596	116 (4.79)
AuditoryLeftCerebellumCortex	SEXFemale	0.0405934	0.0417653	0.971942	0.331182		0.00677213	0.665694	1	2.03032	0.045493	0.8311	0.045596	116 (4.79)
AuditoryLeftCerebellumCortex	RACE_ETHNICITYBlack	-0.223644	0.0756068	-2.95799	0.00312811	**	0.00677213	0.035739	1	2.03032	0.045493	0.8311	0.045596	116 (4.79)
AuditoryLeftCerebellumCortex	RACE_ETHNICITYHispanic	-0.186085	0.0535674	-3.47384	0.000522555	***	0.00677213	0.0103212	1	2.03032	0.045493	0.8311	0.045596	116 (4.79)
AuditoryLeftCerebellumCortex	RACE_ETHNICITYAsian	0.0417336	0.156495	0.266677	0.789742		0.00677213	0.918173	1	2.03032	0.045493	0.8311	0.045596	116 (4.79)
AuditoryLeftCerebellumCortex	RACE_ETHNICITYOther	-0.00626666	0.0732332	-0.0855712	0.931815		0.00677213	0.975655	1	2.03032	0.045493	0.8311	0.045596	116 (4.79)
AuditoryLeftThalamusProper	(Intercept)	-0.0608699	0.0341348	-1.78322	0.0746822		0.000312341	0.296191	1	2.04461	0.378368	0.538478	0.161807	113 (4.66)
AuditoryLeftThalamusProper	anhedonia_ypresent	-0.0485476	0.0747216	-0.649713	0.515942		0.000312341	0.778205	1	2.04461	0.378368	0.538478	0.161807	113 (4.66)
AuditoryLeftThalamusProper	INTERVIEW_AGE	0.00999235	0.0209089	0.4779	0.632767		0.000312341	0.841554	1	2.04461	0.378368	0.538478	0.161807	113 (4.66)
AuditoryLeftThalamusProper	SEXFemale	0.0997086	0.0420876	2.36907	0.0179148	*	0.000312341	0.119823	1	2.04461	0.378368	0.538478	0.161807	113 (4.66)
AuditoryLeftThalamusProper	RACE_ETHNICITYBlack	-0.00510196	0.0759412	-0.067183	0.946442		0.000312341	0.980981	1	2.04461	0.378368	0.538478	0.161807	113 (4.66)
AuditoryLeftThalamusProper	RACE_ETHNICITYHispanic	0.0564911	0.053901	1.04805	0.294724		0.000312341	0.630398	1	2.04461	0.378368	0.538478	0.161807	113 (4.66)
AuditoryLeftThalamusProper	RACE_ETHNICITYAsian	0.00994134	0.15922	0.0624378	0.95022		0.000312341	0.982737	1	2.04461	0.378368	0.538478	0.161807	113 (4.66)
AuditoryLeftThalamusProper	RACE_ETHNICITYOther	0.0409775	0.0740979	0.553019	0.580304		0.000312341	0.810089	1	2.04461	0.378368	0.538478	0.161807	113 (4.66)
AuditoryLeftCaudate	(Intercept)	0.0526044	0.0342294	1.53682	0.124475		0.005091	0.410832	1	1.96572	0.328975	0.566263	0.182642	128 (5.28)
AuditoryLeftCaudate	anhedonia_ypresent	0.0216692	0.0741746	0.292138	0.770207		0.005091	0.909907	1	1.96572	0.328975	0.566263	0.182642	128 (5.28)
AuditoryLeftCaudate	INTERVIEW_AGE	0.0244018	0.0210064	1.16164	0.245504		0.005091	0.584625	1	1.96572	0.328975	0.566263	0.182642	128 (5.28)
AuditoryLeftCaudate	SEXFemale	-0.165958	0.0421639	-3.93601	8.53196e-05	***	0.005091	0.00251641	0.208862	1.96572	0.328975	0.566263	0.182642	128 (5.28)
AuditoryLeftCaudate	RACE_ETHNICITYBlack	0.106775	0.0758166	1.40833	0.159169		0.005091	0.468074	1	1.96572	0.328975	0.566263	0.182642	128 (5.28)
AuditoryLeftCaudate	RACE_ETHNICITYHispanic	0.0536003	0.0543582	0.986057	0.32421		0.005091	0.656464	1	1.96572	0.328975	0.566263	0.182642	128 (5.28)
AuditoryLeftCaudate	RACE_ETHNICITYAsian	0.0300049	0.158917	0.188809	0.850259		0.005091	0.940318	1	1.96572	0.328975	0.566263	0.182642	128 (5.28)
AuditoryLeftCaudate	RACE_ETHNICITYOther	0.0279284	0.0745122	0.374816	0.707832		0.005091	0.884519	1	1.96572	0.328975	0.566263	0.182642	128 (5.28)
AuditoryLeftPutamen	(Intercept)	-0.030987	0.0337528	-0.918057	0.358685		0.00388076	0.688676	1	1.99957	0.928065	0.335366	0.0424613	119 (4.91)
AuditoryLeftPutamen	anhedonia_ypresent	0.0621746	0.0742884	0.836935	0.402716		0.00388076	0.718549	1	1.99957	0.928065	0.335366	0.0424613	119 (4.91)
AuditoryLeftPutamen	INTERVIEW_AGE	0.0231404	0.020828	1.11102	0.266676		0.00388076	0.604724	1	1.99957	0.928065	0.335366	0.0424613	119 (4.91)
AuditoryLeftPutamen	SEXFemale	-0.0292293	0.0418559	-0.698332	0.48504		0.00388076	0.765116	1	1.99957	0.928065	0.335366	0.0424613	119 (4.91)
AuditoryLeftPutamen	RACE_ETHNICITYBlack	0.268009	0.0753075	3.55887	0.000380011	***	0.00388076	0.00838079	0.930268	1.99957	0.928065	0.335366	0.0424613	119 (4.91)
AuditoryLeftPutamen	RACE_ETHNICITYHispanic	0.0356411	0.0533166	0.668479	0.503895		0.00388076	0.77261	1	1.99957	0.928065	0.335366	0.0424613	119 (4.91)
AuditoryLeftPutamen	RACE_ETHNICITYAsian	0.0479649	0.158586	0.302454	0.762333		0.00388076	0.907796	1	1.99957	0.928065	0.335366	0.0424613	119 (4.91)
AuditoryLeftPutamen	RACE_ETHNICITYOther	0.0760718	0.0739757	1.02833	0.303901		0.00388076	0.638035	1	1.99957	0.928065	0.335366	0.0424613	119 (4.91)
AuditoryLeftPallidum	(Intercept)	-0.0599315	0.0338193	-1.77211	0.0765093		0.00210196	0.29824	1	2.04095	3.02606	0.0819367	0.0571258	129 (5.32)
AuditoryLeftPallidum	anhedonia_ypresent	-0.024507	0.0743047	-0.329818	0.741568		0.00210196	0.900475	1	2.04095	3.02606	0.0819367	0.0571258	129 (5.32)
AuditoryLeftPallidum	INTERVIEW_AGE	-0.0123888	0.0208973	-0.592843	0.553345		0.00210196	0.795086	1	2.04095	3.02606	0.0819367	0.0571258	129 (5.32)
AuditoryLeftPallidum	SEXFemale	0.0855393	0.0420095	2.03619	0.0418462	*	0.00210196	0.20488	1	2.04095	3.02606	0.0819367	0.0571258	129 (5.32)
AuditoryLeftPallidum	RACE_ETHNICITYBlack	-0.0817109	0.0758509	-1.07726	0.281479		0.00210196	0.619147	1	2.04095	3.02606	0.0819367	0.0571258	129 (5.32)
AuditoryLeftPallidum	RACE_ETHNICITYHispanic	0.100982	0.0540286	1.86906	0.0617427		0.00210196	0.260597	1	2.04095	3.02606	0.0819367	0.0571258	129 (5.32)
AuditoryLeftPallidum	RACE_ETHNICITYAsian	0.143615	0.156934	0.915127	0.360222		0.00210196	0.688924	1	2.04095	3.02606	0.0819367	0.0571258	129 (5.32)
AuditoryLeftPallidum	RACE_ETHNICITYOther	0.0596131	0.0742499	0.802872	0.422132		0.00210196	0.728759	1	2.04095	3.02606	0.0819367	0.0571258	129 (5.32)
AuditoryBrainStem	(Intercept)	-0.0479708	0.0335077	-1.43163	0.152384		0.000724022	0.456035	1	2.00895	7.33362	0.00676767	0.00465788	113 (4.66)
AuditoryBrainStem	anhedonia_ypresent	0.0129121	0.0745638	0.173168	0.862535		0.000724022	0.944736	1	2.00895	7.33362	0.00676767	0.00465788	113 (4.66)
AuditoryBrainStem	INTERVIEW_AGE	0.0304492	0.0208392	1.46115	0.144112		0.000724022	0.438787	1	2.00895	7.33362	0.00676767	0.00465788	113 (4.66)
AuditoryBrainStem	SEXFemale	0.0765429	0.0417739	1.83231	0.0670336		0.000724022	0.277193	1	2.00895	7.33362	0.00676767	0.00465788	113 (4.66)
AuditoryBrainStem	RACE_ETHNICITYBlack	-0.0138916	0.0742621	-0.187062	0.851628		0.000724022	0.940788	1	2.00895	7.33362	0.00676767	0.00465788	113 (4.66)
AuditoryBrainStem	RACE_ETHNICITYHispanic	-0.00445631	0.0537103	-0.0829693	0.933883		0.000724022	0.977243	1	2.00895	7.33362	0.00676767	0.00465788	113 (4.66)
AuditoryBrainStem	RACE_ETHNICITYAsian	0.175978	0.15683	1.12209	0.261939		0.000724022	0.599278	1	2.00895	7.33362	0.00676767	0.00465788	113 (4.66)
AuditoryBrainStem	RACE_ETHNICITYOther	0.0962012	0.0735918	1.30723	0.191266		0.000724022	0.515092	1	2.00895	7.33362	0.00676767	0.00465788	113 (4.66)
AuditoryLeftHippocampus	(Intercept)	0.00240373	0.0339725	0.0707553	0.943599		0.00158152	0.979979	1	1.94784	0.147076	0.701345	0.0928188	132 (5.45)
AuditoryLeftHippocampus	anhedonia_ypresent	0.132492	0.0746169	1.77562	0.0759281		0.00158152	0.29692	1	1.94784	0.147076	0.701345	0.0928188	132 (5.45)
AuditoryLeftHippocampus	INTERVIEW_AGE	0.0140958	0.020931	0.67344	0.500736		0.00158152	0.771892	1	1.94784	0.147076	0.701345	0.0928188	132 (5.45)
AuditoryLeftHippocampus	SEXFemale	-0.0506833	0.0421532	-1.20236	0.229349		0.00158152	0.568129	1	1.94784	0.147076	0.701345	0.0928188	132 (5.45)
AuditoryLeftHippocampus	RACE_ETHNICITYBlack	0.14613	0.0762697	1.91596	0.0554945		0.00158152	0.243024	1	1.94784	0.147076	0.701345	0.0928188	132 (5.45)
AuditoryLeftHippocampus	RACE_ETHNICITYHispanic	0.0084414	0.0542345	0.155646	0.876326		0.00158152	0.951328	1	1.94784	0.147076	0.701345	0.0928188	132 (5.45)
AuditoryLeftHippocampus	RACE_ETHNICITYAsian	0.0602832	0.158948	0.379264	0.704527		0.00158152	0.881739	1	1.94784	0.147076	0.701345	0.0928188	132 (5.45)
AuditoryLeftHippocampus	RACE_ETHNICITYOther	-0.0508772	0.0739488	-0.688006	0.491519		0.00158152	0.766733	1	1.94784	0.147076	0.701345	0.0928188	132 (5.45)
AuditoryLeftAmygdala	(Intercept)	-0.0594566	0.0339942	-1.74902	0.0804225		0.0034034	0.307819	1	1.94919	1.3544	0.244511	0.0814468	147 (6.06)
AuditoryLeftAmygdala	anhedonia_ypresent	0.146062	0.0742534	1.96708	0.0492958	*	0.0034034	0.228297	1	1.94919	1.3544	0.244511	0.0814468	147 (6.06)
AuditoryLeftAmygdala	INTERVIEW_AGE	-0.00474813	0.0209778	-0.226341	0.820956		0.0034034	0.929447	1	1.94919	1.3544	0.244511	0.0814468	147 (6.06)
AuditoryLeftAmygdala	SEXFemale	0.0267592	0.0422253	0.633724	0.526325		0.0034034	0.781348	1	1.94919	1.3544	0.244511	0.0814468	147 (6.06)
AuditoryLeftAmygdala	RACE_ETHNICITYBlack	0.206349	0.0764028	2.70081	0.00696851	**	0.0034034	0.0623492	1	1.94919	1.3544	0.244511	0.0814468	147 (6.06)
AuditoryLeftAmygdala	RACE_ETHNICITYHispanic	0.0679066	0.0542123	1.2526	0.210479		0.0034034	0.54195	1	1.94919	1.3544	0.244511	0.0814468	147 (6.06)
AuditoryLeftAmygdala	RACE_ETHNICITYAsian	-0.0615722	0.158843	-0.387629	0.698327		0.0034034	0.878278	1	1.94919	1.3544	0.244511	0.0814468	147 (6.06)
AuditoryLeftAmygdala	RACE_ETHNICITYOther	0.0299478	0.0748797	0.399946	0.689234		0.0034034	0.877119	1	1.94919	1.3544	0.244511	0.0814468	147 (6.06)
AuditoryLeftAccumbensArea	(Intercept)	-0.00925226	0.0336786	-0.274722	0.783554		0.00860167	0.916933	1	2.00831	4.85639	0.027544	0.0949224	106 (4.37)
AuditoryLeftAccumbensArea	anhedonia_ypresent	-0.00819494	0.0744542	-0.110067	0.912366		0.00860167	0.968128	1	2.00831	4.85639	0.027544	0.0949224	106 (4.37)
AuditoryLeftAccumbensArea	INTERVIEW_AGE	0.000335841	0.0207645	0.0161738	0.987097		0.00860167	0.993183	1	2.00831	4.85639	0.027544	0.0949224	106 (4.37)
AuditoryLeftAccumbensArea	SEXFemale	0.121541	0.0417642	2.91017	0.00364685	**	0.00860167	0.0391557	1	2.00831	4.85639	0.027544	0.0949224	106 (4.37)
AuditoryLeftAccumbensArea	RACE_ETHNICITYBlack	-0.295859	0.0758566	-3.90024	9.88399e-05	***	0.00860167	0.00278115	0.24196	2.00831	4.85639	0.027544	0.0949224	106 (4.37)
AuditoryLeftAccumbensArea	RACE_ETHNICITYHispanic	-0.0966088	0.0535385	-1.80447	0.0712872		0.00860167	0.286554	1	2.00831	4.85639	0.027544	0.0949224	106 (4.37)
AuditoryLeftAccumbensArea	RACE_ETHNICITYAsian	0.189766	0.162223	1.16978	0.24221		0.00860167	0.582747	1	2.00831	4.85639	0.027544	0.0949224	106 (4.37)
AuditoryLeftAccumbensArea	RACE_ETHNICITYOther	-0.0629765	0.0733885	-0.858124	0.390913		0.00860167	0.708855	1	2.00831	4.85639	0.027544	0.0949224	106 (4.37)
AuditoryLeftVentraldc	(Intercept)	0.0313968	0.0341807	0.918555	0.358425		0.00687483	0.688676	1	1.99211	2.27386	0.131572	0.182197	130 (5.36)
AuditoryLeftVentraldc	anhedonia_ypresent	-0.0675569	0.0741853	-0.910651	0.362575		0.00687483	0.690825	1	1.99211	2.27386	0.131572	0.182197	130 (5.36)
AuditoryLeftVentraldc	INTERVIEW_AGE	-0.0171487	0.0208836	-0.821157	0.411642		0.00687483	0.723872	1	1.99211	2.27386	0.131572	0.182197	130 (5.36)
AuditoryLeftVentraldc	SEXFemale	0.0608356	0.0421725	1.44254	0.149286		0.00687483	0.450619	1	1.99211	2.27386	0.131572	0.182197	130 (5.36)
AuditoryLeftVentraldc	RACE_ETHNICITYBlack	-0.277242	0.0766496	-3.61701	0.000304486	***	0.00687483	0.00709888	0.745383	1.99211	2.27386	0.131572	0.182197	130 (5.36)
AuditoryLeftVentraldc	RACE_ETHNICITYHispanic	-0.133011	0.0542201	-2.45316	0.0142348	*	0.00687483	0.103711	1	1.99211	2.27386	0.131572	0.182197	130 (5.36)
AuditoryLeftVentraldc	RACE_ETHNICITYAsian	-0.0913166	0.158788	-0.575084	0.565291		0.00687483	0.803613	1	1.99211	2.27386	0.131572	0.182197	130 (5.36)
AuditoryLeftVentraldc	RACE_ETHNICITYOther	0.0156469	0.0742612	0.210701	0.833139		0.00687483	0.935541	1	1.99211	2.27386	0.131572	0.182197	130 (5.36)
AuditoryRightCerebellumCortex	(Intercept)	-0.0378222	0.0341535	-1.10742	0.268231		-0.000869258	0.606353	1	1.93283	1.08864	0.296774	0.0878118	143 (5.9)
AuditoryRightCerebellumCortex	anhedonia_ypresent	-0.0867693	0.0740505	-1.17176	0.241417		-0.000869258	0.582747	1	1.93283	1.08864	0.296774	0.0878118	143 (5.9)
AuditoryRightCerebellumCortex	INTERVIEW_AGE	-0.000526752	0.0210315	-0.0250459	0.980021		-0.000869258	0.991915	1	1.93283	1.08864	0.296774	0.0878118	143 (5.9)
AuditoryRightCerebellumCortex	SEXFemale	0.0405959	0.0422987	0.959742	0.337287		-0.000869258	0.670738	1	1.93283	1.08864	0.296774	0.0878118	143 (5.9)
AuditoryRightCerebellumCortex	RACE_ETHNICITYBlack	0.102271	0.0766655	1.33399	0.182341		-0.000869258	0.502693	1	1.93283	1.08864	0.296774	0.0878118	143 (5.9)
AuditoryRightCerebellumCortex	RACE_ETHNICITYHispanic	0.0450015	0.0541965	0.830339	0.406435		-0.000869258	0.719308	1	1.93283	1.08864	0.296774	0.0878118	143 (5.9)
AuditoryRightCerebellumCortex	RACE_ETHNICITYAsian	-0.00434857	0.157285	-0.0276477	0.977946		-0.000869258	0.991915	1	1.93283	1.08864	0.296774	0.0878118	143 (5.9)
AuditoryRightCerebellumCortex	RACE_ETHNICITYOther	0.0633713	0.0743246	0.852629	0.393955		-0.000869258	0.710764	1	1.93283	1.08864	0.296774	0.0878118	143 (5.9)
AuditoryRightThalamusProper	(Intercept)	-0.0194124	0.0342322	-0.567081	0.570715		-0.000679741	0.805561	1	2.0797	0.00433457	0.947507	0.1249	141 (5.82)
AuditoryRightThalamusProper	anhedonia_ypresent	-0.0538089	0.0742189	-0.725002	0.468525		-0.000679741	0.755069	1	2.0797	0.00433457	0.947507	0.1249	141 (5.82)
AuditoryRightThalamusProper	INTERVIEW_AGE	-0.00546721	0.0210557	-0.259655	0.795154		-0.000679741	0.919174	1	2.0797	0.00433457	0.947507	0.1249	141 (5.82)
AuditoryRightThalamusProper	SEXFemale	-0.0060217	0.0423429	-0.142213	0.886925		-0.000679741	0.955365	1	2.0797	0.00433457	0.947507	0.1249	141 (5.82)
AuditoryRightThalamusProper	RACE_ETHNICITYBlack	0.166679	0.07678	2.17086	0.0300448	*	-0.000679741	0.167349	1	2.0797	0.00433457	0.947507	0.1249	141 (5.82)
AuditoryRightThalamusProper	RACE_ETHNICITYHispanic	0.0415328	0.0543094	0.764746	0.444502		-0.000679741	0.745419	1	2.0797	0.00433457	0.947507	0.1249	141 (5.82)
AuditoryRightThalamusProper	RACE_ETHNICITYAsian	0.0158485	0.15744	0.100663	0.919827		-0.000679741	0.970994	1	2.0797	0.00433457	0.947507	0.1249	141 (5.82)
AuditoryRightThalamusProper	RACE_ETHNICITYOther	0.0452573	0.0743787	0.608471	0.542936		-0.000679741	0.79255	1	2.0797	0.00433457	0.947507	0.1249	141 (5.82)
AuditoryRightCaudate	(Intercept)	-0.022456	0.0336529	-0.667283	0.504658		-0.0013094	0.77261	1	1.88386	0.618292	0.431683	0	107 (4.41)
AuditoryRightCaudate	anhedonia_ypresent	0.0431698	0.0745956	0.578717	0.562836		-0.0013094	0.80246	1	1.88386	0.618292	0.431683	0	107 (4.41)
AuditoryRightCaudate	INTERVIEW_AGE	-0.02363	0.020875	-1.13197	0.257764		-0.0013094	0.59608	1	1.88386	0.618292	0.431683	0	107 (4.41)
AuditoryRightCaudate	SEXFemale	0.0236832	0.0417484	0.567283	0.570577		-0.0013094	0.805561	1	1.88386	0.618292	0.431683	0	107 (4.41)
AuditoryRightCaudate	RACE_ETHNICITYBlack	0.000623706	0.0753278	0.00827989	0.993394		-0.0013094	0.995835	1	1.88386	0.618292	0.431683	0	107 (4.41)
AuditoryRightCaudate	RACE_ETHNICITYHispanic	0.0572852	0.0533696	1.07337	0.283218		-0.0013094	0.621253	1	1.88386	0.618292	0.431683	0	107 (4.41)
AuditoryRightCaudate	RACE_ETHNICITYAsian	-0.0328388	0.158792	-0.206804	0.836181		-0.0013094	0.935545	1	1.88386	0.618292	0.431683	0	107 (4.41)
AuditoryRightCaudate	RACE_ETHNICITYOther	-0.0410054	0.0736588	-0.556694	0.57779		-0.0013094	0.808846	1	1.88386	0.618292	0.431683	0	107 (4.41)
AuditoryRightPutamen	(Intercept)	0.109917	0.0329773	3.33312	0.000872196	***	0.0208389	0.0148273	1	2.03915	0.0274015	0.868524	0	85 (3.51)
AuditoryRightPutamen	anhedonia_ypresent	-0.1428	0.0726913	-1.96448	0.0495934	*	0.0208389	0.228297	1	2.03915	0.0274015	0.868524	0	85 (3.51)
AuditoryRightPutamen	INTERVIEW_AGE	-0.0635101	0.0205744	-3.08685	0.00204669	**	0.0208389	0.0269635	1	2.03915	0.0274015	0.868524	0	85 (3.51)
AuditoryRightPutamen	SEXFemale	0.0080325	0.041086	0.195504	0.845015		0.0208389	0.938139	1	2.03915	0.0274015	0.868524	0	85 (3.51)
AuditoryRightPutamen	RACE_ETHNICITYBlack	-0.327465	0.0730162	-4.48482	7.65148e-06	***	0.0208389	0.000353412	0.0187308	2.03915	0.0274015	0.868524	0	85 (3.51)
AuditoryRightPutamen	RACE_ETHNICITYHispanic	-0.283148	0.0528349	-5.35912	9.18517e-08	***	0.0208389	8.99412e-06	0.000224853	2.03915	0.0274015	0.868524	0	85 (3.51)
AuditoryRightPutamen	RACE_ETHNICITYAsian	0.0121625	0.155185	0.0783747	0.937537		0.0208389	0.978557	1	2.03915	0.0274015	0.868524	0	85 (3.51)
AuditoryRightPutamen	RACE_ETHNICITYOther	-0.144916	0.0726129	-1.99574	0.0460788	*	0.0208389	0.219457	1	2.03915	0.0274015	0.868524	0	85 (3.51)
AuditoryRightPallidum	(Intercept)	0.0211319	0.0336054	0.628823	0.529527		0.00627186	0.783905	1	1.95041	1.54619	0.213699	0	120 (4.95)
AuditoryRightPallidum	anhedonia_ypresent	-0.135606	0.0742367	-1.82667	0.0678792		0.00627186	0.278806	1	1.95041	1.54619	0.213699	0	120 (4.95)
AuditoryRightPallidum	INTERVIEW_AGE	-0.0217904	0.0208266	-1.04628	0.295544		0.00627186	0.630398	1	1.95041	1.54619	0.213699	0	120 (4.95)
AuditoryRightPallidum	SEXFemale	0.0688363	0.0416904	1.65113	0.0988489		0.00627186	0.352817	1	1.95041	1.54619	0.213699	0	120 (4.95)
AuditoryRightPallidum	RACE_ETHNICITYBlack	-0.261807	0.0742197	-3.52746	0.000427803	***	0.00627186	0.00918651	1	1.95041	1.54619	0.213699	0	120 (4.95)
AuditoryRightPallidum	RACE_ETHNICITYHispanic	-0.0816107	0.0534392	-1.52717	0.126857		0.00627186	0.4156	1	1.95041	1.54619	0.213699	0	120 (4.95)
AuditoryRightPallidum	RACE_ETHNICITYAsian	-0.0510184	0.158182	-0.322529	0.747081		0.00627186	0.902356	1	1.95041	1.54619	0.213699	0	120 (4.95)
AuditoryRightPallidum	RACE_ETHNICITYOther	-0.00944974	0.0738306	-0.127992	0.898166		0.00627186	0.961815	1	1.95041	1.54619	0.213699	0	120 (4.95)
AuditoryRightHippocampus	(Intercept)	-0.079667	0.033839	-2.3543	0.0186428	*	0.00238579	0.123012	1	2.02739	1.09031	0.296402	0	152 (6.27)
AuditoryRightHippocampus	anhedonia_ypresent	0.0411962	0.0751929	0.547873	0.583833		0.00238579	0.811279	1	2.02739	1.09031	0.296402	0	152 (6.27)
AuditoryRightHippocampus	INTERVIEW_AGE	-0.0148343	0.0210509	-0.704685	0.481079		0.00238579	0.762253	1	2.02739	1.09031	0.296402	0	152 (6.27)
AuditoryRightHippocampus	SEXFemale	0.0669896	0.0420842	1.5918	0.11157		0.00238579	0.384679	1	2.02739	1.09031	0.296402	0	152 (6.27)
AuditoryRightHippocampus	RACE_ETHNICITYBlack	0.171913	0.0757552	2.26932	0.0233423	*	0.00238579	0.144709	1	2.02739	1.09031	0.296402	0	152 (6.27)
AuditoryRightHippocampus	RACE_ETHNICITYHispanic	0.109972	0.0539525	2.03831	0.0416351	*	0.00238579	0.20488	1	2.02739	1.09031	0.296402	0	152 (6.27)
AuditoryRightHippocampus	RACE_ETHNICITYAsian	0.0899118	0.16043	0.560442	0.575233		0.00238579	0.807437	1	2.02739	1.09031	0.296402	0	152 (6.27)
AuditoryRightHippocampus	RACE_ETHNICITYOther	0.0520092	0.0749306	0.694098	0.487692		0.00238579	0.766733	1	2.02739	1.09031	0.296402	0	152 (6.27)
AuditoryRightAmygdala	(Intercept)	0.0430131	0.0336765	1.27724	0.201645		0.00175099	0.531518	1	2.07243	0.471417	0.492336	0	116 (4.79)
AuditoryRightAmygdala	anhedonia_ypresent	0.0803502	0.0744827	1.07878	0.280801		0.00175099	0.619147	1	2.07243	0.471417	0.492336	0	116 (4.79)
AuditoryRightAmygdala	INTERVIEW_AGE	0.0104514	0.0208545	0.501157	0.616309		0.00175099	0.829881	1	2.07243	0.471417	0.492336	0	116 (4.79)
AuditoryRightAmygdala	SEXFemale	-0.125796	0.0417633	-3.01212	0.00262258	**	0.00175099	0.0314055	1	2.07243	0.471417	0.492336	0	116 (4.79)
AuditoryRightAmygdala	RACE_ETHNICITYBlack	0.0267044	0.0756872	0.352825	0.724252		0.00175099	0.891835	1	2.07243	0.471417	0.492336	0	116 (4.79)
AuditoryRightAmygdala	RACE_ETHNICITYHispanic	0.0196084	0.0533148	0.367785	0.713067		0.00175099	0.8882	1	2.07243	0.471417	0.492336	0	116 (4.79)
AuditoryRightAmygdala	RACE_ETHNICITYAsian	0.0306703	0.158536	0.193459	0.846616		0.00175099	0.938806	1	2.07243	0.471417	0.492336	0	116 (4.79)
AuditoryRightAmygdala	RACE_ETHNICITYOther	0.038366	0.0733926	0.52275	0.601199		0.00175099	0.820571	1	2.07243	0.471417	0.492336	0	116 (4.79)
AuditoryRightAccumbensArea	(Intercept)	-0.0125854	0.0341512	-0.368519	0.71252		-0.00140834	0.888111	1	2.02973	6.36875	0.0116147	0.109373	125 (5.16)
AuditoryRightAccumbensArea	anhedonia_ypresent	-0.0176765	0.0747094	-0.236603	0.812986		-0.00140834	0.926755	1	2.02973	6.36875	0.0116147	0.109373	125 (5.16)
AuditoryRightAccumbensArea	INTERVIEW_AGE	-0.00888028	0.0209104	-0.424682	0.671108		-0.00140834	0.866494	1	2.02973	6.36875	0.0116147	0.109373	125 (5.16)
AuditoryRightAccumbensArea	SEXFemale	0.00755126	0.042171	0.179063	0.857904		-0.00140834	0.94185	1	2.02973	6.36875	0.0116147	0.109373	125 (5.16)
AuditoryRightAccumbensArea	RACE_ETHNICITYBlack	0.0245411	0.0762329	0.321923	0.74754		-0.00140834	0.902356	1	2.02973	6.36875	0.0116147	0.109373	125 (5.16)
AuditoryRightAccumbensArea	RACE_ETHNICITYHispanic	0.0759534	0.0539453	1.40797	0.159275		-0.00140834	0.468074	1	2.02973	6.36875	0.0116147	0.109373	125 (5.16)
AuditoryRightAccumbensArea	RACE_ETHNICITYAsian	-0.0878168	0.157385	-0.557975	0.576916		-0.00140834	0.808409	1	2.02973	6.36875	0.0116147	0.109373	125 (5.16)
AuditoryRightAccumbensArea	RACE_ETHNICITYOther	-0.0604764	0.0738766	-0.818614	0.413092		-0.00140834	0.723872	1	2.02973	6.36875	0.0116147	0.109373	125 (5.16)
AuditoryRightVentraldc	(Intercept)	0.00275054	0.0339696	0.0809708	0.935472		0.000979557	0.977812	1	2.10896	1.41444	0.234321	0.0919227	128 (5.28)
AuditoryRightVentraldc	anhedonia_ypresent	0.022113	0.0744861	0.296874	0.76659		0.000979557	0.909104	1	2.10896	1.41444	0.234321	0.0919227	128 (5.28)
AuditoryRightVentraldc	INTERVIEW_AGE	-0.0113676	0.0209399	-0.542867	0.587274		0.000979557	0.813792	1	2.10896	1.41444	0.234321	0.0919227	128 (5.28)
AuditoryRightVentraldc	SEXFemale	-0.0537663	0.0421216	-1.27645	0.201925		0.000979557	0.531518	1	2.10896	1.41444	0.234321	0.0919227	128 (5.28)
AuditoryRightVentraldc	RACE_ETHNICITYBlack	0.153599	0.0756891	2.02934	0.0425392	*	0.000979557	0.207163	1	2.10896	1.41444	0.234321	0.0919227	128 (5.28)
AuditoryRightVentraldc	RACE_ETHNICITYHispanic	0.0702663	0.0539479	1.30248	0.192882		0.000979557	0.518305	1	2.10896	1.41444	0.234321	0.0919227	128 (5.28)
AuditoryRightVentraldc	RACE_ETHNICITYAsian	-0.135025	0.157151	-0.859204	0.390318		0.000979557	0.708552	1	2.10896	1.41444	0.234321	0.0919227	128 (5.28)
AuditoryRightVentraldc	RACE_ETHNICITYOther	-0.0454933	0.0747491	-0.608613	0.542841		0.000979557	0.79255	1	2.10896	1.41444	0.234321	0.0919227	128 (5.28)
CinguloOpercularLeftCerebellumCortex	(Intercept)	0.083596	0.0340018	2.45857	0.0140231	*	0.00254892	0.10278	1	1.95067	0.49416	0.482077	0.0944258	143 (5.9)
CinguloOpercularLeftCerebellumCortex	anhedonia_ypresent	-0.0404374	0.0745811	-0.542193	0.587738		0.00254892	0.813792	1	1.95067	0.49416	0.482077	0.0944258	143 (5.9)
CinguloOpercularLeftCerebellumCortex	INTERVIEW_AGE	-0.014231	0.0209639	-0.678836	0.497311		0.00254892	0.770029	1	1.95067	0.49416	0.482077	0.0944258	143 (5.9)
CinguloOpercularLeftCerebellumCortex	SEXFemale	-0.124558	0.0422494	-2.94816	0.00322928	**	0.00254892	0.035982	1	1.95067	0.49416	0.482077	0.0944258	143 (5.9)
CinguloOpercularLeftCerebellumCortex	RACE_ETHNICITYBlack	-0.0280707	0.0757694	-0.370475	0.711063		0.00254892	0.887198	1	1.95067	0.49416	0.482077	0.0944258	143 (5.9)
CinguloOpercularLeftCerebellumCortex	RACE_ETHNICITYHispanic	-0.0724263	0.0542941	-1.33396	0.18235		0.00254892	0.502693	1	1.95067	0.49416	0.482077	0.0944258	143 (5.9)
CinguloOpercularLeftCerebellumCortex	RACE_ETHNICITYAsian	0.10695	0.15896	0.672809	0.501137		0.00254892	0.771892	1	1.95067	0.49416	0.482077	0.0944258	143 (5.9)
CinguloOpercularLeftCerebellumCortex	RACE_ETHNICITYOther	-0.0534789	0.0743815	-0.718981	0.472226		0.00254892	0.756253	1	1.95067	0.49416	0.482077	0.0944258	143 (5.9)
CinguloOpercularLeftThalamusProper	(Intercept)	0.0121724	0.0339343	0.358704	0.71985		-0.000676408	0.890813	1	1.99174	0.00168456	0.967261	0.0536612	132 (5.45)
CinguloOpercularLeftThalamusProper	anhedonia_ypresent	0.0593002	0.0735354	0.806417	0.420086		-0.000676408	0.728759	1	1.99174	0.00168456	0.967261	0.0536612	132 (5.45)
CinguloOpercularLeftThalamusProper	INTERVIEW_AGE	0.0061603	0.0210013	0.293329	0.769297		-0.000676408	0.909907	1	1.99174	0.00168456	0.967261	0.0536612	132 (5.45)
CinguloOpercularLeftThalamusProper	SEXFemale	-0.00697909	0.0420675	-0.165902	0.868249		-0.000676408	0.946361	1	1.99174	0.00168456	0.967261	0.0536612	132 (5.45)
CinguloOpercularLeftThalamusProper	RACE_ETHNICITYBlack	-0.152912	0.0760229	-2.0114	0.0444008	*	-0.000676408	0.213963	1	1.99174	0.00168456	0.967261	0.0536612	132 (5.45)
CinguloOpercularLeftThalamusProper	RACE_ETHNICITYHispanic	-0.0130649	0.0538393	-0.242665	0.808287		-0.000676408	0.92577	1	1.99174	0.00168456	0.967261	0.0536612	132 (5.45)
CinguloOpercularLeftThalamusProper	RACE_ETHNICITYAsian	0.118862	0.160699	0.739654	0.459586		-0.000676408	0.749344	1	1.99174	0.00168456	0.967261	0.0536612	132 (5.45)
CinguloOpercularLeftThalamusProper	RACE_ETHNICITYOther	-0.00374745	0.0744722	-0.0503202	0.959872		-0.000676408	0.986319	1	1.99174	0.00168456	0.967261	0.0536612	132 (5.45)
CinguloOpercularLeftCaudate	(Intercept)	0.0759679	0.0334838	2.26879	0.0233729	*	0.00876838	0.144709	1	1.98503	4.63994	0.0312361	0	111 (4.58)
CinguloOpercularLeftCaudate	anhedonia_ypresent	-0.04046	0.0734676	-0.550719	0.58188		0.00876838	0.810089	1	1.98503	4.63994	0.0312361	0	111 (4.58)
CinguloOpercularLeftCaudate	INTERVIEW_AGE	-0.00720647	0.0207612	-0.347111	0.728539		0.00876838	0.893309	1	1.98503	4.63994	0.0312361	0	111 (4.58)
CinguloOpercularLeftCaudate	SEXFemale	0.0204271	0.0415735	0.491349	0.623227		0.00876838	0.835062	1	1.98503	4.63994	0.0312361	0	111 (4.58)
CinguloOpercularLeftCaudate	RACE_ETHNICITYBlack	-0.302167	0.0740452	-4.08085	4.63987e-05	***	0.00876838	0.00149262	0.113584	1.98503	4.63994	0.0312361	0	111 (4.58)
CinguloOpercularLeftCaudate	RACE_ETHNICITYHispanic	-0.193622	0.0533986	-3.62597	0.000294128	***	0.00876838	0.00692331	0.720024	1.98503	4.63994	0.0312361	0	111 (4.58)
CinguloOpercularLeftCaudate	RACE_ETHNICITYAsian	-0.096671	0.159872	-0.604676	0.545454		0.00876838	0.792949	1	1.98503	4.63994	0.0312361	0	111 (4.58)
CinguloOpercularLeftCaudate	RACE_ETHNICITYOther	-0.145085	0.0732521	-1.98063	0.0477514	*	0.00876838	0.224799	1	1.98503	4.63994	0.0312361	0	111 (4.58)
CinguloOpercularLeftPutamen	(Intercept)	0.0769279	0.0339827	2.26374	0.0236834	*	0.013582	0.145306	1	2.01672	0.0298137	0.862914	0.189181	122 (5.03)
CinguloOpercularLeftPutamen	anhedonia_ypresent	0.0232864	0.0745387	0.312407	0.754759		0.013582	0.905494	1	2.01672	0.0298137	0.862914	0.189181	122 (5.03)
CinguloOpercularLeftPutamen	INTERVIEW_AGE	-0.0663437	0.0207759	-3.1933	0.00142561	**	0.013582	0.0214104	1	2.01672	0.0298137	0.862914	0.189181	122 (5.03)
CinguloOpercularLeftPutamen	SEXFemale	0.0249855	0.0419589	0.595476	0.551584		0.013582	0.795086	1	2.01672	0.0298137	0.862914	0.189181	122 (5.03)
CinguloOpercularLeftPutamen	RACE_ETHNICITYBlack	-0.273644	0.0762767	-3.58752	0.00034082	***	0.013582	0.00787102	0.834328	2.01672	0.0298137	0.862914	0.189181	122 (5.03)
CinguloOpercularLeftPutamen	RACE_ETHNICITYHispanic	-0.235943	0.0538007	-4.3855	1.20946e-05	***	0.013582	0.000501825	0.0296077	2.01672	0.0298137	0.862914	0.189181	122 (5.03)
CinguloOpercularLeftPutamen	RACE_ETHNICITYAsian	-0.0331639	0.158255	-0.20956	0.83403		0.013582	0.935541	1	2.01672	0.0298137	0.862914	0.189181	122 (5.03)
CinguloOpercularLeftPutamen	RACE_ETHNICITYOther	-0.165898	0.0743471	-2.2314	0.025751	*	0.013582	0.154363	1	2.01672	0.0298137	0.862914	0.189181	122 (5.03)
CinguloOpercularLeftPallidum	(Intercept)	-0.0128784	0.0338615	-0.380326	0.703739		-0.00106814	0.881219	1	2.03969	0.0279932	0.867125	0	140 (5.78)
CinguloOpercularLeftPallidum	anhedonia_ypresent	0.0133452	0.0745974	0.178896	0.858036		-0.00106814	0.94185	1	2.03969	0.0279932	0.867125	0	140 (5.78)
CinguloOpercularLeftPallidum	INTERVIEW_AGE	-0.00268449	0.0210011	-0.127826	0.898298		-0.00106814	0.961815	1	2.03969	0.0279932	0.867125	0	140 (5.78)
CinguloOpercularLeftPallidum	SEXFemale	-0.00768974	0.0420341	-0.18294	0.854861		-0.00106814	0.941738	1	2.03969	0.0279932	0.867125	0	140 (5.78)
CinguloOpercularLeftPallidum	RACE_ETHNICITYBlack	-0.0478398	0.075646	-0.632416	0.527179		-0.00106814	0.782141	1	2.03969	0.0279932	0.867125	0	140 (5.78)
CinguloOpercularLeftPallidum	RACE_ETHNICITYHispanic	0.0487074	0.054104	0.900255	0.36808		-0.00106814	0.691526	1	2.03969	0.0279932	0.867125	0	140 (5.78)
CinguloOpercularLeftPallidum	RACE_ETHNICITYAsian	0.26207	0.158798	1.65033	0.0990136		-0.00106814	0.352817	1	2.03969	0.0279932	0.867125	0	140 (5.78)
CinguloOpercularLeftPallidum	RACE_ETHNICITYOther	0.0556004	0.073799	0.753403	0.451286		-0.00106814	0.748199	1	2.03969	0.0279932	0.867125	0	140 (5.78)
CinguloOpercularBrainStem	(Intercept)	0.16718	0.0334324	5.00054	6.14955e-07	***	0.0195395	4.56185e-05	0.00150541	1.9681	0.797618	0.371806	0.0409586	121 (4.99)
CinguloOpercularBrainStem	anhedonia_ypresent	-0.190986	0.073309	-2.60521	0.00924099	**	0.0195395	0.076375	1	1.9681	0.797618	0.371806	0.0409586	121 (4.99)
CinguloOpercularBrainStem	INTERVIEW_AGE	-0.0375507	0.0207497	-1.8097	0.0704733		0.0195395	0.285248	1	1.9681	0.797618	0.371806	0.0409586	121 (4.99)
CinguloOpercularBrainStem	SEXFemale	-0.127967	0.0415383	-3.0807	0.00208962	**	0.0195395	0.0272096	1	1.9681	0.797618	0.371806	0.0409586	121 (4.99)
CinguloOpercularBrainStem	RACE_ETHNICITYBlack	-0.284042	0.0740306	-3.83681	0.000128006	***	0.0195395	0.00341795	0.31336	1.9681	0.797618	0.371806	0.0409586	121 (4.99)
CinguloOpercularBrainStem	RACE_ETHNICITYHispanic	-0.237126	0.0532427	-4.45367	8.8461e-06	***	0.0195395	0.000401023	0.0216552	1.9681	0.797618	0.371806	0.0409586	121 (4.99)
CinguloOpercularBrainStem	RACE_ETHNICITYAsian	-0.148408	0.157323	-0.943328	0.345612		0.0195395	0.676588	1	1.9681	0.797618	0.371806	0.0409586	121 (4.99)
CinguloOpercularBrainStem	RACE_ETHNICITYOther	-0.119969	0.0732304	-1.63825	0.101507		0.0195395	0.357025	1	1.9681	0.797618	0.371806	0.0409586	121 (4.99)
CinguloOpercularLeftHippocampus	(Intercept)	0.0276911	0.0342743	0.807926	0.419218		0.00141083	0.728759	1	2.02912	3.09554	0.0785072	0.169147	149 (6.15)
CinguloOpercularLeftHippocampus	anhedonia_ypresent	-0.0723613	0.075136	-0.963071	0.335615		0.00141083	0.669458	1	2.02912	3.09554	0.0785072	0.169147	149 (6.15)
CinguloOpercularLeftHippocampus	INTERVIEW_AGE	-0.0265524	0.0210609	-1.26075	0.20753		0.00141083	0.539314	1	2.02912	3.09554	0.0785072	0.169147	149 (6.15)
CinguloOpercularLeftHippocampus	SEXFemale	-0.0328689	0.0424698	-0.773936	0.439049		0.00141083	0.742773	1	2.02912	3.09554	0.0785072	0.169147	149 (6.15)
CinguloOpercularLeftHippocampus	RACE_ETHNICITYBlack	-0.148227	0.0772641	-1.91844	0.0551807		0.00141083	0.242234	1	2.02912	3.09554	0.0785072	0.169147	149 (6.15)
CinguloOpercularLeftHippocampus	RACE_ETHNICITYHispanic	0.0491543	0.0546388	0.899623	0.368416		0.00141083	0.691628	1	2.02912	3.09554	0.0785072	0.169147	149 (6.15)
CinguloOpercularLeftHippocampus	RACE_ETHNICITYAsian	0.121068	0.15925	0.760237	0.447192		0.00141083	0.746067	1	2.02912	3.09554	0.0785072	0.169147	149 (6.15)
CinguloOpercularLeftHippocampus	RACE_ETHNICITYOther	-0.0134512	0.0752199	-0.178825	0.858091		0.00141083	0.94185	1	2.02912	3.09554	0.0785072	0.169147	149 (6.15)
CinguloOpercularLeftAmygdala	(Intercept)	0.087669	0.0334011	2.62473	0.0087291	**	0.0158365	0.0742804	1	1.98607	0.32625	0.567876	0	115 (4.74)
CinguloOpercularLeftAmygdala	anhedonia_ypresent	-0.0992557	0.0736197	-1.34822	0.17772		0.0158365	0.495557	1	1.98607	0.32625	0.567876	0	115 (4.74)
CinguloOpercularLeftAmygdala	INTERVIEW_AGE	-0.00514396	0.0207289	-0.248155	0.804037		0.0158365	0.923642	1	1.98607	0.32625	0.567876	0	115 (4.74)
CinguloOpercularLeftAmygdala	SEXFemale	0.0245691	0.041453	0.592697	0.553442		0.0158365	0.795086	1	1.98607	0.32625	0.567876	0	115 (4.74)
CinguloOpercularLeftAmygdala	RACE_ETHNICITYBlack	-0.423248	0.0743745	-5.69077	1.42564e-08	***	0.0158365	1.83683e-06	3.48997e-05	1.98607	0.32625	0.567876	0	115 (4.74)
CinguloOpercularLeftAmygdala	RACE_ETHNICITYHispanic	-0.144257	0.0530451	-2.71952	0.00658677	**	0.0158365	0.060553	1	1.98607	0.32625	0.567876	0	115 (4.74)
CinguloOpercularLeftAmygdala	RACE_ETHNICITYAsian	-0.108292	0.157479	-0.687659	0.491737		0.0158365	0.766733	1	1.98607	0.32625	0.567876	0	115 (4.74)
CinguloOpercularLeftAmygdala	RACE_ETHNICITYOther	-0.23123	0.0734168	-3.14955	0.00165619	**	0.0158365	0.0234356	1	1.98607	0.32625	0.567876	0	115 (4.74)
CinguloOpercularLeftAccumbensArea	(Intercept)	0.0478051	0.0335878	1.42329	0.154789		0.00879049	0.460978	1	2.00132	1.30327	0.253616	0	128 (5.28)
CinguloOpercularLeftAccumbensArea	anhedonia_ypresent	-0.160424	0.0741555	-2.16335	0.0306176	*	0.00879049	0.169126	1	2.00132	1.30327	0.253616	0	128 (5.28)
CinguloOpercularLeftAccumbensArea	INTERVIEW_AGE	-0.0234141	0.0208085	-1.12522	0.260614		0.00879049	0.597361	1	2.00132	1.30327	0.253616	0	128 (5.28)
CinguloOpercularLeftAccumbensArea	SEXFemale	-0.000890201	0.0417171	-0.021339	0.982977		0.00879049	0.99194	1	2.00132	1.30327	0.253616	0	128 (5.28)
CinguloOpercularLeftAccumbensArea	RACE_ETHNICITYBlack	-0.325961	0.0749065	-4.35157	1.41104e-05	***	0.00879049	0.000539725	0.0345424	2.00132	1.30327	0.253616	0	128 (5.28)
CinguloOpercularLeftAccumbensArea	RACE_ETHNICITYHispanic	-0.0115111	0.0535001	-0.215161	0.829661		0.00879049	0.934355	1	2.00132	1.30327	0.253616	0	128 (5.28)
CinguloOpercularLeftAccumbensArea	RACE_ETHNICITYAsian	-0.0829023	0.15799	-0.52473	0.599822		0.00879049	0.819857	1	2.00132	1.30327	0.253616	0	128 (5.28)
CinguloOpercularLeftAccumbensArea	RACE_ETHNICITYOther	-0.00266984	0.0731512	-0.0364976	0.970889		0.00879049	0.989207	1	2.00132	1.30327	0.253616	0	128 (5.28)
CinguloOpercularLeftVentraldc	(Intercept)	-0.0914284	0.0338586	-2.7003	0.00697863	**	0.00417677	0.0623492	1	1.93643	2.65691	0.103101	0.106039	124 (5.12)
CinguloOpercularLeftVentraldc	anhedonia_ypresent	0.0312631	0.0745908	0.419128	0.675162		0.00417677	0.868065	1	1.93643	2.65691	0.103101	0.106039	124 (5.12)
CinguloOpercularLeftVentraldc	INTERVIEW_AGE	-0.00555458	0.0209598	-0.265012	0.791024		0.00417677	0.918173	1	1.93643	2.65691	0.103101	0.106039	124 (5.12)
CinguloOpercularLeftVentraldc	SEXFemale	0.0827383	0.0420593	1.96718	0.0492827	*	0.00417677	0.228297	1	1.93643	2.65691	0.103101	0.106039	124 (5.12)
CinguloOpercularLeftVentraldc	RACE_ETHNICITYBlack	0.135469	0.0756975	1.78961	0.0736487		0.00417677	0.293652	1	1.93643	2.65691	0.103101	0.106039	124 (5.12)
CinguloOpercularLeftVentraldc	RACE_ETHNICITYHispanic	0.171091	0.0541852	3.15752	0.00161185	**	0.00417677	0.0233459	1	1.93643	2.65691	0.103101	0.106039	124 (5.12)
CinguloOpercularLeftVentraldc	RACE_ETHNICITYAsian	0.0749386	0.158818	0.471851	0.637078		0.00417677	0.844378	1	1.93643	2.65691	0.103101	0.106039	124 (5.12)
CinguloOpercularLeftVentraldc	RACE_ETHNICITYOther	0.0107486	0.0740715	0.145112	0.884636		0.00417677	0.955266	1	1.93643	2.65691	0.103101	0.106039	124 (5.12)
CinguloOpercularRightCerebellumCortex	(Intercept)	0.00341883	0.03377	0.101239	0.91937		-0.00192482	0.970931	1	1.91738	1.14053	0.28554	0.0183754	138 (5.69)
CinguloOpercularRightCerebellumCortex	anhedonia_ypresent	0.0922038	0.0753448	1.22376	0.22117		-0.00192482	0.554592	1	1.91738	1.14053	0.28554	0.0183754	138 (5.69)
CinguloOpercularRightCerebellumCortex	INTERVIEW_AGE	-0.0163023	0.0209471	-0.77826	0.436497		-0.00192482	0.740776	1	1.91738	1.14053	0.28554	0.0183754	138 (5.69)
CinguloOpercularRightCerebellumCortex	SEXFemale	-0.00895162	0.0420747	-0.212756	0.831537		-0.00192482	0.93462	1	1.91738	1.14053	0.28554	0.0183754	138 (5.69)
CinguloOpercularRightCerebellumCortex	RACE_ETHNICITYBlack	-0.0375722	0.0756091	-0.496927	0.619289		-0.00192482	0.831606	1	1.91738	1.14053	0.28554	0.0183754	138 (5.69)
CinguloOpercularRightCerebellumCortex	RACE_ETHNICITYHispanic	-0.00857127	0.0540219	-0.158663	0.873949		-0.00192482	0.950012	1	1.91738	1.14053	0.28554	0.0183754	138 (5.69)
CinguloOpercularRightCerebellumCortex	RACE_ETHNICITYAsian	0.0630644	0.160808	0.392172	0.694968		-0.00192482	0.877757	1	1.91738	1.14053	0.28554	0.0183754	138 (5.69)
CinguloOpercularRightCerebellumCortex	RACE_ETHNICITYOther	-0.0316277	0.0749122	-0.422198	0.672921		-0.00192482	0.867919	1	1.91738	1.14053	0.28554	0.0183754	138 (5.69)
CinguloOpercularRightThalamusProper	(Intercept)	0.0210229	0.0340554	0.617313	0.53709		-0.000429927	0.787892	1	2.01737	0.602112	0.437773	0.0624272	138 (5.69)
CinguloOpercularRightThalamusProper	anhedonia_ypresent	-0.0672806	0.0744346	-0.903888	0.36615		-0.000429927	0.691063	1	2.01737	0.602112	0.437773	0.0624272	138 (5.69)
CinguloOpercularRightThalamusProper	INTERVIEW_AGE	-0.011517	0.021002	-0.548374	0.583489		-0.000429927	0.811279	1	2.01737	0.602112	0.437773	0.0624272	138 (5.69)
CinguloOpercularRightThalamusProper	SEXFemale	0.0279355	0.0421566	0.662658	0.507616		-0.000429927	0.774716	1	2.01737	0.602112	0.437773	0.0624272	138 (5.69)
CinguloOpercularRightThalamusProper	RACE_ETHNICITYBlack	-0.115153	0.0761984	-1.51123	0.130869		-0.000429927	0.422542	1	2.01737	0.602112	0.437773	0.0624272	138 (5.69)
CinguloOpercularRightThalamusProper	RACE_ETHNICITYHispanic	-0.0518738	0.0539167	-0.96211	0.336096		-0.000429927	0.669458	1	2.01737	0.602112	0.437773	0.0624272	138 (5.69)
CinguloOpercularRightThalamusProper	RACE_ETHNICITYAsian	-0.223425	0.159	-1.40519	0.160102		-0.000429927	0.468816	1	2.01737	0.602112	0.437773	0.0624272	138 (5.69)
CinguloOpercularRightThalamusProper	RACE_ETHNICITYOther	-0.0373256	0.0742542	-0.502673	0.615243		-0.000429927	0.829881	1	2.01737	0.602112	0.437773	0.0624272	138 (5.69)
CinguloOpercularRightCaudate	(Intercept)	-0.00887186	0.0336707	-0.263489	0.792197		-0.00108065	0.918705	1	1.85069	11.4022	0.000733553	0.0448827	109 (4.5)
CinguloOpercularRightCaudate	anhedonia_ypresent	-0.0202695	0.0740523	-0.273719	0.784325		-0.00108065	0.916933	1	1.85069	11.4022	0.000733553	0.0448827	109 (4.5)
CinguloOpercularRightCaudate	INTERVIEW_AGE	-0.0285858	0.0208499	-1.37102	0.170501		-0.00108065	0.485286	1	1.85069	11.4022	0.000733553	0.0448827	109 (4.5)
CinguloOpercularRightCaudate	SEXFemale	-0.0161414	0.0418808	-0.385412	0.699968		-0.00108065	0.878278	1	1.85069	11.4022	0.000733553	0.0448827	109 (4.5)
CinguloOpercularRightCaudate	RACE_ETHNICITYBlack	0.0847582	0.0749166	1.13137	0.258018		-0.00108065	0.59608	1	1.85069	11.4022	0.000733553	0.0448827	109 (4.5)
CinguloOpercularRightCaudate	RACE_ETHNICITYHispanic	0.0598851	0.0538927	1.11119	0.266601		-0.00108065	0.604724	1	1.85069	11.4022	0.000733553	0.0448827	109 (4.5)
CinguloOpercularRightCaudate	RACE_ETHNICITYAsian	-0.0196867	0.157099	-0.125314	0.900286		-0.00108065	0.962822	1	1.85069	11.4022	0.000733553	0.0448827	109 (4.5)
CinguloOpercularRightCaudate	RACE_ETHNICITYOther	-0.00864511	0.0742505	-0.116432	0.907321		-0.00108065	0.966585	1	1.85069	11.4022	0.000733553	0.0448827	109 (4.5)
CinguloOpercularRightPutamen	(Intercept)	0.0418563	0.0342244	1.223	0.221458		0.00424776	0.554592	1	2.06953	0.774905	0.378704	0.112602	152 (6.27)
CinguloOpercularRightPutamen	anhedonia_ypresent	-0.0463122	0.075394	-0.614269	0.5391		0.00424776	0.789271	1	2.06953	0.774905	0.378704	0.112602	152 (6.27)
CinguloOpercularRightPutamen	INTERVIEW_AGE	-0.0366881	0.02098	-1.74872	0.0804755		0.00424776	0.307819	1	2.06953	0.774905	0.378704	0.112602	152 (6.27)
CinguloOpercularRightPutamen	SEXFemale	0.0261162	0.0423144	0.617193	0.53717		0.00424776	0.787892	1	2.06953	0.774905	0.378704	0.112602	152 (6.27)
CinguloOpercularRightPutamen	RACE_ETHNICITYBlack	-0.10003	0.0757876	-1.31987	0.187012		0.00424776	0.509807	1	2.06953	0.774905	0.378704	0.112602	152 (6.27)
CinguloOpercularRightPutamen	RACE_ETHNICITYHispanic	-0.138312	0.0543342	-2.54557	0.0109757	*	0.00424776	0.0872354	1	2.06953	0.774905	0.378704	0.112602	152 (6.27)
CinguloOpercularRightPutamen	RACE_ETHNICITYAsian	0.16535	0.158824	1.04109	0.297946		0.00424776	0.630398	1	2.06953	0.774905	0.378704	0.112602	152 (6.27)
CinguloOpercularRightPutamen	RACE_ETHNICITYOther	-0.169471	0.0743396	-2.27968	0.0227191	*	0.00424776	0.142972	1	2.06953	0.774905	0.378704	0.112602	152 (6.27)
CinguloOpercularRightPallidum	(Intercept)	0.0662499	0.0344267	1.92437	0.054433		0.00151729	0.241146	1	1.98212	0.674809	0.41138	0.17591	154 (6.35)
CinguloOpercularRightPallidum	anhedonia_ypresent	0.0440203	0.0745749	0.590283	0.55506		0.00151729	0.796475	1	1.98212	0.674809	0.41138	0.17591	154 (6.35)
CinguloOpercularRightPallidum	INTERVIEW_AGE	-0.00493948	0.0209856	-0.235375	0.813939		0.00151729	0.926755	1	1.98212	0.674809	0.41138	0.17591	154 (6.35)
CinguloOpercularRightPallidum	SEXFemale	-0.104743	0.0424848	-2.46543	0.0137585	*	0.00151729	0.101144	1	1.98212	0.674809	0.41138	0.17591	154 (6.35)
CinguloOpercularRightPallidum	RACE_ETHNICITYBlack	0.0159457	0.0770692	0.206901	0.836106		0.00151729	0.935545	1	1.98212	0.674809	0.41138	0.17591	154 (6.35)
CinguloOpercularRightPallidum	RACE_ETHNICITYHispanic	-0.0434258	0.0545969	-0.79539	0.42647		0.00151729	0.732631	1	1.98212	0.674809	0.41138	0.17591	154 (6.35)
CinguloOpercularRightPallidum	RACE_ETHNICITYAsian	0.0265204	0.157396	0.168495	0.866209		0.00151729	0.94572	1	1.98212	0.674809	0.41138	0.17591	154 (6.35)
CinguloOpercularRightPallidum	RACE_ETHNICITYOther	-0.102562	0.0748606	-1.37004	0.170809		0.00151729	0.485286	1	1.98212	0.674809	0.41138	0.17591	154 (6.35)
CinguloOpercularRightHippocampus	(Intercept)	0.112725	0.0335014	3.36477	0.000778593	***	0.0309758	0.0136704	1	2.01081	11.5282	0.000685491	0.164044	108 (4.46)
CinguloOpercularRightHippocampus	anhedonia_ypresent	-0.134514	0.0731827	-1.83805	0.0661829		0.0309758	0.274138	1	2.01081	11.5282	0.000685491	0.164044	108 (4.46)
CinguloOpercularRightHippocampus	INTERVIEW_AGE	-0.0259402	0.0205409	-1.26285	0.206769		0.0309758	0.539053	1	2.01081	11.5282	0.000685491	0.164044	108 (4.46)
CinguloOpercularRightHippocampus	SEXFemale	0.0306192	0.0414129	0.739364	0.459761		0.0309758	0.749344	1	2.01081	11.5282	0.000685491	0.164044	108 (4.46)
CinguloOpercularRightHippocampus	RACE_ETHNICITYBlack	-0.519926	0.0746693	-6.96305	4.32465e-12	***	0.0309758	3.25444e-09	1.05867e-08	2.01081	11.5282	0.000685491	0.164044	108 (4.46)
CinguloOpercularRightHippocampus	RACE_ETHNICITYHispanic	-0.309224	0.053345	-5.79668	7.68952e-09	***	0.0309758	1.1765e-06	1.88239e-05	2.01081	11.5282	0.000685491	0.164044	108 (4.46)
CinguloOpercularRightHippocampus	RACE_ETHNICITYAsian	-0.0243167	0.160644	-0.15137	0.879697		0.0309758	0.952753	1	2.01081	11.5282	0.000685491	0.164044	108 (4.46)
CinguloOpercularRightHippocampus	RACE_ETHNICITYOther	-0.0599599	0.0728341	-0.82324	0.410457		0.0309758	0.723804	1	2.01081	11.5282	0.000685491	0.164044	108 (4.46)
CinguloOpercularRightAmygdala	(Intercept)	0.0757572	0.0342609	2.21119	0.0271223	*	0.0121967	0.160321	1	1.89629	3.51358	0.0608678	0.172755	150 (6.19)
CinguloOpercularRightAmygdala	anhedonia_ypresent	-0.0808843	0.0748875	-1.08008	0.280222		0.0121967	0.619147	1	1.89629	3.51358	0.0608678	0.172755	150 (6.19)
CinguloOpercularRightAmygdala	INTERVIEW_AGE	0.00103477	0.0209085	0.0494906	0.960533		0.0121967	0.986319	1	1.89629	3.51358	0.0608678	0.172755	150 (6.19)
CinguloOpercularRightAmygdala	SEXFemale	0.0211648	0.042208	0.50144	0.61611		0.0121967	0.829881	1	1.89629	3.51358	0.0608678	0.172755	150 (6.19)
CinguloOpercularRightAmygdala	RACE_ETHNICITYBlack	-0.395877	0.0761594	-5.198	2.19477e-07	***	0.0121967	1.85269e-05	0.000537279	1.89629	3.51358	0.0608678	0.172755	150 (6.19)
CinguloOpercularRightAmygdala	RACE_ETHNICITYHispanic	-0.170439	0.0542583	-3.14126	0.00170394	**	0.0121967	0.023592	1	1.89629	3.51358	0.0608678	0.172755	150 (6.19)
CinguloOpercularRightAmygdala	RACE_ETHNICITYAsian	0.0177426	0.158355	0.112043	0.910799		0.0121967	0.968128	1	1.89629	3.51358	0.0608678	0.172755	150 (6.19)
CinguloOpercularRightAmygdala	RACE_ETHNICITYOther	-0.129174	0.0743503	-1.73737	0.0824574		0.0121967	0.313441	1	1.89629	3.51358	0.0608678	0.172755	150 (6.19)
CinguloOpercularRightAccumbensArea	(Intercept)	-0.0236433	0.03409	-0.693555	0.488033		0.00331647	0.766733	1	1.87704	0.729649	0.392997	0.0744877	161 (6.64)
CinguloOpercularRightAccumbensArea	anhedonia_ypresent	-0.0662956	0.0748013	-0.88629	0.375556		0.00331647	0.69654	1	1.87704	0.729649	0.392997	0.0744877	161 (6.64)
CinguloOpercularRightAccumbensArea	INTERVIEW_AGE	-0.0138092	0.0211043	-0.654333	0.512964		0.00331647	0.777271	1	1.87704	0.729649	0.392997	0.0744877	161 (6.64)
CinguloOpercularRightAccumbensArea	SEXFemale	0.0272406	0.0423696	0.642928	0.520336		0.00331647	0.779072	1	1.87704	0.729649	0.392997	0.0744877	161 (6.64)
CinguloOpercularRightAccumbensArea	RACE_ETHNICITYBlack	-0.128578	0.0762078	-1.6872	0.0917031		0.00331647	0.337071	1	1.87704	0.729649	0.392997	0.0744877	161 (6.64)
CinguloOpercularRightAccumbensArea	RACE_ETHNICITYHispanic	0.141156	0.0543921	2.59515	0.00951617	**	0.00331647	0.0781731	1	1.87704	0.729649	0.392997	0.0744877	161 (6.64)
CinguloOpercularRightAccumbensArea	RACE_ETHNICITYAsian	0.143028	0.158797	0.900695	0.367847		0.00331647	0.691526	1	1.87704	0.729649	0.392997	0.0744877	161 (6.64)
CinguloOpercularRightAccumbensArea	RACE_ETHNICITYOther	-0.0250751	0.0745625	-0.336296	0.736679		0.00331647	0.89809	1	1.87704	0.729649	0.392997	0.0744877	161 (6.64)
CinguloOpercularRightVentraldc	(Intercept)	0.0833093	0.0334634	2.48956	0.0128601	*	0.0114526	0.0965692	1	1.99759	1.47577	0.224437	0	115 (4.74)
CinguloOpercularRightVentraldc	anhedonia_ypresent	-0.166057	0.0746789	-2.22361	0.0262715	*	0.0114526	0.15686	1	1.99759	1.47577	0.224437	0	115 (4.74)
CinguloOpercularRightVentraldc	INTERVIEW_AGE	-0.0297366	0.020768	-1.43185	0.152322		0.0114526	0.456035	1	1.99759	1.47577	0.224437	0	115 (4.74)
CinguloOpercularRightVentraldc	SEXFemale	-0.0171505	0.0415501	-0.412766	0.679816		0.0114526	0.87176	1	1.99759	1.47577	0.224437	0	115 (4.74)
CinguloOpercularRightVentraldc	RACE_ETHNICITYBlack	-0.337827	0.0746371	-4.52627	6.30934e-06	***	0.0114526	0.000302848	0.0154453	1.99759	1.47577	0.224437	0	115 (4.74)
CinguloOpercularRightVentraldc	RACE_ETHNICITYHispanic	-0.134904	0.0531075	-2.54021	0.0111439	*	0.0114526	0.0879142	1	1.99759	1.47577	0.224437	0	115 (4.74)
CinguloOpercularRightVentraldc	RACE_ETHNICITYAsian	-0.00221327	0.157765	-0.0140289	0.988808		0.0114526	0.993271	1	1.99759	1.47577	0.224437	0	115 (4.74)
CinguloOpercularRightVentraldc	RACE_ETHNICITYOther	-0.0242745	0.0727938	-0.333469	0.738811		0.0114526	0.898911	1	1.99759	1.47577	0.224437	0	115 (4.74)
CinguloParietalLeftCerebellumCortex	(Intercept)	0.0222152	0.0337637	0.657963	0.510628		-0.001229	0.775926	1	2.00588	2.2019	0.137841	0	122 (5.03)
CinguloParietalLeftCerebellumCortex	anhedonia_ypresent	-0.0693713	0.0742296	-0.93455	0.350118		-0.001229	0.677907	1	2.00588	2.2019	0.137841	0	122 (5.03)
CinguloParietalLeftCerebellumCortex	INTERVIEW_AGE	0.00869916	0.0208845	0.416536	0.677057		-0.001229	0.870045	1	2.00588	2.2019	0.137841	0	122 (5.03)
CinguloParietalLeftCerebellumCortex	SEXFemale	-0.0623336	0.0418682	-1.48881	0.136675		-0.001229	0.430404	1	2.00588	2.2019	0.137841	0	122 (5.03)
CinguloParietalLeftCerebellumCortex	RACE_ETHNICITYBlack	0.0296125	0.0750207	0.394724	0.693083		-0.001229	0.877313	1	2.00588	2.2019	0.137841	0	122 (5.03)
CinguloParietalLeftCerebellumCortex	RACE_ETHNICITYHispanic	0.0524058	0.0537227	0.975487	0.329422		-0.001229	0.66427	1	2.00588	2.2019	0.137841	0	122 (5.03)
CinguloParietalLeftCerebellumCortex	RACE_ETHNICITYAsian	0.0499097	0.158761	0.31437	0.753268		-0.001229	0.905494	1	2.00588	2.2019	0.137841	0	122 (5.03)
CinguloParietalLeftCerebellumCortex	RACE_ETHNICITYOther	-0.00136955	0.0736521	-0.0185949	0.985166		-0.001229	0.99194	1	2.00588	2.2019	0.137841	0	122 (5.03)
CinguloParietalLeftThalamusProper	(Intercept)	0.158797	0.0333083	4.76751	1.98113e-06	***	0.0249931	0.000112786	0.0048498	2.01011	0.0747327	0.784567	0.0794983	104 (4.29)
CinguloParietalLeftThalamusProper	anhedonia_ypresent	-0.0623937	0.0731779	-0.85263	0.393953		0.0249931	0.710764	1	2.01011	0.0747327	0.784567	0.0794983	104 (4.29)
CinguloParietalLeftThalamusProper	INTERVIEW_AGE	-0.0020927	0.0206403	-0.101389	0.919251		0.0249931	0.970931	1	2.01011	0.0747327	0.784567	0.0794983	104 (4.29)
CinguloParietalLeftThalamusProper	SEXFemale	-0.101382	0.0413729	-2.45045	0.0143415	*	0.0249931	0.104178	1	2.01011	0.0747327	0.784567	0.0794983	104 (4.29)
CinguloParietalLeftThalamusProper	RACE_ETHNICITYBlack	-0.512635	0.0744816	-6.88271	7.53621e-12	***	0.0249931	3.25444e-09	1.84486e-08	2.01011	0.0747327	0.784567	0.0794983	104 (4.29)
CinguloParietalLeftThalamusProper	RACE_ETHNICITYHispanic	-0.184598	0.0529995	-3.48302	0.000505005	***	0.0249931	0.0102993	1	2.01011	0.0747327	0.784567	0.0794983	104 (4.29)
CinguloParietalLeftThalamusProper	RACE_ETHNICITYAsian	-0.196641	0.155168	-1.26728	0.205184		0.0249931	0.537208	1	2.01011	0.0747327	0.784567	0.0794983	104 (4.29)
CinguloParietalLeftThalamusProper	RACE_ETHNICITYOther	-0.190337	0.0729499	-2.60915	0.00913538	**	0.0249931	0.0761651	1	2.01011	0.0747327	0.784567	0.0794983	104 (4.29)
CinguloParietalLeftCaudate	(Intercept)	0.0329129	0.0342017	0.962318	0.33599		0.00204416	0.669458	1	2.00481	1.7859	0.181427	0.193723	100 (4.13)
CinguloParietalLeftCaudate	anhedonia_ypresent	-0.0402948	0.0737439	-0.546415	0.584833		0.00204416	0.812065	1	2.00481	1.7859	0.181427	0.193723	100 (4.13)
CinguloParietalLeftCaudate	INTERVIEW_AGE	-0.00579764	0.0208947	-0.277469	0.781444		0.00204416	0.916176	1	2.00481	1.7859	0.181427	0.193723	100 (4.13)
CinguloParietalLeftCaudate	SEXFemale	-0.019088	0.0419858	-0.454631	0.649418		0.00204416	0.853341	1	2.00481	1.7859	0.181427	0.193723	100 (4.13)
CinguloParietalLeftCaudate	RACE_ETHNICITYBlack	-0.222487	0.0753334	-2.95336	0.00317503	**	0.00204416	0.0359244	1	2.00481	1.7859	0.181427	0.193723	100 (4.13)
CinguloParietalLeftCaudate	RACE_ETHNICITYHispanic	-0.0151524	0.0537592	-0.281858	0.778078		0.00204416	0.915331	1	2.00481	1.7859	0.181427	0.193723	100 (4.13)
CinguloParietalLeftCaudate	RACE_ETHNICITYAsian	-0.12161	0.159093	-0.764394	0.44471		0.00204416	0.745419	1	2.00481	1.7859	0.181427	0.193723	100 (4.13)
CinguloParietalLeftCaudate	RACE_ETHNICITYOther	0.0496581	0.0739211	0.671771	0.501796		0.00204416	0.771892	1	2.00481	1.7859	0.181427	0.193723	100 (4.13)
CinguloParietalLeftPutamen	(Intercept)	-0.0328953	0.033758	-0.974443	0.32994		0.00393457	0.664767	1	1.93977	3.28332	0.0699871	0.0271963	133 (5.49)
CinguloParietalLeftPutamen	anhedonia_ypresent	-0.0679498	0.0749675	-0.906391	0.364825		0.00393457	0.691063	1	1.93977	3.28332	0.0699871	0.0271963	133 (5.49)
CinguloParietalLeftPutamen	INTERVIEW_AGE	-0.00788287	0.020952	-0.376235	0.706777		0.00393457	0.883651	1	1.93977	3.28332	0.0699871	0.0271963	133 (5.49)
CinguloParietalLeftPutamen	SEXFemale	-0.0415008	0.0419578	-0.989108	0.322715		0.00393457	0.655815	1	1.93977	3.28332	0.0699871	0.0271963	133 (5.49)
CinguloParietalLeftPutamen	RACE_ETHNICITYBlack	0.250686	0.0752538	3.33121	0.000878458	***	0.00393457	0.0148308	1	1.93977	3.28332	0.0699871	0.0271963	133 (5.49)
CinguloParietalLeftPutamen	RACE_ETHNICITYHispanic	0.134376	0.0537909	2.49811	0.0125554	*	0.00393457	0.0948634	1	1.93977	3.28332	0.0699871	0.0271963	133 (5.49)
CinguloParietalLeftPutamen	RACE_ETHNICITYAsian	0.155435	0.156688	0.992006	0.3213		0.00393457	0.655815	1	1.93977	3.28332	0.0699871	0.0271963	133 (5.49)
CinguloParietalLeftPutamen	RACE_ETHNICITYOther	0.0600348	0.0737245	0.814313	0.415551		0.00393457	0.72565	1	1.93977	3.28332	0.0699871	0.0271963	133 (5.49)
CinguloParietalLeftPallidum	(Intercept)	0.0968025	0.0339234	2.85356	0.00436183	**	0.00560563	0.043968	1	2.02864	0.0506914	0.821864	0.0753065	113 (4.66)
CinguloParietalLeftPallidum	anhedonia_ypresent	0.0153152	0.074503	0.205564	0.837149		0.00560563	0.9362	1	2.02864	0.0506914	0.821864	0.0753065	113 (4.66)
CinguloParietalLeftPallidum	INTERVIEW_AGE	-0.0243047	0.0208206	-1.16734	0.243196		0.00560563	0.582747	1	2.02864	0.0506914	0.821864	0.0753065	113 (4.66)
CinguloParietalLeftPallidum	SEXFemale	-0.129099	0.0418255	-3.0866	0.0020487	**	0.00560563	0.0269635	1	2.02864	0.0506914	0.821864	0.0753065	113 (4.66)
CinguloParietalLeftPallidum	RACE_ETHNICITYBlack	-0.211959	0.0747583	-2.83526	0.00461879	**	0.00560563	0.0459626	1	2.02864	0.0506914	0.821864	0.0753065	113 (4.66)
CinguloParietalLeftPallidum	RACE_ETHNICITYHispanic	-0.0494888	0.053483	-0.925318	0.354897		0.00560563	0.684625	1	2.02864	0.0506914	0.821864	0.0753065	113 (4.66)
CinguloParietalLeftPallidum	RACE_ETHNICITYAsian	-0.0649355	0.158505	-0.409674	0.682083		0.00560563	0.872838	1	2.02864	0.0506914	0.821864	0.0753065	113 (4.66)
CinguloParietalLeftPallidum	RACE_ETHNICITYOther	-0.0444481	0.0738373	-0.601973	0.547251		0.00560563	0.794146	1	2.02864	0.0506914	0.821864	0.0753065	113 (4.66)
CinguloParietalBrainStem	(Intercept)	-0.0964794	0.0336651	-2.86586	0.0041966	**	0.00703495	0.0428054	1	2.01852	0.86816	0.351465	0.0422301	119 (4.91)
CinguloParietalBrainStem	anhedonia_ypresent	0.219169	0.0747588	2.93169	0.00340458	**	0.00703495	0.0373153	1	2.01852	0.86816	0.351465	0.0422301	119 (4.91)
CinguloParietalBrainStem	INTERVIEW_AGE	0.00640791	0.0208414	0.307461	0.75852		0.00703495	0.906232	1	2.01852	0.86816	0.351465	0.0422301	119 (4.91)
CinguloParietalBrainStem	SEXFemale	0.111273	0.0417785	2.6634	0.00778959	**	0.00703495	0.0681033	1	2.01852	0.86816	0.351465	0.0422301	119 (4.91)
CinguloParietalBrainStem	RACE_ETHNICITYBlack	0.165178	0.0751077	2.19922	0.0279618	*	0.00703495	0.16259	1	2.01852	0.86816	0.351465	0.0422301	119 (4.91)
CinguloParietalBrainStem	RACE_ETHNICITYHispanic	0.0457751	0.0536983	0.85245	0.394053		0.00703495	0.710764	1	2.01852	0.86816	0.351465	0.0422301	119 (4.91)
CinguloParietalBrainStem	RACE_ETHNICITYAsian	-0.0373898	0.156466	-0.238965	0.811154		0.00703495	0.926601	1	2.01852	0.86816	0.351465	0.0422301	119 (4.91)
CinguloParietalBrainStem	RACE_ETHNICITYOther	0.00377138	0.073672	0.0511914	0.959177		0.00703495	0.98627	1	2.01852	0.86816	0.351465	0.0422301	119 (4.91)
CinguloParietalLeftHippocampus	(Intercept)	-0.0270403	0.034267	-0.789105	0.430133		0.000713363	0.73634	1	1.96108	0.263187	0.607939	0.157017	144 (5.94)
CinguloParietalLeftHippocampus	anhedonia_ypresent	0.074383	0.0748968	0.99314	0.320747		0.000713363	0.655815	1	1.96108	0.263187	0.607939	0.157017	144 (5.94)
CinguloParietalLeftHippocampus	INTERVIEW_AGE	-0.0489625	0.0209768	-2.33413	0.0196759	*	0.000713363	0.128444	1	1.96108	0.263187	0.607939	0.157017	144 (5.94)
CinguloParietalLeftHippocampus	SEXFemale	0.0214212	0.0424263	0.504903	0.613676		0.000713363	0.829881	1	1.96108	0.263187	0.607939	0.157017	144 (5.94)
CinguloParietalLeftHippocampus	RACE_ETHNICITYBlack	0.0852564	0.0763142	1.11718	0.264037		0.000713363	0.602453	1	1.96108	0.263187	0.607939	0.157017	144 (5.94)
CinguloParietalLeftHippocampus	RACE_ETHNICITYHispanic	0.0028531	0.054406	0.0524409	0.958182		0.000713363	0.98627	1	1.96108	0.263187	0.607939	0.157017	144 (5.94)
CinguloParietalLeftHippocampus	RACE_ETHNICITYAsian	0.107774	0.157379	0.684809	0.493534		0.000713363	0.76779	1	1.96108	0.263187	0.607939	0.157017	144 (5.94)
CinguloParietalLeftHippocampus	RACE_ETHNICITYOther	0.0140347	0.0746335	0.188048	0.850856		0.000713363	0.940359	1	1.96108	0.263187	0.607939	0.157017	144 (5.94)
CinguloParietalLeftAmygdala	(Intercept)	0.0693898	0.0337996	2.05298	0.0401877	*	0.000826146	0.199149	1	2.02796	4.28582	0.0384316	0.0600996	120 (4.95)
CinguloParietalLeftAmygdala	anhedonia_ypresent	-0.0498707	0.0749685	-0.665222	0.505975		0.000826146	0.773176	1	2.02796	4.28582	0.0384316	0.0600996	120 (4.95)
CinguloParietalLeftAmygdala	INTERVIEW_AGE	-0.0184877	0.0208983	-0.88465	0.376438		0.000826146	0.69654	1	2.02796	4.28582	0.0384316	0.0600996	120 (4.95)
CinguloParietalLeftAmygdala	SEXFemale	-0.0806061	0.0420002	-1.91918	0.0550849		0.000826146	0.242234	1	2.02796	4.28582	0.0384316	0.0600996	120 (4.95)
CinguloParietalLeftAmygdala	RACE_ETHNICITYBlack	-0.126238	0.0754156	-1.6739	0.0942866		0.000826146	0.342962	1	2.02796	4.28582	0.0384316	0.0600996	120 (4.95)
CinguloParietalLeftAmygdala	RACE_ETHNICITYHispanic	-0.0385744	0.0539014	-0.715647	0.474282		0.000826146	0.757536	1	2.02796	4.28582	0.0384316	0.0600996	120 (4.95)
CinguloParietalLeftAmygdala	RACE_ETHNICITYAsian	-0.0687094	0.160846	-0.427176	0.669291		0.000826146	0.864604	1	2.02796	4.28582	0.0384316	0.0600996	120 (4.95)
CinguloParietalLeftAmygdala	RACE_ETHNICITYOther	-0.0633686	0.073731	-0.859457	0.390178		0.000826146	0.708552	1	2.02796	4.28582	0.0384316	0.0600996	120 (4.95)
CinguloParietalLeftAccumbensArea	(Intercept)	0.0867581	0.0338454	2.56336	0.01043	*	0.0071942	0.0839886	1	1.90268	0.0684385	0.793624	0.055594	136 (5.61)
CinguloParietalLeftAccumbensArea	anhedonia_ypresent	0.0483087	0.0750129	0.644005	0.519637		0.0071942	0.779072	1	1.90268	0.0684385	0.793624	0.055594	136 (5.61)
CinguloParietalLeftAccumbensArea	INTERVIEW_AGE	-0.0261013	0.0209055	-1.24854	0.211963		0.0071942	0.542654	1	1.90268	0.0684385	0.793624	0.055594	136 (5.61)
CinguloParietalLeftAccumbensArea	SEXFemale	-0.178496	0.0419386	-4.25611	2.16429e-05	***	0.0071942	0.000789673	0.0529818	1.90268	0.0684385	0.793624	0.055594	136 (5.61)
CinguloParietalLeftAccumbensArea	RACE_ETHNICITYBlack	-0.0646112	0.0750996	-0.86034	0.389692		0.0071942	0.708552	1	1.90268	0.0684385	0.793624	0.055594	136 (5.61)
CinguloParietalLeftAccumbensArea	RACE_ETHNICITYHispanic	0.0301165	0.0539571	0.558157	0.576792		0.0071942	0.808409	1	1.90268	0.0684385	0.793624	0.055594	136 (5.61)
CinguloParietalLeftAccumbensArea	RACE_ETHNICITYAsian	0.105523	0.158372	0.666296	0.50529		0.0071942	0.77261	1	1.90268	0.0684385	0.793624	0.055594	136 (5.61)
CinguloParietalLeftAccumbensArea	RACE_ETHNICITYOther	-0.063136	0.0737687	-0.855864	0.392163		0.0071942	0.710596	1	1.90268	0.0684385	0.793624	0.055594	136 (5.61)
CinguloParietalLeftVentraldc	(Intercept)	0.073491	0.0336951	2.18106	0.0292802	*	0.0151005	0.165538	1	2.01144	2.0528	0.151927	0.0741011	119 (4.91)
CinguloParietalLeftVentraldc	anhedonia_ypresent	-0.129516	0.0739663	-1.75102	0.0800766		0.0151005	0.307736	1	2.01144	2.0528	0.151927	0.0741011	119 (4.91)
CinguloParietalLeftVentraldc	INTERVIEW_AGE	0.0141801	0.0208044	0.681591	0.495566		0.0151005	0.768787	1	2.01144	2.0528	0.151927	0.0741011	119 (4.91)
CinguloParietalLeftVentraldc	SEXFemale	0.0448618	0.0417032	1.07574	0.282157		0.0151005	0.620036	1	2.01144	2.0528	0.151927	0.0741011	119 (4.91)
CinguloParietalLeftVentraldc	RACE_ETHNICITYBlack	-0.392491	0.0756253	-5.18995	2.28804e-07	***	0.0151005	1.86704e-05	0.000560112	2.01144	2.0528	0.151927	0.0741011	119 (4.91)
CinguloParietalLeftVentraldc	RACE_ETHNICITYHispanic	-0.19147	0.0536193	-3.5709	0.000363059	***	0.0151005	0.00822934	0.888768	2.01144	2.0528	0.151927	0.0741011	119 (4.91)
CinguloParietalLeftVentraldc	RACE_ETHNICITYAsian	-0.11433	0.161605	-0.707464	0.47935		0.0151005	0.761202	1	2.01144	2.0528	0.151927	0.0741011	119 (4.91)
CinguloParietalLeftVentraldc	RACE_ETHNICITYOther	-0.0933212	0.073307	-1.27302	0.20314		0.0151005	0.533193	1	2.01144	2.0528	0.151927	0.0741011	119 (4.91)
CinguloParietalRightCerebellumCortex	(Intercept)	0.0811843	0.0336918	2.40961	0.0160475	*	0.00977606	0.113538	1	1.93938	0.65805	0.417249	0.0780431	117 (4.83)
CinguloParietalRightCerebellumCortex	anhedonia_ypresent	-0.0785341	0.0738646	-1.06322	0.287795		0.00977606	0.625131	1	1.93938	0.65805	0.417249	0.0780431	117 (4.83)
CinguloParietalRightCerebellumCortex	INTERVIEW_AGE	-0.00856106	0.0207986	-0.411618	0.680658		0.00977606	0.871775	1	1.93938	0.65805	0.417249	0.0780431	117 (4.83)
CinguloParietalRightCerebellumCortex	SEXFemale	-0.0230347	0.0417807	-0.551323	0.581466		0.00977606	0.810089	1	1.93938	0.65805	0.417249	0.0780431	117 (4.83)
CinguloParietalRightCerebellumCortex	RACE_ETHNICITYBlack	-0.364677	0.0752448	-4.84653	1.34022e-06	***	0.00977606	8.41244e-05	0.00328085	1.93938	0.65805	0.417249	0.0780431	117 (4.83)
CinguloParietalRightCerebellumCortex	RACE_ETHNICITYHispanic	-0.0673135	0.0536776	-1.25403	0.209957		0.00977606	0.54195	1	1.93938	0.65805	0.417249	0.0780431	117 (4.83)
CinguloParietalRightCerebellumCortex	RACE_ETHNICITYAsian	-0.167729	0.158222	-1.06009	0.289217		0.00977606	0.625998	1	1.93938	0.65805	0.417249	0.0780431	117 (4.83)
CinguloParietalRightCerebellumCortex	RACE_ETHNICITYOther	-0.159021	0.0739395	-2.15069	0.0316044	*	0.00977606	0.172311	1	1.93938	0.65805	0.417249	0.0780431	117 (4.83)
CinguloParietalRightThalamusProper	(Intercept)	0.019564	0.0342447	0.571298	0.567853		0.00586435	0.804266	1	1.96353	0.968812	0.324977	0.213409	125 (5.16)
CinguloParietalRightThalamusProper	anhedonia_ypresent	-0.0208279	0.0747395	-0.278674	0.78052		0.00586435	0.916076	1	1.96353	0.968812	0.324977	0.213409	125 (5.16)
CinguloParietalRightThalamusProper	INTERVIEW_AGE	-0.0698885	0.0208634	-3.34981	0.000821774	***	0.00586435	0.0141669	1	1.96353	0.968812	0.324977	0.213409	125 (5.16)
CinguloParietalRightThalamusProper	SEXFemale	-0.0680865	0.0422154	-1.61283	0.106918		0.00586435	0.37134	1	1.96353	0.968812	0.324977	0.213409	125 (5.16)
CinguloParietalRightThalamusProper	RACE_ETHNICITYBlack	-0.0675728	0.0752306	-0.898208	0.369169		0.00586435	0.69198	1	1.96353	0.968812	0.324977	0.213409	125 (5.16)
CinguloParietalRightThalamusProper	RACE_ETHNICITYHispanic	0.102307	0.0544875	1.87762	0.0605598		0.00586435	0.257379	1	1.96353	0.968812	0.324977	0.213409	125 (5.16)
CinguloParietalRightThalamusProper	RACE_ETHNICITYAsian	0.130285	0.159127	0.818749	0.413015		0.00586435	0.723872	1	1.96353	0.968812	0.324977	0.213409	125 (5.16)
CinguloParietalRightThalamusProper	RACE_ETHNICITYOther	0.0151168	0.074487	0.202945	0.839196		0.00586435	0.937066	1	1.96353	0.968812	0.324977	0.213409	125 (5.16)
CinguloParietalRightCaudate	(Intercept)	0.168397	0.033478	5.03008	5.28059e-07	***	0.0221076	4.06342e-05	0.00129269	1.96883	2.28851	0.130335	0.0826837	109 (4.5)
CinguloParietalRightCaudate	anhedonia_ypresent	-0.14222	0.0731295	-1.94477	0.0519238		0.0221076	0.234953	1	1.96883	2.28851	0.130335	0.0826837	109 (4.5)
CinguloParietalRightCaudate	INTERVIEW_AGE	-0.0489696	0.0206193	-2.37494	0.0176332	*	0.0221076	0.119243	1	1.96883	2.28851	0.130335	0.0826837	109 (4.5)
CinguloParietalRightCaudate	SEXFemale	-0.143886	0.041462	-3.4703	0.00052942	***	0.0221076	0.0103682	1	1.96883	2.28851	0.130335	0.0826837	109 (4.5)
CinguloParietalRightCaudate	RACE_ETHNICITYBlack	-0.393121	0.0748251	-5.25387	1.62598e-07	***	0.0221076	1.42157e-05	0.000398039	1.96883	2.28851	0.130335	0.0826837	109 (4.5)
CinguloParietalRightCaudate	RACE_ETHNICITYHispanic	-0.160551	0.0530263	-3.02777	0.00249095	**	0.0221076	0.0304893	1	1.96883	2.28851	0.130335	0.0826837	109 (4.5)
CinguloParietalRightCaudate	RACE_ETHNICITYAsian	-0.236885	0.159182	-1.48814	0.136851		0.0221076	0.430404	1	1.96883	2.28851	0.130335	0.0826837	109 (4.5)
CinguloParietalRightCaudate	RACE_ETHNICITYOther	-0.137776	0.0735686	-1.87275	0.0612286		0.0221076	0.258873	1	1.96883	2.28851	0.130335	0.0826837	109 (4.5)
CinguloParietalRightPutamen	(Intercept)	0.0254541	0.0342252	0.743723	0.457121		0.00110241	0.749017	1	2.00104	1.24049	0.265378	0.135671	136 (5.61)
CinguloParietalRightPutamen	anhedonia_ypresent	0.132649	0.0746438	1.7771	0.0756856		0.00110241	0.29674	1	2.00104	1.24049	0.265378	0.135671	136 (5.61)
CinguloParietalRightPutamen	INTERVIEW_AGE	-0.0168046	0.0210444	-0.798529	0.424647		0.00110241	0.731037	1	2.00104	1.24049	0.265378	0.135671	136 (5.61)
CinguloParietalRightPutamen	SEXFemale	-0.083655	0.0422345	-1.98073	0.0477418	*	0.00110241	0.224799	1	2.00104	1.24049	0.265378	0.135671	136 (5.61)
CinguloParietalRightPutamen	RACE_ETHNICITYBlack	0.00760293	0.0759762	0.10007	0.920298		0.00110241	0.971073	1	2.00104	1.24049	0.265378	0.135671	136 (5.61)
CinguloParietalRightPutamen	RACE_ETHNICITYHispanic	0.0427677	0.0543079	0.787505	0.431068		0.00110241	0.736395	1	2.00104	1.24049	0.265378	0.135671	136 (5.61)
CinguloParietalRightPutamen	RACE_ETHNICITYAsian	0.00739637	0.159091	0.0464914	0.962923		0.00110241	0.987117	1	2.00104	1.24049	0.265378	0.135671	136 (5.61)
CinguloParietalRightPutamen	RACE_ETHNICITYOther	-0.0491115	0.0742161	-0.661736	0.508207		0.00110241	0.775135	1	2.00104	1.24049	0.265378	0.135671	136 (5.61)
CinguloParietalRightPallidum	(Intercept)	0.0797684	0.0336505	2.3705	0.017846	*	0.0128296	0.119823	1	1.98678	0.229441	0.631939	0.0785652	111 (4.58)
CinguloParietalRightPallidum	anhedonia_ypresent	-0.192715	0.0735532	-2.62008	0.00884855	**	0.0128296	0.0742804	1	1.98678	0.229441	0.631939	0.0785652	111 (4.58)
CinguloParietalRightPallidum	INTERVIEW_AGE	-0.0210159	0.0207485	-1.01289	0.31122		0.0128296	0.644556	1	1.98678	0.229441	0.631939	0.0785652	111 (4.58)
CinguloParietalRightPallidum	SEXFemale	0.0327581	0.0416614	0.786295	0.431776		0.0128296	0.736576	1	1.98678	0.229441	0.631939	0.0785652	111 (4.58)
CinguloParietalRightPallidum	RACE_ETHNICITYBlack	-0.321777	0.0747885	-4.3025	1.75933e-05	***	0.0128296	0.000662591	0.0430684	1.98678	0.229441	0.631939	0.0785652	111 (4.58)
CinguloParietalRightPallidum	RACE_ETHNICITYHispanic	-0.158793	0.0534359	-2.97165	0.00299264	**	0.0128296	0.0350526	1	1.98678	0.229441	0.631939	0.0785652	111 (4.58)
CinguloParietalRightPallidum	RACE_ETHNICITYAsian	-0.272021	0.159856	-1.70166	0.0889538		0.0128296	0.33152	1	1.98678	0.229441	0.631939	0.0785652	111 (4.58)
CinguloParietalRightPallidum	RACE_ETHNICITYOther	-0.147353	0.073425	-2.00685	0.0448824	*	0.0128296	0.215436	1	1.98678	0.229441	0.631939	0.0785652	111 (4.58)
CinguloParietalRightHippocampus	(Intercept)	0.066581	0.0338513	1.96686	0.049319	*	0.00282143	0.228297	1	2.04505	3.37054	0.0663718	0.0507171	119 (4.91)
CinguloParietalRightHippocampus	anhedonia_ypresent	-0.131592	0.0740621	-1.77678	0.0757363		0.00282143	0.29674	1	2.04505	3.37054	0.0663718	0.0507171	119 (4.91)
CinguloParietalRightHippocampus	INTERVIEW_AGE	-0.0167131	0.0208522	-0.801502	0.422924		0.00282143	0.729097	1	2.04505	3.37054	0.0663718	0.0507171	119 (4.91)
CinguloParietalRightHippocampus	SEXFemale	-0.032952	0.0418875	-0.786677	0.431552		0.00282143	0.736576	1	2.04505	3.37054	0.0663718	0.0507171	119 (4.91)
CinguloParietalRightHippocampus	RACE_ETHNICITYBlack	-0.168261	0.0751141	-2.24007	0.0251816	*	0.00282143	0.152209	1	2.04505	3.37054	0.0663718	0.0507171	119 (4.91)
CinguloParietalRightHippocampus	RACE_ETHNICITYHispanic	-0.091377	0.0537272	-1.70076	0.0891241		0.00282143	0.33152	1	2.04505	3.37054	0.0663718	0.0507171	119 (4.91)
CinguloParietalRightHippocampus	RACE_ETHNICITYAsian	-0.216876	0.158658	-1.36694	0.171777		0.00282143	0.486075	1	2.04505	3.37054	0.0663718	0.0507171	119 (4.91)
CinguloParietalRightHippocampus	RACE_ETHNICITYOther	-0.0220063	0.0736068	-0.298971	0.764989		0.00282143	0.909104	1	2.04505	3.37054	0.0663718	0.0507171	119 (4.91)
CinguloParietalRightAmygdala	(Intercept)	-0.0365033	0.0343172	-1.0637	0.287577		0.00227431	0.625131	1	1.96367	1.53518	0.215337	0.173921	150 (6.19)
CinguloParietalRightAmygdala	anhedonia_ypresent	0.0523399	0.0738762	0.708482	0.478719		0.00227431	0.760977	1	1.96367	1.53518	0.215337	0.173921	150 (6.19)
CinguloParietalRightAmygdala	INTERVIEW_AGE	-0.0134399	0.0210988	-0.637002	0.524188		0.00227431	0.780904	1	1.96367	1.53518	0.215337	0.173921	150 (6.19)
CinguloParietalRightAmygdala	SEXFemale	-0.0332224	0.0424379	-0.782847	0.433799		0.00227431	0.737458	1	1.96367	1.53518	0.215337	0.173921	150 (6.19)
CinguloParietalRightAmygdala	RACE_ETHNICITYBlack	0.202356	0.0765544	2.6433	0.00826678	**	0.00227431	0.071206	1	1.96367	1.53518	0.215337	0.173921	150 (6.19)
CinguloParietalRightAmygdala	RACE_ETHNICITYHispanic	0.113172	0.0546315	2.07154	0.0384209	*	0.00227431	0.193528	1	1.96367	1.53518	0.215337	0.173921	150 (6.19)
CinguloParietalRightAmygdala	RACE_ETHNICITYAsian	0.118234	0.157319	0.751559	0.452394		0.00227431	0.748199	1	1.96367	1.53518	0.215337	0.173921	150 (6.19)
CinguloParietalRightAmygdala	RACE_ETHNICITYOther	0.0448138	0.0749927	0.597576	0.550183		0.00227431	0.7946	1	1.96367	1.53518	0.215337	0.173921	150 (6.19)
CinguloParietalRightAccumbensArea	(Intercept)	0.0448756	0.0339118	1.3233	0.185867		0.000609923	0.508383	1	1.9662	0.128452	0.720043	0.0479508	133 (5.49)
CinguloParietalRightAccumbensArea	anhedonia_ypresent	-0.052113	0.074873	-0.696019	0.486488		0.000609923	0.765894	1	1.9662	0.128452	0.720043	0.0479508	133 (5.49)
CinguloParietalRightAccumbensArea	INTERVIEW_AGE	-0.00336286	0.0209314	-0.160661	0.872375		0.000609923	0.949391	1	1.9662	0.128452	0.720043	0.0479508	133 (5.49)
CinguloParietalRightAccumbensArea	SEXFemale	-0.0833726	0.0420659	-1.98195	0.0476045	*	0.000609923	0.224799	1	1.9662	0.128452	0.720043	0.0479508	133 (5.49)
CinguloParietalRightAccumbensArea	RACE_ETHNICITYBlack	-0.114296	0.0763804	-1.4964	0.134687		0.000609923	0.426538	1	1.9662	0.128452	0.720043	0.0479508	133 (5.49)
CinguloParietalRightAccumbensArea	RACE_ETHNICITYHispanic	0.0232591	0.0536931	0.433187	0.66492		0.000609923	0.861685	1	1.9662	0.128452	0.720043	0.0479508	133 (5.49)
CinguloParietalRightAccumbensArea	RACE_ETHNICITYAsian	0.0655882	0.160704	0.408131	0.683216		0.000609923	0.873347	1	1.9662	0.128452	0.720043	0.0479508	133 (5.49)
CinguloParietalRightAccumbensArea	RACE_ETHNICITYOther	0.0462739	0.074746	0.619082	0.535924		0.000609923	0.787373	1	1.9662	0.128452	0.720043	0.0479508	133 (5.49)
CinguloParietalRightVentraldc	(Intercept)	0.0257125	0.0337627	0.761565	0.446399		0.00552783	0.745419	1	1.98476	0.949904	0.329744	0	152 (6.27)
CinguloParietalRightVentraldc	anhedonia_ypresent	-0.00776332	0.0748748	-0.103684	0.917429		0.00552783	0.970137	1	1.98476	0.949904	0.329744	0	152 (6.27)
CinguloParietalRightVentraldc	INTERVIEW_AGE	-0.00911411	0.0209469	-0.435105	0.663528		0.00552783	0.861685	1	1.98476	0.949904	0.329744	0	152 (6.27)
CinguloParietalRightVentraldc	SEXFemale	-0.144177	0.0420091	-3.43203	0.000609834	***	0.00552783	0.0115148	1	1.98476	0.949904	0.329744	0	152 (6.27)
CinguloParietalRightVentraldc	RACE_ETHNICITYBlack	0.181425	0.0754438	2.40477	0.0162626	*	0.00552783	0.114108	1	1.98476	0.949904	0.329744	0	152 (6.27)
CinguloParietalRightVentraldc	RACE_ETHNICITYHispanic	0.0947157	0.0540009	1.75397	0.0795717		0.00552783	0.306663	1	1.98476	0.949904	0.329744	0	152 (6.27)
CinguloParietalRightVentraldc	RACE_ETHNICITYAsian	-0.0268016	0.156466	-0.171294	0.864008		0.00552783	0.945336	1	1.98476	0.949904	0.329744	0	152 (6.27)
CinguloParietalRightVentraldc	RACE_ETHNICITYOther	0.0982437	0.0737534	1.33206	0.182976		0.00552783	0.503322	1	1.98476	0.949904	0.329744	0	152 (6.27)
DefaultLeftCerebellumCortex	(Intercept)	0.0323322	0.0340902	0.94843	0.343012		0.00178856	0.674517	1	1.95382	5.09152	0.0240431	0.060041	157 (6.48)
DefaultLeftCerebellumCortex	anhedonia_ypresent	-0.0874706	0.0751618	-1.16376	0.244642		0.00178856	0.58314	1	1.95382	5.09152	0.0240431	0.060041	157 (6.48)
DefaultLeftCerebellumCortex	INTERVIEW_AGE	-0.00512061	0.0210629	-0.243111	0.807942		0.00178856	0.92577	1	1.95382	5.09152	0.0240431	0.060041	157 (6.48)
DefaultLeftCerebellumCortex	SEXFemale	-0.0922877	0.0423073	-2.18137	0.029259	*	0.00178856	0.165538	1	1.95382	5.09152	0.0240431	0.060041	157 (6.48)
DefaultLeftCerebellumCortex	RACE_ETHNICITYBlack	0.146273	0.0757728	1.93042	0.0536801		0.00178856	0.239791	1	1.95382	5.09152	0.0240431	0.060041	157 (6.48)
DefaultLeftCerebellumCortex	RACE_ETHNICITYHispanic	0.0440933	0.0544964	0.809106	0.418539		0.00178856	0.728205	1	1.95382	5.09152	0.0240431	0.060041	157 (6.48)
DefaultLeftCerebellumCortex	RACE_ETHNICITYAsian	0.150723	0.158847	0.948854	0.342796		0.00178856	0.674517	1	1.95382	5.09152	0.0240431	0.060041	157 (6.48)
DefaultLeftCerebellumCortex	RACE_ETHNICITYOther	-0.0506292	0.0739547	-0.684597	0.493669		0.00178856	0.76779	1	1.95382	5.09152	0.0240431	0.060041	157 (6.48)
DefaultLeftThalamusProper	(Intercept)	0.05716	0.0338501	1.68862	0.0914296		0.00446941	0.336571	1	2.0762	0.713315	0.398345	0.0558282	148 (6.11)
DefaultLeftThalamusProper	anhedonia_ypresent	-0.118664	0.0750726	-1.58065	0.114097		0.00446941	0.389212	1	2.0762	0.713315	0.398345	0.0558282	148 (6.11)
DefaultLeftThalamusProper	INTERVIEW_AGE	-0.0358572	0.0209602	-1.71072	0.0872687		0.00446941	0.327158	1	2.0762	0.713315	0.398345	0.0558282	148 (6.11)
DefaultLeftThalamusProper	SEXFemale	-0.132504	0.0421345	-3.14479	0.00168357	**	0.00446941	0.023592	1	2.0762	0.713315	0.398345	0.0558282	148 (6.11)
DefaultLeftThalamusProper	RACE_ETHNICITYBlack	-0.0111201	0.0754751	-0.147335	0.882881		0.00446941	0.954634	1	2.0762	0.713315	0.398345	0.0558282	148 (6.11)
DefaultLeftThalamusProper	RACE_ETHNICITYHispanic	0.0681484	0.0540359	1.26117	0.207378		0.00446941	0.539314	1	2.0762	0.713315	0.398345	0.0558282	148 (6.11)
DefaultLeftThalamusProper	RACE_ETHNICITYAsian	-0.0238132	0.158599	-0.150147	0.880662		0.00446941	0.953077	1	2.0762	0.713315	0.398345	0.0558282	148 (6.11)
DefaultLeftThalamusProper	RACE_ETHNICITYOther	0.0552062	0.0746529	0.739505	0.459677		0.00446941	0.749344	1	2.0762	0.713315	0.398345	0.0558282	148 (6.11)
DefaultLeftCaudate	(Intercept)	0.0190542	0.0337996	0.563741	0.572986		0.00443655	0.806131	1	1.93988	0.00403953	0.949323	0.00236956	132 (5.45)
DefaultLeftCaudate	anhedonia_ypresent	0.0958248	0.0739264	1.29622	0.195031		0.00443655	0.521217	1	1.93988	0.00403953	0.949323	0.00236956	132 (5.45)
DefaultLeftCaudate	INTERVIEW_AGE	-0.016452	0.0208878	-0.787637	0.430991		0.00443655	0.736395	1	1.93988	0.00403953	0.949323	0.00236956	132 (5.45)
DefaultLeftCaudate	SEXFemale	-0.126282	0.0418317	-3.01881	0.00256579	**	0.00443655	0.0310943	1	1.93988	0.00403953	0.949323	0.00236956	132 (5.45)
DefaultLeftCaudate	RACE_ETHNICITYBlack	0.0505113	0.0748186	0.675116	0.49967		0.00443655	0.771892	1	1.93988	0.00403953	0.949323	0.00236956	132 (5.45)
DefaultLeftCaudate	RACE_ETHNICITYHispanic	0.119763	0.0536666	2.23162	0.0257371	*	0.00443655	0.154363	1	1.93988	0.00403953	0.949323	0.00236956	132 (5.45)
DefaultLeftCaudate	RACE_ETHNICITYAsian	0.0478202	0.158371	0.30195	0.762718		0.00443655	0.907796	1	1.93988	0.00403953	0.949323	0.00236956	132 (5.45)
DefaultLeftCaudate	RACE_ETHNICITYOther	0.0458718	0.0740965	0.619082	0.535924		0.00443655	0.787373	1	1.93988	0.00403953	0.949323	0.00236956	132 (5.45)
DefaultLeftPutamen	(Intercept)	0.0651949	0.0336907	1.9351	0.0531014		0.00712089	0.238956	1	1.98489	1.3967	0.237277	0	132 (5.45)
DefaultLeftPutamen	anhedonia_ypresent	0.0155195	0.0747616	0.207587	0.83557		0.00712089	0.935545	1	1.98489	1.3967	0.237277	0	132 (5.45)
DefaultLeftPutamen	INTERVIEW_AGE	-0.000841182	0.0208382	-0.0403674	0.967804		0.00712089	0.987983	1	1.98489	1.3967	0.237277	0	132 (5.45)
DefaultLeftPutamen	SEXFemale	-0.0285108	0.0417976	-0.682117	0.495234		0.00712089	0.768759	1	1.98489	1.3967	0.237277	0	132 (5.45)
DefaultLeftPutamen	RACE_ETHNICITYBlack	-0.337818	0.0753055	-4.48597	7.61814e-06	***	0.00712089	0.000353412	0.0186492	1.98489	1.3967	0.237277	0	132 (5.45)
DefaultLeftPutamen	RACE_ETHNICITYHispanic	-0.0911661	0.0536129	-1.70045	0.0891823		0.00712089	0.33152	1	1.98489	1.3967	0.237277	0	132 (5.45)
DefaultLeftPutamen	RACE_ETHNICITYAsian	-0.209523	0.160009	-1.30945	0.190514		0.00712089	0.51407	1	1.98489	1.3967	0.237277	0	132 (5.45)
DefaultLeftPutamen	RACE_ETHNICITYOther	-0.00337857	0.0739553	-0.0456839	0.963566		0.00712089	0.987225	1	1.98489	1.3967	0.237277	0	132 (5.45)
DefaultLeftPallidum	(Intercept)	0.0284223	0.0338907	0.838646	0.401755		0.00728494	0.717357	1	1.99999	0.246565	0.619504	0.143739	120 (4.95)
DefaultLeftPallidum	anhedonia_ypresent	0.0205173	0.0737852	0.278068	0.780985		0.00728494	0.916076	1	1.99999	0.246565	0.619504	0.143739	120 (4.95)
DefaultLeftPallidum	INTERVIEW_AGE	-0.0317075	0.020822	-1.52279	0.127949		0.00728494	0.416516	1	1.99999	0.246565	0.619504	0.143739	120 (4.95)
DefaultLeftPallidum	SEXFemale	0.0823941	0.0420364	1.96006	0.0501091		0.00728494	0.230145	1	1.99999	0.246565	0.619504	0.143739	120 (4.95)
DefaultLeftPallidum	RACE_ETHNICITYBlack	-0.26052	0.0767257	-3.39547	0.000696769	***	0.00728494	0.0126347	1	1.99999	0.246565	0.619504	0.143739	120 (4.95)
DefaultLeftPallidum	RACE_ETHNICITYHispanic	-0.13271	0.0538254	-2.46557	0.0137522	*	0.00728494	0.101144	1	1.99999	0.246565	0.619504	0.143739	120 (4.95)
DefaultLeftPallidum	RACE_ETHNICITYAsian	-0.317601	0.158663	-2.00174	0.0454304	*	0.00728494	0.217214	1	1.99999	0.246565	0.619504	0.143739	120 (4.95)
DefaultLeftPallidum	RACE_ETHNICITYOther	-0.16582	0.0743319	-2.23081	0.0257902	*	0.00728494	0.154363	1	1.99999	0.246565	0.619504	0.143739	120 (4.95)
DefaultBrainStem	(Intercept)	-0.0292828	0.0342777	-0.854284	0.393038		-0.00149257	0.710764	1	1.9378	0.200377	0.654417	0.124971	155 (6.39)
DefaultBrainStem	anhedonia_ypresent	0.018534	0.0741244	0.250038	0.80258		-0.00149257	0.922835	1	1.9378	0.200377	0.654417	0.124971	155 (6.39)
DefaultBrainStem	INTERVIEW_AGE	0.00354618	0.0210963	0.168095	0.866523		-0.00149257	0.94572	1	1.9378	0.200377	0.654417	0.124971	155 (6.39)
DefaultBrainStem	SEXFemale	0.0254015	0.0424619	0.598218	0.549754		-0.00149257	0.7946	1	1.9378	0.200377	0.654417	0.124971	155 (6.39)
DefaultBrainStem	RACE_ETHNICITYBlack	-0.00547728	0.0761152	-0.0719604	0.94264		-0.00149257	0.979979	1	1.9378	0.200377	0.654417	0.124971	155 (6.39)
DefaultBrainStem	RACE_ETHNICITYHispanic	0.0854291	0.0548178	1.55842	0.119274		-0.00149257	0.399976	1	1.9378	0.200377	0.654417	0.124971	155 (6.39)
DefaultBrainStem	RACE_ETHNICITYAsian	0.0795691	0.159316	0.499442	0.617517		-0.00149257	0.830594	1	1.9378	0.200377	0.654417	0.124971	155 (6.39)
DefaultBrainStem	RACE_ETHNICITYOther	-0.0216007	0.0749739	-0.28811	0.773289		-0.00149257	0.911855	1	1.9378	0.200377	0.654417	0.124971	155 (6.39)
DefaultLeftHippocampus	(Intercept)	0.0994477	0.0338168	2.94077	0.00330718	**	0.0113422	0.0364684	1	2.0162	0.12601	0.722605	0	156 (6.44)
DefaultLeftHippocampus	anhedonia_ypresent	-0.172762	0.0748803	-2.30718	0.0211346	*	0.0113422	0.136152	1	2.0162	0.12601	0.722605	0	156 (6.44)
DefaultLeftHippocampus	INTERVIEW_AGE	-0.0184714	0.0209205	-0.882935	0.377365		0.0113422	0.696674	1	2.0162	0.12601	0.722605	0	156 (6.44)
DefaultLeftHippocampus	SEXFemale	-0.0939791	0.0419295	-2.24136	0.0250993	*	0.0113422	0.152209	1	2.0162	0.12601	0.722605	0	156 (6.44)
DefaultLeftHippocampus	RACE_ETHNICITYBlack	-0.30142	0.0749984	-4.01902	6.0355e-05	***	0.0113422	0.00184686	0.147749	2.0162	0.12601	0.722605	0	156 (6.44)
DefaultLeftHippocampus	RACE_ETHNICITYHispanic	-0.000575818	0.0537588	-0.0107111	0.991455		0.0113422	0.994465	1	2.0162	0.12601	0.722605	0	156 (6.44)
DefaultLeftHippocampus	RACE_ETHNICITYAsian	0.00356847	0.157839	0.0226082	0.981965		0.0113422	0.99194	1	2.0162	0.12601	0.722605	0	156 (6.44)
DefaultLeftHippocampus	RACE_ETHNICITYOther	-0.121618	0.0734467	-1.65587	0.0978875		0.0113422	0.352395	1	2.0162	0.12601	0.722605	0	156 (6.44)
DefaultLeftAmygdala	(Intercept)	0.0258449	0.0343025	0.753441	0.451264		-2.08855e-05	0.748199	1	1.92484	2.84004	0.0919419	0.0588347	173 (7.14)
DefaultLeftAmygdala	anhedonia_ypresent	0.0345403	0.0757717	0.455846	0.648545		-2.08855e-05	0.8531	1	1.92484	2.84004	0.0919419	0.0588347	173 (7.14)
DefaultLeftAmygdala	INTERVIEW_AGE	-0.0318439	0.0212761	-1.4967	0.134613		-2.08855e-05	0.426538	1	1.92484	2.84004	0.0919419	0.0588347	173 (7.14)
DefaultLeftAmygdala	SEXFemale	-0.0112937	0.0424813	-0.265852	0.790378		-2.08855e-05	0.918173	1	1.92484	2.84004	0.0919419	0.0588347	173 (7.14)
DefaultLeftAmygdala	RACE_ETHNICITYBlack	0.0332528	0.0766597	0.433771	0.664496		-2.08855e-05	0.861685	1	1.92484	2.84004	0.0919419	0.0588347	173 (7.14)
DefaultLeftAmygdala	RACE_ETHNICITYHispanic	-0.0981577	0.0543449	-1.8062	0.0710214		-2.08855e-05	0.285955	1	1.92484	2.84004	0.0919419	0.0588347	173 (7.14)
DefaultLeftAmygdala	RACE_ETHNICITYAsian	-0.174945	0.158994	-1.10033	0.271307		-2.08855e-05	0.608544	1	1.92484	2.84004	0.0919419	0.0588347	173 (7.14)
DefaultLeftAmygdala	RACE_ETHNICITYOther	-0.0210713	0.0756704	-0.278462	0.780684		-2.08855e-05	0.916076	1	1.92484	2.84004	0.0919419	0.0588347	173 (7.14)
DefaultLeftAccumbensArea	(Intercept)	0.0651759	0.0337444	1.93146	0.0535491		0.0106004	0.23965	1	2.08903	0.643946	0.422285	0.0985706	116 (4.79)
DefaultLeftAccumbensArea	anhedonia_ypresent	-0.0525914	0.0735809	-0.714743	0.474841		0.0106004	0.757536	1	2.08903	0.643946	0.422285	0.0985706	116 (4.79)
DefaultLeftAccumbensArea	INTERVIEW_AGE	-0.013015	0.0207681	-0.626683	0.530929		0.0106004	0.783905	1	2.08903	0.643946	0.422285	0.0985706	116 (4.79)
DefaultLeftAccumbensArea	SEXFemale	0.035122	0.0418193	0.839852	0.401079		0.0106004	0.716672	1	2.08903	0.643946	0.422285	0.0985706	116 (4.79)
DefaultLeftAccumbensArea	RACE_ETHNICITYBlack	-0.361006	0.0747897	-4.82695	1.47741e-06	***	0.0106004	9.04172e-05	0.00361669	2.08903	0.643946	0.422285	0.0985706	116 (4.79)
DefaultLeftAccumbensArea	RACE_ETHNICITYHispanic	-0.163608	0.0539782	-3.03099	0.00246468	**	0.0106004	0.0303192	1	2.08903	0.643946	0.422285	0.0985706	116 (4.79)
DefaultLeftAccumbensArea	RACE_ETHNICITYAsian	0.0303467	0.160095	0.189554	0.849675		0.0106004	0.940318	1	2.08903	0.643946	0.422285	0.0985706	116 (4.79)
DefaultLeftAccumbensArea	RACE_ETHNICITYOther	-0.135522	0.0736215	-1.84079	0.0657811		0.0106004	0.273399	1	2.08903	0.643946	0.422285	0.0985706	116 (4.79)
DefaultLeftVentraldc	(Intercept)	0.028418	0.0340039	0.83573	0.403394		0.00106955	0.718711	1	2.0273	1.79952	0.179771	0.126628	119 (4.91)
DefaultLeftVentraldc	anhedonia_ypresent	-0.151553	0.0747591	-2.02722	0.042755	*	0.00106955	0.207667	1	2.0273	1.79952	0.179771	0.126628	119 (4.91)
DefaultLeftVentraldc	INTERVIEW_AGE	-0.00558442	0.0209121	-0.267043	0.78946		0.00106955	0.918173	1	2.0273	1.79952	0.179771	0.126628	119 (4.91)
DefaultLeftVentraldc	SEXFemale	0.0113857	0.0421045	0.270417	0.786864		0.00106955	0.917985	1	2.0273	1.79952	0.179771	0.126628	119 (4.91)
DefaultLeftVentraldc	RACE_ETHNICITYBlack	-0.149289	0.0758438	-1.96837	0.0491455	*	0.00106955	0.228297	1	2.0273	1.79952	0.179771	0.126628	119 (4.91)
DefaultLeftVentraldc	RACE_ETHNICITYHispanic	-0.00352391	0.0539779	-0.0652844	0.947953		0.00106955	0.981222	1	2.0273	1.79952	0.179771	0.126628	119 (4.91)
DefaultLeftVentraldc	RACE_ETHNICITYAsian	-0.0531211	0.161002	-0.329941	0.741475		0.00106955	0.900475	1	2.0273	1.79952	0.179771	0.126628	119 (4.91)
DefaultLeftVentraldc	RACE_ETHNICITYOther	-0.0643874	0.0740168	-0.869903	0.384444		0.00106955	0.704631	1	2.0273	1.79952	0.179771	0.126628	119 (4.91)
DefaultRightCerebellumCortex	(Intercept)	-0.0251644	0.0340012	-0.740104	0.459313		-0.000907561	0.749344	1	1.95672	1.71475	0.19037	0.0264571	138 (5.69)
DefaultRightCerebellumCortex	anhedonia_ypresent	0.0765526	0.0742983	1.03034	0.302959		-0.000907561	0.637699	1	1.95672	1.71475	0.19037	0.0264571	138 (5.69)
DefaultRightCerebellumCortex	INTERVIEW_AGE	0.00473873	0.0211049	0.224532	0.822364		-0.000907561	0.930252	1	1.95672	1.71475	0.19037	0.0264571	138 (5.69)
DefaultRightCerebellumCortex	SEXFemale	0.0517119	0.042099	1.22834	0.219446		-0.000907561	0.552111	1	1.95672	1.71475	0.19037	0.0264571	138 (5.69)
DefaultRightCerebellumCortex	RACE_ETHNICITYBlack	0.0272379	0.0763252	0.356866	0.721225		-0.000907561	0.890813	1	1.95672	1.71475	0.19037	0.0264571	138 (5.69)
DefaultRightCerebellumCortex	RACE_ETHNICITYHispanic	-0.0633862	0.0540896	-1.17187	0.241371		-0.000907561	0.582747	1	1.95672	1.71475	0.19037	0.0264571	138 (5.69)
DefaultRightCerebellumCortex	RACE_ETHNICITYAsian	-0.00308729	0.160801	-0.0191994	0.984684		-0.000907561	0.99194	1	1.95672	1.71475	0.19037	0.0264571	138 (5.69)
DefaultRightCerebellumCortex	RACE_ETHNICITYOther	0.0340282	0.0735715	0.462518	0.643754		-0.000907561	0.849089	1	1.95672	1.71475	0.19037	0.0264571	138 (5.69)
DefaultRightThalamusProper	(Intercept)	0.074502	0.0342756	2.17362	0.0298374	*	0.00194809	0.167349	1	1.99664	0.560357	0.454117	0.127926	155 (6.39)
DefaultRightThalamusProper	anhedonia_ypresent	0.0180992	0.0749786	0.241392	0.809273		0.00194809	0.925782	1	1.99664	0.560357	0.454117	0.127926	155 (6.39)
DefaultRightThalamusProper	INTERVIEW_AGE	-0.0292783	0.0210175	-1.39304	0.163744		0.00194809	0.475498	1	1.99664	0.560357	0.454117	0.127926	155 (6.39)
DefaultRightThalamusProper	SEXFemale	-0.0720985	0.0424078	-1.70012	0.089245		0.00194809	0.33152	1	1.99664	0.560357	0.454117	0.127926	155 (6.39)
DefaultRightThalamusProper	RACE_ETHNICITYBlack	-0.0301412	0.0765675	-0.393655	0.693873		0.00194809	0.877313	1	1.99664	0.560357	0.454117	0.127926	155 (6.39)
DefaultRightThalamusProper	RACE_ETHNICITYHispanic	-0.114031	0.0541432	-2.1061	0.0353057	*	0.00194809	0.185888	1	1.99664	0.560357	0.454117	0.127926	155 (6.39)
DefaultRightThalamusProper	RACE_ETHNICITYAsian	-0.171557	0.162923	-1.053	0.292455		0.00194809	0.629665	1	1.99664	0.560357	0.454117	0.127926	155 (6.39)
DefaultRightThalamusProper	RACE_ETHNICITYOther	-0.134826	0.0756626	-1.78193	0.0748947		0.00194809	0.296191	1	1.99664	0.560357	0.454117	0.127926	155 (6.39)
DefaultRightCaudate	(Intercept)	-0.0133239	0.0341756	-0.389866	0.696672		0.00107205	0.878195	1	2.02727	1.1095	0.29219	0.0784161	157 (6.48)
DefaultRightCaudate	anhedonia_ypresent	-0.119759	0.0748672	-1.59962	0.109823		0.00107205	0.380265	1	2.02727	1.1095	0.29219	0.0784161	157 (6.48)
DefaultRightCaudate	INTERVIEW_AGE	0.032098	0.0210099	1.52776	0.126713		0.00107205	0.4156	1	2.02727	1.1095	0.29219	0.0784161	157 (6.48)
DefaultRightCaudate	SEXFemale	0.0637109	0.0423408	1.50472	0.132537		0.00107205	0.424117	1	2.02727	1.1095	0.29219	0.0784161	157 (6.48)
DefaultRightCaudate	RACE_ETHNICITYBlack	-0.0485863	0.0764426	-0.635591	0.525107		0.00107205	0.780904	1	2.02727	1.1095	0.29219	0.0784161	157 (6.48)
DefaultRightCaudate	RACE_ETHNICITYHispanic	0.030553	0.0544079	0.561553	0.574476		0.00107205	0.806837	1	2.02727	1.1095	0.29219	0.0784161	157 (6.48)
DefaultRightCaudate	RACE_ETHNICITYAsian	-0.0528727	0.157128	-0.336495	0.736529		0.00107205	0.89809	1	2.02727	1.1095	0.29219	0.0784161	157 (6.48)
DefaultRightCaudate	RACE_ETHNICITYOther	-0.0862524	0.0744869	-1.15795	0.247005		0.00107205	0.586487	1	2.02727	1.1095	0.29219	0.0784161	157 (6.48)
DefaultRightPutamen	(Intercept)	0.0146608	0.0338985	0.432491	0.665426		-0.00144524	0.861719	1	2.03517	4.11342	0.0425442	0.0140182	151 (6.23)
DefaultRightPutamen	anhedonia_ypresent	-0.0519453	0.0754735	-0.688258	0.491361		-0.00144524	0.766733	1	2.03517	4.11342	0.0425442	0.0140182	151 (6.23)
DefaultRightPutamen	INTERVIEW_AGE	0.011159	0.0210207	0.530856	0.59557		-0.00144524	0.815938	1	2.03517	4.11342	0.0425442	0.0140182	151 (6.23)
DefaultRightPutamen	SEXFemale	0.0242482	0.0421739	0.574957	0.565377		-0.00144524	0.803613	1	2.03517	4.11342	0.0425442	0.0140182	151 (6.23)
DefaultRightPutamen	RACE_ETHNICITYBlack	-0.0840233	0.0765489	-1.09764	0.272478		-0.00144524	0.609426	1	2.03517	4.11342	0.0425442	0.0140182	151 (6.23)
DefaultRightPutamen	RACE_ETHNICITYHispanic	-0.0409859	0.0541963	-0.75625	0.449578		-0.00144524	0.748176	1	2.03517	4.11342	0.0425442	0.0140182	151 (6.23)
DefaultRightPutamen	RACE_ETHNICITYAsian	0.0503864	0.160773	0.3134	0.754006		-0.00144524	0.905494	1	2.03517	4.11342	0.0425442	0.0140182	151 (6.23)
DefaultRightPutamen	RACE_ETHNICITYOther	-0.0783056	0.0742236	-1.055	0.291539		-0.00144524	0.629665	1	2.03517	4.11342	0.0425442	0.0140182	151 (6.23)
DefaultRightPallidum	(Intercept)	0.0376484	0.0337747	1.11469	0.2651		0.00256587	0.603126	1	2.00677	1.60334	0.205431	0.0434813	128 (5.28)
DefaultRightPallidum	anhedonia_ypresent	-0.0235898	0.0749219	-0.314859	0.752898		0.00256587	0.905494	1	2.00677	1.60334	0.205431	0.0434813	128 (5.28)
DefaultRightPallidum	INTERVIEW_AGE	0.0134402	0.0208598	0.644309	0.51944		0.00256587	0.779072	1	2.00677	1.60334	0.205431	0.0434813	128 (5.28)
DefaultRightPallidum	SEXFemale	-0.0261355	0.0419835	-0.622518	0.533663		0.00256587	0.786519	1	2.00677	1.60334	0.205431	0.0434813	128 (5.28)
DefaultRightPallidum	RACE_ETHNICITYBlack	-0.245992	0.0757794	-3.24616	0.00118662	**	0.00256587	0.0191108	1	2.00677	1.60334	0.205431	0.0434813	128 (5.28)
DefaultRightPallidum	RACE_ETHNICITYHispanic	0.00951824	0.0538091	0.176889	0.859611		0.00256587	0.942377	1	2.00677	1.60334	0.205431	0.0434813	128 (5.28)
DefaultRightPallidum	RACE_ETHNICITYAsian	0.0631003	0.15873	0.397533	0.691012		0.00256587	0.877313	1	2.00677	1.60334	0.205431	0.0434813	128 (5.28)
DefaultRightPallidum	RACE_ETHNICITYOther	-0.0408231	0.0737101	-0.553833	0.579747		0.00256587	0.810089	1	2.00677	1.60334	0.205431	0.0434813	128 (5.28)
DefaultRightHippocampus	(Intercept)	0.0025712	0.0338818	0.0758872	0.939516		0.00104344	0.978695	1	1.96699	0.636959	0.424814	0.0100216	170 (7.01)
DefaultRightHippocampus	anhedonia_ypresent	-0.107976	0.0762419	-1.41623	0.156847		0.00104344	0.463722	1	1.96699	0.636959	0.424814	0.0100216	170 (7.01)
DefaultRightHippocampus	INTERVIEW_AGE	0.012302	0.0210577	0.584203	0.559143		0.00104344	0.800925	1	1.96699	0.636959	0.424814	0.0100216	170 (7.01)
DefaultRightHippocampus	SEXFemale	0.0693544	0.0423028	1.63948	0.101254		0.00104344	0.357025	1	1.96699	0.636959	0.424814	0.0100216	170 (7.01)
DefaultRightHippocampus	RACE_ETHNICITYBlack	-0.134847	0.0758993	-1.77665	0.0757607		0.00104344	0.29674	1	1.96699	0.636959	0.424814	0.0100216	170 (7.01)
DefaultRightHippocampus	RACE_ETHNICITYHispanic	-0.0433901	0.0545502	-0.795416	0.426455		0.00104344	0.732631	1	1.96699	0.636959	0.424814	0.0100216	170 (7.01)
DefaultRightHippocampus	RACE_ETHNICITYAsian	-0.130141	0.158704	-0.820022	0.41229		0.00104344	0.723872	1	1.96699	0.636959	0.424814	0.0100216	170 (7.01)
DefaultRightHippocampus	RACE_ETHNICITYOther	-0.0358614	0.074341	-0.48239	0.629576		0.00104344	0.838984	1	1.96699	0.636959	0.424814	0.0100216	170 (7.01)
DefaultRightAmygdala	(Intercept)	-0.0507791	0.0344473	-1.47411	0.140591		-0.00148776	0.434005	1	2.03362	0.0898044	0.764426	0.167197	138 (5.69)
DefaultRightAmygdala	anhedonia_ypresent	0.0235197	0.0749153	0.31395	0.753588		-0.00148776	0.905494	1	2.03362	0.0898044	0.764426	0.167197	138 (5.69)
DefaultRightAmygdala	INTERVIEW_AGE	0.0119941	0.0210048	0.571015	0.568046		-0.00148776	0.804266	1	2.03362	0.0898044	0.764426	0.167197	138 (5.69)
DefaultRightAmygdala	SEXFemale	0.0602144	0.0423889	1.42052	0.155592		-0.00148776	0.461141	1	2.03362	0.0898044	0.764426	0.167197	138 (5.69)
DefaultRightAmygdala	RACE_ETHNICITYBlack	0.00631754	0.0764282	0.0826599	0.934129		-0.00148776	0.977243	1	2.03362	0.0898044	0.764426	0.167197	138 (5.69)
DefaultRightAmygdala	RACE_ETHNICITYHispanic	0.0521852	0.0546564	0.954786	0.339787		-0.00148776	0.672976	1	2.03362	0.0898044	0.764426	0.167197	138 (5.69)
DefaultRightAmygdala	RACE_ETHNICITYAsian	-0.00309555	0.161341	-0.0191864	0.984694		-0.00148776	0.99194	1	2.03362	0.0898044	0.764426	0.167197	138 (5.69)
DefaultRightAmygdala	RACE_ETHNICITYOther	0.063005	0.0747352	0.843043	0.399293		-0.00148776	0.71426	1	2.03362	0.0898044	0.764426	0.167197	138 (5.69)
DefaultRightAccumbensArea	(Intercept)	0.0346235	0.0342049	1.01224	0.311531		0.00237463	0.644585	1	1.95031	0.0790405	0.778602	0.250297	108 (4.46)
DefaultRightAccumbensArea	anhedonia_ypresent	0.138605	0.0744542	1.86161	0.0627844		0.00237463	0.26363	1	1.95031	0.0790405	0.778602	0.250297	108 (4.46)
DefaultRightAccumbensArea	INTERVIEW_AGE	0.00543722	0.0208034	0.261362	0.793836		0.00237463	0.919174	1	1.95031	0.0790405	0.778602	0.250297	108 (4.46)
DefaultRightAccumbensArea	SEXFemale	-0.0109211	0.0421499	-0.259102	0.79558		0.00237463	0.919174	1	1.95031	0.0790405	0.778602	0.250297	108 (4.46)
DefaultRightAccumbensArea	RACE_ETHNICITYBlack	-0.168891	0.0771634	-2.18875	0.0287152	*	0.00237463	0.164625	1	1.95031	0.0790405	0.778602	0.250297	108 (4.46)
DefaultRightAccumbensArea	RACE_ETHNICITYHispanic	-0.138652	0.0540606	-2.56476	0.0103875	*	0.00237463	0.0839226	1	1.95031	0.0790405	0.778602	0.250297	108 (4.46)
DefaultRightAccumbensArea	RACE_ETHNICITYAsian	-0.10409	0.161221	-0.645635	0.51858		0.00237463	0.779072	1	1.95031	0.0790405	0.778602	0.250297	108 (4.46)
DefaultRightAccumbensArea	RACE_ETHNICITYOther	0.0296069	0.0740617	0.39976	0.68937		0.00237463	0.877119	1	1.95031	0.0790405	0.778602	0.250297	108 (4.46)
DefaultRightVentraldc	(Intercept)	0.0398452	0.0341468	1.16688	0.243382		-0.000491075	0.582747	1	2.05988	1.18731	0.275873	0.0596635	147 (6.06)
DefaultRightVentraldc	anhedonia_ypresent	0.00701341	0.0743561	0.0943219	0.924862		-0.000491075	0.973842	1	2.05988	1.18731	0.275873	0.0596635	147 (6.06)
DefaultRightVentraldc	INTERVIEW_AGE	-0.0161149	0.0210989	-0.763779	0.445078		-0.000491075	0.745419	1	2.05988	1.18731	0.275873	0.0596635	147 (6.06)
DefaultRightVentraldc	SEXFemale	-0.0138479	0.0422789	-0.327538	0.743291		-0.000491075	0.900781	1	2.05988	1.18731	0.275873	0.0596635	147 (6.06)
DefaultRightVentraldc	RACE_ETHNICITYBlack	-0.138959	0.076645	-1.81302	0.0699607		-0.000491075	0.28483	1	2.05988	1.18731	0.275873	0.0596635	147 (6.06)
DefaultRightVentraldc	RACE_ETHNICITYHispanic	-0.0671694	0.0542287	-1.23863	0.21561		-0.000491075	0.546391	1	2.05988	1.18731	0.275873	0.0596635	147 (6.06)
DefaultRightVentraldc	RACE_ETHNICITYAsian	-0.17974	0.160897	-1.11711	0.264066		-0.000491075	0.602453	1	2.05988	1.18731	0.275873	0.0596635	147 (6.06)
DefaultRightVentraldc	RACE_ETHNICITYOther	-0.0566915	0.0748247	-0.757658	0.448734		-0.000491075	0.74728	1	2.05988	1.18731	0.275873	0.0596635	147 (6.06)
DorsalAttentionLeftCerebellumCortex	(Intercept)	0.0508724	0.0339906	1.49666	0.134619		0.00071659	0.426538	1	1.97738	0.113594	0.736088	0.0528143	132 (5.45)
DorsalAttentionLeftCerebellumCortex	anhedonia_ypresent	0.0105155	0.0752406	0.139758	0.888863		0.00071659	0.955365	1	1.97738	0.113594	0.736088	0.0528143	132 (5.45)
DorsalAttentionLeftCerebellumCortex	INTERVIEW_AGE	-0.0131914	0.0209965	-0.628269	0.529891		0.00071659	0.783905	1	1.97738	0.113594	0.736088	0.0528143	132 (5.45)
DorsalAttentionLeftCerebellumCortex	SEXFemale	-0.0317387	0.0420867	-0.754127	0.450851		0.00071659	0.748199	1	1.97738	0.113594	0.736088	0.0528143	132 (5.45)
DorsalAttentionLeftCerebellumCortex	RACE_ETHNICITYBlack	-0.143964	0.0753638	-1.91025	0.0562263		0.00071659	0.245351	1	1.97738	0.113594	0.736088	0.0528143	132 (5.45)
DorsalAttentionLeftCerebellumCortex	RACE_ETHNICITYHispanic	-0.0652798	0.05388	-1.21158	0.225799		0.00071659	0.562889	1	1.97738	0.113594	0.736088	0.0528143	132 (5.45)
DorsalAttentionLeftCerebellumCortex	RACE_ETHNICITYAsian	0.140903	0.158884	0.886833	0.375262		0.00071659	0.69654	1	1.97738	0.113594	0.736088	0.0528143	132 (5.45)
DorsalAttentionLeftCerebellumCortex	RACE_ETHNICITYOther	-0.129359	0.0737771	-1.75337	0.0796722		0.00071659	0.306663	1	1.97738	0.113594	0.736088	0.0528143	132 (5.45)
DorsalAttentionLeftThalamusProper	(Intercept)	-0.0204747	0.0345194	-0.593135	0.55315		-0.000487579	0.795086	1	1.98084	0.209813	0.646914	0.193341	166 (6.85)
DorsalAttentionLeftThalamusProper	anhedonia_ypresent	0.0500873	0.0760493	0.658616	0.51021		-0.000487579	0.775926	1	1.98084	0.209813	0.646914	0.193341	166 (6.85)
DorsalAttentionLeftThalamusProper	INTERVIEW_AGE	-0.00455052	0.0210987	-0.215678	0.829258		-0.000487579	0.934355	1	1.98084	0.209813	0.646914	0.193341	166 (6.85)
DorsalAttentionLeftThalamusProper	SEXFemale	0.0434452	0.042676	1.01803	0.308776		-0.000487579	0.641666	1	1.98084	0.209813	0.646914	0.193341	166 (6.85)
DorsalAttentionLeftThalamusProper	RACE_ETHNICITYBlack	-0.105388	0.0780159	-1.35085	0.176878		-0.000487579	0.49429	1	1.98084	0.209813	0.646914	0.193341	166 (6.85)
DorsalAttentionLeftThalamusProper	RACE_ETHNICITYHispanic	0.0613304	0.0547608	1.11997	0.262846		-0.000487579	0.600791	1	1.98084	0.209813	0.646914	0.193341	166 (6.85)
DorsalAttentionLeftThalamusProper	RACE_ETHNICITYAsian	-0.0316371	0.159535	-0.198308	0.842822		-0.000487579	0.937296	1	1.98084	0.209813	0.646914	0.193341	166 (6.85)
DorsalAttentionLeftThalamusProper	RACE_ETHNICITYOther	-0.0459016	0.0755744	-0.607369	0.543667		-0.000487579	0.792949	1	1.98084	0.209813	0.646914	0.193341	166 (6.85)
DorsalAttentionLeftCaudate	(Intercept)	0.0506459	0.0341416	1.48341	0.138105		0.00759211	0.432151	1	2.00785	0.691645	0.405605	0.138103	145 (5.98)
DorsalAttentionLeftCaudate	anhedonia_ypresent	-0.112712	0.0745469	-1.51196	0.130684		0.00759211	0.422542	1	2.00785	0.691645	0.405605	0.138103	145 (5.98)
DorsalAttentionLeftCaudate	INTERVIEW_AGE	-0.0146715	0.0209478	-0.700386	0.483758		0.00759211	0.765013	1	2.00785	0.691645	0.405605	0.138103	145 (5.98)
DorsalAttentionLeftCaudate	SEXFemale	-0.123604	0.0422338	-2.92667	0.0034602	**	0.00759211	0.0373153	1	2.00785	0.691645	0.405605	0.138103	145 (5.98)
DorsalAttentionLeftCaudate	RACE_ETHNICITYBlack	0.043889	0.0766836	0.572338	0.567149		0.00759211	0.804266	1	2.00785	0.691645	0.405605	0.138103	145 (5.98)
DorsalAttentionLeftCaudate	RACE_ETHNICITYHispanic	0.132245	0.0541426	2.44253	0.0146606	*	0.00759211	0.106181	1	2.00785	0.691645	0.405605	0.138103	145 (5.98)
DorsalAttentionLeftCaudate	RACE_ETHNICITYAsian	0.0986278	0.158578	0.621953	0.534036		0.00759211	0.786594	1	2.00785	0.691645	0.405605	0.138103	145 (5.98)
DorsalAttentionLeftCaudate	RACE_ETHNICITYOther	-0.14183	0.0744037	-1.90622	0.0567473		0.00759211	0.246745	1	2.00785	0.691645	0.405605	0.138103	145 (5.98)
DorsalAttentionLeftPutamen	(Intercept)	0.107943	0.0338904	3.18505	0.00146663	**	0.0134173	0.0217595	1	2.06168	4.58053	0.0323371	0.165956	112 (4.62)
DorsalAttentionLeftPutamen	anhedonia_ypresent	0.0193895	0.0728836	0.266034	0.790237		0.0134173	0.918173	1	2.06168	4.58053	0.0323371	0.165956	112 (4.62)
DorsalAttentionLeftPutamen	INTERVIEW_AGE	-0.0550797	0.0207314	-2.65682	0.00794264	**	0.0134173	0.0691943	1	2.06168	4.58053	0.0323371	0.165956	112 (4.62)
DorsalAttentionLeftPutamen	SEXFemale	-0.220984	0.0418225	-5.28384	1.38393e-07	***	0.0134173	1.30303e-05	0.000338787	2.06168	4.58053	0.0323371	0.165956	112 (4.62)
DorsalAttentionLeftPutamen	RACE_ETHNICITYBlack	0.0569923	0.0748139	0.761787	0.446265		0.0134173	0.745419	1	2.06168	4.58053	0.0323371	0.165956	112 (4.62)
DorsalAttentionLeftPutamen	RACE_ETHNICITYHispanic	-0.0163076	0.0540272	-0.30184	0.762801		0.0134173	0.907796	1	2.06168	4.58053	0.0323371	0.165956	112 (4.62)
DorsalAttentionLeftPutamen	RACE_ETHNICITYAsian	0.110377	0.160072	0.689543	0.490551		0.0134173	0.766733	1	2.06168	4.58053	0.0323371	0.165956	112 (4.62)
DorsalAttentionLeftPutamen	RACE_ETHNICITYOther	-0.0692833	0.0731742	-0.946827	0.343826		0.0134173	0.675511	1	2.06168	4.58053	0.0323371	0.165956	112 (4.62)
DorsalAttentionLeftPallidum	(Intercept)	-0.0213031	0.0337803	-0.630638	0.52834		-0.000110226	0.783389	1	2.04716	0.943183	0.33146	0.0550628	106 (4.37)
DorsalAttentionLeftPallidum	anhedonia_ypresent	-0.131314	0.0748017	-1.7555	0.0793069		-0.000110226	0.306663	1	2.04716	0.943183	0.33146	0.0550628	106 (4.37)
DorsalAttentionLeftPallidum	INTERVIEW_AGE	0.00933539	0.0208992	0.446687	0.655143		-0.000110226	0.8579	1	2.04716	0.943183	0.33146	0.0550628	106 (4.37)
DorsalAttentionLeftPallidum	SEXFemale	0.0578615	0.0418633	1.38215	0.167058		-0.000110226	0.481405	1	2.04716	0.943183	0.33146	0.0550628	106 (4.37)
DorsalAttentionLeftPallidum	RACE_ETHNICITYBlack	-0.0137247	0.0754501	-0.181905	0.855673		-0.000110226	0.94185	1	2.04716	0.943183	0.33146	0.0550628	106 (4.37)
DorsalAttentionLeftPallidum	RACE_ETHNICITYHispanic	-0.00498171	0.0535858	-0.0929671	0.925938		-0.000110226	0.973842	1	2.04716	0.943183	0.33146	0.0550628	106 (4.37)
DorsalAttentionLeftPallidum	RACE_ETHNICITYAsian	-0.0215567	0.157077	-0.137236	0.890856		-0.000110226	0.956451	1	2.04716	0.943183	0.33146	0.0550628	106 (4.37)
DorsalAttentionLeftPallidum	RACE_ETHNICITYOther	0.0736142	0.0734407	1.00236	0.316274		-0.000110226	0.650621	1	2.04716	0.943183	0.33146	0.0550628	106 (4.37)
DorsalAttentionBrainStem	(Intercept)	-0.0745958	0.0337651	-2.20926	0.0272543	*	0.0175321	0.160321	1	2.02947	0.040073	0.841338	0.185451	100 (4.13)
DorsalAttentionBrainStem	anhedonia_ypresent	-0.0769871	0.0732909	-1.05043	0.293629		0.0175321	0.630398	1	2.02947	0.040073	0.841338	0.185451	100 (4.13)
DorsalAttentionBrainStem	INTERVIEW_AGE	0.00541743	0.0206021	0.262955	0.792608		0.0175321	0.918705	1	2.02947	0.040073	0.841338	0.185451	100 (4.13)
DorsalAttentionBrainStem	SEXFemale	0.254171	0.0416437	6.10347	1.21327e-09	***	0.0175321	2.70008e-07	2.97009e-06	2.02947	0.040073	0.841338	0.185451	100 (4.13)
DorsalAttentionBrainStem	RACE_ETHNICITYBlack	-0.158941	0.0750785	-2.117	0.034366	*	0.0175321	0.182887	1	2.02947	0.040073	0.841338	0.185451	100 (4.13)
DorsalAttentionBrainStem	RACE_ETHNICITYHispanic	-0.113297	0.05347	-2.11888	0.0342067	*	0.0175321	0.182834	1	2.02947	0.040073	0.841338	0.185451	100 (4.13)
DorsalAttentionBrainStem	RACE_ETHNICITYAsian	-0.0604217	0.157826	-0.382838	0.701875		0.0175321	0.879769	1	2.02947	0.040073	0.841338	0.185451	100 (4.13)
DorsalAttentionBrainStem	RACE_ETHNICITYOther	-0.0829036	0.0743181	-1.11552	0.264741		0.0175321	0.603061	1	2.02947	0.040073	0.841338	0.185451	100 (4.13)
DorsalAttentionLeftHippocampus	(Intercept)	0.0426423	0.0333302	1.27939	0.200888		0.0127277	0.531518	1	2.06051	1.63283	0.201313	0	99 (4.08)
DorsalAttentionLeftHippocampus	anhedonia_ypresent	0.250548	0.0739247	3.38923	0.000712637	***	0.0127277	0.0128275	1	2.06051	1.63283	0.201313	0	99 (4.08)
DorsalAttentionLeftHippocampus	INTERVIEW_AGE	-0.025613	0.0206636	-1.23952	0.215278		0.0127277	0.546207	1	2.06051	1.63283	0.201313	0	99 (4.08)
DorsalAttentionLeftHippocampus	SEXFemale	-0.177746	0.0413729	-4.29618	1.8094e-05	***	0.0127277	0.000671122	0.044294	2.06051	1.63283	0.201313	0	99 (4.08)
DorsalAttentionLeftHippocampus	RACE_ETHNICITYBlack	0.1254	0.0738811	1.69732	0.0897704		0.0127277	0.332967	1	2.06051	1.63283	0.201313	0	99 (4.08)
DorsalAttentionLeftHippocampus	RACE_ETHNICITYHispanic	0.0465409	0.0531176	0.876185	0.38102		0.0127277	0.701307	1	2.06051	1.63283	0.201313	0	99 (4.08)
DorsalAttentionLeftHippocampus	RACE_ETHNICITYAsian	-0.0839498	0.15767	-0.532439	0.594473		0.0127277	0.815734	1	2.06051	1.63283	0.201313	0	99 (4.08)
DorsalAttentionLeftHippocampus	RACE_ETHNICITYOther	0.0230699	0.0726571	0.317518	0.750879		0.0127277	0.905494	1	2.06051	1.63283	0.201313	0	99 (4.08)
DorsalAttentionLeftAmygdala	(Intercept)	0.00226277	0.0337291	0.0670866	0.946519		0.00234011	0.980981	1	2.01508	0.0371455	0.847169	0	132 (5.45)
DorsalAttentionLeftAmygdala	anhedonia_ypresent	0.117694	0.0744717	1.58039	0.114156		0.00234011	0.389212	1	2.01508	0.0371455	0.847169	0	132 (5.45)
DorsalAttentionLeftAmygdala	INTERVIEW_AGE	-0.0313121	0.0209453	-1.49495	0.135067		0.00234011	0.427188	1	2.01508	0.0371455	0.847169	0	132 (5.45)
DorsalAttentionLeftAmygdala	SEXFemale	0.0527584	0.041878	1.25981	0.207867		0.00234011	0.539616	1	2.01508	0.0371455	0.847169	0	132 (5.45)
DorsalAttentionLeftAmygdala	RACE_ETHNICITYBlack	-0.0274056	0.0747719	-0.366523	0.714009		0.00234011	0.888286	1	2.01508	0.0371455	0.847169	0	132 (5.45)
DorsalAttentionLeftAmygdala	RACE_ETHNICITYHispanic	-0.129666	0.0539232	-2.40463	0.0162679	*	0.00234011	0.114108	1	2.01508	0.0371455	0.847169	0	132 (5.45)
DorsalAttentionLeftAmygdala	RACE_ETHNICITYAsian	-0.182377	0.156685	-1.16397	0.244557		0.00234011	0.58314	1	2.01508	0.0371455	0.847169	0	132 (5.45)
DorsalAttentionLeftAmygdala	RACE_ETHNICITYOther	-0.0630923	0.0739869	-0.852749	0.393888		0.00234011	0.710764	1	2.01508	0.0371455	0.847169	0	132 (5.45)
DorsalAttentionLeftAccumbensArea	(Intercept)	-0.00477709	0.0337113	-0.141706	0.887325		0.00797411	0.955365	1	2.01047	1.32593	0.249531	0.0577655	112 (4.62)
DorsalAttentionLeftAccumbensArea	anhedonia_ypresent	-0.160833	0.0737059	-2.1821	0.0292031	*	0.00797411	0.165538	1	2.01047	1.32593	0.249531	0.0577655	112 (4.62)
DorsalAttentionLeftAccumbensArea	INTERVIEW_AGE	-0.0336747	0.0207389	-1.62375	0.104567		0.00797411	0.364644	1	2.01047	1.32593	0.249531	0.0577655	112 (4.62)
DorsalAttentionLeftAccumbensArea	SEXFemale	0.105205	0.041738	2.52061	0.0117821	*	0.00797411	0.0906999	1	2.01047	1.32593	0.249531	0.0577655	112 (4.62)
DorsalAttentionLeftAccumbensArea	RACE_ETHNICITYBlack	-0.229393	0.0746486	-3.07296	0.00214425	**	0.00797411	0.0277732	1	2.01047	1.32593	0.249531	0.0577655	112 (4.62)
DorsalAttentionLeftAccumbensArea	RACE_ETHNICITYHispanic	-0.0548498	0.0535259	-1.02473	0.305597		0.00797411	0.638736	1	2.01047	1.32593	0.249531	0.0577655	112 (4.62)
DorsalAttentionLeftAccumbensArea	RACE_ETHNICITYAsian	0.0734939	0.158291	0.464296	0.642479		0.00797411	0.84878	1	2.01047	1.32593	0.249531	0.0577655	112 (4.62)
DorsalAttentionLeftAccumbensArea	RACE_ETHNICITYOther	-0.0100652	0.0735776	-0.136798	0.891203		0.00797411	0.956451	1	2.01047	1.32593	0.249531	0.0577655	112 (4.62)
DorsalAttentionLeftVentraldc	(Intercept)	0.01302	0.03373	0.386007	0.699527		0.0109014	0.878278	1	1.95666	0.135758	0.712535	0.15759	94 (3.88)
DorsalAttentionLeftVentraldc	anhedonia_ypresent	-0.15482	0.0736739	-2.10143	0.035711	*	0.0109014	0.185888	1	1.95666	0.135758	0.712535	0.15759	94 (3.88)
DorsalAttentionLeftVentraldc	INTERVIEW_AGE	0.00646869	0.0207196	0.312201	0.754916		0.0109014	0.905494	1	1.95666	0.135758	0.712535	0.15759	94 (3.88)
DorsalAttentionLeftVentraldc	SEXFemale	0.0376543	0.0417064	0.902841	0.366704		0.0109014	0.691063	1	1.95666	0.135758	0.712535	0.15759	94 (3.88)
DorsalAttentionLeftVentraldc	RACE_ETHNICITYBlack	-0.325408	0.0746633	-4.35833	1.36765e-05	***	0.0109014	0.00053617	0.0334801	1.95666	0.135758	0.712535	0.15759	94 (3.88)
DorsalAttentionLeftVentraldc	RACE_ETHNICITYHispanic	0.0721809	0.0536772	1.34472	0.178847		0.0109014	0.496955	1	1.95666	0.135758	0.712535	0.15759	94 (3.88)
DorsalAttentionLeftVentraldc	RACE_ETHNICITYAsian	0.156685	0.158387	0.989259	0.32264		0.0109014	0.655815	1	1.95666	0.135758	0.712535	0.15759	94 (3.88)
DorsalAttentionLeftVentraldc	RACE_ETHNICITYOther	-0.0462878	0.0738415	-0.626853	0.530817		0.0109014	0.783905	1	1.95666	0.135758	0.712535	0.15759	94 (3.88)
DorsalAttentionRightCerebellumCortex	(Intercept)	0.049498	0.03401	1.45539	0.145698		0.00714008	0.442516	1	2.05163	0.568938	0.450681	0.150999	133 (5.49)
DorsalAttentionRightCerebellumCortex	anhedonia_ypresent	-0.0633354	0.0746977	-0.84789	0.396588		0.00714008	0.712638	1	2.05163	0.568938	0.450681	0.150999	133 (5.49)
DorsalAttentionRightCerebellumCortex	INTERVIEW_AGE	0.0587172	0.0208914	2.81059	0.00498723	**	0.00714008	0.0484474	1	2.05163	0.568938	0.450681	0.150999	133 (5.49)
DorsalAttentionRightCerebellumCortex	SEXFemale	-0.144645	0.042155	-3.43125	0.000611491	***	0.00714008	0.0115148	1	2.05163	0.568938	0.450681	0.150999	133 (5.49)
DorsalAttentionRightCerebellumCortex	RACE_ETHNICITYBlack	0.0489003	0.0769038	0.635863	0.524929		0.00714008	0.780904	1	2.05163	0.568938	0.450681	0.150999	133 (5.49)
DorsalAttentionRightCerebellumCortex	RACE_ETHNICITYHispanic	0.0744657	0.0539863	1.37934	0.167924		0.00714008	0.48192	1	2.05163	0.568938	0.450681	0.150999	133 (5.49)
DorsalAttentionRightCerebellumCortex	RACE_ETHNICITYAsian	0.191546	0.160498	1.19345	0.232816		0.00714008	0.573374	1	2.05163	0.568938	0.450681	0.150999	133 (5.49)
DorsalAttentionRightCerebellumCortex	RACE_ETHNICITYOther	0.012419	0.07487	0.165874	0.868271		0.00714008	0.946361	1	2.05163	0.568938	0.450681	0.150999	133 (5.49)
DorsalAttentionRightThalamusProper	(Intercept)	0.0278713	0.0342513	0.81373	0.415885		0.0136705	0.72565	1	1.98401	1.65602	0.198142	0.220856	146 (6.02)
DorsalAttentionRightThalamusProper	anhedonia_ypresent	-0.055154	0.0735731	-0.749648	0.453544		0.0136705	0.748199	1	1.98401	1.65602	0.198142	0.220856	146 (6.02)
DorsalAttentionRightThalamusProper	INTERVIEW_AGE	0.0302218	0.020863	1.44859	0.147591		0.0136705	0.446856	1	1.98401	1.65602	0.198142	0.220856	146 (6.02)
DorsalAttentionRightThalamusProper	SEXFemale	-0.184286	0.04221	-4.36592	1.32267e-05	***	0.0136705	0.00053617	0.032379	1.98401	1.65602	0.198142	0.220856	146 (6.02)
DorsalAttentionRightThalamusProper	RACE_ETHNICITYBlack	0.216325	0.0772483	2.80039	0.00514735	**	0.0136705	0.0493859	1	1.98401	1.65602	0.198142	0.220856	146 (6.02)
DorsalAttentionRightThalamusProper	RACE_ETHNICITYHispanic	0.106606	0.054271	1.96433	0.0496136	*	0.0136705	0.228297	1	1.98401	1.65602	0.198142	0.220856	146 (6.02)
DorsalAttentionRightThalamusProper	RACE_ETHNICITYAsian	0.33631	0.156558	2.14815	0.031807	*	0.0136705	0.172917	1	1.98401	1.65602	0.198142	0.220856	146 (6.02)
DorsalAttentionRightThalamusProper	RACE_ETHNICITYOther	0.177369	0.0745313	2.3798	0.0174044	*	0.0136705	0.11835	1	1.98401	1.65602	0.198142	0.220856	146 (6.02)
DorsalAttentionRightCaudate	(Intercept)	0.00543905	0.0337254	0.161275	0.871891		0.004693	0.949391	1	1.945	2.93136	0.0868744	0.0314692	123 (5.07)
DorsalAttentionRightCaudate	anhedonia_ypresent	-0.0395607	0.0743857	-0.531831	0.594894		0.004693	0.815855	1	1.945	2.93136	0.0868744	0.0314692	123 (5.07)
DorsalAttentionRightCaudate	INTERVIEW_AGE	-0.0675827	0.0207884	-3.25099	0.00116671	**	0.004693	0.0189146	1	1.945	2.93136	0.0868744	0.0314692	123 (5.07)
DorsalAttentionRightCaudate	SEXFemale	0.0474116	0.0418759	1.13219	0.257672		0.004693	0.59608	1	1.945	2.93136	0.0868744	0.0314692	123 (5.07)
DorsalAttentionRightCaudate	RACE_ETHNICITYBlack	-0.144556	0.0753621	-1.91816	0.0552152		0.004693	0.242234	1	1.945	2.93136	0.0868744	0.0314692	123 (5.07)
DorsalAttentionRightCaudate	RACE_ETHNICITYHispanic	-0.0216175	0.0536833	-0.402685	0.687217		0.004693	0.875746	1	1.945	2.93136	0.0868744	0.0314692	123 (5.07)
DorsalAttentionRightCaudate	RACE_ETHNICITYAsian	0.0799131	0.156623	0.510227	0.609942		0.004693	0.827223	1	1.945	2.93136	0.0868744	0.0314692	123 (5.07)
DorsalAttentionRightCaudate	RACE_ETHNICITYOther	-0.0969865	0.0735558	-1.31854	0.187454		0.004693	0.509875	1	1.945	2.93136	0.0868744	0.0314692	123 (5.07)
DorsalAttentionRightPutamen	(Intercept)	0.0286225	0.0338615	0.845281	0.398043		0.00238558	0.713331	1	1.9795	1.62293	0.202684	0	142 (5.86)
DorsalAttentionRightPutamen	anhedonia_ypresent	-0.0804411	0.0746753	-1.07721	0.281499		0.00238558	0.619147	1	1.9795	1.62293	0.202684	0	142 (5.86)
DorsalAttentionRightPutamen	INTERVIEW_AGE	-0.0475341	0.020982	-2.26547	0.0235773	*	0.00238558	0.145018	1	1.9795	1.62293	0.202684	0	142 (5.86)
DorsalAttentionRightPutamen	SEXFemale	0.0249421	0.0419811	0.594127	0.552486		0.00238558	0.795086	1	1.9795	1.62293	0.202684	0	142 (5.86)
DorsalAttentionRightPutamen	RACE_ETHNICITYBlack	-0.142089	0.0745245	-1.90661	0.0566968		0.00238558	0.246745	1	1.9795	1.62293	0.202684	0	142 (5.86)
DorsalAttentionRightPutamen	RACE_ETHNICITYHispanic	-0.0354633	0.0540041	-0.656679	0.511454		0.00238558	0.776699	1	1.9795	1.62293	0.202684	0	142 (5.86)
DorsalAttentionRightPutamen	RACE_ETHNICITYAsian	-0.164125	0.15851	-1.03542	0.300582		0.00238558	0.6333	1	1.9795	1.62293	0.202684	0	142 (5.86)
DorsalAttentionRightPutamen	RACE_ETHNICITYOther	-0.105463	0.0737659	-1.42969	0.152943		0.00238558	0.456751	1	1.9795	1.62293	0.202684	0	142 (5.86)
DorsalAttentionRightPallidum	(Intercept)	0.0278521	0.0339716	0.819864	0.41238		0.00420562	0.723872	1	2.01001	3.24071	0.0718295	0.0537852	157 (6.48)
DorsalAttentionRightPallidum	anhedonia_ypresent	-0.0925515	0.0748624	-1.23629	0.21648		0.00420562	0.547191	1	2.01001	3.24071	0.0718295	0.0537852	157 (6.48)
DorsalAttentionRightPallidum	INTERVIEW_AGE	-0.00678443	0.0209622	-0.32365	0.746233		0.00420562	0.902113	1	2.01001	3.24071	0.0718295	0.0537852	157 (6.48)
DorsalAttentionRightPallidum	SEXFemale	-0.124544	0.0422418	-2.94835	0.0032275	**	0.00420562	0.035982	1	2.01001	3.24071	0.0718295	0.0537852	157 (6.48)
DorsalAttentionRightPallidum	RACE_ETHNICITYBlack	0.085519	0.075629	1.13077	0.258272		0.00420562	0.59608	1	2.01001	3.24071	0.0718295	0.0537852	157 (6.48)
DorsalAttentionRightPallidum	RACE_ETHNICITYHispanic	0.130345	0.0542963	2.40062	0.0164475	*	0.00420562	0.115039	1	2.01001	3.24071	0.0718295	0.0537852	157 (6.48)
DorsalAttentionRightPallidum	RACE_ETHNICITYAsian	0.165635	0.158627	1.04417	0.296516		0.00420562	0.630398	1	2.01001	3.24071	0.0718295	0.0537852	157 (6.48)
DorsalAttentionRightPallidum	RACE_ETHNICITYOther	0.0449781	0.0746064	0.602872	0.546654		0.00420562	0.794146	1	2.01001	3.24071	0.0718295	0.0537852	157 (6.48)
DorsalAttentionRightHippocampus	(Intercept)	0.0101312	0.0342247	0.296019	0.767243		-0.00101963	0.909104	1	2.00906	0.269523	0.603652	0.140665	144 (5.94)
DorsalAttentionRightHippocampus	anhedonia_ypresent	-0.0189672	0.0752299	-0.252123	0.800968		-0.00101963	0.922651	1	2.00906	0.269523	0.603652	0.140665	144 (5.94)
DorsalAttentionRightHippocampus	INTERVIEW_AGE	0.0052804	0.0210922	0.250348	0.802341		-0.00101963	0.922835	1	2.00906	0.269523	0.603652	0.140665	144 (5.94)
DorsalAttentionRightHippocampus	SEXFemale	-0.0144818	0.0423977	-0.34157	0.732706		-0.00101963	0.895489	1	2.00906	0.269523	0.603652	0.140665	144 (5.94)
DorsalAttentionRightHippocampus	RACE_ETHNICITYBlack	-0.046504	0.0772856	-0.601716	0.547423		-0.00101963	0.794146	1	2.00906	0.269523	0.603652	0.140665	144 (5.94)
DorsalAttentionRightHippocampus	RACE_ETHNICITYHispanic	0.0449654	0.054573	0.823949	0.410055		-0.00101963	0.723804	1	2.00906	0.269523	0.603652	0.140665	144 (5.94)
DorsalAttentionRightHippocampus	RACE_ETHNICITYAsian	0.140747	0.159354	0.883237	0.377202		-0.00101963	0.696674	1	2.00906	0.269523	0.603652	0.140665	144 (5.94)
DorsalAttentionRightHippocampus	RACE_ETHNICITYOther	-0.102071	0.07416	-1.37636	0.168847		-0.00101963	0.483435	1	2.00906	0.269523	0.603652	0.140665	144 (5.94)
DorsalAttentionRightAmygdala	(Intercept)	0.0527096	0.0337466	1.56192	0.118444		0.00134397	0.398283	1	1.96556	5.16994	0.022981	0.0642647	110 (4.54)
DorsalAttentionRightAmygdala	anhedonia_ypresent	0.063223	0.0742612	0.85136	0.394658		0.00134397	0.710764	1	1.96556	5.16994	0.022981	0.0642647	110 (4.54)
DorsalAttentionRightAmygdala	INTERVIEW_AGE	-0.0293366	0.0208531	-1.40682	0.159615		0.00134397	0.46851	1	1.96556	5.16994	0.022981	0.0642647	110 (4.54)
DorsalAttentionRightAmygdala	SEXFemale	-0.101692	0.041859	-2.42939	0.0152003	*	0.00134397	0.109765	1	1.96556	5.16994	0.022981	0.0642647	110 (4.54)
DorsalAttentionRightAmygdala	RACE_ETHNICITYBlack	0.0393732	0.0753507	0.522532	0.60135		0.00134397	0.820571	1	1.96556	5.16994	0.022981	0.0642647	110 (4.54)
DorsalAttentionRightAmygdala	RACE_ETHNICITYHispanic	-0.0233154	0.053799	-0.433379	0.66478		0.00134397	0.861685	1	1.96556	5.16994	0.022981	0.0642647	110 (4.54)
DorsalAttentionRightAmygdala	RACE_ETHNICITYAsian	-0.0110889	0.158843	-0.06981	0.944351		0.00134397	0.979979	1	1.96556	5.16994	0.022981	0.0642647	110 (4.54)
DorsalAttentionRightAmygdala	RACE_ETHNICITYOther	-0.0772457	0.07382	-1.04641	0.295484		0.00134397	0.630398	1	1.96556	5.16994	0.022981	0.0642647	110 (4.54)
DorsalAttentionRightAccumbensArea	(Intercept)	0.0249182	0.0340407	0.732012	0.464236		-0.000849839	0.752567	1	2.02069	0.0520954	0.819456	0.0860838	135 (5.57)
DorsalAttentionRightAccumbensArea	anhedonia_ypresent	-0.0879098	0.0746251	-1.17802	0.238912		-0.000849839	0.581367	1	2.02069	0.0520954	0.819456	0.0860838	135 (5.57)
DorsalAttentionRightAccumbensArea	INTERVIEW_AGE	0.008841	0.0209978	0.421044	0.673762		-0.000849839	0.867986	1	2.02069	0.0520954	0.819456	0.0860838	135 (5.57)
DorsalAttentionRightAccumbensArea	SEXFemale	-0.00508627	0.0422203	-0.12047	0.904122		-0.000849839	0.964838	1	2.02069	0.0520954	0.819456	0.0860838	135 (5.57)
DorsalAttentionRightAccumbensArea	RACE_ETHNICITYBlack	-0.107694	0.0766152	-1.40565	0.159965		-0.000849839	0.468816	1	2.02069	0.0520954	0.819456	0.0860838	135 (5.57)
DorsalAttentionRightAccumbensArea	RACE_ETHNICITYHispanic	-0.0425914	0.0543471	-0.783692	0.433302		-0.000849839	0.737125	1	2.02069	0.0520954	0.819456	0.0860838	135 (5.57)
DorsalAttentionRightAccumbensArea	RACE_ETHNICITYAsian	0.0496409	0.159115	0.311982	0.755083		-0.000849839	0.905494	1	2.02069	0.0520954	0.819456	0.0860838	135 (5.57)
DorsalAttentionRightAccumbensArea	RACE_ETHNICITYOther	0.022718	0.0732958	0.30995	0.756628		-0.000849839	0.905862	1	2.02069	0.0520954	0.819456	0.0860838	135 (5.57)
DorsalAttentionRightVentraldc	(Intercept)	-0.0470439	0.034339	-1.36999	0.170827		0.00802189	0.485286	1	1.96781	0.383182	0.535905	0.167895	154 (6.35)
DorsalAttentionRightVentraldc	anhedonia_ypresent	-0.14235	0.0740657	-1.92194	0.0547392		0.00802189	0.24188	1	1.96781	0.383182	0.535905	0.167895	154 (6.35)
DorsalAttentionRightVentraldc	INTERVIEW_AGE	-0.0165889	0.0209763	-0.790839	0.429121		0.00802189	0.735636	1	1.96781	0.383182	0.535905	0.167895	154 (6.35)
DorsalAttentionRightVentraldc	SEXFemale	0.164069	0.0423491	3.87419	0.00011002	***	0.00802189	0.00302618	0.26933	1.96781	0.383182	0.535905	0.167895	154 (6.35)
DorsalAttentionRightVentraldc	RACE_ETHNICITYBlack	-0.143806	0.0767296	-1.8742	0.0610323		0.00802189	0.258873	1	1.96781	0.383182	0.535905	0.167895	154 (6.35)
DorsalAttentionRightVentraldc	RACE_ETHNICITYHispanic	-0.0357887	0.0543655	-0.658298	0.510414		0.00802189	0.775926	1	1.96781	0.383182	0.535905	0.167895	154 (6.35)
DorsalAttentionRightVentraldc	RACE_ETHNICITYAsian	-0.109368	0.158708	-0.689114	0.490822		0.00802189	0.766733	1	1.96781	0.383182	0.535905	0.167895	154 (6.35)
DorsalAttentionRightVentraldc	RACE_ETHNICITYOther	0.0183551	0.074533	0.246268	0.805497		0.00802189	0.924579	1	1.96781	0.383182	0.535905	0.167895	154 (6.35)
FrontoParietalLeftCerebellumCortex	(Intercept)	0.00574783	0.0337792	0.170159	0.8649		0.00555974	0.94548	1	2.03945	0.239709	0.624417	0	141 (5.82)
FrontoParietalLeftCerebellumCortex	anhedonia_ypresent	-0.0080198	0.0742656	-0.107988	0.914015		0.00555974	0.969457	1	2.03945	0.239709	0.624417	0	141 (5.82)
FrontoParietalLeftCerebellumCortex	INTERVIEW_AGE	0.0356182	0.0209391	1.70104	0.0890722		0.00555974	0.33152	1	2.03945	0.239709	0.624417	0	141 (5.82)
FrontoParietalLeftCerebellumCortex	SEXFemale	-0.0477812	0.0419132	-1.14	0.254404		0.00555974	0.5937	1	2.03945	0.239709	0.624417	0	141 (5.82)
FrontoParietalLeftCerebellumCortex	RACE_ETHNICITYBlack	0.282643	0.075679	3.73476	0.000192514	***	0.00555974	0.00484475	0.471275	2.03945	0.239709	0.624417	0	141 (5.82)
FrontoParietalLeftCerebellumCortex	RACE_ETHNICITYHispanic	-0.0233371	0.0537933	-0.43383	0.664453		0.00555974	0.861685	1	2.03945	0.239709	0.624417	0	141 (5.82)
FrontoParietalLeftCerebellumCortex	RACE_ETHNICITYAsian	-0.0047287	0.156439	-0.0302272	0.975889		0.00555974	0.991915	1	2.03945	0.239709	0.624417	0	141 (5.82)
FrontoParietalLeftCerebellumCortex	RACE_ETHNICITYOther	-0.0296968	0.073711	-0.402881	0.687073		0.00555974	0.875746	1	2.03945	0.239709	0.624417	0	141 (5.82)
FrontoParietalLeftThalamusProper	(Intercept)	0.0232972	0.0339968	0.685275	0.49324		0.003916	0.76779	1	2.04511	1.85448	0.173263	0.0811158	142 (5.86)
FrontoParietalLeftThalamusProper	anhedonia_ypresent	-0.141309	0.075112	-1.88131	0.0600581		0.003916	0.255883	1	2.04511	1.85448	0.173263	0.0811158	142 (5.86)
FrontoParietalLeftThalamusProper	INTERVIEW_AGE	0.0150852	0.0209521	0.719986	0.471608		0.003916	0.756253	1	2.04511	1.85448	0.173263	0.0811158	142 (5.86)
FrontoParietalLeftThalamusProper	SEXFemale	0.0415397	0.0421613	0.985258	0.324602		0.003916	0.656715	1	2.04511	1.85448	0.173263	0.0811158	142 (5.86)
FrontoParietalLeftThalamusProper	RACE_ETHNICITYBlack	-0.0212996	0.0756802	-0.281442	0.778397		0.003916	0.915331	1	2.04511	1.85448	0.173263	0.0811158	142 (5.86)
FrontoParietalLeftThalamusProper	RACE_ETHNICITYHispanic	-0.0899701	0.0542702	-1.65782	0.0974921		0.003916	0.352395	1	2.04511	1.85448	0.173263	0.0811158	142 (5.86)
FrontoParietalLeftThalamusProper	RACE_ETHNICITYAsian	-0.456398	0.158703	-2.87579	0.00406763	**	0.003916	0.0418385	1	2.04511	1.85448	0.173263	0.0811158	142 (5.86)
FrontoParietalLeftThalamusProper	RACE_ETHNICITYOther	-0.0308669	0.0746194	-0.413658	0.679164		0.003916	0.87138	1	2.04511	1.85448	0.173263	0.0811158	142 (5.86)
FrontoParietalLeftCaudate	(Intercept)	0.0481371	0.0334951	1.43714	0.150814		0.00375088	0.453555	1	2.02443	0.218789	0.639964	0.00427331	122 (5.03)
FrontoParietalLeftCaudate	anhedonia_ypresent	-0.0983234	0.0740238	-1.32827	0.184222		0.00375088	0.505578	1	2.02443	0.218789	0.639964	0.00427331	122 (5.03)
FrontoParietalLeftCaudate	INTERVIEW_AGE	-0.000447412	0.0208437	-0.0214651	0.982877		0.00375088	0.99194	1	2.02443	0.218789	0.639964	0.00427331	122 (5.03)
FrontoParietalLeftCaudate	SEXFemale	0.0119887	0.0417884	0.28689	0.774223		0.00375088	0.912077	1	2.02443	0.218789	0.639964	0.00427331	122 (5.03)
FrontoParietalLeftCaudate	RACE_ETHNICITYBlack	-0.262624	0.0757529	-3.46685	0.00053628	***	0.00375088	0.0104192	1	2.02443	0.218789	0.639964	0.00427331	122 (5.03)
FrontoParietalLeftCaudate	RACE_ETHNICITYHispanic	-0.0729441	0.0534344	-1.36512	0.17235		0.00375088	0.486075	1	2.02443	0.218789	0.639964	0.00427331	122 (5.03)
FrontoParietalLeftCaudate	RACE_ETHNICITYAsian	-0.0684901	0.158475	-0.432182	0.66565		0.00375088	0.861719	1	2.02443	0.218789	0.639964	0.00427331	122 (5.03)
FrontoParietalLeftCaudate	RACE_ETHNICITYOther	-0.0654247	0.0738019	-0.886491	0.375446		0.00375088	0.69654	1	2.02443	0.218789	0.639964	0.00427331	122 (5.03)
FrontoParietalLeftPutamen	(Intercept)	0.039564	0.0341492	1.15856	0.246756		0.00690426	0.586465	1	1.99776	1.98739	0.158614	0.137966	142 (5.86)
FrontoParietalLeftPutamen	anhedonia_ypresent	-0.0712256	0.0738588	-0.964349	0.334974		0.00690426	0.6694	1	1.99776	1.98739	0.158614	0.137966	142 (5.86)
FrontoParietalLeftPutamen	INTERVIEW_AGE	-0.0148105	0.0208904	-0.708961	0.478421		0.00690426	0.760977	1	1.99776	1.98739	0.158614	0.137966	142 (5.86)
FrontoParietalLeftPutamen	SEXFemale	0.0229181	0.0421684	0.54349	0.586846		0.00690426	0.813792	1	1.99776	1.98739	0.158614	0.137966	142 (5.86)
FrontoParietalLeftPutamen	RACE_ETHNICITYBlack	-0.31585	0.0759294	-4.15979	3.30376e-05	***	0.00690426	0.00109292	0.0808761	1.99776	1.98739	0.158614	0.137966	142 (5.86)
FrontoParietalLeftPutamen	RACE_ETHNICITYHispanic	-0.0674776	0.0541601	-1.24589	0.212933		0.00690426	0.542979	1	1.99776	1.98739	0.158614	0.137966	142 (5.86)
FrontoParietalLeftPutamen	RACE_ETHNICITYAsian	0.166712	0.158655	1.05078	0.293471		0.00690426	0.630398	1	1.99776	1.98739	0.158614	0.137966	142 (5.86)
FrontoParietalLeftPutamen	RACE_ETHNICITYOther	-0.0619977	0.074557	-0.831547	0.405752		0.00690426	0.719308	1	1.99776	1.98739	0.158614	0.137966	142 (5.86)
FrontoParietalLeftPallidum	(Intercept)	0.00728033	0.0340143	0.214037	0.830537		-1.46908e-05	0.934355	1	2.10667	4.06062	0.0438943	0.00969298	155 (6.39)
FrontoParietalLeftPallidum	anhedonia_ypresent	0.0585195	0.0745424	0.785049	0.432507		-1.46908e-05	0.736797	1	2.10667	4.06062	0.0438943	0.00969298	155 (6.39)
FrontoParietalLeftPallidum	INTERVIEW_AGE	0.0221525	0.0210302	1.05336	0.292288		-1.46908e-05	0.629665	1	2.10667	4.06062	0.0438943	0.00969298	155 (6.39)
FrontoParietalLeftPallidum	SEXFemale	-0.066103	0.042199	-1.56646	0.117381		-1.46908e-05	0.396715	1	2.10667	4.06062	0.0438943	0.00969298	155 (6.39)
FrontoParietalLeftPallidum	RACE_ETHNICITYBlack	0.0949673	0.0761529	1.24706	0.212504		-1.46908e-05	0.542965	1	2.10667	4.06062	0.0438943	0.00969298	155 (6.39)
FrontoParietalLeftPallidum	RACE_ETHNICITYHispanic	0.036324	0.0543805	0.66796	0.504227		-1.46908e-05	0.77261	1	2.10667	4.06062	0.0438943	0.00969298	155 (6.39)
FrontoParietalLeftPallidum	RACE_ETHNICITYAsian	-0.0886186	0.156913	-0.564762	0.572292		-1.46908e-05	0.806082	1	2.10667	4.06062	0.0438943	0.00969298	155 (6.39)
FrontoParietalLeftPallidum	RACE_ETHNICITYOther	0.0587475	0.0743522	0.790124	0.429538		-1.46908e-05	0.735836	1	2.10667	4.06062	0.0438943	0.00969298	155 (6.39)
FrontoParietalBrainStem	(Intercept)	0.0416074	0.0339667	1.22495	0.220723		0.00332569	0.554592	1	1.99258	0.0663457	0.796734	0.0222652	152 (6.27)
FrontoParietalBrainStem	anhedonia_ypresent	0.044718	0.0744508	0.600638	0.548141		0.00332569	0.794389	1	1.99258	0.0663457	0.796734	0.0222652	152 (6.27)
FrontoParietalBrainStem	INTERVIEW_AGE	0.0446205	0.0210298	2.12177	0.0339653	*	0.00332569	0.181941	1	1.99258	0.0663457	0.796734	0.0222652	152 (6.27)
FrontoParietalBrainStem	SEXFemale	-0.118447	0.0421329	-2.81126	0.00497726	**	0.00332569	0.0484474	1	1.99258	0.0663457	0.796734	0.0222652	152 (6.27)
FrontoParietalBrainStem	RACE_ETHNICITYBlack	0.0410105	0.0768203	0.533849	0.593498		0.00332569	0.815734	1	1.99258	0.0663457	0.796734	0.0222652	152 (6.27)
FrontoParietalBrainStem	RACE_ETHNICITYHispanic	0.0433237	0.0539062	0.803686	0.421662		0.00332569	0.728759	1	1.99258	0.0663457	0.796734	0.0222652	152 (6.27)
FrontoParietalBrainStem	RACE_ETHNICITYAsian	0.118073	0.158571	0.744603	0.456589		0.00332569	0.749017	1	1.99258	0.0663457	0.796734	0.0222652	152 (6.27)
FrontoParietalBrainStem	RACE_ETHNICITYOther	-0.0367809	0.0733044	-0.501756	0.615888		0.00332569	0.829881	1	1.99258	0.0663457	0.796734	0.0222652	152 (6.27)
FrontoParietalLeftHippocampus	(Intercept)	0.0292776	0.033822	0.865638	0.38678		0.00295136	0.707124	1	2.01565	11.9722	0.000540013	0	150 (6.19)
FrontoParietalLeftHippocampus	anhedonia_ypresent	0.00490996	0.0744983	0.0659071	0.947458		0.00295136	0.981222	1	2.01565	11.9722	0.000540013	0	150 (6.19)
FrontoParietalLeftHippocampus	INTERVIEW_AGE	-0.0582143	0.0210255	-2.76875	0.00567298	**	0.00295136	0.0530056	1	2.01565	11.9722	0.000540013	0	150 (6.19)
FrontoParietalLeftHippocampus	SEXFemale	-0.0637943	0.0420675	-1.51647	0.129539		0.00295136	0.420572	1	2.01565	11.9722	0.000540013	0	150 (6.19)
FrontoParietalLeftHippocampus	RACE_ETHNICITYBlack	-0.0195692	0.0754048	-0.259522	0.795256		0.00295136	0.919174	1	2.01565	11.9722	0.000540013	0	150 (6.19)
FrontoParietalLeftHippocampus	RACE_ETHNICITYHispanic	0.0190214	0.0541242	0.35144	0.725291		0.00295136	0.892055	1	2.01565	11.9722	0.000540013	0	150 (6.19)
FrontoParietalLeftHippocampus	RACE_ETHNICITYAsian	-0.278051	0.158484	-1.75445	0.0794892		0.00295136	0.306663	1	2.01565	11.9722	0.000540013	0	150 (6.19)
FrontoParietalLeftHippocampus	RACE_ETHNICITYOther	0.0478977	0.0742893	0.644746	0.519157		0.00295136	0.779072	1	2.01565	11.9722	0.000540013	0	150 (6.19)
FrontoParietalLeftAmygdala	(Intercept)	0.0291238	0.0338724	0.859811	0.389984		-0.000298342	0.708552	1	1.99497	2.02478	0.154751	0	139 (5.73)
FrontoParietalLeftAmygdala	anhedonia_ypresent	-0.115762	0.0751321	-1.54078	0.123509		-0.000298342	0.409687	1	1.99497	2.02478	0.154751	0	139 (5.73)
FrontoParietalLeftAmygdala	INTERVIEW_AGE	-0.0151233	0.0210133	-0.719701	0.471783		-0.000298342	0.756253	1	1.99497	2.02478	0.154751	0	139 (5.73)
FrontoParietalLeftAmygdala	SEXFemale	-0.0225047	0.0420256	-0.535499	0.592357		-0.000298342	0.815734	1	1.99497	2.02478	0.154751	0	139 (5.73)
FrontoParietalLeftAmygdala	RACE_ETHNICITYBlack	-0.0870041	0.0760469	-1.14408	0.252709		-0.000298342	0.593696	1	1.99497	2.02478	0.154751	0	139 (5.73)
FrontoParietalLeftAmygdala	RACE_ETHNICITYHispanic	-0.0255981	0.0538049	-0.475757	0.634293		-0.000298342	0.84242	1	1.99497	2.02478	0.154751	0	139 (5.73)
FrontoParietalLeftAmygdala	RACE_ETHNICITYAsian	-0.0770255	0.158755	-0.485186	0.627591		-0.000298342	0.838984	1	1.99497	2.02478	0.154751	0	139 (5.73)
FrontoParietalLeftAmygdala	RACE_ETHNICITYOther	0.0663169	0.0733898	0.903625	0.36629		-0.000298342	0.691063	1	1.99497	2.02478	0.154751	0	139 (5.73)
FrontoParietalLeftAccumbensArea	(Intercept)	0.0359562	0.034243	1.05003	0.293817		0.000622301	0.630398	1	2.06158	0.00248926	0.960208	0.0958529	165 (6.81)
FrontoParietalLeftAccumbensArea	anhedonia_ypresent	0.00163828	0.0754335	0.0217182	0.982675		0.000622301	0.99194	1	2.06158	0.00248926	0.960208	0.0958529	165 (6.81)
FrontoParietalLeftAccumbensArea	INTERVIEW_AGE	-0.0106826	0.0210485	-0.507523	0.611837		0.000622301	0.828417	1	2.06158	0.00248926	0.960208	0.0958529	165 (6.81)
FrontoParietalLeftAccumbensArea	SEXFemale	-0.0890338	0.0424835	-2.09573	0.0362178	*	0.000622301	0.187842	1	2.06158	0.00248926	0.960208	0.0958529	165 (6.81)
FrontoParietalLeftAccumbensArea	RACE_ETHNICITYBlack	-0.0602724	0.076439	-0.788503	0.430485		0.000622301	0.736395	1	2.06158	0.00248926	0.960208	0.0958529	165 (6.81)
FrontoParietalLeftAccumbensArea	RACE_ETHNICITYHispanic	0.0472665	0.0543477	0.869707	0.384553		0.000622301	0.704631	1	2.06158	0.00248926	0.960208	0.0958529	165 (6.81)
FrontoParietalLeftAccumbensArea	RACE_ETHNICITYAsian	0.214139	0.159087	1.34605	0.178423		0.000622301	0.496904	1	2.06158	0.00248926	0.960208	0.0958529	165 (6.81)
FrontoParietalLeftAccumbensArea	RACE_ETHNICITYOther	0.00441273	0.0757546	0.0582503	0.953554		0.000622301	0.984624	1	2.06158	0.00248926	0.960208	0.0958529	165 (6.81)
FrontoParietalLeftVentraldc	(Intercept)	0.0277038	0.0340311	0.814073	0.41569		0.0055887	0.72565	1	2.00583	0.388749	0.532958	0	180 (7.43)
FrontoParietalLeftVentraldc	anhedonia_ypresent	-0.157094	0.0759661	-2.06795	0.0387597	*	0.0055887	0.19475	1	2.00583	0.388749	0.532958	0	180 (7.43)
FrontoParietalLeftVentraldc	INTERVIEW_AGE	0.0493305	0.0211041	2.33749	0.0195017	*	0.0055887	0.127648	1	2.00583	0.388749	0.532958	0	180 (7.43)
FrontoParietalLeftVentraldc	SEXFemale	-0.0152552	0.0422541	-0.361034	0.718108		0.0055887	0.89077	1	2.00583	0.388749	0.532958	0	180 (7.43)
FrontoParietalLeftVentraldc	RACE_ETHNICITYBlack	-0.170492	0.0756515	-2.25365	0.024315	*	0.0055887	0.148808	1	2.00583	0.388749	0.532958	0	180 (7.43)
FrontoParietalLeftVentraldc	RACE_ETHNICITYHispanic	0.067976	0.0542309	1.25345	0.210171		0.0055887	0.54195	1	2.00583	0.388749	0.532958	0	180 (7.43)
FrontoParietalLeftVentraldc	RACE_ETHNICITYAsian	-0.0863566	0.158314	-0.545475	0.585481		0.0055887	0.812504	1	2.00583	0.388749	0.532958	0	180 (7.43)
FrontoParietalLeftVentraldc	RACE_ETHNICITYOther	-0.0499401	0.0749022	-0.666737	0.505009		0.0055887	0.77261	1	2.00583	0.388749	0.532958	0	180 (7.43)
FrontoParietalRightCerebellumCortex	(Intercept)	0.0348069	0.0338188	1.02922	0.303488		0.00464936	0.637963	1	1.95884	5.5093	0.0189156	0	152 (6.27)
FrontoParietalRightCerebellumCortex	anhedonia_ypresent	-0.10675	0.0755084	-1.41375	0.157573		0.00464936	0.464745	1	1.95884	5.5093	0.0189156	0	152 (6.27)
FrontoParietalRightCerebellumCortex	INTERVIEW_AGE	-0.00566545	0.0209758	-0.270095	0.787112		0.00464936	0.917985	1	1.95884	5.5093	0.0189156	0	152 (6.27)
FrontoParietalRightCerebellumCortex	SEXFemale	-0.0963824	0.042055	-2.29182	0.0220077	*	0.00464936	0.140299	1	1.95884	5.5093	0.0189156	0	152 (6.27)
FrontoParietalRightCerebellumCortex	RACE_ETHNICITYBlack	-0.0819939	0.0754824	-1.08627	0.277477		0.00464936	0.616212	1	1.95884	5.5093	0.0189156	0	152 (6.27)
FrontoParietalRightCerebellumCortex	RACE_ETHNICITYHispanic	0.136317	0.0537266	2.53723	0.01124	*	0.00464936	0.0880491	1	1.95884	5.5093	0.0189156	0	152 (6.27)
FrontoParietalRightCerebellumCortex	RACE_ETHNICITYAsian	-0.103253	0.158349	-0.652062	0.514427		0.00464936	0.777357	1	1.95884	5.5093	0.0189156	0	152 (6.27)
FrontoParietalRightCerebellumCortex	RACE_ETHNICITYOther	0.0235803	0.0744355	0.316789	0.751433		0.00464936	0.905494	1	1.95884	5.5093	0.0189156	0	152 (6.27)
FrontoParietalRightThalamusProper	(Intercept)	-0.0381951	0.0337987	-1.13008	0.258563		0.000657396	0.59608	1	2.00955	0.733825	0.391646	0	143 (5.9)
FrontoParietalRightThalamusProper	anhedonia_ypresent	-0.08198	0.0747452	-1.09679	0.272848		0.000657396	0.609426	1	2.00955	0.733825	0.391646	0	143 (5.9)
FrontoParietalRightThalamusProper	INTERVIEW_AGE	0.0178025	0.0210049	0.84754	0.396783		0.000657396	0.712638	1	2.00955	0.733825	0.391646	0	143 (5.9)
FrontoParietalRightThalamusProper	SEXFemale	0.0146647	0.0420482	0.34876	0.727302		0.000657396	0.892448	1	2.00955	0.733825	0.391646	0	143 (5.9)
FrontoParietalRightThalamusProper	RACE_ETHNICITYBlack	0.165794	0.0754753	2.19666	0.0281453	*	0.000657396	0.163269	1	2.00955	0.733825	0.391646	0	143 (5.9)
FrontoParietalRightThalamusProper	RACE_ETHNICITYHispanic	0.0506397	0.0540701	0.936557	0.349086		0.000657396	0.677907	1	2.00955	0.733825	0.391646	0	143 (5.9)
FrontoParietalRightThalamusProper	RACE_ETHNICITYAsian	0.139803	0.160595	0.87053	0.384103		0.000657396	0.704631	1	2.00955	0.733825	0.391646	0	143 (5.9)
FrontoParietalRightThalamusProper	RACE_ETHNICITYOther	0.110396	0.073609	1.49976	0.133816		0.000657396	0.426538	1	2.00955	0.733825	0.391646	0	143 (5.9)
FrontoParietalRightCaudate	(Intercept)	-0.0396932	0.0339478	-1.16924	0.242428		0.00143113	0.582747	1	1.97477	3.97573	0.0461604	0.0929474	112 (4.62)
FrontoParietalRightCaudate	anhedonia_ypresent	-0.0509933	0.0738799	-0.690219	0.490126		0.00143113	0.766733	1	1.97477	3.97573	0.0461604	0.0929474	112 (4.62)
FrontoParietalRightCaudate	INTERVIEW_AGE	-0.0261754	0.0208824	-1.25347	0.210163		0.00143113	0.54195	1	1.97477	3.97573	0.0461604	0.0929474	112 (4.62)
FrontoParietalRightCaudate	SEXFemale	0.112292	0.0419635	2.67594	0.00750485	**	0.00143113	0.0661957	1	1.97477	3.97573	0.0461604	0.0929474	112 (4.62)
FrontoParietalRightCaudate	RACE_ETHNICITYBlack	-0.0262993	0.0750371	-0.350483	0.726008		0.00143113	0.892055	1	1.97477	3.97573	0.0461604	0.0929474	112 (4.62)
FrontoParietalRightCaudate	RACE_ETHNICITYHispanic	-0.0248995	0.0537811	-0.462979	0.643423		0.00143113	0.849089	1	1.97477	3.97573	0.0461604	0.0929474	112 (4.62)
FrontoParietalRightCaudate	RACE_ETHNICITYAsian	-0.102443	0.158917	-0.644633	0.519229		0.00143113	0.779072	1	1.97477	3.97573	0.0461604	0.0929474	112 (4.62)
FrontoParietalRightCaudate	RACE_ETHNICITYOther	0.00154138	0.0747951	0.0206081	0.98356		0.00143113	0.99194	1	1.97477	3.97573	0.0461604	0.0929474	112 (4.62)
FrontoParietalRightPutamen	(Intercept)	0.0229175	0.0338264	0.677503	0.498155		-0.00175527	0.77085	1	1.9499	1.29366	0.255375	0.0605856	123 (5.07)
FrontoParietalRightPutamen	anhedonia_ypresent	0.015931	0.0743458	0.214282	0.830346		-0.00175527	0.934355	1	1.9499	1.29366	0.255375	0.0605856	123 (5.07)
FrontoParietalRightPutamen	INTERVIEW_AGE	-0.0214532	0.0209218	-1.0254	0.305281		-0.00175527	0.638736	1	1.9499	1.29366	0.255375	0.0605856	123 (5.07)
FrontoParietalRightPutamen	SEXFemale	-0.0349437	0.0420808	-0.830395	0.406402		-0.00175527	0.719308	1	1.9499	1.29366	0.255375	0.0605856	123 (5.07)
FrontoParietalRightPutamen	RACE_ETHNICITYBlack	-0.00260028	0.0762494	-0.0341023	0.972799		-0.00175527	0.990604	1	1.9499	1.29366	0.255375	0.0605856	123 (5.07)
FrontoParietalRightPutamen	RACE_ETHNICITYHispanic	-0.0441496	0.0540012	-0.817566	0.41369		-0.00175527	0.724401	1	1.9499	1.29366	0.255375	0.0605856	123 (5.07)
FrontoParietalRightPutamen	RACE_ETHNICITYAsian	-0.0871258	0.159069	-0.547723	0.583935		-0.00175527	0.811279	1	1.9499	1.29366	0.255375	0.0605856	123 (5.07)
FrontoParietalRightPutamen	RACE_ETHNICITYOther	0.0337004	0.0742427	0.453922	0.649928		-0.00175527	0.853554	1	1.9499	1.29366	0.255375	0.0605856	123 (5.07)
FrontoParietalRightPallidum	(Intercept)	-0.0507632	0.0336771	-1.50735	0.131861		0.0126287	0.423615	1	2.04266	5.74495	0.0165361	0	157 (6.48)
FrontoParietalRightPallidum	anhedonia_ypresent	0.0364976	0.0754941	0.483449	0.628824		0.0126287	0.838984	1	2.04266	5.74495	0.0165361	0	157 (6.48)
FrontoParietalRightPallidum	INTERVIEW_AGE	-0.0710955	0.0208668	-3.40712	0.000668031	***	0.0126287	0.0122958	1	2.04266	5.74495	0.0165361	0	157 (6.48)
FrontoParietalRightPallidum	SEXFemale	-0.0176072	0.041903	-0.420189	0.674387		0.0126287	0.867986	1	2.04266	5.74495	0.0165361	0	157 (6.48)
FrontoParietalRightPallidum	RACE_ETHNICITYBlack	0.27852	0.0747143	3.7278	0.000197906	***	0.0126287	0.00484475	0.484475	2.04266	5.74495	0.0165361	0	157 (6.48)
FrontoParietalRightPallidum	RACE_ETHNICITYHispanic	0.109402	0.0538687	2.0309	0.0423821	*	0.0126287	0.207089	1	2.04266	5.74495	0.0165361	0	157 (6.48)
FrontoParietalRightPallidum	RACE_ETHNICITYAsian	-0.284247	0.159628	-1.78068	0.0750986		0.0126287	0.296519	1	2.04266	5.74495	0.0165361	0	157 (6.48)
FrontoParietalRightPallidum	RACE_ETHNICITYOther	0.158582	0.0741224	2.13946	0.0325053	*	0.0126287	0.175271	1	2.04266	5.74495	0.0165361	0	157 (6.48)
FrontoParietalRightHippocampus	(Intercept)	0.014212	0.0337277	0.421375	0.673521		0.00317029	0.867986	1	1.97653	2.51886	0.112492	0	134 (5.53)
FrontoParietalRightHippocampus	anhedonia_ypresent	-0.0599855	0.0746859	-0.80317	0.42196		0.00317029	0.728759	1	1.97653	2.51886	0.112492	0	134 (5.53)
FrontoParietalRightHippocampus	INTERVIEW_AGE	-0.0497912	0.0208991	-2.38245	0.0172792	*	0.00317029	0.11835	1	1.97653	2.51886	0.112492	0	134 (5.53)
FrontoParietalRightHippocampus	SEXFemale	0.0592017	0.0419006	1.41291	0.157819		0.00317029	0.464911	1	1.97653	2.51886	0.112492	0	134 (5.53)
FrontoParietalRightHippocampus	RACE_ETHNICITYBlack	-0.157124	0.0755669	-2.07927	0.0377043	*	0.00317029	0.192024	1	1.97653	2.51886	0.112492	0	134 (5.53)
FrontoParietalRightHippocampus	RACE_ETHNICITYHispanic	-0.0639537	0.0539214	-1.18605	0.235724		0.00317029	0.57738	1	1.97653	2.51886	0.112492	0	134 (5.53)
FrontoParietalRightHippocampus	RACE_ETHNICITYAsian	-0.0358846	0.156613	-0.229129	0.818789		0.00317029	0.928821	1	1.97653	2.51886	0.112492	0	134 (5.53)
FrontoParietalRightHippocampus	RACE_ETHNICITYOther	-0.103384	0.0737892	-1.40108	0.161326		0.00317029	0.471836	1	1.97653	2.51886	0.112492	0	134 (5.53)
FrontoParietalRightAmygdala	(Intercept)	-0.0122498	0.0344645	-0.355432	0.722299		-0.000450013	0.890813	1	2.05146	0.886012	0.34656	0.139815	153 (6.31)
FrontoParietalRightAmygdala	anhedonia_ypresent	-0.0340419	0.0740243	-0.459875	0.64565		-0.000450013	0.850703	1	2.05146	0.886012	0.34656	0.139815	153 (6.31)
FrontoParietalRightAmygdala	INTERVIEW_AGE	0.0151498	0.020998	0.721489	0.470683		-0.000450013	0.756253	1	2.05146	0.886012	0.34656	0.139815	153 (6.31)
FrontoParietalRightAmygdala	SEXFemale	0.0433691	0.0424516	1.02161	0.307073		-0.000450013	0.639835	1	2.05146	0.886012	0.34656	0.139815	153 (6.31)
FrontoParietalRightAmygdala	RACE_ETHNICITYBlack	0.0109436	0.0760615	0.143878	0.88561		-0.000450013	0.955365	1	2.05146	0.886012	0.34656	0.139815	153 (6.31)
FrontoParietalRightAmygdala	RACE_ETHNICITYHispanic	0.0271022	0.0543959	0.49824	0.618363		-0.000450013	0.831276	1	2.05146	0.886012	0.34656	0.139815	153 (6.31)
FrontoParietalRightAmygdala	RACE_ETHNICITYAsian	0.000983361	0.159307	0.00617275	0.995075		-0.000450013	0.996704	1	2.05146	0.886012	0.34656	0.139815	153 (6.31)
FrontoParietalRightAmygdala	RACE_ETHNICITYOther	-0.137083	0.074865	-1.83107	0.0672218		-0.000450013	0.277502	1	2.05146	0.886012	0.34656	0.139815	153 (6.31)
FrontoParietalRightAccumbensArea	(Intercept)	0.0255036	0.0340683	0.748601	0.454176		0.00544403	0.748199	1	2.01828	0.305938	0.580183	0.0236044	175 (7.22)
FrontoParietalRightAccumbensArea	anhedonia_ypresent	-0.0795131	0.0749305	-1.06116	0.288733		0.00544403	0.625998	1	2.01828	0.305938	0.580183	0.0236044	175 (7.22)
FrontoParietalRightAccumbensArea	INTERVIEW_AGE	0.0406937	0.0210887	1.92965	0.0537766		0.00544403	0.239791	1	2.01828	0.305938	0.580183	0.0236044	175 (7.22)
FrontoParietalRightAccumbensArea	SEXFemale	0.0316844	0.0422982	0.749073	0.453892		0.00544403	0.748199	1	2.01828	0.305938	0.580183	0.0236044	175 (7.22)
FrontoParietalRightAccumbensArea	RACE_ETHNICITYBlack	-0.251615	0.0760073	-3.31041	0.000946367	***	0.00544403	0.0157599	1	2.01828	0.305938	0.580183	0.0236044	175 (7.22)
FrontoParietalRightAccumbensArea	RACE_ETHNICITYHispanic	-0.0332803	0.054136	-0.614753	0.53878		0.00544403	0.789271	1	2.01828	0.305938	0.580183	0.0236044	175 (7.22)
FrontoParietalRightAccumbensArea	RACE_ETHNICITYAsian	-0.244723	0.160301	-1.52665	0.126989		0.00544403	0.4156	1	2.01828	0.305938	0.580183	0.0236044	175 (7.22)
FrontoParietalRightAccumbensArea	RACE_ETHNICITYOther	-0.00439342	0.0749423	-0.058624	0.953257		0.00544403	0.984624	1	2.01828	0.305938	0.580183	0.0236044	175 (7.22)
FrontoParietalRightVentraldc	(Intercept)	0.00377084	0.0340497	0.110745	0.911828		0.00421464	0.968128	1	1.9594	13.5503	0.000232256	0	186 (7.67)
FrontoParietalRightVentraldc	anhedonia_ypresent	-0.192369	0.0761366	-2.52663	0.011585	*	0.00421464	0.0900319	1	1.9594	13.5503	0.000232256	0	186 (7.67)
FrontoParietalRightVentraldc	INTERVIEW_AGE	0.0329219	0.0211648	1.5555	0.119969		0.00421464	0.401758	1	1.9594	13.5503	0.000232256	0	186 (7.67)
FrontoParietalRightVentraldc	SEXFemale	0.0167765	0.0423732	0.395923	0.6922		0.00421464	0.877313	1	1.9594	13.5503	0.000232256	0	186 (7.67)
FrontoParietalRightVentraldc	RACE_ETHNICITYBlack	-0.0771361	0.0759907	-1.01507	0.310181		0.00421464	0.642949	1	1.9594	13.5503	0.000232256	0	186 (7.67)
FrontoParietalRightVentraldc	RACE_ETHNICITYHispanic	0.0856709	0.054483	1.57243	0.115992		0.00421464	0.394373	1	1.9594	13.5503	0.000232256	0	186 (7.67)
FrontoParietalRightVentraldc	RACE_ETHNICITYAsian	0.139369	0.158429	0.879694	0.37912		0.00421464	0.698333	1	1.9594	13.5503	0.000232256	0	186 (7.67)
FrontoParietalRightVentraldc	RACE_ETHNICITYOther	-0.0975642	0.0749716	-1.30135	0.193273		0.00421464	0.518786	1	1.9594	13.5503	0.000232256	0	186 (7.67)
RetrosplenialTemporalLeftCerebellumCortex	(Intercept)	-0.0254565	0.0342098	-0.744127	0.456876		0.0017341	0.749017	1	2.0426	7.17975	0.0073731	0.133575	127 (5.24)
RetrosplenialTemporalLeftCerebellumCortex	anhedonia_ypresent	0.0436214	0.0749346	0.582126	0.560539		0.0017341	0.800939	1	2.0426	7.17975	0.0073731	0.133575	127 (5.24)
RetrosplenialTemporalLeftCerebellumCortex	INTERVIEW_AGE	0.054687	0.0208462	2.62336	0.00876456	**	0.0017341	0.0742804	1	2.0426	7.17975	0.0073731	0.133575	127 (5.24)
RetrosplenialTemporalLeftCerebellumCortex	SEXFemale	0.0157522	0.0421412	0.373796	0.70859		0.0017341	0.884564	1	2.0426	7.17975	0.0073731	0.133575	127 (5.24)
RetrosplenialTemporalLeftCerebellumCortex	RACE_ETHNICITYBlack	0.129403	0.0762732	1.69657	0.0899135		0.0017341	0.332993	1	2.0426	7.17975	0.0073731	0.133575	127 (5.24)
RetrosplenialTemporalLeftCerebellumCortex	RACE_ETHNICITYHispanic	-0.00400394	0.0539692	-0.0741893	0.940866		0.0017341	0.979685	1	2.0426	7.17975	0.0073731	0.133575	127 (5.24)
RetrosplenialTemporalLeftCerebellumCortex	RACE_ETHNICITYAsian	0.11174	0.159081	0.702409	0.482496		0.0017341	0.76351	1	2.0426	7.17975	0.0073731	0.133575	127 (5.24)
RetrosplenialTemporalLeftCerebellumCortex	RACE_ETHNICITYOther	0.0199892	0.0746652	0.267718	0.788941		0.0017341	0.918173	1	2.0426	7.17975	0.0073731	0.133575	127 (5.24)
RetrosplenialTemporalLeftThalamusProper	(Intercept)	-0.0512564	0.0336527	-1.5231	0.127871		0.00186611	0.416516	1	1.98584	0.226503	0.634129	0.01691	109 (4.5)
RetrosplenialTemporalLeftThalamusProper	anhedonia_ypresent	-0.0894297	0.0739783	-1.20886	0.226839		0.00186611	0.563962	1	1.98584	0.226503	0.634129	0.01691	109 (4.5)
RetrosplenialTemporalLeftThalamusProper	INTERVIEW_AGE	0.015846	0.0207577	0.763382	0.445314		0.00186611	0.745419	1	1.98584	0.226503	0.634129	0.01691	109 (4.5)
RetrosplenialTemporalLeftThalamusProper	SEXFemale	0.0419705	0.0417282	1.00581	0.314614		0.00186611	0.648296	1	1.98584	0.226503	0.634129	0.01691	109 (4.5)
RetrosplenialTemporalLeftThalamusProper	RACE_ETHNICITYBlack	0.017721	0.0751597	0.235778	0.813626		0.00186611	0.926755	1	1.98584	0.226503	0.634129	0.01691	109 (4.5)
RetrosplenialTemporalLeftThalamusProper	RACE_ETHNICITYHispanic	0.113275	0.0535671	2.11463	0.0345685	*	0.00186611	0.183565	1	1.98584	0.226503	0.634129	0.01691	109 (4.5)
RetrosplenialTemporalLeftThalamusProper	RACE_ETHNICITYAsian	0.308003	0.15676	1.96481	0.0495566	*	0.00186611	0.228297	1	1.98584	0.226503	0.634129	0.01691	109 (4.5)
RetrosplenialTemporalLeftThalamusProper	RACE_ETHNICITYOther	0.090745	0.0732154	1.23942	0.215315		0.00186611	0.546207	1	1.98584	0.226503	0.634129	0.01691	109 (4.5)
RetrosplenialTemporalLeftCaudate	(Intercept)	-0.0731944	0.0340001	-2.15277	0.031441	*	0.00351389	0.171803	1	1.97019	1.2434	0.264817	0.124981	132 (5.45)
RetrosplenialTemporalLeftCaudate	anhedonia_ypresent	-0.033208	0.0746119	-0.445076	0.656307		0.00351389	0.858241	1	1.97019	1.2434	0.264817	0.124981	132 (5.45)
RetrosplenialTemporalLeftCaudate	INTERVIEW_AGE	0.028799	0.0209519	1.37453	0.169411		0.00351389	0.483682	1	1.97019	1.2434	0.264817	0.124981	132 (5.45)
RetrosplenialTemporalLeftCaudate	SEXFemale	0.0685715	0.042148	1.62692	0.103891		0.00351389	0.363323	1	1.97019	1.2434	0.264817	0.124981	132 (5.45)
RetrosplenialTemporalLeftCaudate	RACE_ETHNICITYBlack	0.0541716	0.0759929	0.71285	0.476011		0.00351389	0.758643	1	1.97019	1.2434	0.264817	0.124981	132 (5.45)
RetrosplenialTemporalLeftCaudate	RACE_ETHNICITYHispanic	0.0732034	0.0542983	1.34817	0.177737		0.00351389	0.495557	1	1.97019	1.2434	0.264817	0.124981	132 (5.45)
RetrosplenialTemporalLeftCaudate	RACE_ETHNICITYAsian	0.359947	0.157029	2.29223	0.0219827	*	0.00351389	0.140299	1	1.97019	1.2434	0.264817	0.124981	132 (5.45)
RetrosplenialTemporalLeftCaudate	RACE_ETHNICITYOther	0.161721	0.0743842	2.17413	0.0297977	*	0.00351389	0.167349	1	1.97019	1.2434	0.264817	0.124981	132 (5.45)
RetrosplenialTemporalLeftPutamen	(Intercept)	0.021624	0.0340055	0.635898	0.524906		0.00177176	0.780904	1	2.00503	0.0109439	0.916683	0.084926	135 (5.57)
RetrosplenialTemporalLeftPutamen	anhedonia_ypresent	0.112287	0.0743287	1.51068	0.131009		0.00177176	0.422542	1	2.00503	0.0109439	0.916683	0.084926	135 (5.57)
RetrosplenialTemporalLeftPutamen	INTERVIEW_AGE	0.0132708	0.0208524	0.636415	0.52457		0.00177176	0.780904	1	2.00503	0.0109439	0.916683	0.084926	135 (5.57)
RetrosplenialTemporalLeftPutamen	SEXFemale	-0.0561245	0.0421351	-1.33201	0.182989		0.00177176	0.503322	1	2.00503	0.0109439	0.916683	0.084926	135 (5.57)
RetrosplenialTemporalLeftPutamen	RACE_ETHNICITYBlack	0.0713483	0.0767119	0.930082	0.352427		0.00177176	0.680617	1	2.00503	0.0109439	0.916683	0.084926	135 (5.57)
RetrosplenialTemporalLeftPutamen	RACE_ETHNICITYHispanic	0.0208299	0.0540438	0.385426	0.699957		0.00177176	0.878278	1	2.00503	0.0109439	0.916683	0.084926	135 (5.57)
RetrosplenialTemporalLeftPutamen	RACE_ETHNICITYAsian	0.0165519	0.157076	0.105375	0.916088		0.00177176	0.969957	1	2.00503	0.0109439	0.916683	0.084926	135 (5.57)
RetrosplenialTemporalLeftPutamen	RACE_ETHNICITYOther	-0.154686	0.0742437	-2.08349	0.0373179	*	0.00177176	0.190718	1	2.00503	0.0109439	0.916683	0.084926	135 (5.57)
RetrosplenialTemporalLeftPallidum	(Intercept)	-0.0153973	0.0340792	-0.451808	0.65145		-0.00199573	0.855094	1	2.00881	7.68194	0.0055776	0.0556342	139 (5.73)
RetrosplenialTemporalLeftPallidum	anhedonia_ypresent	0.0888055	0.0756347	1.17414	0.240463		-0.00199573	0.582249	1	2.00881	7.68194	0.0055776	0.0556342	139 (5.73)
RetrosplenialTemporalLeftPallidum	INTERVIEW_AGE	-0.000399121	0.0210075	-0.018999	0.984844		-0.00199573	0.99194	1	2.00881	7.68194	0.0055776	0.0556342	139 (5.73)
RetrosplenialTemporalLeftPallidum	SEXFemale	0.0136021	0.0421956	0.322359	0.747211		-0.00199573	0.902356	1	2.00881	7.68194	0.0055776	0.0556342	139 (5.73)
RetrosplenialTemporalLeftPallidum	RACE_ETHNICITYBlack	0.0225433	0.0758813	0.297086	0.766428		-0.00199573	0.909104	1	2.00881	7.68194	0.0055776	0.0556342	139 (5.73)
RetrosplenialTemporalLeftPallidum	RACE_ETHNICITYHispanic	0.0106893	0.0541357	0.197454	0.84349		-0.00199573	0.937296	1	2.00881	7.68194	0.0055776	0.0556342	139 (5.73)
RetrosplenialTemporalLeftPallidum	RACE_ETHNICITYAsian	0.0744863	0.159098	0.46818	0.639701		-0.00199573	0.846479	1	2.00881	7.68194	0.0055776	0.0556342	139 (5.73)
RetrosplenialTemporalLeftPallidum	RACE_ETHNICITYOther	-0.0494982	0.0740012	-0.668883	0.503638		-0.00199573	0.77261	1	2.00881	7.68194	0.0055776	0.0556342	139 (5.73)
RetrosplenialTemporalBrainStem	(Intercept)	-0.0126666	0.0338451	-0.374253	0.708251		0.00633882	0.884564	1	2.02444	0.609749	0.434882	0.0917529	109 (4.5)
RetrosplenialTemporalBrainStem	anhedonia_ypresent	-0.0187205	0.0743428	-0.251813	0.801208		0.00633882	0.922651	1	2.02444	0.609749	0.434882	0.0917529	109 (4.5)
RetrosplenialTemporalBrainStem	INTERVIEW_AGE	-0.0108446	0.0208548	-0.520006	0.603109		0.00633882	0.820684	1	2.02444	0.609749	0.434882	0.0917529	109 (4.5)
RetrosplenialTemporalBrainStem	SEXFemale	0.126868	0.0418424	3.03206	0.00245598	**	0.00633882	0.0303192	1	2.02444	0.609749	0.434882	0.0917529	109 (4.5)
RetrosplenialTemporalBrainStem	RACE_ETHNICITYBlack	-0.226804	0.0753189	-3.01125	0.00262996	**	0.00633882	0.0314055	1	2.02444	0.609749	0.434882	0.0917529	109 (4.5)
RetrosplenialTemporalBrainStem	RACE_ETHNICITYHispanic	-0.0903362	0.0537476	-1.68075	0.0929473		0.00633882	0.340464	1	2.02444	0.609749	0.434882	0.0917529	109 (4.5)
RetrosplenialTemporalBrainStem	RACE_ETHNICITYAsian	0.132121	0.156679	0.843257	0.399172		0.00633882	0.71426	1	2.02444	0.609749	0.434882	0.0917529	109 (4.5)
RetrosplenialTemporalBrainStem	RACE_ETHNICITYOther	-0.110818	0.0735849	-1.50599	0.132206		0.00633882	0.424117	1	2.02444	0.609749	0.434882	0.0917529	109 (4.5)
RetrosplenialTemporalLeftHippocampus	(Intercept)	0.056347	0.0340741	1.65366	0.0983353		0.00847366	0.352817	1	2.05609	0.0235405	0.87806	0.106251	145 (5.98)
RetrosplenialTemporalLeftHippocampus	anhedonia_ypresent	0.0453353	0.0753761	0.601454	0.547598		0.00847366	0.794146	1	2.05609	0.0235405	0.87806	0.106251	145 (5.98)
RetrosplenialTemporalLeftHippocampus	INTERVIEW_AGE	-0.0386851	0.0209708	-1.84471	0.0652096		0.00847366	0.271828	1	2.05609	0.0235405	0.87806	0.106251	145 (5.98)
RetrosplenialTemporalLeftHippocampus	SEXFemale	0.0352283	0.042147	0.835844	0.403331		0.00847366	0.718711	1	2.05609	0.0235405	0.87806	0.106251	145 (5.98)
RetrosplenialTemporalLeftHippocampus	RACE_ETHNICITYBlack	-0.286317	0.0767035	-3.73277	0.000194039	***	0.00847366	0.00484475	0.475007	2.05609	0.0235405	0.87806	0.106251	145 (5.98)
RetrosplenialTemporalLeftHippocampus	RACE_ETHNICITYHispanic	-0.183362	0.0542299	-3.3812	0.000733906	***	0.00847366	0.0131139	1	2.05609	0.0235405	0.87806	0.106251	145 (5.98)
RetrosplenialTemporalLeftHippocampus	RACE_ETHNICITYAsian	-0.272012	0.158441	-1.7168	0.0861522		0.00847366	0.324462	1	2.05609	0.0235405	0.87806	0.106251	145 (5.98)
RetrosplenialTemporalLeftHippocampus	RACE_ETHNICITYOther	-0.0867778	0.0733491	-1.18308	0.236901		0.00847366	0.577624	1	2.05609	0.0235405	0.87806	0.106251	145 (5.98)
RetrosplenialTemporalLeftAmygdala	(Intercept)	-0.0361894	0.0337867	-1.07111	0.284232		0.00459945	0.622826	1	1.93499	0.183682	0.668228	0.0232253	129 (5.32)
RetrosplenialTemporalLeftAmygdala	anhedonia_ypresent	0.0162183	0.0739079	0.219439	0.826328		0.00459945	0.933049	1	1.93499	0.183682	0.668228	0.0232253	129 (5.32)
RetrosplenialTemporalLeftAmygdala	INTERVIEW_AGE	-0.0243958	0.0209139	-1.16649	0.243537		0.00459945	0.582747	1	1.93499	0.183682	0.668228	0.0232253	129 (5.32)
RetrosplenialTemporalLeftAmygdala	SEXFemale	0.0423018	0.041889	1.00985	0.312672		0.00459945	0.645854	1	1.93499	0.183682	0.668228	0.0232253	129 (5.32)
RetrosplenialTemporalLeftAmygdala	RACE_ETHNICITYBlack	0.244268	0.0756424	3.22924	0.00125877	**	0.00459945	0.0194364	1	1.93499	0.183682	0.668228	0.0232253	129 (5.32)
RetrosplenialTemporalLeftAmygdala	RACE_ETHNICITYHispanic	0.0123344	0.0536382	0.229956	0.818147		0.00459945	0.928821	1	1.93499	0.183682	0.668228	0.0232253	129 (5.32)
RetrosplenialTemporalLeftAmygdala	RACE_ETHNICITYAsian	0.00767363	0.158444	0.0484312	0.961377		0.00459945	0.986772	1	1.93499	0.183682	0.668228	0.0232253	129 (5.32)
RetrosplenialTemporalLeftAmygdala	RACE_ETHNICITYOther	-0.112071	0.0735086	-1.5246	0.127496		0.00459945	0.416516	1	1.93499	0.183682	0.668228	0.0232253	129 (5.32)
RetrosplenialTemporalLeftAccumbensArea	(Intercept)	-0.0400086	0.0342791	-1.16714	0.243275		0.00264713	0.582747	1	2.02469	2.15639	0.141978	0.154243	132 (5.45)
RetrosplenialTemporalLeftAccumbensArea	anhedonia_ypresent	0.0140817	0.0744625	0.189111	0.850023		0.00264713	0.940318	1	2.02469	2.15639	0.141978	0.154243	132 (5.45)
RetrosplenialTemporalLeftAccumbensArea	INTERVIEW_AGE	0.0103873	0.0209835	0.495021	0.620633		0.00264713	0.832955	1	2.02469	2.15639	0.141978	0.154243	132 (5.45)
RetrosplenialTemporalLeftAccumbensArea	SEXFemale	0.0162947	0.0422455	0.385714	0.699744		0.00264713	0.878278	1	2.02469	2.15639	0.141978	0.154243	132 (5.45)
RetrosplenialTemporalLeftAccumbensArea	RACE_ETHNICITYBlack	0.214439	0.0764243	2.8059	0.00506019	**	0.00264713	0.0487691	1	2.02469	2.15639	0.141978	0.154243	132 (5.45)
RetrosplenialTemporalLeftAccumbensArea	RACE_ETHNICITYHispanic	0.0857991	0.0542089	1.58275	0.113617		0.00264713	0.388999	1	2.02469	2.15639	0.141978	0.154243	132 (5.45)
RetrosplenialTemporalLeftAccumbensArea	RACE_ETHNICITYAsian	0.0229216	0.159058	0.144108	0.885428		0.00264713	0.955365	1	2.02469	2.15639	0.141978	0.154243	132 (5.45)
RetrosplenialTemporalLeftAccumbensArea	RACE_ETHNICITYOther	-0.0845363	0.0739787	-1.14271	0.253278		0.00264713	0.5937	1	2.02469	2.15639	0.141978	0.154243	132 (5.45)
RetrosplenialTemporalLeftVentraldc	(Intercept)	-0.00184228	0.0338199	-0.0544732	0.956563		0.000277902	0.98627	1	1.91455	3.37627	0.0661416	0	125 (5.16)
RetrosplenialTemporalLeftVentraldc	anhedonia_ypresent	-0.00802724	0.0754889	-0.106337	0.915325		0.000277902	0.969957	1	1.91455	3.37627	0.0661416	0	125 (5.16)
RetrosplenialTemporalLeftVentraldc	INTERVIEW_AGE	-0.0451949	0.0209333	-2.159	0.0309541	*	0.000277902	0.1699	1	1.91455	3.37627	0.0661416	0	125 (5.16)
RetrosplenialTemporalLeftVentraldc	SEXFemale	-0.0237423	0.0418507	-0.567309	0.57056		0.000277902	0.805561	1	1.91455	3.37627	0.0661416	0	125 (5.16)
RetrosplenialTemporalLeftVentraldc	RACE_ETHNICITYBlack	0.0463809	0.0753566	0.615486	0.538295		0.000277902	0.78907	1	1.91455	3.37627	0.0661416	0	125 (5.16)
RetrosplenialTemporalLeftVentraldc	RACE_ETHNICITYHispanic	0.0640408	0.0534333	1.19852	0.230839		0.000277902	0.569095	1	1.91455	3.37627	0.0661416	0	125 (5.16)
RetrosplenialTemporalLeftVentraldc	RACE_ETHNICITYAsian	-0.114061	0.158687	-0.718781	0.472349		0.000277902	0.756253	1	1.91455	3.37627	0.0661416	0	125 (5.16)
RetrosplenialTemporalLeftVentraldc	RACE_ETHNICITYOther	-0.00913617	0.0736527	-0.124044	0.901291		0.000277902	0.963476	1	1.91455	3.37627	0.0661416	0	125 (5.16)
RetrosplenialTemporalRightCerebellumCortex	(Intercept)	0.101699	0.0332422	3.05932	0.00224363	**	0.0174619	0.0286063	1	1.99709	0.529198	0.466944	0.0550335	85 (3.51)
RetrosplenialTemporalRightCerebellumCortex	anhedonia_ypresent	-0.180411	0.0730024	-2.4713	0.0135332	*	0.0174619	0.100392	1	1.99709	0.529198	0.466944	0.0550335	85 (3.51)
RetrosplenialTemporalRightCerebellumCortex	INTERVIEW_AGE	-0.0304186	0.0205996	-1.47666	0.139902		0.0174619	0.433141	1	1.99709	0.529198	0.466944	0.0550335	85 (3.51)
RetrosplenialTemporalRightCerebellumCortex	SEXFemale	0.0240258	0.041282	0.581992	0.560628		0.0174619	0.800939	1	1.99709	0.529198	0.466944	0.0550335	85 (3.51)
RetrosplenialTemporalRightCerebellumCortex	RACE_ETHNICITYBlack	-0.326217	0.0740827	-4.40342	1.1137e-05	***	0.0174619	0.000470058	0.0272634	1.99709	0.529198	0.466944	0.0550335	85 (3.51)
RetrosplenialTemporalRightCerebellumCortex	RACE_ETHNICITYHispanic	-0.25934	0.0529328	-4.89942	1.0272e-06	***	0.0174619	6.98498e-05	0.00251459	1.99709	0.529198	0.466944	0.0550335	85 (3.51)
RetrosplenialTemporalRightCerebellumCortex	RACE_ETHNICITYAsian	-0.146515	0.155651	-0.941305	0.346646		0.0174619	0.677247	1	1.99709	0.529198	0.466944	0.0550335	85 (3.51)
RetrosplenialTemporalRightCerebellumCortex	RACE_ETHNICITYOther	-0.134234	0.0733812	-1.82927	0.0674875		0.0174619	0.277663	1	1.99709	0.529198	0.466944	0.0550335	85 (3.51)
RetrosplenialTemporalRightThalamusProper	(Intercept)	0.0134641	0.0337444	0.399001	0.689929		0.00841423	0.877313	1	1.90121	0.120302	0.728707	0.134453	92 (3.8)
RetrosplenialTemporalRightThalamusProper	anhedonia_ypresent	-0.161716	0.0730773	-2.21294	0.0269988	*	0.00841423	0.160032	1	1.90121	0.120302	0.728707	0.134453	92 (3.8)
RetrosplenialTemporalRightThalamusProper	INTERVIEW_AGE	0.0120549	0.0206906	0.582628	0.5602		0.00841423	0.800939	1	1.90121	0.120302	0.728707	0.134453	92 (3.8)
RetrosplenialTemporalRightThalamusProper	SEXFemale	0.0945745	0.0416804	2.26904	0.0233571	*	0.00841423	0.144709	1	1.90121	0.120302	0.728707	0.134453	92 (3.8)
RetrosplenialTemporalRightThalamusProper	RACE_ETHNICITYBlack	-0.275484	0.0742607	-3.70969	0.000212375	***	0.00841423	0.00514746	0.519894	1.90121	0.120302	0.728707	0.134453	92 (3.8)
RetrosplenialTemporalRightThalamusProper	RACE_ETHNICITYHispanic	-0.0730245	0.0535786	-1.36294	0.173033		0.00841423	0.486319	1	1.90121	0.120302	0.728707	0.134453	92 (3.8)
RetrosplenialTemporalRightThalamusProper	RACE_ETHNICITYAsian	-0.115902	0.158459	-0.731437	0.464586		0.00841423	0.752567	1	1.90121	0.120302	0.728707	0.134453	92 (3.8)
RetrosplenialTemporalRightThalamusProper	RACE_ETHNICITYOther	-0.0484916	0.0736927	-0.658024	0.510588		0.00841423	0.775926	1	1.90121	0.120302	0.728707	0.134453	92 (3.8)
RetrosplenialTemporalRightCaudate	(Intercept)	-0.0687727	0.0336602	-2.04314	0.0411529	*	0.00405428	0.20352	1	2.00114	5.78655	0.0161493	0	135 (5.57)
RetrosplenialTemporalRightCaudate	anhedonia_ypresent	-0.0813406	0.0745098	-1.09168	0.275091		0.00405428	0.612202	1	2.00114	5.78655	0.0161493	0	135 (5.57)
RetrosplenialTemporalRightCaudate	INTERVIEW_AGE	0.0437613	0.0209982	2.08405	0.0372668	*	0.00405428	0.190718	1	2.00114	5.78655	0.0161493	0	135 (5.57)
RetrosplenialTemporalRightCaudate	SEXFemale	0.11622	0.0418903	2.77439	0.00557562	**	0.00405428	0.0524966	1	2.00114	5.78655	0.0161493	0	135 (5.57)
RetrosplenialTemporalRightCaudate	RACE_ETHNICITYBlack	0.110491	0.0743452	1.48619	0.137366		0.00405428	0.431118	1	2.00114	5.78655	0.0161493	0	135 (5.57)
RetrosplenialTemporalRightCaudate	RACE_ETHNICITYHispanic	0.0597368	0.053918	1.10792	0.268013		0.00405428	0.606353	1	2.00114	5.78655	0.0161493	0	135 (5.57)
RetrosplenialTemporalRightCaudate	RACE_ETHNICITYAsian	-0.0489988	0.158407	-0.309321	0.757105		0.00405428	0.905862	1	2.00114	5.78655	0.0161493	0	135 (5.57)
RetrosplenialTemporalRightCaudate	RACE_ETHNICITYOther	-0.0235559	0.073942	-0.318573	0.750079		0.00405428	0.904975	1	2.00114	5.78655	0.0161493	0	135 (5.57)
RetrosplenialTemporalRightPutamen	(Intercept)	0.0152417	0.0339509	0.448934	0.653522		-0.000147839	0.856642	1	1.98468	0.451299	0.501719	0.0715311	117 (4.83)
RetrosplenialTemporalRightPutamen	anhedonia_ypresent	0.0157146	0.0750456	0.209401	0.834154		-0.000147839	0.935541	1	1.98468	0.451299	0.501719	0.0715311	117 (4.83)
RetrosplenialTemporalRightPutamen	INTERVIEW_AGE	0.010477	0.0208413	0.502703	0.615222		-0.000147839	0.829881	1	1.98468	0.451299	0.501719	0.0715311	117 (4.83)
RetrosplenialTemporalRightPutamen	SEXFemale	-0.0759812	0.0419891	-1.80955	0.0704967		-0.000147839	0.285248	1	1.98468	0.451299	0.501719	0.0715311	117 (4.83)
RetrosplenialTemporalRightPutamen	RACE_ETHNICITYBlack	0.0937304	0.0748845	1.25167	0.210819		-0.000147839	0.542033	1	1.98468	0.451299	0.501719	0.0715311	117 (4.83)
RetrosplenialTemporalRightPutamen	RACE_ETHNICITYHispanic	0.00989595	0.054001	0.183255	0.854614		-0.000147839	0.941738	1	1.98468	0.451299	0.501719	0.0715311	117 (4.83)
RetrosplenialTemporalRightPutamen	RACE_ETHNICITYAsian	0.183504	0.16089	1.14055	0.254174		-0.000147839	0.5937	1	1.98468	0.451299	0.501719	0.0715311	117 (4.83)
RetrosplenialTemporalRightPutamen	RACE_ETHNICITYOther	0.0673054	0.0741403	0.907812	0.364073		-0.000147839	0.691063	1	1.98468	0.451299	0.501719	0.0715311	117 (4.83)
RetrosplenialTemporalRightPallidum	(Intercept)	-0.00788396	0.0339391	-0.232297	0.816328		0.00194836	0.927319	1	1.96875	0.126911	0.721657	0.0186862	131 (5.4)
RetrosplenialTemporalRightPallidum	anhedonia_ypresent	-0.0172729	0.0741604	-0.232912	0.81585		0.00194836	0.927319	1	1.96875	0.126911	0.721657	0.0186862	131 (5.4)
RetrosplenialTemporalRightPallidum	INTERVIEW_AGE	-0.00467959	0.020883	-0.224086	0.822711		0.00194836	0.930252	1	1.96875	0.126911	0.721657	0.0186862	131 (5.4)
RetrosplenialTemporalRightPallidum	SEXFemale	0.0529796	0.0419245	1.26369	0.20647		0.00194836	0.539053	1	1.96875	0.126911	0.721657	0.0186862	131 (5.4)
RetrosplenialTemporalRightPallidum	RACE_ETHNICITYBlack	-0.118492	0.0756684	-1.56594	0.1175		0.00194836	0.396715	1	1.96875	0.126911	0.721657	0.0186862	131 (5.4)
RetrosplenialTemporalRightPallidum	RACE_ETHNICITYHispanic	0.0567826	0.0537669	1.05609	0.29104		0.00194836	0.629386	1	1.96875	0.126911	0.721657	0.0186862	131 (5.4)
RetrosplenialTemporalRightPallidum	RACE_ETHNICITYAsian	-0.216801	0.158631	-1.3667	0.171853		0.00194836	0.486075	1	1.96875	0.126911	0.721657	0.0186862	131 (5.4)
RetrosplenialTemporalRightPallidum	RACE_ETHNICITYOther	-0.143305	0.0733772	-1.95299	0.0509422		0.00194836	0.232228	1	1.96875	0.126911	0.721657	0.0186862	131 (5.4)
RetrosplenialTemporalRightHippocampus	(Intercept)	-0.0133323	0.0337167	-0.39542	0.69257		0.00219919	0.877313	1	2.07409	0.353704	0.552024	0	140 (5.78)
RetrosplenialTemporalRightHippocampus	anhedonia_ypresent	-0.0331662	0.075018	-0.44211	0.658452		0.00219919	0.859675	1	2.07409	0.353704	0.552024	0	140 (5.78)
RetrosplenialTemporalRightHippocampus	INTERVIEW_AGE	0.0103063	0.0209405	0.492169	0.622647		0.00219919	0.83506	1	2.07409	0.353704	0.552024	0	140 (5.78)
RetrosplenialTemporalRightHippocampus	SEXFemale	-0.0428478	0.0419706	-1.0209	0.30741		0.00219919	0.639915	1	2.07409	0.353704	0.552024	0	140 (5.78)
RetrosplenialTemporalRightHippocampus	RACE_ETHNICITYBlack	0.178145	0.075605	2.35627	0.018544	*	0.00219919	0.123012	1	2.07409	0.353704	0.552024	0	140 (5.78)
RetrosplenialTemporalRightHippocampus	RACE_ETHNICITYHispanic	0.118465	0.0539847	2.19442	0.0283062	*	0.00219919	0.163815	1	2.07409	0.353704	0.552024	0	140 (5.78)
RetrosplenialTemporalRightHippocampus	RACE_ETHNICITYAsian	-0.167022	0.156707	-1.06583	0.286615		0.00219919	0.625131	1	2.07409	0.353704	0.552024	0	140 (5.78)
RetrosplenialTemporalRightHippocampus	RACE_ETHNICITYOther	-0.000391407	0.0737104	-0.00531006	0.995764		0.00219919	0.996706	1	2.07409	0.353704	0.552024	0	140 (5.78)
RetrosplenialTemporalRightAmygdala	(Intercept)	0.103808	0.0342294	3.03271	0.00245081	**	0.00680936	0.0303192	1	1.95167	1.65203	0.198684	0.224778	120 (4.95)
RetrosplenialTemporalRightAmygdala	anhedonia_ypresent	-0.0338281	0.0740413	-0.456882	0.647799		0.00680936	0.852588	1	1.95167	1.65203	0.198684	0.224778	120 (4.95)
RetrosplenialTemporalRightAmygdala	INTERVIEW_AGE	-0.0261916	0.0207681	-1.26114	0.207385		0.00680936	0.539314	1	1.95167	1.65203	0.198684	0.224778	120 (4.95)
RetrosplenialTemporalRightAmygdala	SEXFemale	-0.122025	0.0421494	-2.89505	0.00382681	**	0.00680936	0.0402062	1	1.95167	1.65203	0.198684	0.224778	120 (4.95)
RetrosplenialTemporalRightAmygdala	RACE_ETHNICITYBlack	-0.0578849	0.0759598	-0.762046	0.446111		0.00680936	0.745419	1	1.95167	1.65203	0.198684	0.224778	120 (4.95)
RetrosplenialTemporalRightAmygdala	RACE_ETHNICITYHispanic	-0.164335	0.0541023	-3.03748	0.00241247	**	0.00680936	0.0302787	1	1.95167	1.65203	0.198684	0.224778	120 (4.95)
RetrosplenialTemporalRightAmygdala	RACE_ETHNICITYAsian	0.175489	0.158932	1.10417	0.269634		0.00680936	0.606676	1	1.95167	1.65203	0.198684	0.224778	120 (4.95)
RetrosplenialTemporalRightAmygdala	RACE_ETHNICITYOther	-0.0554769	0.075536	-0.734443	0.462754		0.00680936	0.751647	1	1.95167	1.65203	0.198684	0.224778	120 (4.95)
RetrosplenialTemporalRightAccumbensArea	(Intercept)	0.0705659	0.0342329	2.06135	0.0393826	*	0.000566555	0.195952	1	2.00639	0.119902	0.72914	0.184266	127 (5.24)
RetrosplenialTemporalRightAccumbensArea	anhedonia_ypresent	-0.062108	0.0734461	-0.845626	0.39785		0.000566555	0.713331	1	2.00639	0.119902	0.72914	0.184266	127 (5.24)
RetrosplenialTemporalRightAccumbensArea	INTERVIEW_AGE	-0.00993918	0.0209371	-0.474716	0.635035		0.000566555	0.84242	1	2.00639	0.119902	0.72914	0.184266	127 (5.24)
RetrosplenialTemporalRightAccumbensArea	SEXFemale	-0.0788667	0.042242	-1.86702	0.0620261		0.000566555	0.261342	1	2.00639	0.119902	0.72914	0.184266	127 (5.24)
RetrosplenialTemporalRightAccumbensArea	RACE_ETHNICITYBlack	-0.00712717	0.0762284	-0.0934975	0.925517		0.000566555	0.973842	1	2.00639	0.119902	0.72914	0.184266	127 (5.24)
RetrosplenialTemporalRightAccumbensArea	RACE_ETHNICITYHispanic	-0.075493	0.0541757	-1.39348	0.163609		0.000566555	0.475498	1	2.00639	0.119902	0.72914	0.184266	127 (5.24)
RetrosplenialTemporalRightAccumbensArea	RACE_ETHNICITYAsian	-0.0699128	0.157421	-0.444113	0.657003		0.000566555	0.858241	1	2.00639	0.119902	0.72914	0.184266	127 (5.24)
RetrosplenialTemporalRightAccumbensArea	RACE_ETHNICITYOther	-0.0946581	0.0758448	-1.24805	0.21214		0.000566555	0.542654	1	2.00639	0.119902	0.72914	0.184266	127 (5.24)
RetrosplenialTemporalRightVentraldc	(Intercept)	0.0460886	0.0338795	1.36037	0.173846		0.010638	0.488045	1	1.96963	7.27711	0.00698387	0.137898	111 (4.58)
RetrosplenialTemporalRightVentraldc	anhedonia_ypresent	-0.113654	0.073574	-1.54477	0.12254		0.010638	0.40758	1	1.96963	7.27711	0.00698387	0.137898	111 (4.58)
RetrosplenialTemporalRightVentraldc	INTERVIEW_AGE	-0.016334	0.0208036	-0.785153	0.432444		0.010638	0.736797	1	1.96963	7.27711	0.00698387	0.137898	111 (4.58)
RetrosplenialTemporalRightVentraldc	SEXFemale	0.0623214	0.0418431	1.48941	0.136517		0.010638	0.430404	1	1.96963	7.27711	0.00698387	0.137898	111 (4.58)
RetrosplenialTemporalRightVentraldc	RACE_ETHNICITYBlack	-0.343331	0.0749085	-4.58334	4.82051e-06	***	0.010638	0.000240829	0.0118006	1.96963	7.27711	0.00698387	0.137898	111 (4.58)
RetrosplenialTemporalRightVentraldc	RACE_ETHNICITYHispanic	-0.146193	0.0539404	-2.71026	0.00677282	**	0.010638	0.0618652	1	1.96963	7.27711	0.00698387	0.137898	111 (4.58)
RetrosplenialTemporalRightVentraldc	RACE_ETHNICITYAsian	-0.0403275	0.160215	-0.251708	0.801289		0.010638	0.922651	1	1.96963	7.27711	0.00698387	0.137898	111 (4.58)
RetrosplenialTemporalRightVentraldc	RACE_ETHNICITYOther	-0.0634178	0.0745239	-0.850973	0.394873		0.010638	0.710764	1	1.96963	7.27711	0.00698387	0.137898	111 (4.58)
SensorimotorHandLeftCerebellumCortex	(Intercept)	0.0786724	0.0338452	2.32448	0.0201862	*	0.0140076	0.130875	1	2.02123	0.524621	0.468877	0.127417	107 (4.41)
SensorimotorHandLeftCerebellumCortex	anhedonia_ypresent	0.0300253	0.0738599	0.406517	0.684401		0.0140076	0.873521	1	2.02123	0.524621	0.468877	0.127417	107 (4.41)
SensorimotorHandLeftCerebellumCortex	INTERVIEW_AGE	-0.0563166	0.0207151	-2.71862	0.00660443	**	0.0140076	0.060553	1	2.02123	0.524621	0.468877	0.127417	107 (4.41)
SensorimotorHandLeftCerebellumCortex	SEXFemale	0.00844764	0.0416934	0.202613	0.839455		0.0140076	0.937066	1	2.02123	0.524621	0.468877	0.127417	107 (4.41)
SensorimotorHandLeftCerebellumCortex	RACE_ETHNICITYBlack	-0.312956	0.07511	-4.16663	3.20506e-05	***	0.0140076	0.00107479	0.0784599	2.02123	0.524621	0.468877	0.127417	107 (4.41)
SensorimotorHandLeftCerebellumCortex	RACE_ETHNICITYHispanic	-0.217605	0.0533598	-4.07807	4.69492e-05	***	0.0140076	0.00149262	0.114932	2.02123	0.524621	0.468877	0.127417	107 (4.41)
SensorimotorHandLeftCerebellumCortex	RACE_ETHNICITYAsian	0.19121	0.156187	1.22423	0.220989		0.0140076	0.554592	1	2.02123	0.524621	0.468877	0.127417	107 (4.41)
SensorimotorHandLeftCerebellumCortex	RACE_ETHNICITYOther	-0.155962	0.074214	-2.10151	0.0357042	*	0.0140076	0.185888	1	2.02123	0.524621	0.468877	0.127417	107 (4.41)
SensorimotorHandLeftThalamusProper	(Intercept)	-0.0246701	0.0340029	-0.72553	0.468202		0.00370035	0.755069	1	2.08014	0.131522	0.716859	0.0818571	142 (5.86)
SensorimotorHandLeftThalamusProper	anhedonia_ypresent	-0.0133461	0.0746439	-0.178796	0.858114		0.00370035	0.94185	1	2.08014	0.131522	0.716859	0.0818571	142 (5.86)
SensorimotorHandLeftThalamusProper	INTERVIEW_AGE	-0.0144758	0.0209828	-0.68989	0.490334		0.00370035	0.766733	1	2.08014	0.131522	0.716859	0.0818571	142 (5.86)
SensorimotorHandLeftThalamusProper	SEXFemale	-0.0139785	0.0421713	-0.331469	0.740321		0.00370035	0.899854	1	2.08014	0.131522	0.716859	0.0818571	142 (5.86)
SensorimotorHandLeftThalamusProper	RACE_ETHNICITYBlack	-0.0764354	0.0757253	-1.00938	0.312901		0.00370035	0.645854	1	2.08014	0.131522	0.716859	0.0818571	142 (5.86)
SensorimotorHandLeftThalamusProper	RACE_ETHNICITYHispanic	0.162112	0.0543485	2.98282	0.00288642	**	0.00370035	0.0339709	1	2.08014	0.131522	0.716859	0.0818571	142 (5.86)
SensorimotorHandLeftThalamusProper	RACE_ETHNICITYAsian	0.298741	0.158733	1.88203	0.0599596		0.00370035	0.255883	1	2.08014	0.131522	0.716859	0.0818571	142 (5.86)
SensorimotorHandLeftThalamusProper	RACE_ETHNICITYOther	0.0104409	0.0748132	0.13956	0.88902		0.00370035	0.955365	1	2.08014	0.131522	0.716859	0.0818571	142 (5.86)
SensorimotorHandLeftCaudate	(Intercept)	0.159994	0.033745	4.74126	2.25415e-06	***	0.0186505	0.000125413	0.00551815	1.94817	0.57789	0.44714	0.0996842	121 (4.99)
SensorimotorHandLeftCaudate	anhedonia_ypresent	-0.0417741	0.0740827	-0.563885	0.572888		0.0186505	0.806131	1	1.94817	0.57789	0.44714	0.0996842	121 (4.99)
SensorimotorHandLeftCaudate	INTERVIEW_AGE	-0.047146	0.0207413	-2.27304	0.0231156	*	0.0186505	0.144709	1	1.94817	0.57789	0.44714	0.0996842	121 (4.99)
SensorimotorHandLeftCaudate	SEXFemale	-0.130991	0.0416829	-3.14257	0.00169609	**	0.0186505	0.023592	1	1.94817	0.57789	0.44714	0.0996842	121 (4.99)
SensorimotorHandLeftCaudate	RACE_ETHNICITYBlack	-0.346805	0.0745474	-4.65214	3.47197e-06	***	0.0186505	0.000184769	0.00849939	1.94817	0.57789	0.44714	0.0996842	121 (4.99)
SensorimotorHandLeftCaudate	RACE_ETHNICITYHispanic	-0.216287	0.053577	-4.03693	5.59306e-05	***	0.0186505	0.00173314	0.136918	1.94817	0.57789	0.44714	0.0996842	121 (4.99)
SensorimotorHandLeftCaudate	RACE_ETHNICITYAsian	-0.142708	0.155752	-0.91625	0.359632		0.0186505	0.688924	1	1.94817	0.57789	0.44714	0.0996842	121 (4.99)
SensorimotorHandLeftCaudate	RACE_ETHNICITYOther	-0.144681	0.0735456	-1.96723	0.0492766	*	0.0186505	0.228297	1	1.94817	0.57789	0.44714	0.0996842	121 (4.99)
SensorimotorHandLeftPutamen	(Intercept)	0.036047	0.0341879	1.05438	0.29182		-0.000603045	0.629665	1	2.00675	1.61398	0.203933	0.126562	136 (5.61)
SensorimotorHandLeftPutamen	anhedonia_ypresent	-0.0197122	0.0749026	-0.263172	0.792442		-0.000603045	0.918705	1	2.00675	1.61398	0.203933	0.126562	136 (5.61)
SensorimotorHandLeftPutamen	INTERVIEW_AGE	-0.0219121	0.02096	-1.04542	0.295938		-0.000603045	0.630398	1	2.00675	1.61398	0.203933	0.126562	136 (5.61)
SensorimotorHandLeftPutamen	SEXFemale	-0.0379979	0.0422846	-0.898622	0.368949		-0.000603045	0.69198	1	2.00675	1.61398	0.203933	0.126562	136 (5.61)
SensorimotorHandLeftPutamen	RACE_ETHNICITYBlack	-0.0915828	0.0763842	-1.19898	0.230662		-0.000603045	0.569095	1	2.00675	1.61398	0.203933	0.126562	136 (5.61)
SensorimotorHandLeftPutamen	RACE_ETHNICITYHispanic	0.00501562	0.0542786	0.0924051	0.926384		-0.000603045	0.973842	1	2.00675	1.61398	0.203933	0.126562	136 (5.61)
SensorimotorHandLeftPutamen	RACE_ETHNICITYAsian	0.0626307	0.159214	0.393373	0.69408		-0.000603045	0.877313	1	2.00675	1.61398	0.203933	0.126562	136 (5.61)
SensorimotorHandLeftPutamen	RACE_ETHNICITYOther	-0.0892017	0.0753439	-1.18393	0.236565		-0.000603045	0.57738	1	2.00675	1.61398	0.203933	0.126562	136 (5.61)
SensorimotorHandLeftPallidum	(Intercept)	0.0888399	0.0332355	2.67304	0.00756969	**	0.0204929	0.0664179	1	1.96983	0.849602	0.356665	0	111 (4.58)
SensorimotorHandLeftPallidum	anhedonia_ypresent	-0.117115	0.0737237	-1.58857	0.112294		0.0204929	0.38617	1	1.96983	0.849602	0.356665	0	111 (4.58)
SensorimotorHandLeftPallidum	INTERVIEW_AGE	0.00250259	0.0206506	0.121187	0.903553		0.0204929	0.964838	1	1.96983	0.849602	0.356665	0	111 (4.58)
SensorimotorHandLeftPallidum	SEXFemale	0.0498831	0.0413127	1.20745	0.227382		0.0204929	0.563962	1	1.96983	0.849602	0.356665	0	111 (4.58)
SensorimotorHandLeftPallidum	RACE_ETHNICITYBlack	-0.467195	0.0747558	-6.24961	4.88663e-10	***	0.0204929	1.19625e-07	1.19625e-06	1.96983	0.849602	0.356665	0	111 (4.58)
SensorimotorHandLeftPallidum	RACE_ETHNICITYHispanic	-0.199796	0.0530393	-3.76693	0.000169406	***	0.0204929	0.00431985	0.414706	1.96983	0.849602	0.356665	0	111 (4.58)
SensorimotorHandLeftPallidum	RACE_ETHNICITYAsian	-0.0763427	0.155221	-0.491833	0.622884		0.0204929	0.83506	1	1.96983	0.849602	0.356665	0	111 (4.58)
SensorimotorHandLeftPallidum	RACE_ETHNICITYOther	-0.209193	0.0725098	-2.88504	0.00395005	**	0.0204929	0.0409734	1	1.96983	0.849602	0.356665	0	111 (4.58)
SensorimotorHandBrainStem	(Intercept)	0.0505896	0.0337902	1.49717	0.134487		0.0111202	0.426538	1	2.00246	1.02893	0.310411	0.147038	105 (4.33)
SensorimotorHandBrainStem	anhedonia_ypresent	-0.185622	0.07412	-2.50434	0.0123363	*	0.0111202	0.0937869	1	2.00246	1.02893	0.310411	0.147038	105 (4.33)
SensorimotorHandBrainStem	INTERVIEW_AGE	-0.0268245	0.0207593	-1.29216	0.19643		0.0111202	0.523243	1	2.00246	1.02893	0.310411	0.147038	105 (4.33)
SensorimotorHandBrainStem	SEXFemale	0.0415823	0.041787	0.9951	0.319792		0.0111202	0.654557	1	2.00246	1.02893	0.310411	0.147038	105 (4.33)
SensorimotorHandBrainStem	RACE_ETHNICITYBlack	-0.349537	0.0749919	-4.661	3.32584e-06	***	0.0111202	0.000180926	0.00814167	2.00246	1.02893	0.310411	0.147038	105 (4.33)
SensorimotorHandBrainStem	RACE_ETHNICITYHispanic	-0.0591016	0.0537096	-1.10039	0.271276		0.0111202	0.608544	1	2.00246	1.02893	0.310411	0.147038	105 (4.33)
SensorimotorHandBrainStem	RACE_ETHNICITYAsian	-0.0828969	0.160241	-0.517325	0.604979		0.0111202	0.822314	1	2.00246	1.02893	0.310411	0.147038	105 (4.33)
SensorimotorHandBrainStem	RACE_ETHNICITYOther	-0.0973334	0.0734563	-1.32505	0.185285		0.0111202	0.507358	1	2.00246	1.02893	0.310411	0.147038	105 (4.33)
SensorimotorHandLeftHippocampus	(Intercept)	-0.0755072	0.0340221	-2.21936	0.0265596	*	0.00574467	0.158194	1	2.01451	2.91423	0.0878013	0.189528	117 (4.83)
SensorimotorHandLeftHippocampus	anhedonia_ypresent	0.0136616	0.0738362	0.185025	0.853226		0.00574467	0.941493	1	2.01451	2.91423	0.0878013	0.189528	117 (4.83)
SensorimotorHandLeftHippocampus	INTERVIEW_AGE	0.0247014	0.0208622	1.18402	0.236527		0.00574467	0.57738	1	2.01451	2.91423	0.0878013	0.189528	117 (4.83)
SensorimotorHandLeftHippocampus	SEXFemale	0.0616657	0.0421106	1.46437	0.143228		0.00574467	0.437732	1	2.01451	2.91423	0.0878013	0.189528	117 (4.83)
SensorimotorHandLeftHippocampus	RACE_ETHNICITYBlack	0.291574	0.0761151	3.8307	0.000131201	***	0.00574467	0.00341795	0.321181	2.01451	2.91423	0.0878013	0.189528	117 (4.83)
SensorimotorHandLeftHippocampus	RACE_ETHNICITYHispanic	0.0819422	0.0543286	1.50827	0.131623		0.00574467	0.423406	1	2.01451	2.91423	0.0878013	0.189528	117 (4.83)
SensorimotorHandLeftHippocampus	RACE_ETHNICITYAsian	0.0290194	0.158983	0.182532	0.855181		0.00574467	0.941738	1	2.01451	2.91423	0.0878013	0.189528	117 (4.83)
SensorimotorHandLeftHippocampus	RACE_ETHNICITYOther	0.0281825	0.0744447	0.37857	0.705042		0.00574467	0.881933	1	2.01451	2.91423	0.0878013	0.189528	117 (4.83)
SensorimotorHandLeftAmygdala	(Intercept)	-0.0409351	0.0340953	-1.20061	0.230028		-0.00167154	0.568797	1	1.84137	0.027414	0.868494	0.105024	145 (5.98)
SensorimotorHandLeftAmygdala	anhedonia_ypresent	0.0225541	0.0754721	0.29884	0.76509		-0.00167154	0.909104	1	1.84137	0.027414	0.868494	0.105024	145 (5.98)
SensorimotorHandLeftAmygdala	INTERVIEW_AGE	0.0100147	0.0210175	0.476492	0.633769		-0.00167154	0.842273	1	1.84137	0.027414	0.868494	0.105024	145 (5.98)
SensorimotorHandLeftAmygdala	SEXFemale	0.0321772	0.0423442	0.759895	0.447396		-0.00167154	0.746067	1	1.84137	0.027414	0.868494	0.105024	145 (5.98)
SensorimotorHandLeftAmygdala	RACE_ETHNICITYBlack	0.0223237	0.0762346	0.292829	0.76968		-0.00167154	0.909907	1	1.84137	0.027414	0.868494	0.105024	145 (5.98)
SensorimotorHandLeftAmygdala	RACE_ETHNICITYHispanic	0.0579387	0.0544557	1.06396	0.28746		-0.00167154	0.625131	1	1.84137	0.027414	0.868494	0.105024	145 (5.98)
SensorimotorHandLeftAmygdala	RACE_ETHNICITYAsian	0.105114	0.163113	0.644424	0.519366		-0.00167154	0.779072	1	1.84137	0.027414	0.868494	0.105024	145 (5.98)
SensorimotorHandLeftAmygdala	RACE_ETHNICITYOther	0.0902102	0.0750561	1.2019	0.229526		-0.00167154	0.568129	1	1.84137	0.027414	0.868494	0.105024	145 (5.98)
SensorimotorHandLeftAccumbensArea	(Intercept)	0.00437649	0.0343262	0.127497	0.898558		0.000662336	0.961815	1	1.99962	5.29187	0.0214251	0.104895	145 (5.98)
SensorimotorHandLeftAccumbensArea	anhedonia_ypresent	0.0858198	0.0752574	1.14035	0.25426		0.000662336	0.5937	1	1.99962	5.29187	0.0214251	0.104895	145 (5.98)
SensorimotorHandLeftAccumbensArea	INTERVIEW_AGE	-0.0293778	0.0209845	-1.39997	0.161658		0.000662336	0.472242	1	1.99962	5.29187	0.0214251	0.104895	145 (5.98)
SensorimotorHandLeftAccumbensArea	SEXFemale	0.0306877	0.042298	0.725512	0.468213		0.000662336	0.755069	1	1.99962	5.29187	0.0214251	0.104895	145 (5.98)
SensorimotorHandLeftAccumbensArea	RACE_ETHNICITYBlack	-0.123025	0.0762835	-1.61273	0.106942		0.000662336	0.37134	1	1.99962	5.29187	0.0214251	0.104895	145 (5.98)
SensorimotorHandLeftAccumbensArea	RACE_ETHNICITYHispanic	-0.0184238	0.0541792	-0.340053	0.733848		0.000662336	0.896438	1	1.99962	5.29187	0.0214251	0.104895	145 (5.98)
SensorimotorHandLeftAccumbensArea	RACE_ETHNICITYAsian	-0.263169	0.15907	-1.65443	0.0981791		0.000662336	0.352817	1	1.99962	5.29187	0.0214251	0.104895	145 (5.98)
SensorimotorHandLeftAccumbensArea	RACE_ETHNICITYOther	-0.070164	0.0743983	-0.943085	0.345738		0.000662336	0.676588	1	1.99962	5.29187	0.0214251	0.104895	145 (5.98)
SensorimotorHandLeftVentraldc	(Intercept)	-0.0387671	0.0337279	-1.1494	0.250509		-0.00015963	0.591366	1	1.94778	0.168368	0.681566	0.0300777	129 (5.32)
SensorimotorHandLeftVentraldc	anhedonia_ypresent	0.00200981	0.075472	0.0266299	0.978757		-0.00015963	0.991915	1	1.94778	0.168368	0.681566	0.0300777	129 (5.32)
SensorimotorHandLeftVentraldc	INTERVIEW_AGE	-0.0343829	0.0208878	-1.64608	0.0998855		-0.00015963	0.354891	1	1.94778	0.168368	0.681566	0.0300777	129 (5.32)
SensorimotorHandLeftVentraldc	SEXFemale	0.0489761	0.0420182	1.16559	0.2439		-0.00015963	0.582747	1	1.94778	0.168368	0.681566	0.0300777	129 (5.32)
SensorimotorHandLeftVentraldc	RACE_ETHNICITYBlack	0.0371167	0.0756593	0.490577	0.623773		-0.00015963	0.835337	1	1.94778	0.168368	0.681566	0.0300777	129 (5.32)
SensorimotorHandLeftVentraldc	RACE_ETHNICITYHispanic	0.07016	0.0540366	1.29838	0.194288		-0.00015963	0.520369	1	1.94778	0.168368	0.681566	0.0300777	129 (5.32)
SensorimotorHandLeftVentraldc	RACE_ETHNICITYAsian	0.0340217	0.158831	0.214201	0.83041		-0.00015963	0.934355	1	1.94778	0.168368	0.681566	0.0300777	129 (5.32)
SensorimotorHandLeftVentraldc	RACE_ETHNICITYOther	-0.0298784	0.0742952	-0.402158	0.687605		-0.00015963	0.875784	1	1.94778	0.168368	0.681566	0.0300777	129 (5.32)
SensorimotorHandRightCerebellumCortex	(Intercept)	0.0195666	0.034157	0.572842	0.566808		2.87775e-06	0.804266	1	1.99801	0.0503294	0.822491	0.177669	122 (5.03)
SensorimotorHandRightCerebellumCortex	anhedonia_ypresent	-0.018717	0.0747746	-0.250313	0.802368		2.87775e-06	0.922835	1	1.99801	0.0503294	0.822491	0.177669	122 (5.03)
SensorimotorHandRightCerebellumCortex	INTERVIEW_AGE	-0.0308929	0.0209007	-1.47808	0.139523		2.87775e-06	0.432893	1	1.99801	0.0503294	0.822491	0.177669	122 (5.03)
SensorimotorHandRightCerebellumCortex	SEXFemale	0.0325411	0.0422369	0.770443	0.441117		2.87775e-06	0.74433	1	1.99801	0.0503294	0.822491	0.177669	122 (5.03)
SensorimotorHandRightCerebellumCortex	RACE_ETHNICITYBlack	-0.0813381	0.0764702	-1.06366	0.287596		2.87775e-06	0.625131	1	1.99801	0.0503294	0.822491	0.177669	122 (5.03)
SensorimotorHandRightCerebellumCortex	RACE_ETHNICITYHispanic	-0.0922291	0.0541024	-1.70471	0.088383		2.87775e-06	0.330828	1	1.99801	0.0503294	0.822491	0.177669	122 (5.03)
SensorimotorHandRightCerebellumCortex	RACE_ETHNICITYAsian	0.0319287	0.159353	0.200364	0.841213		2.87775e-06	0.937296	1	1.99801	0.0503294	0.822491	0.177669	122 (5.03)
SensorimotorHandRightCerebellumCortex	RACE_ETHNICITYOther	-0.0765697	0.074753	-1.0243	0.3058		2.87775e-06	0.638736	1	1.99801	0.0503294	0.822491	0.177669	122 (5.03)
SensorimotorHandRightThalamusProper	(Intercept)	0.0471635	0.0344735	1.36811	0.171414		0.00407227	0.486075	1	1.93525	0.562093	0.453418	0.212078	149 (6.15)
SensorimotorHandRightThalamusProper	anhedonia_ypresent	0.162298	0.0747059	2.17249	0.0299219	*	0.00407227	0.167349	1	1.93525	0.562093	0.453418	0.212078	149 (6.15)
SensorimotorHandRightThalamusProper	INTERVIEW_AGE	-0.0101037	0.0209777	-0.481642	0.630107		0.00407227	0.839228	1	1.93525	0.562093	0.453418	0.212078	149 (6.15)
SensorimotorHandRightThalamusProper	SEXFemale	-0.124204	0.0423896	-2.93005	0.00342291	**	0.00407227	0.0373153	1	1.93525	0.562093	0.453418	0.212078	149 (6.15)
SensorimotorHandRightThalamusProper	RACE_ETHNICITYBlack	0.0896868	0.0767184	1.16904	0.242511		0.00407227	0.582747	1	1.93525	0.562093	0.453418	0.212078	149 (6.15)
SensorimotorHandRightThalamusProper	RACE_ETHNICITYHispanic	-0.0349256	0.0545534	-0.64021	0.522101		0.00407227	0.780759	1	1.93525	0.562093	0.453418	0.212078	149 (6.15)
SensorimotorHandRightThalamusProper	RACE_ETHNICITYAsian	-0.00165169	0.157267	-0.0105024	0.991621		0.00407227	0.994465	1	1.93525	0.562093	0.453418	0.212078	149 (6.15)
SensorimotorHandRightThalamusProper	RACE_ETHNICITYOther	-0.0153213	0.0750405	-0.204174	0.838236		0.00407227	0.936987	1	1.93525	0.562093	0.453418	0.212078	149 (6.15)
SensorimotorHandRightCaudate	(Intercept)	0.100976	0.0334325	3.02029	0.00255299	**	0.0240682	0.0310932	1	1.99812	7.79315	0.00524447	0.0735599	105 (4.33)
SensorimotorHandRightCaudate	anhedonia_ypresent	-0.0668879	0.0738528	-0.905691	0.365194		0.0240682	0.691063	1	1.99812	7.79315	0.00524447	0.0735599	105 (4.33)
SensorimotorHandRightCaudate	INTERVIEW_AGE	-0.0134986	0.0205922	-0.65552	0.512198		0.0240682	0.777271	1	1.99812	7.79315	0.00524447	0.0735599	105 (4.33)
SensorimotorHandRightCaudate	SEXFemale	0.0116376	0.0413657	0.281333	0.77848		0.0240682	0.915331	1	1.99812	7.79315	0.00524447	0.0735599	105 (4.33)
SensorimotorHandRightCaudate	RACE_ETHNICITYBlack	-0.511519	0.0744085	-6.87447	7.97657e-12	***	0.0240682	3.25444e-09	1.95267e-08	1.99812	7.79315	0.00524447	0.0735599	105 (4.33)
SensorimotorHandRightCaudate	RACE_ETHNICITYHispanic	-0.24402	0.0530128	-4.60304	4.38933e-06	***	0.0240682	0.000223856	0.0107451	1.99812	7.79315	0.00524447	0.0735599	105 (4.33)
SensorimotorHandRightCaudate	RACE_ETHNICITYAsian	0.057301	0.158933	0.360536	0.71848		0.0240682	0.89077	1	1.99812	7.79315	0.00524447	0.0735599	105 (4.33)
SensorimotorHandRightCaudate	RACE_ETHNICITYOther	-0.0558209	0.0728138	-0.766625	0.443383		0.0240682	0.745419	1	1.99812	7.79315	0.00524447	0.0735599	105 (4.33)
SensorimotorHandRightPutamen	(Intercept)	0.0911445	0.0335081	2.72008	0.00657611	**	0.0154418	0.060553	1	2.00478	0.552123	0.457451	0.0114977	131 (5.4)
SensorimotorHandRightPutamen	anhedonia_ypresent	-0.0945297	0.0742685	-1.27281	0.203215		0.0154418	0.533193	1	2.00478	0.552123	0.457451	0.0114977	131 (5.4)
SensorimotorHandRightPutamen	INTERVIEW_AGE	-0.0092354	0.0207884	-0.444258	0.656898		0.0154418	0.858241	1	2.00478	0.552123	0.457451	0.0114977	131 (5.4)
SensorimotorHandRightPutamen	SEXFemale	-0.000759038	0.0416362	-0.0182303	0.985457		0.0154418	0.99194	1	2.00478	0.552123	0.457451	0.0114977	131 (5.4)
SensorimotorHandRightPutamen	RACE_ETHNICITYBlack	-0.442103	0.0758269	-5.83043	6.31182e-09	***	0.0154418	1.10367e-06	1.54513e-05	2.00478	0.552123	0.457451	0.0114977	131 (5.4)
SensorimotorHandRightPutamen	RACE_ETHNICITYHispanic	-0.150263	0.0535437	-2.80636	0.00505299	**	0.0154418	0.0487691	1	2.00478	0.552123	0.457451	0.0114977	131 (5.4)
SensorimotorHandRightPutamen	RACE_ETHNICITYAsian	0.0222025	0.157516	0.140954	0.887919		0.0154418	0.955365	1	2.00478	0.552123	0.457451	0.0114977	131 (5.4)
SensorimotorHandRightPutamen	RACE_ETHNICITYOther	-0.147773	0.072828	-2.02907	0.0425666	*	0.0154418	0.207163	1	2.00478	0.552123	0.457451	0.0114977	131 (5.4)
SensorimotorHandRightPallidum	(Intercept)	0.00673816	0.0338834	0.198863	0.842388		0.00367957	0.937296	1	1.99233	1.05417	0.304549	0.0402064	135 (5.57)
SensorimotorHandRightPallidum	anhedonia_ypresent	-0.0862392	0.0743642	-1.15969	0.246298		0.00367957	0.585944	1	1.99233	1.05417	0.304549	0.0402064	135 (5.57)
SensorimotorHandRightPallidum	INTERVIEW_AGE	0.0168238	0.0209382	0.803497	0.421771		0.00367957	0.728759	1	1.99233	1.05417	0.304549	0.0402064	135 (5.57)
SensorimotorHandRightPallidum	SEXFemale	0.0534152	0.0420363	1.27069	0.203967		0.00367957	0.534595	1	1.99233	1.05417	0.304549	0.0402064	135 (5.57)
SensorimotorHandRightPallidum	RACE_ETHNICITYBlack	-0.220709	0.076409	-2.88852	0.00390711	**	0.00367957	0.0407823	1	1.99233	1.05417	0.304549	0.0402064	135 (5.57)
SensorimotorHandRightPallidum	RACE_ETHNICITYHispanic	0.0302686	0.0535351	0.565397	0.57186		0.00367957	0.805937	1	1.99233	1.05417	0.304549	0.0402064	135 (5.57)
SensorimotorHandRightPallidum	RACE_ETHNICITYAsian	-0.0299599	0.156753	-0.191128	0.848442		0.00367957	0.940239	1	1.99233	1.05417	0.304549	0.0402064	135 (5.57)
SensorimotorHandRightPallidum	RACE_ETHNICITYOther	-0.125544	0.0741502	-1.69311	0.0905711		0.00367957	0.334922	1	1.99233	1.05417	0.304549	0.0402064	135 (5.57)
SensorimotorHandRightHippocampus	(Intercept)	0.0965393	0.0337035	2.86437	0.00421642	**	0.0117237	0.042829	1	2.03422	0.151584	0.697026	0.00647705	127 (5.24)
SensorimotorHandRightHippocampus	anhedonia_ypresent	-0.178728	0.0743156	-2.40499	0.0162518	*	0.0117237	0.114108	1	2.03422	0.151584	0.697026	0.00647705	127 (5.24)
SensorimotorHandRightHippocampus	INTERVIEW_AGE	-0.0207924	0.0208429	-0.997578	0.318589		0.0117237	0.65308	1	2.03422	0.151584	0.697026	0.00647705	127 (5.24)
SensorimotorHandRightHippocampus	SEXFemale	-0.00895414	0.0416499	-0.214986	0.829797		0.0117237	0.934355	1	2.03422	0.151584	0.697026	0.00647705	127 (5.24)
SensorimotorHandRightHippocampus	RACE_ETHNICITYBlack	-0.314801	0.0742039	-4.24238	2.29963e-05	***	0.0117237	0.000804213	0.0562949	2.03422	0.151584	0.697026	0.00647705	127 (5.24)
SensorimotorHandRightHippocampus	RACE_ETHNICITYHispanic	-0.17223	0.0533343	-3.22925	0.00125871	**	0.0117237	0.0194364	1	2.03422	0.151584	0.697026	0.00647705	127 (5.24)
SensorimotorHandRightHippocampus	RACE_ETHNICITYAsian	-0.0893438	0.157775	-0.566273	0.571264		0.0117237	0.805561	1	2.03422	0.151584	0.697026	0.00647705	127 (5.24)
SensorimotorHandRightHippocampus	RACE_ETHNICITYOther	-0.113563	0.0735703	-1.54359	0.122825		0.0117237	0.407972	1	2.03422	0.151584	0.697026	0.00647705	127 (5.24)
SensorimotorHandRightAmygdala	(Intercept)	0.0939329	0.0337562	2.78269	0.00543513	**	0.00448611	0.0515706	1	1.99253	0.0101441	0.919774	0.0340813	118 (4.87)
SensorimotorHandRightAmygdala	anhedonia_ypresent	0.0424504	0.0754547	0.562595	0.573766		0.00448611	0.806465	1	1.99253	0.0101441	0.919774	0.0340813	118 (4.87)
SensorimotorHandRightAmygdala	INTERVIEW_AGE	-0.00813394	0.020855	-0.390024	0.696555		0.00448611	0.878195	1	1.99253	0.0101441	0.919774	0.0340813	118 (4.87)
SensorimotorHandRightAmygdala	SEXFemale	-0.131795	0.0418033	-3.15274	0.00163833	**	0.00448611	0.0233765	1	1.99253	0.0101441	0.919774	0.0340813	118 (4.87)
SensorimotorHandRightAmygdala	RACE_ETHNICITYBlack	-0.0683154	0.075367	-0.906436	0.3648		0.00448611	0.691063	1	1.99253	0.0101441	0.919774	0.0340813	118 (4.87)
SensorimotorHandRightAmygdala	RACE_ETHNICITYHispanic	-0.058802	0.0534621	-1.09988	0.271498		0.00448611	0.608544	1	1.99253	0.0101441	0.919774	0.0340813	118 (4.87)
SensorimotorHandRightAmygdala	RACE_ETHNICITYAsian	0.0393677	0.160369	0.245481	0.806106		0.00448611	0.924717	1	1.99253	0.0101441	0.919774	0.0340813	118 (4.87)
SensorimotorHandRightAmygdala	RACE_ETHNICITYOther	-0.172437	0.0729957	-2.3623	0.0182451	*	0.00448611	0.12137	1	1.99253	0.0101441	0.919774	0.0340813	118 (4.87)
SensorimotorHandRightAccumbensArea	(Intercept)	0.122802	0.0333873	3.67811	0.000240309	***	0.022194	0.00571142	0.588276	2.05678	7.5088	0.00613984	0.106138	96 (3.96)
SensorimotorHandRightAccumbensArea	anhedonia_ypresent	-0.0548429	0.0729845	-0.751432	0.452469		0.022194	0.748199	1	2.05678	7.5088	0.00613984	0.106138	96 (3.96)
SensorimotorHandRightAccumbensArea	INTERVIEW_AGE	-0.00811896	0.0206198	-0.393745	0.693805		0.022194	0.877313	1	2.05678	7.5088	0.00613984	0.106138	96 (3.96)
SensorimotorHandRightAccumbensArea	SEXFemale	-0.0392803	0.0413893	-0.949045	0.342697		0.022194	0.674517	1	2.05678	7.5088	0.00613984	0.106138	96 (3.96)
SensorimotorHandRightAccumbensArea	RACE_ETHNICITYBlack	-0.514954	0.0743679	-6.92442	5.64634e-12	***	0.022194	3.25444e-09	1.38223e-08	2.05678	7.5088	0.00613984	0.106138	96 (3.96)
SensorimotorHandRightAccumbensArea	RACE_ETHNICITYHispanic	-0.153927	0.0531487	-2.89616	0.00381294	**	0.022194	0.0402062	1	2.05678	7.5088	0.00613984	0.106138	96 (3.96)
SensorimotorHandRightAccumbensArea	RACE_ETHNICITYAsian	-0.0100893	0.157267	-0.0641542	0.948853		0.022194	0.981738	1	2.05678	7.5088	0.00613984	0.106138	96 (3.96)
SensorimotorHandRightAccumbensArea	RACE_ETHNICITYOther	-0.226229	0.0730668	-3.09619	0.00198366	**	0.022194	0.0266156	1	2.05678	7.5088	0.00613984	0.106138	96 (3.96)
SensorimotorHandRightVentraldc	(Intercept)	0.0385571	0.0339832	1.1346	0.256662		0.00264404	0.59608	1	2.05644	1.3348	0.247953	0.178432	100 (4.13)
SensorimotorHandRightVentraldc	anhedonia_ypresent	-0.0550104	0.0734286	-0.749168	0.453832		0.00264404	0.748199	1	2.05644	1.3348	0.247953	0.178432	100 (4.13)
SensorimotorHandRightVentraldc	INTERVIEW_AGE	0.0172359	0.0207681	0.829923	0.406668		0.00264404	0.719308	1	2.05644	1.3348	0.247953	0.178432	100 (4.13)
SensorimotorHandRightVentraldc	SEXFemale	-0.0010786	0.0419574	-0.025707	0.979493		0.00264404	0.991915	1	2.05644	1.3348	0.247953	0.178432	100 (4.13)
SensorimotorHandRightVentraldc	RACE_ETHNICITYBlack	-0.250008	0.0754738	-3.31252	0.000938824	***	0.00264404	0.0157414	1	2.05644	1.3348	0.247953	0.178432	100 (4.13)
SensorimotorHandRightVentraldc	RACE_ETHNICITYHispanic	-0.0476672	0.0539149	-0.88412	0.376723		0.00264404	0.69654	1	2.05644	1.3348	0.247953	0.178432	100 (4.13)
SensorimotorHandRightVentraldc	RACE_ETHNICITYAsian	-0.00590878	0.157176	-0.0375934	0.970015		0.00264404	0.989207	1	2.05644	1.3348	0.247953	0.178432	100 (4.13)
SensorimotorHandRightVentraldc	RACE_ETHNICITYOther	-0.0169713	0.074056	-0.229169	0.818758		0.00264404	0.928821	1	2.05644	1.3348	0.247953	0.178432	100 (4.13)
SensorimotorMouthLeftCerebellumCortex	(Intercept)	-0.0234643	0.0339306	-0.69154	0.489296		0.00492609	0.766733	1	1.97455	7.34029	0.00674261	0.0648288	123 (5.07)
SensorimotorMouthLeftCerebellumCortex	anhedonia_ypresent	-0.0849126	0.0746833	-1.13697	0.25567		0.00492609	0.59551	1	1.97455	7.34029	0.00674261	0.0648288	123 (5.07)
SensorimotorMouthLeftCerebellumCortex	INTERVIEW_AGE	-0.00742012	0.0208844	-0.355296	0.722401		0.00492609	0.890813	1	1.97455	7.34029	0.00674261	0.0648288	123 (5.07)
SensorimotorMouthLeftCerebellumCortex	SEXFemale	-0.0624734	0.0418963	-1.49114	0.136061		0.00492609	0.429777	1	1.97455	7.34029	0.00674261	0.0648288	123 (5.07)
SensorimotorMouthLeftCerebellumCortex	RACE_ETHNICITYBlack	0.263386	0.0743663	3.54175	0.000405419	***	0.00492609	0.00878289	0.992466	1.97455	7.34029	0.00674261	0.0648288	123 (5.07)
SensorimotorMouthLeftCerebellumCortex	RACE_ETHNICITYHispanic	0.122943	0.0538492	2.2831	0.0225159	*	0.00492609	0.142059	1	1.97455	7.34029	0.00674261	0.0648288	123 (5.07)
SensorimotorMouthLeftCerebellumCortex	RACE_ETHNICITYAsian	0.0692393	0.158555	0.43669	0.662377		0.00492609	0.861685	1	1.97455	7.34029	0.00674261	0.0648288	123 (5.07)
SensorimotorMouthLeftCerebellumCortex	RACE_ETHNICITYOther	0.108876	0.0741812	1.4677	0.142323		0.00492609	0.436599	1	1.97455	7.34029	0.00674261	0.0648288	123 (5.07)
SensorimotorMouthLeftThalamusProper	(Intercept)	0.0957393	0.0340442	2.81221	0.00496199	**	0.00534012	0.0484474	1	1.96904	0.991324	0.319419	0.168564	114 (4.7)
SensorimotorMouthLeftThalamusProper	anhedonia_ypresent	-0.0514825	0.0743599	-0.692342	0.488792		0.00534012	0.766733	1	1.96904	0.991324	0.319419	0.168564	114 (4.7)
SensorimotorMouthLeftThalamusProper	INTERVIEW_AGE	-0.0417708	0.0207947	-2.00873	0.0446824	*	0.00534012	0.214897	1	1.96904	0.991324	0.319419	0.168564	114 (4.7)
SensorimotorMouthLeftThalamusProper	SEXFemale	-0.116487	0.0420278	-2.77166	0.00562197	**	0.00534012	0.0527302	1	1.96904	0.991324	0.319419	0.168564	114 (4.7)
SensorimotorMouthLeftThalamusProper	RACE_ETHNICITYBlack	-0.176655	0.0757458	-2.33221	0.0197752	*	0.00534012	0.128749	1	1.96904	0.991324	0.319419	0.168564	114 (4.7)
SensorimotorMouthLeftThalamusProper	RACE_ETHNICITYHispanic	-0.0657819	0.0538002	-1.22271	0.221565		0.00534012	0.554592	1	1.96904	0.991324	0.319419	0.168564	114 (4.7)
SensorimotorMouthLeftThalamusProper	RACE_ETHNICITYAsian	0.00823184	0.15891	0.0518018	0.958691		0.00534012	0.98627	1	1.96904	0.991324	0.319419	0.168564	114 (4.7)
SensorimotorMouthLeftThalamusProper	RACE_ETHNICITYOther	-0.0385465	0.0747734	-0.51551	0.606246		0.00534012	0.823123	1	1.96904	0.991324	0.319419	0.168564	114 (4.7)
SensorimotorMouthLeftCaudate	(Intercept)	-0.0737421	0.0339684	-2.1709	0.0300414	*	0.00393131	0.167349	1	2.00902	0.206009	0.649913	0.104257	139 (5.73)
SensorimotorMouthLeftCaudate	anhedonia_ypresent	0.0983438	0.0745771	1.31869	0.187407		0.00393131	0.509875	1	2.00902	0.206009	0.649913	0.104257	139 (5.73)
SensorimotorMouthLeftCaudate	INTERVIEW_AGE	0.0241614	0.0209572	1.15289	0.249076		0.00393131	0.589118	1	2.00902	0.206009	0.649913	0.104257	139 (5.73)
SensorimotorMouthLeftCaudate	SEXFemale	0.100789	0.0421628	2.39048	0.0169071	*	0.00393131	0.117248	1	2.00902	0.206009	0.649913	0.104257	139 (5.73)
SensorimotorMouthLeftCaudate	RACE_ETHNICITYBlack	0.160345	0.0762577	2.10267	0.0356038	*	0.00393131	0.185888	1	2.00902	0.206009	0.649913	0.104257	139 (5.73)
SensorimotorMouthLeftCaudate	RACE_ETHNICITYHispanic	-0.00220004	0.0542729	-0.0405366	0.967669		0.00393131	0.987983	1	2.00902	0.206009	0.649913	0.104257	139 (5.73)
SensorimotorMouthLeftCaudate	RACE_ETHNICITYAsian	-0.149686	0.158817	-0.942508	0.346033		0.00393131	0.676588	1	2.00902	0.206009	0.649913	0.104257	139 (5.73)
SensorimotorMouthLeftCaudate	RACE_ETHNICITYOther	0.0538881	0.0746704	0.721679	0.470566		0.00393131	0.756253	1	2.00902	0.206009	0.649913	0.104257	139 (5.73)
SensorimotorMouthLeftPutamen	(Intercept)	-0.00152449	0.0341272	-0.0446709	0.964374		0.00132177	0.987225	1	1.94069	5.46213	0.0194329	0.0995086	160 (6.6)
SensorimotorMouthLeftPutamen	anhedonia_ypresent	-0.0704638	0.0757787	-0.929862	0.352542		0.00132177	0.680617	1	1.94069	5.46213	0.0194329	0.0995086	160 (6.6)
SensorimotorMouthLeftPutamen	INTERVIEW_AGE	-0.0479726	0.0210118	-2.28313	0.0225156	*	0.00132177	0.142059	1	1.94069	5.46213	0.0194329	0.0995086	160 (6.6)
SensorimotorMouthLeftPutamen	SEXFemale	0.0270529	0.0424444	0.637372	0.523947		0.00132177	0.780904	1	1.94069	5.46213	0.0194329	0.0995086	160 (6.6)
SensorimotorMouthLeftPutamen	RACE_ETHNICITYBlack	0.106192	0.0772194	1.37519	0.169208		0.00132177	0.483682	1	1.94069	5.46213	0.0194329	0.0995086	160 (6.6)
SensorimotorMouthLeftPutamen	RACE_ETHNICITYHispanic	-0.055848	0.0544766	-1.02518	0.30539		0.00132177	0.638736	1	1.94069	5.46213	0.0194329	0.0995086	160 (6.6)
SensorimotorMouthLeftPutamen	RACE_ETHNICITYAsian	-0.118064	0.157147	-0.751301	0.45255		0.00132177	0.748199	1	1.94069	5.46213	0.0194329	0.0995086	160 (6.6)
SensorimotorMouthLeftPutamen	RACE_ETHNICITYOther	0.00375767	0.0756039	0.049702	0.960364		0.00132177	0.986319	1	1.94069	5.46213	0.0194329	0.0995086	160 (6.6)
SensorimotorMouthLeftPallidum	(Intercept)	0.0909062	0.0339787	2.67539	0.00751732	**	0.00480497	0.0661957	1	1.98439	0.227853	0.63312	0.142385	123 (5.07)
SensorimotorMouthLeftPallidum	anhedonia_ypresent	-0.0492277	0.0745728	-0.660129	0.509237		0.00480497	0.775926	1	1.98439	0.227853	0.63312	0.142385	123 (5.07)
SensorimotorMouthLeftPallidum	INTERVIEW_AGE	-0.0243035	0.0208552	-1.16534	0.244002		0.00480497	0.582747	1	1.98439	0.227853	0.63312	0.142385	123 (5.07)
SensorimotorMouthLeftPallidum	SEXFemale	-0.120742	0.0420742	-2.86974	0.00414567	**	0.00480497	0.0424627	1	1.98439	0.227853	0.63312	0.142385	123 (5.07)
SensorimotorMouthLeftPallidum	RACE_ETHNICITYBlack	-0.114938	0.0754479	-1.52341	0.127794		0.00480497	0.416516	1	1.98439	0.227853	0.63312	0.142385	123 (5.07)
SensorimotorMouthLeftPallidum	RACE_ETHNICITYHispanic	-0.0252926	0.0539471	-0.468842	0.639227		0.00480497	0.846311	1	1.98439	0.227853	0.63312	0.142385	123 (5.07)
SensorimotorMouthLeftPallidum	RACE_ETHNICITYAsian	0.143815	0.160808	0.894324	0.371243		0.00480497	0.694803	1	1.98439	0.227853	0.63312	0.142385	123 (5.07)
SensorimotorMouthLeftPallidum	RACE_ETHNICITYOther	-0.145429	0.074352	-1.95595	0.0505919		0.00480497	0.231494	1	1.98439	0.227853	0.63312	0.142385	123 (5.07)
SensorimotorMouthBrainStem	(Intercept)	0.0757926	0.0338254	2.2407	0.0251411	*	0.00945096	0.152209	1	1.95818	0.348566	0.554926	0.0771373	128 (5.28)
SensorimotorMouthBrainStem	anhedonia_ypresent	0.0860433	0.0737385	1.16687	0.243384		0.00945096	0.582747	1	1.95818	0.348566	0.554926	0.0771373	128 (5.28)
SensorimotorMouthBrainStem	INTERVIEW_AGE	-0.0235411	0.0208434	-1.12943	0.258837		0.00945096	0.59608	1	1.95818	0.348566	0.554926	0.0771373	128 (5.28)
SensorimotorMouthBrainStem	SEXFemale	-0.207676	0.0418756	-4.95936	7.59221e-07	***	0.00945096	5.31021e-05	0.00185857	1.95818	0.348566	0.554926	0.0771373	128 (5.28)
SensorimotorMouthBrainStem	RACE_ETHNICITYBlack	0.0502339	0.0748106	0.671481	0.501982		0.00945096	0.771892	1	1.95818	0.348566	0.554926	0.0771373	128 (5.28)
SensorimotorMouthBrainStem	RACE_ETHNICITYHispanic	0.043738	0.0538148	0.812751	0.416445		0.00945096	0.72611	1	1.95818	0.348566	0.554926	0.0771373	128 (5.28)
SensorimotorMouthBrainStem	RACE_ETHNICITYAsian	0.111302	0.156412	0.711595	0.476788		0.00945096	0.759387	1	1.95818	0.348566	0.554926	0.0771373	128 (5.28)
SensorimotorMouthBrainStem	RACE_ETHNICITYOther	0.0145785	0.0738168	0.197496	0.843457		0.00945096	0.937296	1	1.95818	0.348566	0.554926	0.0771373	128 (5.28)
SensorimotorMouthLeftHippocampus	(Intercept)	0.0600305	0.0334391	1.79522	0.0727506		0.0162427	0.291479	1	2.00148	8.2806	0.00400709	0	130 (5.36)
SensorimotorMouthLeftHippocampus	anhedonia_ypresent	-0.0939703	0.0750296	-1.25244	0.210537		0.0162427	0.54195	1	2.00148	8.2806	0.00400709	0	130 (5.36)
SensorimotorMouthLeftHippocampus	INTERVIEW_AGE	0.0273327	0.020701	1.32036	0.186848		0.0162427	0.509807	1	2.00148	8.2806	0.00400709	0	130 (5.36)
SensorimotorMouthLeftHippocampus	SEXFemale	0.0614856	0.0415805	1.47871	0.139355		0.0162427	0.432893	1	2.00148	8.2806	0.00400709	0	130 (5.36)
SensorimotorMouthLeftHippocampus	RACE_ETHNICITYBlack	-0.43194	0.0743669	-5.80823	7.19383e-09	***	0.0162427	1.17403e-06	1.76105e-05	2.00148	8.2806	0.00400709	0	130 (5.36)
SensorimotorMouthLeftHippocampus	RACE_ETHNICITYHispanic	-0.152876	0.0535768	-2.85339	0.00436447	**	0.0162427	0.043968	1	2.00148	8.2806	0.00400709	0	130 (5.36)
SensorimotorMouthLeftHippocampus	RACE_ETHNICITYAsian	-0.122115	0.15926	-0.766761	0.443303		0.0162427	0.745419	1	2.00148	8.2806	0.00400709	0	130 (5.36)
SensorimotorMouthLeftHippocampus	RACE_ETHNICITYOther	-0.105791	0.0731789	-1.44565	0.148413		0.0162427	0.448536	1	2.00148	8.2806	0.00400709	0	130 (5.36)
SensorimotorMouthLeftAmygdala	(Intercept)	0.0804866	0.0339638	2.36977	0.0178813	*	0.00881903	0.119823	1	2.0167	0.380812	0.537169	0.142845	125 (5.16)
SensorimotorMouthLeftAmygdala	anhedonia_ypresent	-0.0984344	0.0744701	-1.3218	0.186368		0.00881903	0.509184	1	2.0167	0.380812	0.537169	0.142845	125 (5.16)
SensorimotorMouthLeftAmygdala	INTERVIEW_AGE	-0.0143093	0.0208784	-0.68536	0.493186		0.00881903	0.76779	1	2.0167	0.380812	0.537169	0.142845	125 (5.16)
SensorimotorMouthLeftAmygdala	SEXFemale	-0.00179814	0.042002	-0.0428108	0.965856		0.00881903	0.987642	1	2.0167	0.380812	0.537169	0.142845	125 (5.16)
SensorimotorMouthLeftAmygdala	RACE_ETHNICITYBlack	-0.334694	0.0758481	-4.4127	1.06822e-05	***	0.00881903	0.000458774	0.0261501	2.0167	0.380812	0.537169	0.142845	125 (5.16)
SensorimotorMouthLeftAmygdala	RACE_ETHNICITYHispanic	-0.120286	0.0542883	-2.21568	0.0268111	*	0.00881903	0.159305	1	2.0167	0.380812	0.537169	0.142845	125 (5.16)
SensorimotorMouthLeftAmygdala	RACE_ETHNICITYAsian	-0.103425	0.158489	-0.652569	0.5141		0.00881903	0.777341	1	2.0167	0.380812	0.537169	0.142845	125 (5.16)
SensorimotorMouthLeftAmygdala	RACE_ETHNICITYOther	-0.175326	0.0736606	-2.38019	0.0173849	*	0.00881903	0.11835	1	2.0167	0.380812	0.537169	0.142845	125 (5.16)
SensorimotorMouthLeftAccumbensArea	(Intercept)	0.0299155	0.0336979	0.887756	0.374764		0.00549938	0.69654	1	2.03233	4.24516	0.0393624	0.0596662	110 (4.54)
SensorimotorMouthLeftAccumbensArea	anhedonia_ypresent	-0.00819127	0.0733234	-0.111714	0.91106		0.00549938	0.968128	1	2.03233	4.24516	0.0393624	0.0596662	110 (4.54)
SensorimotorMouthLeftAccumbensArea	INTERVIEW_AGE	-0.0740911	0.0208178	-3.55903	0.000379752	***	0.00549938	0.00838079	0.929632	2.03233	4.24516	0.0393624	0.0596662	110 (4.54)
SensorimotorMouthLeftAccumbensArea	SEXFemale	-0.0772585	0.041785	-1.84895	0.0645924		0.00549938	0.270294	1	2.03233	4.24516	0.0393624	0.0596662	110 (4.54)
SensorimotorMouthLeftAccumbensArea	RACE_ETHNICITYBlack	-0.0794557	0.0748028	-1.0622	0.288255		0.00549938	0.625575	1	2.03233	4.24516	0.0393624	0.0596662	110 (4.54)
SensorimotorMouthLeftAccumbensArea	RACE_ETHNICITYHispanic	0.036104	0.0535784	0.673853	0.500472		0.00549938	0.771892	1	2.03233	4.24516	0.0393624	0.0596662	110 (4.54)
SensorimotorMouthLeftAccumbensArea	RACE_ETHNICITYAsian	0.00905578	0.15665	0.0578088	0.953906		0.00549938	0.984624	1	2.03233	4.24516	0.0393624	0.0596662	110 (4.54)
SensorimotorMouthLeftAccumbensArea	RACE_ETHNICITYOther	0.0918382	0.0736766	1.24651	0.212706		0.00549938	0.542965	1	2.03233	4.24516	0.0393624	0.0596662	110 (4.54)
SensorimotorMouthLeftVentraldc	(Intercept)	0.113891	0.0338594	3.36364	0.000781807	***	0.0162495	0.0136704	1	2.04096	2.02582	0.154645	0.145529	114 (4.7)
SensorimotorMouthLeftVentraldc	anhedonia_ypresent	-0.157774	0.0731711	-2.15623	0.0311689	*	0.0162495	0.170697	1	2.04096	2.02582	0.154645	0.145529	114 (4.7)
SensorimotorMouthLeftVentraldc	INTERVIEW_AGE	-0.0644707	0.0207296	-3.11007	0.00189333	**	0.0162495	0.0258931	1	2.04096	2.02582	0.154645	0.145529	114 (4.7)
SensorimotorMouthLeftVentraldc	SEXFemale	-0.0873688	0.0417617	-2.09208	0.0365408	*	0.0162495	0.188385	1	2.04096	2.02582	0.154645	0.145529	114 (4.7)
SensorimotorMouthLeftVentraldc	RACE_ETHNICITYBlack	-0.361784	0.0753152	-4.8036	1.65863e-06	***	0.0162495	9.66744e-05	0.00406032	2.04096	2.02582	0.154645	0.145529	114 (4.7)
SensorimotorMouthLeftVentraldc	RACE_ETHNICITYHispanic	-0.0797817	0.053627	-1.48772	0.136963		0.0162495	0.430404	1	2.04096	2.02582	0.154645	0.145529	114 (4.7)
SensorimotorMouthLeftVentraldc	RACE_ETHNICITYAsian	-0.00073308	0.158013	-0.00463936	0.996299		0.0162495	0.996706	1	2.04096	2.02582	0.154645	0.145529	114 (4.7)
SensorimotorMouthLeftVentraldc	RACE_ETHNICITYOther	-0.0768484	0.0737485	-1.04203	0.297505		0.0162495	0.630398	1	2.04096	2.02582	0.154645	0.145529	114 (4.7)
SensorimotorMouthRightCerebellumCortex	(Intercept)	0.0366999	0.033903	1.0825	0.279146		0.00208555	0.618417	1	1.94711	2.14607	0.142935	0.0797575	139 (5.73)
SensorimotorMouthRightCerebellumCortex	anhedonia_ypresent	0.132705	0.076193	1.7417	0.0816961		0.00208555	0.311514	1	1.94711	2.14607	0.142935	0.0797575	139 (5.73)
SensorimotorMouthRightCerebellumCortex	INTERVIEW_AGE	-0.00413646	0.0209443	-0.197498	0.843456		0.00208555	0.937296	1	1.94711	2.14607	0.142935	0.0797575	139 (5.73)
SensorimotorMouthRightCerebellumCortex	SEXFemale	-0.0821997	0.042166	-1.94943	0.0513666		0.00208555	0.233505	1	1.94711	2.14607	0.142935	0.0797575	139 (5.73)
SensorimotorMouthRightCerebellumCortex	RACE_ETHNICITYBlack	-0.115662	0.0763736	-1.51443	0.130056		0.00208555	0.421692	1	1.94711	2.14607	0.142935	0.0797575	139 (5.73)
SensorimotorMouthRightCerebellumCortex	RACE_ETHNICITYHispanic	-0.0358771	0.0541355	-0.662729	0.507571		0.00208555	0.774716	1	1.94711	2.14607	0.142935	0.0797575	139 (5.73)
SensorimotorMouthRightCerebellumCortex	RACE_ETHNICITYAsian	0.0189609	0.160748	0.117955	0.906114		0.00208555	0.966522	1	1.94711	2.14607	0.142935	0.0797575	139 (5.73)
SensorimotorMouthRightCerebellumCortex	RACE_ETHNICITYOther	0.0981262	0.0744866	1.31737	0.187848		0.00208555	0.51038	1	1.94711	2.14607	0.142935	0.0797575	139 (5.73)
SensorimotorMouthRightThalamusProper	(Intercept)	0.0670289	0.0335538	1.99766	0.0458716	*	0.00394711	0.218896	1	1.96455	0.123546	0.72522	0	116 (4.79)
SensorimotorMouthRightThalamusProper	anhedonia_ypresent	0.0132737	0.0735872	0.18038	0.85687		0.00394711	0.94185	1	1.96455	0.123546	0.72522	0	116 (4.79)
SensorimotorMouthRightThalamusProper	INTERVIEW_AGE	-0.0110736	0.020758	-0.533462	0.593765		0.00394711	0.815734	1	1.96455	0.123546	0.72522	0	116 (4.79)
SensorimotorMouthRightThalamusProper	SEXFemale	-0.0411598	0.0417359	-0.986197	0.32414		0.00394711	0.656464	1	1.96455	0.123546	0.72522	0	116 (4.79)
SensorimotorMouthRightThalamusProper	RACE_ETHNICITYBlack	-0.245293	0.0747219	-3.28274	0.00104343	**	0.00394711	0.0172589	1	1.96455	0.123546	0.72522	0	116 (4.79)
SensorimotorMouthRightThalamusProper	RACE_ETHNICITYHispanic	-0.127833	0.0535853	-2.3856	0.0171316	*	0.00394711	0.11835	1	1.96455	0.123546	0.72522	0	116 (4.79)
SensorimotorMouthRightThalamusProper	RACE_ETHNICITYAsian	0.02659	0.156553	0.169847	0.865145		0.00394711	0.94548	1	1.96455	0.123546	0.72522	0	116 (4.79)
SensorimotorMouthRightThalamusProper	RACE_ETHNICITYOther	-0.00665152	0.0732921	-0.0907536	0.927696		0.00394711	0.973842	1	1.96455	0.123546	0.72522	0	116 (4.79)
SensorimotorMouthRightCaudate	(Intercept)	-0.0273376	0.0335702	-0.814341	0.415534		0.00607889	0.72565	1	1.98369	0.997005	0.318036	0.00772769	111 (4.58)
SensorimotorMouthRightCaudate	anhedonia_ypresent	-0.110285	0.0736467	-1.49749	0.134403		0.00607889	0.426538	1	1.98369	0.997005	0.318036	0.00772769	111 (4.58)
SensorimotorMouthRightCaudate	INTERVIEW_AGE	0.000620959	0.0207884	0.0298705	0.976173		0.00607889	0.991915	1	1.98369	0.997005	0.318036	0.00772769	111 (4.58)
SensorimotorMouthRightCaudate	SEXFemale	0.10277	0.0416401	2.46804	0.0136576	*	0.00607889	0.101008	1	1.98369	0.997005	0.318036	0.00772769	111 (4.58)
SensorimotorMouthRightCaudate	RACE_ETHNICITYBlack	-0.132296	0.0743338	-1.77975	0.0752484		0.00607889	0.296632	1	1.98369	0.997005	0.318036	0.00772769	111 (4.58)
SensorimotorMouthRightCaudate	RACE_ETHNICITYHispanic	-0.0729048	0.0534017	-1.36521	0.172319		0.00607889	0.486075	1	1.98369	0.997005	0.318036	0.00772769	111 (4.58)
SensorimotorMouthRightCaudate	RACE_ETHNICITYAsian	-0.0508451	0.156417	-0.325062	0.745164		0.00607889	0.901711	1	1.98369	0.997005	0.318036	0.00772769	111 (4.58)
SensorimotorMouthRightCaudate	RACE_ETHNICITYOther	0.164353	0.0731346	2.24726	0.0247175	*	0.00607889	0.150675	1	1.98369	0.997005	0.318036	0.00772769	111 (4.58)
SensorimotorMouthRightPutamen	(Intercept)	-0.0217357	0.0339888	-0.639496	0.522565		0.00372411	0.780904	1	2.03193	1.99769	0.157539	0.0604688	166 (6.85)
SensorimotorMouthRightPutamen	anhedonia_ypresent	0.0182108	0.0751447	0.242343	0.808536		0.00372411	0.92577	1	2.03193	1.99769	0.157539	0.0604688	166 (6.85)
SensorimotorMouthRightPutamen	INTERVIEW_AGE	-0.0350144	0.0210927	-1.66003	0.0970482		0.00372411	0.351441	1	2.03193	1.99769	0.157539	0.0604688	166 (6.85)
SensorimotorMouthRightPutamen	SEXFemale	-0.000617482	0.0423438	-0.0145826	0.988366		0.00372411	0.993235	1	2.03193	1.99769	0.157539	0.0604688	166 (6.85)
SensorimotorMouthRightPutamen	RACE_ETHNICITYBlack	0.243023	0.0759536	3.19962	0.00139524	**	0.00372411	0.0210836	1	2.03193	1.99769	0.157539	0.0604688	166 (6.85)
SensorimotorMouthRightPutamen	RACE_ETHNICITYHispanic	-0.0223999	0.054462	-0.411294	0.680896		0.00372411	0.871775	1	2.03193	1.99769	0.157539	0.0604688	166 (6.85)
SensorimotorMouthRightPutamen	RACE_ETHNICITYAsian	-0.084157	0.156882	-0.536433	0.591712		0.00372411	0.815603	1	2.03193	1.99769	0.157539	0.0604688	166 (6.85)
SensorimotorMouthRightPutamen	RACE_ETHNICITYOther	0.0642664	0.0746399	0.861019	0.389319		0.00372411	0.708552	1	2.03193	1.99769	0.157539	0.0604688	166 (6.85)
SensorimotorMouthRightPallidum	(Intercept)	0.0455875	0.0342738	1.33009	0.183621		0.00330364	0.504495	1	2.0354	0.468607	0.493629	0.0895113	156 (6.44)
SensorimotorMouthRightPallidum	anhedonia_ypresent	-0.0423394	0.0746008	-0.567546	0.5704		0.00330364	0.805561	1	2.0354	0.468607	0.493629	0.0895113	156 (6.44)
SensorimotorMouthRightPallidum	INTERVIEW_AGE	-0.00949982	0.0210857	-0.450534	0.652368		0.00330364	0.85584	1	2.0354	0.468607	0.493629	0.0895113	156 (6.44)
SensorimotorMouthRightPallidum	SEXFemale	-0.114293	0.0422712	-2.7038	0.00690652	**	0.00330364	0.0621587	1	2.0354	0.468607	0.493629	0.0895113	156 (6.44)
SensorimotorMouthRightPallidum	RACE_ETHNICITYBlack	-0.102419	0.0756282	-1.35424	0.175795		0.00330364	0.492068	1	2.0354	0.468607	0.493629	0.0895113	156 (6.44)
SensorimotorMouthRightPallidum	RACE_ETHNICITYHispanic	0.0797882	0.0544158	1.46627	0.142714		0.00330364	0.437251	1	2.0354	0.468607	0.493629	0.0895113	156 (6.44)
SensorimotorMouthRightPallidum	RACE_ETHNICITYAsian	-0.0148616	0.162649	-0.0913723	0.927205		0.00330364	0.973842	1	2.0354	0.468607	0.493629	0.0895113	156 (6.44)
SensorimotorMouthRightPallidum	RACE_ETHNICITYOther	0.0855135	0.0751953	1.13722	0.255567		0.00330364	0.59551	1	2.0354	0.468607	0.493629	0.0895113	156 (6.44)
SensorimotorMouthRightHippocampus	(Intercept)	-0.0495914	0.0340411	-1.45681	0.145306		7.25995e-05	0.441875	1	2.03665	3.35895	0.0668408	0.0616339	141 (5.82)
SensorimotorMouthRightHippocampus	anhedonia_ypresent	0.055933	0.074941	0.746359	0.455527		7.25995e-05	0.74884	1	2.03665	3.35895	0.0668408	0.0616339	141 (5.82)
SensorimotorMouthRightHippocampus	INTERVIEW_AGE	-0.0219374	0.0209159	-1.04884	0.294364		7.25995e-05	0.630398	1	2.03665	3.35895	0.0668408	0.0616339	141 (5.82)
SensorimotorMouthRightHippocampus	SEXFemale	0.0555141	0.0421861	1.31593	0.188329		7.25995e-05	0.510554	1	2.03665	3.35895	0.0668408	0.0616339	141 (5.82)
SensorimotorMouthRightHippocampus	RACE_ETHNICITYBlack	0.107455	0.0768935	1.39746	0.162413		7.25995e-05	0.473881	1	2.03665	3.35895	0.0668408	0.0616339	141 (5.82)
SensorimotorMouthRightHippocampus	RACE_ETHNICITYHispanic	0.0282364	0.0542242	0.520733	0.602603		7.25995e-05	0.820684	1	2.03665	3.35895	0.0668408	0.0616339	141 (5.82)
SensorimotorMouthRightHippocampus	RACE_ETHNICITYAsian	-0.117693	0.158934	-0.740514	0.459065		7.25995e-05	0.749344	1	2.03665	3.35895	0.0668408	0.0616339	141 (5.82)
SensorimotorMouthRightHippocampus	RACE_ETHNICITYOther	0.0476999	0.0740682	0.643999	0.519641		7.25995e-05	0.779072	1	2.03665	3.35895	0.0668408	0.0616339	141 (5.82)
SensorimotorMouthRightAmygdala	(Intercept)	-0.00824755	0.0338677	-0.243523	0.807623		-0.000869734	0.92577	1	2.00528	11.6235	0.000651245	0	152 (6.27)
SensorimotorMouthRightAmygdala	anhedonia_ypresent	0.0401682	0.0753414	0.533149	0.593983		-0.000869734	0.815734	1	2.00528	11.6235	0.000651245	0	152 (6.27)
SensorimotorMouthRightAmygdala	INTERVIEW_AGE	-0.0216457	0.0210364	-1.02897	0.303606		-0.000869734	0.637963	1	2.00528	11.6235	0.000651245	0	152 (6.27)
SensorimotorMouthRightAmygdala	SEXFemale	-0.0326386	0.0421703	-0.773972	0.439028		-0.000869734	0.742773	1	2.00528	11.6235	0.000651245	0	152 (6.27)
SensorimotorMouthRightAmygdala	RACE_ETHNICITYBlack	0.0207883	0.0755669	0.275098	0.783266		-0.000869734	0.916933	1	2.00528	11.6235	0.000651245	0	152 (6.27)
SensorimotorMouthRightAmygdala	RACE_ETHNICITYHispanic	0.0854454	0.0540127	1.58195	0.1138		-0.000869734	0.389083	1	2.00528	11.6235	0.000651245	0	152 (6.27)
SensorimotorMouthRightAmygdala	RACE_ETHNICITYAsian	-0.0533547	0.160711	-0.331991	0.739927		-0.000869734	0.899822	1	2.00528	11.6235	0.000651245	0	152 (6.27)
SensorimotorMouthRightAmygdala	RACE_ETHNICITYOther	0.0268042	0.0751008	0.35691	0.721192		-0.000869734	0.890813	1	2.00528	11.6235	0.000651245	0	152 (6.27)
SensorimotorMouthRightAccumbensArea	(Intercept)	0.0388857	0.0338621	1.14835	0.250944		0.00302857	0.591822	1	1.97061	0.725858	0.394229	0.0205946	157 (6.48)
SensorimotorMouthRightAccumbensArea	anhedonia_ypresent	-0.099075	0.0755593	-1.31122	0.189916		0.00302857	0.513151	1	1.97061	0.725858	0.394229	0.0205946	157 (6.48)
SensorimotorMouthRightAccumbensArea	INTERVIEW_AGE	-0.041796	0.0210613	-1.98449	0.0473222	*	0.00302857	0.224505	1	1.97061	0.725858	0.394229	0.0205946	157 (6.48)
SensorimotorMouthRightAccumbensArea	SEXFemale	-0.0964492	0.0421682	-2.28725	0.0222734	*	0.00302857	0.141257	1	1.97061	0.725858	0.394229	0.0205946	157 (6.48)
SensorimotorMouthRightAccumbensArea	RACE_ETHNICITYBlack	-0.0402667	0.0758883	-0.530605	0.595744		0.00302857	0.815938	1	1.97061	0.725858	0.394229	0.0205946	157 (6.48)
SensorimotorMouthRightAccumbensArea	RACE_ETHNICITYHispanic	0.0513211	0.0541153	0.948366	0.343045		0.00302857	0.674517	1	1.97061	0.725858	0.394229	0.0205946	157 (6.48)
SensorimotorMouthRightAccumbensArea	RACE_ETHNICITYAsian	0.0893444	0.160532	0.556552	0.577889		0.00302857	0.808846	1	1.97061	0.725858	0.394229	0.0205946	157 (6.48)
SensorimotorMouthRightAccumbensArea	RACE_ETHNICITYOther	0.0909338	0.075047	1.21169	0.225757		0.00302857	0.562889	1	1.97061	0.725858	0.394229	0.0205946	157 (6.48)
SensorimotorMouthRightVentraldc	(Intercept)	0.0525005	0.0341176	1.53881	0.123991		0.00194216	0.410466	1	2.00571	0.00377989	0.950976	0.0772991	150 (6.19)
SensorimotorMouthRightVentraldc	anhedonia_ypresent	-0.00604381	0.0753853	-0.0801723	0.936107		0.00194216	0.978058	1	2.00571	0.00377989	0.950976	0.0772991	150 (6.19)
SensorimotorMouthRightVentraldc	INTERVIEW_AGE	-0.019762	0.0210253	-0.939916	0.347361		0.00194216	0.677653	1	2.00571	0.00377989	0.950976	0.0772991	150 (6.19)
SensorimotorMouthRightVentraldc	SEXFemale	-0.114349	0.0422626	-2.70566	0.00686785	**	0.00194216	0.0620388	1	2.00571	0.00377989	0.950976	0.0772991	150 (6.19)
SensorimotorMouthRightVentraldc	RACE_ETHNICITYBlack	0.11118	0.0751075	1.48028	0.138938		0.00194216	0.432723	1	2.00571	0.00377989	0.950976	0.0772991	150 (6.19)
SensorimotorMouthRightVentraldc	RACE_ETHNICITYHispanic	-0.0350048	0.054387	-0.643624	0.519884		0.00194216	0.779072	1	2.00571	0.00377989	0.950976	0.0772991	150 (6.19)
SensorimotorMouthRightVentraldc	RACE_ETHNICITYAsian	0.0886386	0.16051	0.552231	0.580845		0.00194216	0.810089	1	2.00571	0.00377989	0.950976	0.0772991	150 (6.19)
SensorimotorMouthRightVentraldc	RACE_ETHNICITYOther	-0.00708097	0.0749971	-0.0944166	0.924787		0.00194216	0.973842	1	2.00571	0.00377989	0.950976	0.0772991	150 (6.19)
SalienceLeftCerebellumCortex	(Intercept)	0.0212817	0.0341469	0.623239	0.53319		0.00348408	0.786416	1	2.02719	2.63486	0.104541	0.125526	142 (5.86)
SalienceLeftCerebellumCortex	anhedonia_ypresent	-0.0218831	0.0741558	-0.295096	0.767947		0.00348408	0.909499	1	2.02719	2.63486	0.104541	0.125526	142 (5.86)
SalienceLeftCerebellumCortex	INTERVIEW_AGE	0.016921	0.0209631	0.807181	0.419646		0.00348408	0.728759	1	2.02719	2.63486	0.104541	0.125526	142 (5.86)
SalienceLeftCerebellumCortex	SEXFemale	0.0607361	0.0422832	1.43641	0.151022		0.00348408	0.453623	1	2.02719	2.63486	0.104541	0.125526	142 (5.86)
SalienceLeftCerebellumCortex	RACE_ETHNICITYBlack	-0.237994	0.0769563	-3.09258	0.00200832	**	0.00348408	0.0267194	1	2.02719	2.63486	0.104541	0.125526	142 (5.86)
SalienceLeftCerebellumCortex	RACE_ETHNICITYHispanic	-0.0919326	0.0543823	-1.69049	0.0910717		0.00348408	0.336265	1	2.02719	2.63486	0.104541	0.125526	142 (5.86)
SalienceLeftCerebellumCortex	RACE_ETHNICITYAsian	0.0294609	0.158948	0.185349	0.852972		0.00348408	0.941493	1	2.02719	2.63486	0.104541	0.125526	142 (5.86)
SalienceLeftCerebellumCortex	RACE_ETHNICITYOther	-0.106057	0.0747315	-1.41918	0.155985		0.00348408	0.46173	1	2.02719	2.63486	0.104541	0.125526	142 (5.86)
SalienceLeftThalamusProper	(Intercept)	0.0616877	0.0344614	1.79005	0.0735798		0.00391309	0.293652	1	2.01239	0.17397	0.676607	0.166346	166 (6.85)
SalienceLeftThalamusProper	anhedonia_ypresent	-0.026885	0.0747192	-0.359814	0.71902		0.00391309	0.89077	1	2.01239	0.17397	0.676607	0.166346	166 (6.85)
SalienceLeftThalamusProper	INTERVIEW_AGE	-0.0220482	0.0210176	-1.04903	0.294276		0.00391309	0.630398	1	2.01239	0.17397	0.676607	0.166346	166 (6.85)
SalienceLeftThalamusProper	SEXFemale	0.0155154	0.0425558	0.36459	0.715452		0.00391309	0.889049	1	2.01239	0.17397	0.676607	0.166346	166 (6.85)
SalienceLeftThalamusProper	RACE_ETHNICITYBlack	-0.180877	0.0770555	-2.34736	0.018993	*	0.00391309	0.124986	1	2.01239	0.17397	0.676607	0.166346	166 (6.85)
SalienceLeftThalamusProper	RACE_ETHNICITYHispanic	-0.152425	0.0546718	-2.78801	0.00534793	**	0.00391309	0.0509406	1	2.01239	0.17397	0.676607	0.166346	166 (6.85)
SalienceLeftThalamusProper	RACE_ETHNICITYAsian	-0.18837	0.159032	-1.18447	0.23635		0.00391309	0.57738	1	2.01239	0.17397	0.676607	0.166346	166 (6.85)
SalienceLeftThalamusProper	RACE_ETHNICITYOther	-0.181103	0.074949	-2.41635	0.0157562	*	0.00391309	0.111935	1	2.01239	0.17397	0.676607	0.166346	166 (6.85)
SalienceLeftCaudate	(Intercept)	-0.0212831	0.0338147	-0.629403	0.529149		0.00576406	0.783905	1	1.97369	2.10884	0.14645	0	157 (6.48)
SalienceLeftCaudate	anhedonia_ypresent	-0.133108	0.0745753	-1.78488	0.0744151		0.00576406	0.295728	1	1.97369	2.10884	0.14645	0	157 (6.48)
SalienceLeftCaudate	INTERVIEW_AGE	-0.0241827	0.0210009	-1.1515	0.249647		0.00576406	0.5899	1	1.97369	2.10884	0.14645	0	157 (6.48)
SalienceLeftCaudate	SEXFemale	-0.0165512	0.0420896	-0.393238	0.694181		0.00576406	0.877313	1	1.97369	2.10884	0.14645	0	157 (6.48)
SalienceLeftCaudate	RACE_ETHNICITYBlack	-0.0836215	0.0749743	-1.11534	0.264825		0.00576406	0.603061	1	1.97369	2.10884	0.14645	0	157 (6.48)
SalienceLeftCaudate	RACE_ETHNICITYHispanic	0.158641	0.0541574	2.92926	0.00343171	**	0.00576406	0.0373153	1	1.97369	2.10884	0.14645	0	157 (6.48)
SalienceLeftCaudate	RACE_ETHNICITYAsian	0.0729389	0.160174	0.455372	0.648885		0.00576406	0.8531	1	1.97369	2.10884	0.14645	0	157 (6.48)
SalienceLeftCaudate	RACE_ETHNICITYOther	0.168331	0.0742433	2.26728	0.023467	*	0.00576406	0.144709	1	1.97369	2.10884	0.14645	0	157 (6.48)
SalienceLeftPutamen	(Intercept)	0.095458	0.0339213	2.8141	0.00493342	**	0.0123133	0.0484474	1	1.9891	3.01953	0.0822675	0.0552552	141 (5.82)
SalienceLeftPutamen	anhedonia_ypresent	-0.0447816	0.0739607	-0.605477	0.544922		0.0123133	0.792949	1	1.9891	3.01953	0.0822675	0.0552552	141 (5.82)
SalienceLeftPutamen	INTERVIEW_AGE	-0.0473753	0.0208954	-2.26726	0.023468	*	0.0123133	0.144709	1	1.9891	3.01953	0.0822675	0.0552552	141 (5.82)
SalienceLeftPutamen	SEXFemale	-0.114913	0.0418931	-2.74301	0.0061357	**	0.0123133	0.0568946	1	1.9891	3.01953	0.0822675	0.0552552	141 (5.82)
SalienceLeftPutamen	RACE_ETHNICITYBlack	-0.331947	0.0749212	-4.43062	9.84194e-06	***	0.0123133	0.000438056	0.0240931	1.9891	3.01953	0.0822675	0.0552552	141 (5.82)
SalienceLeftPutamen	RACE_ETHNICITYHispanic	-0.0246521	0.0538899	-0.457453	0.647389		0.0123133	0.852506	1	1.9891	3.01953	0.0822675	0.0552552	141 (5.82)
SalienceLeftPutamen	RACE_ETHNICITYAsian	0.059373	0.156118	0.380309	0.703751		0.0123133	0.881219	1	1.9891	3.01953	0.0822675	0.0552552	141 (5.82)
SalienceLeftPutamen	RACE_ETHNICITYOther	-0.00135904	0.074075	-0.0183468	0.985364		0.0123133	0.99194	1	1.9891	3.01953	0.0822675	0.0552552	141 (5.82)
SalienceLeftPallidum	(Intercept)	0.0351908	0.0339889	1.03536	0.30061		-0.00126439	0.6333	1	2.0454	0.235113	0.627758	0.0452059	153 (6.31)
SalienceLeftPallidum	anhedonia_ypresent	-0.026054	0.0746176	-0.349166	0.726997		-0.00126439	0.892448	1	2.0454	0.235113	0.627758	0.0452059	153 (6.31)
SalienceLeftPallidum	INTERVIEW_AGE	-0.0133525	0.0210223	-0.635161	0.525388		-0.00126439	0.780904	1	2.0454	0.235113	0.627758	0.0452059	153 (6.31)
SalienceLeftPallidum	SEXFemale	-0.0291755	0.042286	-0.689958	0.490292		-0.00126439	0.766733	1	2.0454	0.235113	0.627758	0.0452059	153 (6.31)
SalienceLeftPallidum	RACE_ETHNICITYBlack	0.0361729	0.0753746	0.479909	0.631339		-0.00126439	0.840412	1	2.0454	0.235113	0.627758	0.0452059	153 (6.31)
SalienceLeftPallidum	RACE_ETHNICITYHispanic	-0.083259	0.0543986	-1.53054	0.126024		-0.00126439	0.41466	1	2.0454	0.235113	0.627758	0.0452059	153 (6.31)
SalienceLeftPallidum	RACE_ETHNICITYAsian	-0.0767754	0.158857	-0.483299	0.62893		-0.00126439	0.838984	1	2.0454	0.235113	0.627758	0.0452059	153 (6.31)
SalienceLeftPallidum	RACE_ETHNICITYOther	-0.0461963	0.075261	-0.613814	0.5394		-0.00126439	0.789271	1	2.0454	0.235113	0.627758	0.0452059	153 (6.31)
SalienceBrainStem	(Intercept)	0.0253891	0.0337646	0.751946	0.452161		0.00690513	0.748199	1	1.99607	2.93834	0.0864997	0.0631782	134 (5.53)
SalienceBrainStem	anhedonia_ypresent	-0.00538476	0.0738819	-0.0728833	0.941905		0.00690513	0.979979	1	1.99607	2.93834	0.0864997	0.0631782	134 (5.53)
SalienceBrainStem	INTERVIEW_AGE	0.0134218	0.0209016	0.642141	0.520846		0.00690513	0.779359	1	1.99607	2.93834	0.0864997	0.0631782	134 (5.53)
SalienceBrainStem	SEXFemale	-0.147707	0.0419905	-3.51763	0.000443931	***	0.00690513	0.00944994	1	1.99607	2.93834	0.0864997	0.0631782	134 (5.53)
SalienceBrainStem	RACE_ETHNICITYBlack	0.12714	0.0761498	1.66961	0.0951343		0.00690513	0.345532	1	1.99607	2.93834	0.0864997	0.0631782	134 (5.53)
SalienceBrainStem	RACE_ETHNICITYHispanic	0.158612	0.0539178	2.94174	0.00329663	**	0.00690513	0.0364684	1	1.99607	2.93834	0.0864997	0.0631782	134 (5.53)
SalienceBrainStem	RACE_ETHNICITYAsian	0.100463	0.160281	0.62679	0.530859		0.00690513	0.783905	1	1.99607	2.93834	0.0864997	0.0631782	134 (5.53)
SalienceBrainStem	RACE_ETHNICITYOther	0.00559789	0.0735379	0.0761225	0.939328		0.00690513	0.978695	1	1.99607	2.93834	0.0864997	0.0631782	134 (5.53)
SalienceLeftHippocampus	(Intercept)	0.0391778	0.0339785	1.15302	0.249025		0.00684773	0.589118	1	2.04365	2.24932	0.133673	0.0691719	129 (5.32)
SalienceLeftHippocampus	anhedonia_ypresent	0.0919124	0.0738236	1.24503	0.213249		0.00684773	0.543219	1	2.04365	2.24932	0.133673	0.0691719	129 (5.32)
SalienceLeftHippocampus	INTERVIEW_AGE	-0.0477601	0.0208633	-2.28919	0.0221588	*	0.00684773	0.140895	1	2.04365	2.24932	0.133673	0.0691719	129 (5.32)
SalienceLeftHippocampus	SEXFemale	-0.144768	0.0419426	-3.45156	0.000567476	***	0.00684773	0.010853	1	2.04365	2.24932	0.133673	0.0691719	129 (5.32)
SalienceLeftHippocampus	RACE_ETHNICITYBlack	0.135782	0.0748626	1.81376	0.0698463		0.00684773	0.28483	1	2.04365	2.24932	0.133673	0.0691719	129 (5.32)
SalienceLeftHippocampus	RACE_ETHNICITYHispanic	0.0268861	0.0537832	0.499898	0.617195		0.00684773	0.830594	1	2.04365	2.24932	0.133673	0.0691719	129 (5.32)
SalienceLeftHippocampus	RACE_ETHNICITYAsian	0.133381	0.160304	0.83205	0.405468		0.00684773	0.719308	1	2.04365	2.24932	0.133673	0.0691719	129 (5.32)
SalienceLeftHippocampus	RACE_ETHNICITYOther	0.0380446	0.0739033	0.514789	0.606751		0.00684773	0.823351	1	2.04365	2.24932	0.133673	0.0691719	129 (5.32)
SalienceLeftAmygdala	(Intercept)	-0.0457484	0.0342723	-1.33485	0.182057		-0.000486779	0.502693	1	2.02335	1.29236	0.255613	0.288026	110 (4.54)
SalienceLeftAmygdala	anhedonia_ypresent	-0.0167448	0.0740998	-0.225977	0.821239		-0.000486779	0.929447	1	2.02335	1.29236	0.255613	0.288026	110 (4.54)
SalienceLeftAmygdala	INTERVIEW_AGE	-0.00556245	0.0208901	-0.266272	0.790054		-0.000486779	0.918173	1	2.02335	1.29236	0.255613	0.288026	110 (4.54)
SalienceLeftAmygdala	SEXFemale	0.080222	0.0422568	1.89844	0.0577631		-0.000486779	0.250273	1	2.02335	1.29236	0.255613	0.288026	110 (4.54)
SalienceLeftAmygdala	RACE_ETHNICITYBlack	0.0410413	0.0763537	0.537516	0.590963		-0.000486779	0.81503	1	2.02335	1.29236	0.255613	0.288026	110 (4.54)
SalienceLeftAmygdala	RACE_ETHNICITYHispanic	-0.0183152	0.0543855	-0.336767	0.736324		-0.000486779	0.89809	1	2.02335	1.29236	0.255613	0.288026	110 (4.54)
SalienceLeftAmygdala	RACE_ETHNICITYAsian	0.0111331	0.157745	0.0705767	0.943741		-0.000486779	0.979979	1	2.02335	1.29236	0.255613	0.288026	110 (4.54)
SalienceLeftAmygdala	RACE_ETHNICITYOther	0.0725345	0.0746337	0.971874	0.331215		-0.000486779	0.665694	1	2.02335	1.29236	0.255613	0.288026	110 (4.54)
SalienceLeftAccumbensArea	(Intercept)	-0.0422977	0.0336211	-1.25807	0.208494		0.0127639	0.540098	1	2.01574	2.09679	0.147609	0.0862394	104 (4.29)
SalienceLeftAccumbensArea	anhedonia_ypresent	-0.153106	0.0736488	-2.07887	0.0377397	*	0.0127639	0.192024	1	2.01574	2.09679	0.147609	0.0862394	104 (4.29)
SalienceLeftAccumbensArea	INTERVIEW_AGE	-0.0178571	0.0207324	-0.861316	0.389153		0.0127639	0.708552	1	2.01574	2.09679	0.147609	0.0862394	104 (4.29)
SalienceLeftAccumbensArea	SEXFemale	0.202295	0.0416419	4.85797	1.26537e-06	***	0.0127639	8.15164e-05	0.00309762	2.01574	2.09679	0.147609	0.0862394	104 (4.29)
SalienceLeftAccumbensArea	RACE_ETHNICITYBlack	-0.136989	0.0744884	-1.83907	0.0660337		0.0127639	0.273984	1	2.01574	2.09679	0.147609	0.0862394	104 (4.29)
SalienceLeftAccumbensArea	RACE_ETHNICITYHispanic	-0.106719	0.0532671	-2.00347	0.0452431	*	0.0127639	0.216742	1	2.01574	2.09679	0.147609	0.0862394	104 (4.29)
SalienceLeftAccumbensArea	RACE_ETHNICITYAsian	0.0305231	0.161854	0.188585	0.850435		0.0127639	0.940318	1	2.01574	2.09679	0.147609	0.0862394	104 (4.29)
SalienceLeftAccumbensArea	RACE_ETHNICITYOther	-0.0836158	0.0737708	-1.13345	0.257141		0.0127639	0.59608	1	2.01574	2.09679	0.147609	0.0862394	104 (4.29)
SalienceLeftVentraldc	(Intercept)	0.0196197	0.033725	0.581755	0.560789		0.00861189	0.800939	1	1.99539	0.560634	0.454005	0.0749643	118 (4.87)
SalienceLeftVentraldc	anhedonia_ypresent	0.187534	0.0736127	2.54757	0.0109121	*	0.00861189	0.0870124	1	1.99539	0.560634	0.454005	0.0749643	118 (4.87)
SalienceLeftVentraldc	INTERVIEW_AGE	-0.0205817	0.0207936	-0.989809	0.322372		0.00861189	0.655815	1	1.99539	0.560634	0.454005	0.0749643	118 (4.87)
SalienceLeftVentraldc	SEXFemale	-0.128143	0.0418185	-3.06427	0.00220739	**	0.00861189	0.0282916	1	1.99539	0.560634	0.454005	0.0749643	118 (4.87)
SalienceLeftVentraldc	RACE_ETHNICITYBlack	0.190707	0.0756124	2.52216	0.0117307	*	0.00861189	0.0906999	1	1.99539	0.560634	0.454005	0.0749643	118 (4.87)
SalienceLeftVentraldc	RACE_ETHNICITYHispanic	0.0622491	0.0538116	1.1568	0.247475		0.00861189	0.587034	1	1.99539	0.560634	0.454005	0.0749643	118 (4.87)
SalienceLeftVentraldc	RACE_ETHNICITYAsian	-0.110479	0.156468	-0.706085	0.480207		0.00861189	0.761364	1	1.99539	0.560634	0.454005	0.0749643	118 (4.87)
SalienceLeftVentraldc	RACE_ETHNICITYOther	-0.00860844	0.0733755	-0.11732	0.906616		0.00861189	0.966585	1	1.99539	0.560634	0.454005	0.0749643	118 (4.87)
SalienceRightCerebellumCortex	(Intercept)	0.0138117	0.0338794	0.407672	0.683552		0.00464102	0.873347	1	2.06237	3.66277	0.0556409	0.107594	112 (4.62)
SalienceRightCerebellumCortex	anhedonia_ypresent	0.0614935	0.0740663	0.830249	0.406484		0.00464102	0.719308	1	2.06237	3.66277	0.0556409	0.107594	112 (4.62)
SalienceRightCerebellumCortex	INTERVIEW_AGE	-0.0545486	0.020823	-2.61963	0.00886024	**	0.00464102	0.0742804	1	2.06237	3.66277	0.0556409	0.107594	112 (4.62)
SalienceRightCerebellumCortex	SEXFemale	0.0369208	0.0419173	0.880801	0.378517		0.00464102	0.697749	1	2.06237	3.66277	0.0556409	0.107594	112 (4.62)
SalienceRightCerebellumCortex	RACE_ETHNICITYBlack	-0.045629	0.0753795	-0.605325	0.545023		0.00464102	0.792949	1	2.06237	3.66277	0.0556409	0.107594	112 (4.62)
SalienceRightCerebellumCortex	RACE_ETHNICITYHispanic	-0.156436	0.053834	-2.90589	0.00369701	**	0.00464102	0.0393491	1	2.06237	3.66277	0.0556409	0.107594	112 (4.62)
SalienceRightCerebellumCortex	RACE_ETHNICITYAsian	-0.195867	0.156889	-1.24844	0.211995		0.00464102	0.542654	1	2.06237	3.66277	0.0556409	0.107594	112 (4.62)
SalienceRightCerebellumCortex	RACE_ETHNICITYOther	0.0322258	0.074046	0.435214	0.663448		0.00464102	0.861685	1	2.06237	3.66277	0.0556409	0.107594	112 (4.62)
SalienceRightThalamusProper	(Intercept)	0.0179512	0.0336907	0.532825	0.594206		0.00523652	0.815734	1	1.99131	7.38441e-05	0.993144	0.0578163	112 (4.62)
SalienceRightThalamusProper	anhedonia_ypresent	-0.141812	0.0738946	-1.91911	0.0550932		0.00523652	0.242234	1	1.99131	7.38441e-05	0.993144	0.0578163	112 (4.62)
SalienceRightThalamusProper	INTERVIEW_AGE	-0.0447455	0.0208446	-2.14662	0.0319275	*	0.00523652	0.172917	1	1.99131	7.38441e-05	0.993144	0.0578163	112 (4.62)
SalienceRightThalamusProper	SEXFemale	0.0400718	0.0418095	0.958437	0.337943		0.00523652	0.670952	1	1.99131	7.38441e-05	0.993144	0.0578163	112 (4.62)
SalienceRightThalamusProper	RACE_ETHNICITYBlack	-0.185161	0.0753507	-2.45732	0.0140709	*	0.00523652	0.102823	1	1.99131	7.38441e-05	0.993144	0.0578163	112 (4.62)
SalienceRightThalamusProper	RACE_ETHNICITYHispanic	-0.0688117	0.0533227	-1.29048	0.197015		0.00523652	0.523662	1	1.99131	7.38441e-05	0.993144	0.0578163	112 (4.62)
SalienceRightThalamusProper	RACE_ETHNICITYAsian	0.091151	0.15852	0.575014	0.565338		0.00523652	0.803613	1	1.99131	7.38441e-05	0.993144	0.0578163	112 (4.62)
SalienceRightThalamusProper	RACE_ETHNICITYOther	0.0502878	0.0739801	0.679747	0.496733		0.00523652	0.770029	1	1.99131	7.38441e-05	0.993144	0.0578163	112 (4.62)
SalienceRightCaudate	(Intercept)	0.0321778	0.0336844	0.955275	0.339538		0.00853857	0.672976	1	2.07351	0.0466147	0.829062	0.11156	97 (4)
SalienceRightCaudate	anhedonia_ypresent	-0.127821	0.0726985	-1.75824	0.0788387		0.00853857	0.305375	1	2.07351	0.0466147	0.829062	0.11156	97 (4)
SalienceRightCaudate	INTERVIEW_AGE	0.0114212	0.0207501	0.550418	0.582086		0.00853857	0.810089	1	2.07351	0.0466147	0.829062	0.11156	97 (4)
SalienceRightCaudate	SEXFemale	0.0249321	0.0416944	0.597973	0.549916		0.00853857	0.7946	1	2.07351	0.0466147	0.829062	0.11156	97 (4)
SalienceRightCaudate	RACE_ETHNICITYBlack	-0.325351	0.0746223	-4.35997	1.35759e-05	***	0.00853857	0.00053617	0.0332338	2.07351	0.0466147	0.829062	0.11156	97 (4)
SalienceRightCaudate	RACE_ETHNICITYHispanic	0.0212253	0.0534885	0.39682	0.691537		0.00853857	0.877313	1	2.07351	0.0466147	0.829062	0.11156	97 (4)
SalienceRightCaudate	RACE_ETHNICITYAsian	0.0743974	0.156582	0.475134	0.634736		0.00853857	0.84242	1	2.07351	0.0466147	0.829062	0.11156	97 (4)
SalienceRightCaudate	RACE_ETHNICITYOther	-0.10209	0.0739862	-1.37985	0.167764		0.00853857	0.48192	1	2.07351	0.0466147	0.829062	0.11156	97 (4)
SalienceRightPutamen	(Intercept)	0.0120031	0.0342789	0.350159	0.726252		0.00955633	0.892055	1	2.06123	0.125598	0.723041	0.183908	150 (6.19)
SalienceRightPutamen	anhedonia_ypresent	-0.0178189	0.0744155	-0.239451	0.810777		0.00955633	0.926601	1	2.06123	0.125598	0.723041	0.183908	150 (6.19)
SalienceRightPutamen	INTERVIEW_AGE	0.0679251	0.0209483	3.24251	0.00120201	**	0.00955633	0.019146	1	2.06123	0.125598	0.723041	0.183908	150 (6.19)
SalienceRightPutamen	SEXFemale	-0.120672	0.0423278	-2.85091	0.00439894	**	0.00955633	0.0441337	1	2.06123	0.125598	0.723041	0.183908	150 (6.19)
SalienceRightPutamen	RACE_ETHNICITYBlack	0.230042	0.0768291	2.99421	0.00278138	**	0.00955633	0.0330525	1	2.06123	0.125598	0.723041	0.183908	150 (6.19)
SalienceRightPutamen	RACE_ETHNICITYHispanic	0.100578	0.0545135	1.84501	0.0651668		0.00955633	0.271828	1	2.06123	0.125598	0.723041	0.183908	150 (6.19)
SalienceRightPutamen	RACE_ETHNICITYAsian	0.129371	0.160518	0.805958	0.420352		0.00955633	0.728759	1	2.06123	0.125598	0.723041	0.183908	150 (6.19)
SalienceRightPutamen	RACE_ETHNICITYOther	0.0397351	0.0744425	0.533769	0.593554		0.00955633	0.815734	1	2.06123	0.125598	0.723041	0.183908	150 (6.19)
SalienceRightPallidum	(Intercept)	0.0179856	0.0339158	0.530302	0.595955		0.0102057	0.815938	1	1.93922	0.163878	0.685611	0.0683509	157 (6.48)
SalienceRightPallidum	anhedonia_ypresent	-0.0170866	0.0747888	-0.228464	0.819306		0.0102057	0.928977	1	1.93922	0.163878	0.685611	0.0683509	157 (6.48)
SalienceRightPallidum	INTERVIEW_AGE	0.0622221	0.0209704	2.96714	0.00303744	**	0.0102057	0.03524	1	1.93922	0.163878	0.685611	0.0683509	157 (6.48)
SalienceRightPallidum	SEXFemale	-0.145691	0.0421832	-3.45376	0.000563014	***	0.0102057	0.0108524	1	1.93922	0.163878	0.685611	0.0683509	157 (6.48)
SalienceRightPallidum	RACE_ETHNICITYBlack	0.168443	0.0763376	2.20656	0.0274453	*	0.0102057	0.160348	1	1.93922	0.163878	0.685611	0.0683509	157 (6.48)
SalienceRightPallidum	RACE_ETHNICITYHispanic	0.125209	0.0538742	2.3241	0.0202087	*	0.0102057	0.130875	1	1.93922	0.163878	0.685611	0.0683509	157 (6.48)
SalienceRightPallidum	RACE_ETHNICITYAsian	0.282563	0.162038	1.7438	0.0813294		0.0102057	0.3106	1	1.93922	0.163878	0.685611	0.0683509	157 (6.48)
SalienceRightPallidum	RACE_ETHNICITYOther	0.0661059	0.074249	0.890327	0.373385		0.0102057	0.696401	1	1.93922	0.163878	0.685611	0.0683509	157 (6.48)
SalienceRightHippocampus	(Intercept)	-0.00739748	0.0340668	-0.217147	0.828114		0.00247772	0.934355	1	2.0805	3.10631	0.0779894	0.0920754	134 (5.53)
SalienceRightHippocampus	anhedonia_ypresent	-0.115243	0.0734108	-1.56983	0.116592		0.00247772	0.395316	1	2.0805	3.10631	0.0779894	0.0920754	134 (5.53)
SalienceRightHippocampus	INTERVIEW_AGE	-0.0390257	0.0209367	-1.86398	0.0624526		0.00247772	0.262687	1	2.0805	3.10631	0.0779894	0.0920754	134 (5.53)
SalienceRightHippocampus	SEXFemale	0.0598977	0.0421665	1.4205	0.155598		0.00247772	0.461141	1	2.0805	3.10631	0.0779894	0.0920754	134 (5.53)
SalienceRightHippocampus	RACE_ETHNICITYBlack	-0.134392	0.076092	-1.76618	0.0774988		0.00247772	0.30085	1	2.0805	3.10631	0.0779894	0.0920754	134 (5.53)
SalienceRightHippocampus	RACE_ETHNICITYHispanic	-0.00222199	0.0541793	-0.0410117	0.96729		0.00247772	0.987983	1	2.0805	3.10631	0.0779894	0.0920754	134 (5.53)
SalienceRightHippocampus	RACE_ETHNICITYAsian	0.102637	0.157046	0.653544	0.513472		0.00247772	0.777271	1	2.0805	3.10631	0.0779894	0.0920754	134 (5.53)
SalienceRightHippocampus	RACE_ETHNICITYOther	-0.00733135	0.0745076	-0.0983973	0.921625		0.00247772	0.971636	1	2.0805	3.10631	0.0779894	0.0920754	134 (5.53)
SalienceRightAmygdala	(Intercept)	0.0184424	0.0339945	0.542511	0.587519		0.00336972	0.813792	1	2.08183	1.90371	0.167663	0.0552989	131 (5.4)
SalienceRightAmygdala	anhedonia_ypresent	-0.146282	0.0737586	-1.98325	0.0474588	*	0.00336972	0.224718	1	2.08183	1.90371	0.167663	0.0552989	131 (5.4)
SalienceRightAmygdala	INTERVIEW_AGE	-0.0612446	0.0209219	-2.9273	0.00345301	**	0.00336972	0.0373153	1	2.08183	1.90371	0.167663	0.0552989	131 (5.4)
SalienceRightAmygdala	SEXFemale	0.0321012	0.0419955	0.764396	0.44471		0.00336972	0.745419	1	2.08183	1.90371	0.167663	0.0552989	131 (5.4)
SalienceRightAmygdala	RACE_ETHNICITYBlack	-0.0442218	0.0755362	-0.585439	0.55831		0.00336972	0.800201	1	2.08183	1.90371	0.167663	0.0552989	131 (5.4)
SalienceRightAmygdala	RACE_ETHNICITYHispanic	-0.0395383	0.053867	-0.734	0.463024		0.00336972	0.751647	1	2.08183	1.90371	0.167663	0.0552989	131 (5.4)
SalienceRightAmygdala	RACE_ETHNICITYAsian	-0.129983	0.160534	-0.809691	0.418202		0.00336972	0.728136	1	2.08183	1.90371	0.167663	0.0552989	131 (5.4)
SalienceRightAmygdala	RACE_ETHNICITYOther	-0.0573407	0.0736356	-0.77871	0.436231		0.00336972	0.740776	1	2.08183	1.90371	0.167663	0.0552989	131 (5.4)
SalienceRightAccumbensArea	(Intercept)	0.0302098	0.0338693	0.891954	0.372513		0.00278175	0.695989	1	2.07093	3.51811	0.0607015	0.0220387	152 (6.27)
SalienceRightAccumbensArea	anhedonia_ypresent	0.047394	0.0742718	0.638115	0.523463		0.00278175	0.780904	1	2.07093	3.51811	0.0607015	0.0220387	152 (6.27)
SalienceRightAccumbensArea	INTERVIEW_AGE	0.0174523	0.0209141	0.834477	0.4041		0.00278175	0.718923	1	2.07093	3.51811	0.0607015	0.0220387	152 (6.27)
SalienceRightAccumbensArea	SEXFemale	-0.127961	0.0421471	-3.03605	0.00242428	**	0.00278175	0.0302787	1	2.07093	3.51811	0.0607015	0.0220387	152 (6.27)
SalienceRightAccumbensArea	RACE_ETHNICITYBlack	0.0693255	0.0760566	0.911498	0.36213		0.00278175	0.690825	1	2.07093	3.51811	0.0607015	0.0220387	152 (6.27)
SalienceRightAccumbensArea	RACE_ETHNICITYHispanic	0.0850302	0.0538556	1.57886	0.114509		0.00278175	0.389871	1	2.07093	3.51811	0.0607015	0.0220387	152 (6.27)
SalienceRightAccumbensArea	RACE_ETHNICITYAsian	0.0856082	0.158604	0.539762	0.589414		0.00278175	0.81503	1	2.07093	3.51811	0.0607015	0.0220387	152 (6.27)
SalienceRightAccumbensArea	RACE_ETHNICITYOther	0.0207569	0.0739396	0.280728	0.778945		0.00278175	0.915438	1	2.07093	3.51811	0.0607015	0.0220387	152 (6.27)
SalienceRightVentraldc	(Intercept)	-0.00885764	0.0341963	-0.259023	0.795641		-0.000208137	0.919174	1	1.94836	8.75263	0.00309155	0.0985129	159 (6.56)
SalienceRightVentraldc	anhedonia_ypresent	-0.0946411	0.0756437	-1.25114	0.211012		-0.000208137	0.542033	1	1.94836	8.75263	0.00309155	0.0985129	159 (6.56)
SalienceRightVentraldc	INTERVIEW_AGE	0.0306841	0.020992	1.46171	0.14396		-0.000208137	0.438787	1	1.94836	8.75263	0.00309155	0.0985129	159 (6.56)
SalienceRightVentraldc	SEXFemale	-0.0184668	0.0424416	-0.435111	0.663523		-0.000208137	0.861685	1	1.94836	8.75263	0.00309155	0.0985129	159 (6.56)
SalienceRightVentraldc	RACE_ETHNICITYBlack	0.0227025	0.0765985	0.296384	0.766964		-0.000208137	0.909104	1	1.94836	8.75263	0.00309155	0.0985129	159 (6.56)
SalienceRightVentraldc	RACE_ETHNICITYHispanic	0.0881765	0.0546334	1.61397	0.106674		-0.000208137	0.37134	1	1.94836	8.75263	0.00309155	0.0985129	159 (6.56)
SalienceRightVentraldc	RACE_ETHNICITYAsian	-0.0268729	0.160998	-0.166915	0.867452		-0.000208137	0.946311	1	1.94836	8.75263	0.00309155	0.0985129	159 (6.56)
SalienceRightVentraldc	RACE_ETHNICITYOther	0.0481589	0.0746743	0.644918	0.519046		-0.000208137	0.779072	1	1.94836	8.75263	0.00309155	0.0985129	159 (6.56)
VentralAttentionLeftCerebellumCortex	(Intercept)	-0.00262498	0.033626	-0.0780642	0.937784		-0.000209515	0.978557	1	1.97541	0.000218579	0.988204	0	114 (4.7)
VentralAttentionLeftCerebellumCortex	anhedonia_ypresent	0.124184	0.0741797	1.6741	0.0942465		-0.000209515	0.342962	1	1.97541	0.000218579	0.988204	0	114 (4.7)
VentralAttentionLeftCerebellumCortex	INTERVIEW_AGE	-0.016024	0.020829	-0.769312	0.441787		-0.000209515	0.744831	1	1.97541	0.000218579	0.988204	0	114 (4.7)
VentralAttentionLeftCerebellumCortex	SEXFemale	-0.0377393	0.041796	-0.90294	0.366652		-0.000209515	0.691063	1	1.97541	0.000218579	0.988204	0	114 (4.7)
VentralAttentionLeftCerebellumCortex	RACE_ETHNICITYBlack	0.0761614	0.0746843	1.01978	0.307941		-0.000209515	0.640476	1	1.97541	0.000218579	0.988204	0	114 (4.7)
VentralAttentionLeftCerebellumCortex	RACE_ETHNICITYHispanic	0.0305179	0.0534292	0.571184	0.567931		-0.000209515	0.804266	1	1.97541	0.000218579	0.988204	0	114 (4.7)
VentralAttentionLeftCerebellumCortex	RACE_ETHNICITYAsian	0.0234921	0.158697	0.148032	0.882331		-0.000209515	0.954461	1	1.97541	0.000218579	0.988204	0	114 (4.7)
VentralAttentionLeftCerebellumCortex	RACE_ETHNICITYOther	-0.0392978	0.0737772	-0.532656	0.594323		-0.000209515	0.815734	1	1.97541	0.000218579	0.988204	0	114 (4.7)
VentralAttentionLeftThalamusProper	(Intercept)	-0.0130002	0.0339016	-0.383468	0.701409		0.00165943	0.879636	1	1.98073	8.28041	0.00400751	0.0532956	126 (5.2)
VentralAttentionLeftThalamusProper	anhedonia_ypresent	-0.0219448	0.0746261	-0.294064	0.768736		0.00165943	0.909907	1	1.98073	8.28041	0.00400751	0.0532956	126 (5.2)
VentralAttentionLeftThalamusProper	INTERVIEW_AGE	0.0201952	0.0208959	0.96647	0.333911		0.00165943	0.667822	1	1.98073	8.28041	0.00400751	0.0532956	126 (5.2)
VentralAttentionLeftThalamusProper	SEXFemale	0.0576611	0.041961	1.37416	0.169526		0.00165943	0.483682	1	1.98073	8.28041	0.00400751	0.0532956	126 (5.2)
VentralAttentionLeftThalamusProper	RACE_ETHNICITYBlack	-0.16614	0.0759385	-2.18782	0.0287834	*	0.00165943	0.16463	1	1.98073	8.28041	0.00400751	0.0532956	126 (5.2)
VentralAttentionLeftThalamusProper	RACE_ETHNICITYHispanic	-0.029025	0.0539572	-0.537926	0.59068		0.00165943	0.81503	1	1.98073	8.28041	0.00400751	0.0532956	126 (5.2)
VentralAttentionLeftThalamusProper	RACE_ETHNICITYAsian	0.21071	0.158783	1.32703	0.184632		0.00165943	0.506135	1	1.98073	8.28041	0.00400751	0.0532956	126 (5.2)
VentralAttentionLeftThalamusProper	RACE_ETHNICITYOther	0.039384	0.0732483	0.537678	0.590851		0.00165943	0.81503	1	1.98073	8.28041	0.00400751	0.0532956	126 (5.2)
VentralAttentionLeftCaudate	(Intercept)	0.0104269	0.0343478	0.303568	0.761485		0.00263534	0.907796	1	1.97127	4.44081	0.0350897	0.220576	136 (5.61)
VentralAttentionLeftCaudate	anhedonia_ypresent	-0.134445	0.074209	-1.81171	0.0701621		0.00263534	0.284837	1	1.97127	4.44081	0.0350897	0.220576	136 (5.61)
VentralAttentionLeftCaudate	INTERVIEW_AGE	-0.0401656	0.0208757	-1.92403	0.0544746		0.00263534	0.241146	1	1.97127	4.44081	0.0350897	0.220576	136 (5.61)
VentralAttentionLeftCaudate	SEXFemale	0.0321383	0.042356	0.758766	0.448071		0.00263534	0.746683	1	1.97127	4.44081	0.0350897	0.220576	136 (5.61)
VentralAttentionLeftCaudate	RACE_ETHNICITYBlack	-0.151402	0.0767559	-1.97251	0.048672	*	0.00263534	0.228255	1	1.97127	4.44081	0.0350897	0.220576	136 (5.61)
VentralAttentionLeftCaudate	RACE_ETHNICITYHispanic	0.0133694	0.0543196	0.246125	0.805608		0.00263534	0.924579	1	1.97127	4.44081	0.0350897	0.220576	136 (5.61)
VentralAttentionLeftCaudate	RACE_ETHNICITYAsian	-0.0143264	0.157453	-0.0909884	0.92751		0.00263534	0.973842	1	1.97127	4.44081	0.0350897	0.220576	136 (5.61)
VentralAttentionLeftCaudate	RACE_ETHNICITYOther	-0.0447099	0.0756654	-0.59089	0.554652		0.00263534	0.796357	1	1.97127	4.44081	0.0350897	0.220576	136 (5.61)
VentralAttentionLeftPutamen	(Intercept)	-0.0210489	0.0340209	-0.618705	0.536173		0.00236671	0.787373	1	2.01637	0.567464	0.451268	0.0795732	147 (6.06)
VentralAttentionLeftPutamen	anhedonia_ypresent	0.0671955	0.074326	0.904065	0.366057		0.00236671	0.691063	1	2.01637	0.567464	0.451268	0.0795732	147 (6.06)
VentralAttentionLeftPutamen	INTERVIEW_AGE	0.0146636	0.0209525	0.699847	0.484095		0.00236671	0.765051	1	2.01637	0.567464	0.451268	0.0795732	147 (6.06)
VentralAttentionLeftPutamen	SEXFemale	-0.0310512	0.042242	-0.73508	0.462367		0.00236671	0.751647	1	2.01637	0.567464	0.451268	0.0795732	147 (6.06)
VentralAttentionLeftPutamen	RACE_ETHNICITYBlack	0.237519	0.0767337	3.09537	0.00198964	**	0.00236671	0.0266156	1	2.01637	0.567464	0.451268	0.0795732	147 (6.06)
VentralAttentionLeftPutamen	RACE_ETHNICITYHispanic	0.028249	0.0539755	0.523367	0.60077		0.00236671	0.820571	1	2.01637	0.567464	0.451268	0.0795732	147 (6.06)
VentralAttentionLeftPutamen	RACE_ETHNICITYAsian	-0.0222765	0.15891	-0.140183	0.888528		0.00236671	0.955365	1	2.01637	0.567464	0.451268	0.0795732	147 (6.06)
VentralAttentionLeftPutamen	RACE_ETHNICITYOther	0.0508289	0.0755052	0.673184	0.500899		0.00236671	0.771892	1	2.01637	0.567464	0.451268	0.0795732	147 (6.06)
VentralAttentionLeftPallidum	(Intercept)	-0.0177448	0.0341082	-0.52025	0.60294		0.000744752	0.820684	1	2.02768	0.0465228	0.829228	0.10334	138 (5.69)
VentralAttentionLeftPallidum	anhedonia_ypresent	0.00528118	0.0745377	0.0708525	0.943521		0.000744752	0.979979	1	2.02768	0.0465228	0.829228	0.10334	138 (5.69)
VentralAttentionLeftPallidum	INTERVIEW_AGE	-0.0208713	0.021025	-0.992691	0.320966		0.000744752	0.655815	1	2.02768	0.0465228	0.829228	0.10334	138 (5.69)
VentralAttentionLeftPallidum	SEXFemale	0.0635481	0.0422191	1.5052	0.132412		0.000744752	0.424117	1	2.02768	0.0465228	0.829228	0.10334	138 (5.69)
VentralAttentionLeftPallidum	RACE_ETHNICITYBlack	0.0610161	0.0758709	0.804209	0.42136		0.000744752	0.728759	1	2.02768	0.0465228	0.829228	0.10334	138 (5.69)
VentralAttentionLeftPallidum	RACE_ETHNICITYHispanic	-0.0567763	0.0543613	-1.04443	0.296399		0.000744752	0.630398	1	2.02768	0.0465228	0.829228	0.10334	138 (5.69)
VentralAttentionLeftPallidum	RACE_ETHNICITYAsian	-0.295686	0.15719	-1.88108	0.060089		0.000744752	0.255883	1	2.02768	0.0465228	0.829228	0.10334	138 (5.69)
VentralAttentionLeftPallidum	RACE_ETHNICITYOther	-0.00905124	0.0751484	-0.120445	0.904141		0.000744752	0.964838	1	2.02768	0.0465228	0.829228	0.10334	138 (5.69)
VentralAttentionBrainStem	(Intercept)	0.0721237	0.0334004	2.15937	0.0309248	*	0.00804674	0.1699	1	2.03381	1.8082	0.178724	0.0141459	114 (4.7)
VentralAttentionBrainStem	anhedonia_ypresent	-0.0820619	0.0737504	-1.1127	0.265955		0.00804674	0.60451	1	2.03381	1.8082	0.178724	0.0141459	114 (4.7)
VentralAttentionBrainStem	INTERVIEW_AGE	-0.0330473	0.0207536	-1.59236	0.11144		0.00804674	0.384679	1	2.03381	1.8082	0.178724	0.0141459	114 (4.7)
VentralAttentionBrainStem	SEXFemale	-0.0296261	0.0416827	-0.710752	0.47731		0.00804674	0.759723	1	2.03381	1.8082	0.178724	0.0141459	114 (4.7)
VentralAttentionBrainStem	RACE_ETHNICITYBlack	-0.330222	0.0747843	-4.41566	1.0536e-05	***	0.00804674	0.000458774	0.0257922	2.03381	1.8082	0.178724	0.0141459	114 (4.7)
VentralAttentionBrainStem	RACE_ETHNICITYHispanic	-0.0575193	0.0533376	-1.0784	0.280968		0.00804674	0.619147	1	2.03381	1.8082	0.178724	0.0141459	114 (4.7)
VentralAttentionBrainStem	RACE_ETHNICITYAsian	-0.128161	0.160084	-0.800586	0.423454		0.00804674	0.729497	1	2.03381	1.8082	0.178724	0.0141459	114 (4.7)
VentralAttentionBrainStem	RACE_ETHNICITYOther	-0.0763693	0.0737238	-1.03588	0.300365		0.00804674	0.6333	1	2.03381	1.8082	0.178724	0.0141459	114 (4.7)
VentralAttentionLeftHippocampus	(Intercept)	0.084007	0.0338926	2.47863	0.0132606	*	0.0100877	0.0986685	1	2.00223	0.295723	0.586576	0.0925973	131 (5.4)
VentralAttentionLeftHippocampus	anhedonia_ypresent	-0.0502641	0.0745112	-0.674585	0.500008		0.0100877	0.771892	1	2.00223	0.295723	0.586576	0.0925973	131 (5.4)
VentralAttentionLeftHippocampus	INTERVIEW_AGE	-0.00965605	0.0208416	-0.463306	0.643189		0.0100877	0.849089	1	2.00223	0.295723	0.586576	0.0925973	131 (5.4)
VentralAttentionLeftHippocampus	SEXFemale	-0.0480836	0.0419301	-1.14675	0.251603		0.0100877	0.592235	1	2.00223	0.295723	0.586576	0.0925973	131 (5.4)
VentralAttentionLeftHippocampus	RACE_ETHNICITYBlack	-0.371608	0.0749243	-4.95979	7.57644e-07	***	0.0100877	5.31021e-05	0.00185471	2.00223	0.295723	0.586576	0.0925973	131 (5.4)
VentralAttentionLeftHippocampus	RACE_ETHNICITYHispanic	-0.0858557	0.0539327	-1.59191	0.111544		0.0100877	0.384679	1	2.00223	0.295723	0.586576	0.0925973	131 (5.4)
VentralAttentionLeftHippocampus	RACE_ETHNICITYAsian	0.0876145	0.158246	0.55366	0.579866		0.0100877	0.810089	1	2.00223	0.295723	0.586576	0.0925973	131 (5.4)
VentralAttentionLeftHippocampus	RACE_ETHNICITYOther	-0.0654848	0.0738266	-0.887008	0.375168		0.0100877	0.69654	1	2.00223	0.295723	0.586576	0.0925973	131 (5.4)
VentralAttentionLeftAmygdala	(Intercept)	-0.0564034	0.0341519	-1.65155	0.0987639		0.00124515	0.352817	1	1.98154	0.245882	0.61999	0.181506	125 (5.16)
VentralAttentionLeftAmygdala	anhedonia_ypresent	-0.00211903	0.0742769	-0.0285288	0.977243		0.00124515	0.991915	1	1.98154	0.245882	0.61999	0.181506	125 (5.16)
VentralAttentionLeftAmygdala	INTERVIEW_AGE	0.0196782	0.0208711	0.942841	0.345862		0.00124515	0.676588	1	1.98154	0.245882	0.61999	0.181506	125 (5.16)
VentralAttentionLeftAmygdala	SEXFemale	0.0250681	0.0422644	0.593126	0.553155		0.00124515	0.795086	1	1.98154	0.245882	0.61999	0.181506	125 (5.16)
VentralAttentionLeftAmygdala	RACE_ETHNICITYBlack	0.170592	0.0772769	2.20754	0.0273751	*	0.00124515	0.160321	1	1.98154	0.245882	0.61999	0.181506	125 (5.16)
VentralAttentionLeftAmygdala	RACE_ETHNICITYHispanic	0.105504	0.0544819	1.9365	0.0529299		0.00124515	0.238623	1	1.98154	0.245882	0.61999	0.181506	125 (5.16)
VentralAttentionLeftAmygdala	RACE_ETHNICITYAsian	-0.115265	0.1592	-0.724025	0.469124		0.00124515	0.755537	1	1.98154	0.245882	0.61999	0.181506	125 (5.16)
VentralAttentionLeftAmygdala	RACE_ETHNICITYOther	0.0926183	0.0751895	1.2318	0.218151		0.00124515	0.549416	1	1.98154	0.245882	0.61999	0.181506	125 (5.16)
VentralAttentionLeftAccumbensArea	(Intercept)	0.0483723	0.0340478	1.42072	0.155536		0.00747411	0.461141	1	2.00188	1.37593e-06	0.999064	0.152751	139 (5.73)
VentralAttentionLeftAccumbensArea	anhedonia_ypresent	-0.0431078	0.0743576	-0.579736	0.56215		0.00747411	0.801948	1	2.00188	1.37593e-06	0.999064	0.152751	139 (5.73)
VentralAttentionLeftAccumbensArea	INTERVIEW_AGE	0.0433005	0.0208589	2.07588	0.0380173	*	0.00747411	0.192335	1	2.00188	1.37593e-06	0.999064	0.152751	139 (5.73)
VentralAttentionLeftAccumbensArea	SEXFemale	-0.14122	0.0421964	-3.34672	0.00083103	***	0.00747411	0.0142263	1	2.00188	1.37593e-06	0.999064	0.152751	139 (5.73)
VentralAttentionLeftAccumbensArea	RACE_ETHNICITYBlack	0.225052	0.0758186	2.9683	0.00302577	**	0.00747411	0.03524	1	2.00188	1.37593e-06	0.999064	0.152751	139 (5.73)
VentralAttentionLeftAccumbensArea	RACE_ETHNICITYHispanic	-0.00279392	0.0540272	-0.0517133	0.958762		0.00747411	0.98627	1	2.00188	1.37593e-06	0.999064	0.152751	139 (5.73)
VentralAttentionLeftAccumbensArea	RACE_ETHNICITYAsian	0.00240542	0.158677	0.0151592	0.987906		0.00747411	0.993212	1	2.00188	1.37593e-06	0.999064	0.152751	139 (5.73)
VentralAttentionLeftAccumbensArea	RACE_ETHNICITYOther	0.0314446	0.0748354	0.420183	0.674391		0.00747411	0.867986	1	2.00188	1.37593e-06	0.999064	0.152751	139 (5.73)
VentralAttentionLeftVentraldc	(Intercept)	-0.00300219	0.0338838	-0.0886025	0.929406		0.00322449	0.974801	1	2.02856	4.9454	0.0261602	0	143 (5.9)
VentralAttentionLeftVentraldc	anhedonia_ypresent	-0.053707	0.0746661	-0.719296	0.472033		0.00322449	0.756253	1	2.02856	4.9454	0.0261602	0	143 (5.9)
VentralAttentionLeftVentraldc	INTERVIEW_AGE	-0.0440556	0.0209253	-2.10537	0.0353683	*	0.00322449	0.185888	1	2.02856	4.9454	0.0261602	0	143 (5.9)
VentralAttentionLeftVentraldc	SEXFemale	-0.0357139	0.0419685	-0.850969	0.394876		0.00322449	0.710764	1	2.02856	4.9454	0.0261602	0	143 (5.9)
VentralAttentionLeftVentraldc	RACE_ETHNICITYBlack	-0.0560043	0.075202	-0.744719	0.456519		0.00322449	0.749017	1	2.02856	4.9454	0.0261602	0	143 (5.9)
VentralAttentionLeftVentraldc	RACE_ETHNICITYHispanic	0.113374	0.0539613	2.10102	0.0357495	*	0.00322449	0.185888	1	2.02856	4.9454	0.0261602	0	143 (5.9)
VentralAttentionLeftVentraldc	RACE_ETHNICITYAsian	-0.140113	0.158444	-0.884304	0.376626		0.00322449	0.69654	1	2.02856	4.9454	0.0261602	0	143 (5.9)
VentralAttentionLeftVentraldc	RACE_ETHNICITYOther	0.10898	0.0745507	1.46183	0.143927		0.00322449	0.438787	1	2.02856	4.9454	0.0261602	0	143 (5.9)
VentralAttentionRightCerebellumCortex	(Intercept)	0.0383492	0.0337717	1.13554	0.256267		0.00460204	0.59608	1	1.95863	13.9316	0.000189588	0.0299821	132 (5.45)
VentralAttentionRightCerebellumCortex	anhedonia_ypresent	-0.0820959	0.0748426	-1.09691	0.272795		0.00460204	0.609426	1	1.95863	13.9316	0.000189588	0.0299821	132 (5.45)
VentralAttentionRightCerebellumCortex	INTERVIEW_AGE	-0.0774983	0.0209101	-3.70626	0.000215341	***	0.00460204	0.00516818	0.527154	1.95863	13.9316	0.000189588	0.0299821	132 (5.45)
VentralAttentionRightCerebellumCortex	SEXFemale	-0.062075	0.0419202	-1.48079	0.138801		0.00460204	0.432723	1	1.95863	13.9316	0.000189588	0.0299821	132 (5.45)
VentralAttentionRightCerebellumCortex	RACE_ETHNICITYBlack	-0.0416263	0.0754201	-0.551927	0.581053		0.00460204	0.810089	1	1.95863	13.9316	0.000189588	0.0299821	132 (5.45)
VentralAttentionRightCerebellumCortex	RACE_ETHNICITYHispanic	0.0144409	0.0537809	0.268513	0.788328		0.00460204	0.918173	1	1.95863	13.9316	0.000189588	0.0299821	132 (5.45)
VentralAttentionRightCerebellumCortex	RACE_ETHNICITYAsian	-0.0166675	0.160428	-0.103894	0.917263		0.00460204	0.970137	1	1.95863	13.9316	0.000189588	0.0299821	132 (5.45)
VentralAttentionRightCerebellumCortex	RACE_ETHNICITYOther	0.00346894	0.0738187	0.0469927	0.962523		0.00460204	0.987117	1	1.95863	13.9316	0.000189588	0.0299821	132 (5.45)
VentralAttentionRightThalamusProper	(Intercept)	0.0134871	0.0339881	0.396818	0.691539		-0.000190407	0.877313	1	1.99842	0.26683	0.605466	0.0679244	144 (5.94)
VentralAttentionRightThalamusProper	anhedonia_ypresent	-0.032256	0.0754967	-0.42725	0.669238		-0.000190407	0.864604	1	1.99842	0.26683	0.605466	0.0679244	144 (5.94)
VentralAttentionRightThalamusProper	INTERVIEW_AGE	0.0249903	0.0210099	1.18945	0.234387		-0.000190407	0.575785	1	1.99842	0.26683	0.605466	0.0679244	144 (5.94)
VentralAttentionRightThalamusProper	SEXFemale	-0.0671011	0.0422424	-1.58848	0.112317		-0.000190407	0.38617	1	1.99842	0.26683	0.605466	0.0679244	144 (5.94)
VentralAttentionRightThalamusProper	RACE_ETHNICITYBlack	0.00383807	0.0751567	0.0510676	0.959276		-0.000190407	0.98627	1	1.99842	0.26683	0.605466	0.0679244	144 (5.94)
VentralAttentionRightThalamusProper	RACE_ETHNICITYHispanic	0.0618504	0.0541141	1.14296	0.253174		-0.000190407	0.5937	1	1.99842	0.26683	0.605466	0.0679244	144 (5.94)
VentralAttentionRightThalamusProper	RACE_ETHNICITYAsian	0.179702	0.159024	1.13003	0.258583		-0.000190407	0.59608	1	1.99842	0.26683	0.605466	0.0679244	144 (5.94)
VentralAttentionRightThalamusProper	RACE_ETHNICITYOther	0.0731179	0.0754455	0.969149	0.332574		-0.000190407	0.666671	1	1.99842	0.26683	0.605466	0.0679244	144 (5.94)
VentralAttentionRightCaudate	(Intercept)	0.0370828	0.0341499	1.08588	0.277648		-0.000631684	0.616212	1	2.00248	0.12111	0.727834	0	175 (7.22)
VentralAttentionRightCaudate	anhedonia_ypresent	-0.0531629	0.0755986	-0.703226	0.481988		-0.000631684	0.763199	1	2.00248	0.12111	0.727834	0	175 (7.22)
VentralAttentionRightCaudate	INTERVIEW_AGE	0.00579229	0.0211098	0.274389	0.783811		-0.000631684	0.916933	1	2.00248	0.12111	0.727834	0	175 (7.22)
VentralAttentionRightCaudate	SEXFemale	-0.0418641	0.0423574	-0.988356	0.323085		-0.000631684	0.655815	1	2.00248	0.12111	0.727834	0	175 (7.22)
VentralAttentionRightCaudate	RACE_ETHNICITYBlack	-0.112369	0.0763561	-1.47164	0.141258		-0.000631684	0.434967	1	2.00248	0.12111	0.727834	0	175 (7.22)
VentralAttentionRightCaudate	RACE_ETHNICITYHispanic	0.0226865	0.0540942	0.419389	0.674972		-0.000631684	0.868065	1	2.00248	0.12111	0.727834	0	175 (7.22)
VentralAttentionRightCaudate	RACE_ETHNICITYAsian	-0.0121638	0.158816	-0.0765901	0.938956		-0.000631684	0.978695	1	2.00248	0.12111	0.727834	0	175 (7.22)
VentralAttentionRightCaudate	RACE_ETHNICITYOther	-0.073369	0.0743433	-0.986894	0.323801		-0.000631684	0.656464	1	2.00248	0.12111	0.727834	0	175 (7.22)
VentralAttentionRightPutamen	(Intercept)	0.0877151	0.0339785	2.58149	0.00990035	**	0.00534845	0.0805184	1	2.00351	2.89269	0.088982	0	170 (7.01)
VentralAttentionRightPutamen	anhedonia_ypresent	-0.0114729	0.0747556	-0.153473	0.878039		0.00534845	0.95203	1	2.00351	2.89269	0.088982	0	170 (7.01)
VentralAttentionRightPutamen	INTERVIEW_AGE	-0.0181558	0.0210701	-0.861682	0.388955		0.00534845	0.708552	1	2.00351	2.89269	0.088982	0	170 (7.01)
VentralAttentionRightPutamen	SEXFemale	-0.136207	0.0421709	-3.22987	0.00125633	**	0.00534845	0.0194364	1	2.00351	2.89269	0.088982	0	170 (7.01)
VentralAttentionRightPutamen	RACE_ETHNICITYBlack	-0.177686	0.0747608	-2.37672	0.0175506	*	0.00534845	0.119013	1	2.00351	2.89269	0.088982	0	170 (7.01)
VentralAttentionRightPutamen	RACE_ETHNICITYHispanic	0.0138576	0.0541121	0.256091	0.797904		0.00534845	0.920485	1	2.00351	2.89269	0.088982	0	170 (7.01)
VentralAttentionRightPutamen	RACE_ETHNICITYAsian	-0.0454296	0.158311	-0.286965	0.774166		0.00534845	0.912077	1	2.00351	2.89269	0.088982	0	170 (7.01)
VentralAttentionRightPutamen	RACE_ETHNICITYOther	-0.0677583	0.0752189	-0.900816	0.367783		0.00534845	0.691526	1	2.00351	2.89269	0.088982	0	170 (7.01)
VentralAttentionRightPallidum	(Intercept)	-0.0647032	0.0337979	-1.91441	0.0556928		0.00301664	0.243457	1	1.9587	11.6628	0.000637616	0	146 (6.02)
VentralAttentionRightPallidum	anhedonia_ypresent	-0.0618365	0.0753997	-0.820116	0.412236		0.00301664	0.723872	1	1.9587	11.6628	0.000637616	0	146 (6.02)
VentralAttentionRightPallidum	INTERVIEW_AGE	0.0226818	0.0210455	1.07775	0.281259		0.00301664	0.619147	1	1.9587	11.6628	0.000637616	0	146 (6.02)
VentralAttentionRightPallidum	SEXFemale	0.122143	0.0420026	2.90798	0.00367303	**	0.00301664	0.0392645	1	1.9587	11.6628	0.000637616	0	146 (6.02)
VentralAttentionRightPallidum	RACE_ETHNICITYBlack	-0.0516238	0.0746675	-0.691383	0.489395		0.00301664	0.766733	1	1.9587	11.6628	0.000637616	0	146 (6.02)
VentralAttentionRightPallidum	RACE_ETHNICITYHispanic	0.0887559	0.0540431	1.64232	0.100663		0.00301664	0.356504	1	1.9587	11.6628	0.000637616	0	146 (6.02)
VentralAttentionRightPallidum	RACE_ETHNICITYAsian	-0.0779704	0.160406	-0.486081	0.626957		0.00301664	0.838683	1	1.9587	11.6628	0.000637616	0	146 (6.02)
VentralAttentionRightPallidum	RACE_ETHNICITYOther	-0.0111591	0.0734239	-0.151981	0.879215		0.00301664	0.952753	1	1.9587	11.6628	0.000637616	0	146 (6.02)
VentralAttentionRightHippocampus	(Intercept)	-0.0808264	0.033954	-2.38047	0.0173726	*	0.00379754	0.11835	1	1.95268	3.06453	0.0800185	0.0176526	140 (5.78)
VentralAttentionRightHippocampus	anhedonia_ypresent	-0.0104723	0.0746333	-0.140316	0.888423		0.00379754	0.955365	1	1.95268	3.06453	0.0800185	0.0176526	140 (5.78)
VentralAttentionRightHippocampus	INTERVIEW_AGE	-0.0279035	0.02087	-1.33701	0.181352		0.00379754	0.501638	1	1.95268	3.06453	0.0800185	0.0176526	140 (5.78)
VentralAttentionRightHippocampus	SEXFemale	0.147505	0.0419681	3.5147	0.000448841	***	0.00379754	0.00947155	1	1.95268	3.06453	0.0800185	0.0176526	140 (5.78)
VentralAttentionRightHippocampus	RACE_ETHNICITYBlack	0.00833051	0.0756359	0.11014	0.912308		0.00379754	0.968128	1	1.95268	3.06453	0.0800185	0.0176526	140 (5.78)
VentralAttentionRightHippocampus	RACE_ETHNICITYHispanic	0.0192392	0.0536421	0.358658	0.719884		0.00379754	0.890813	1	1.95268	3.06453	0.0800185	0.0176526	140 (5.78)
VentralAttentionRightHippocampus	RACE_ETHNICITYAsian	-0.023934	0.158482	-0.151021	0.879973		0.00379754	0.952753	1	1.95268	3.06453	0.0800185	0.0176526	140 (5.78)
VentralAttentionRightHippocampus	RACE_ETHNICITYOther	0.0670581	0.0738105	0.908518	0.363701		0.00379754	0.691063	1	1.95268	3.06453	0.0800185	0.0176526	140 (5.78)
VentralAttentionRightAmygdala	(Intercept)	0.0621216	0.0340994	1.82178	0.0686196		0.0020245	0.280904	1	1.95025	0.776722	0.378145	0.105196	143 (5.9)
VentralAttentionRightAmygdala	anhedonia_ypresent	0.0747243	0.075584	0.988626	0.322951		0.0020245	0.655815	1	1.95025	0.776722	0.378145	0.105196	143 (5.9)
VentralAttentionRightAmygdala	INTERVIEW_AGE	-0.0124007	0.0209151	-0.592906	0.553303		0.0020245	0.795086	1	1.95025	0.776722	0.378145	0.105196	143 (5.9)
VentralAttentionRightAmygdala	SEXFemale	-0.105684	0.0422689	-2.50028	0.0124795	*	0.0020245	0.0945812	1	1.95025	0.776722	0.378145	0.105196	143 (5.9)
VentralAttentionRightAmygdala	RACE_ETHNICITYBlack	0.0431287	0.0761566	0.566317	0.571235		0.0020245	0.805561	1	1.95025	0.776722	0.378145	0.105196	143 (5.9)
VentralAttentionRightAmygdala	RACE_ETHNICITYHispanic	-0.0535298	0.0541353	-0.988817	0.322858		0.0020245	0.655815	1	1.95025	0.776722	0.378145	0.105196	143 (5.9)
VentralAttentionRightAmygdala	RACE_ETHNICITYAsian	-0.121294	0.158947	-0.763109	0.445478		0.0020245	0.745419	1	1.95025	0.776722	0.378145	0.105196	143 (5.9)
VentralAttentionRightAmygdala	RACE_ETHNICITYOther	-0.102594	0.0748967	-1.36981	0.170881		0.0020245	0.485286	1	1.95025	0.776722	0.378145	0.105196	143 (5.9)
VentralAttentionRightAccumbensArea	(Intercept)	-0.0307203	0.0337579	-0.910019	0.362909		0.00609335	0.690825	1	1.96444	16.2438	5.5691e-05	0	145 (5.98)
VentralAttentionRightAccumbensArea	anhedonia_ypresent	0.104907	0.0759176	1.38185	0.167154		0.00609335	0.481405	1	1.96444	16.2438	5.5691e-05	0	145 (5.98)
VentralAttentionRightAccumbensArea	INTERVIEW_AGE	-0.0725722	0.0208719	-3.47703	0.000516522	***	0.00609335	0.0103212	1	1.96444	16.2438	5.5691e-05	0	145 (5.98)
VentralAttentionRightAccumbensArea	SEXFemale	-0.0033382	0.0419317	-0.0796105	0.936554		0.00609335	0.978108	1	1.96444	16.2438	5.5691e-05	0	145 (5.98)
VentralAttentionRightAccumbensArea	RACE_ETHNICITYBlack	0.154842	0.075113	2.06145	0.0393734	*	0.00609335	0.195952	1	1.96444	16.2438	5.5691e-05	0	145 (5.98)
VentralAttentionRightAccumbensArea	RACE_ETHNICITYHispanic	-0.00159328	0.0539665	-0.0295234	0.97645		0.00609335	0.991915	1	1.96444	16.2438	5.5691e-05	0	145 (5.98)
VentralAttentionRightAccumbensArea	RACE_ETHNICITYAsian	0.03023	0.156414	0.193269	0.846766		0.00609335	0.938806	1	1.96444	16.2438	5.5691e-05	0	145 (5.98)
VentralAttentionRightAccumbensArea	RACE_ETHNICITYOther	0.105136	0.0733114	1.4341	0.151681		0.00609335	0.455042	1	1.96444	16.2438	5.5691e-05	0	145 (5.98)
VentralAttentionRightVentraldc	(Intercept)	0.0695537	0.0337027	2.06374	0.0391549	*	0.00413111	0.195615	1	1.98162	0.0841708	0.771723	0.0175807	130 (5.36)
VentralAttentionRightVentraldc	anhedonia_ypresent	-0.0404341	0.0750532	-0.538739	0.59012		0.00413111	0.81503	1	1.98162	0.0841708	0.771723	0.0175807	130 (5.36)
VentralAttentionRightVentraldc	INTERVIEW_AGE	-0.036072	0.0208663	-1.72872	0.0839936		0.00413111	0.318291	1	1.98162	0.0841708	0.771723	0.0175807	130 (5.36)
VentralAttentionRightVentraldc	SEXFemale	-0.00747685	0.0418915	-0.178481	0.858361		0.00413111	0.94185	1	1.98162	0.0841708	0.771723	0.0175807	130 (5.36)
VentralAttentionRightVentraldc	RACE_ETHNICITYBlack	-0.153481	0.0758342	-2.02391	0.0430959	*	0.00413111	0.208908	1	1.98162	0.0841708	0.771723	0.0175807	130 (5.36)
VentralAttentionRightVentraldc	RACE_ETHNICITYHispanic	-0.172938	0.0535807	-3.22761	0.00126593	**	0.00413111	0.0194364	1	1.98162	0.0841708	0.771723	0.0175807	130 (5.36)
VentralAttentionRightVentraldc	RACE_ETHNICITYAsian	-0.106996	0.158461	-0.675219	0.499605		0.00413111	0.771892	1	1.98162	0.0841708	0.771723	0.0175807	130 (5.36)
VentralAttentionRightVentraldc	RACE_ETHNICITYOther	-0.121004	0.0738979	-1.63746	0.101673		0.00413111	0.357095	1	1.98162	0.0841708	0.771723	0.0175807	130 (5.36)
VisualLeftCerebellumCortex	(Intercept)	0.00988049	0.0340827	0.289898	0.771921		0.00455163	0.910681	1	2.08549	2.47158	0.115921	0.0739979	150 (6.19)
VisualLeftCerebellumCortex	anhedonia_ypresent	-0.022889	0.0739066	-0.309701	0.756817		0.00455163	0.905862	1	2.08549	2.47158	0.115921	0.0739979	150 (6.19)
VisualLeftCerebellumCortex	INTERVIEW_AGE	-0.023728	0.020997	-1.13006	0.258569		0.00455163	0.59608	1	2.08549	2.47158	0.115921	0.0739979	150 (6.19)
VisualLeftCerebellumCortex	SEXFemale	0.0813595	0.0421854	1.92862	0.053903		0.00455163	0.239917	1	2.08549	2.47158	0.115921	0.0739979	150 (6.19)
VisualLeftCerebellumCortex	RACE_ETHNICITYBlack	-0.0229502	0.0757446	-0.302994	0.761922		0.00455163	0.907796	1	2.08549	2.47158	0.115921	0.0739979	150 (6.19)
VisualLeftCerebellumCortex	RACE_ETHNICITYHispanic	-0.102641	0.0541388	-1.89588	0.0581032		0.00455163	0.250858	1	2.08549	2.47158	0.115921	0.0739979	150 (6.19)
VisualLeftCerebellumCortex	RACE_ETHNICITYAsian	-0.13833	0.158668	-0.871817	0.3834		0.00455163	0.704099	1	2.08549	2.47158	0.115921	0.0739979	150 (6.19)
VisualLeftCerebellumCortex	RACE_ETHNICITYOther	-0.242701	0.074479	-3.25865	0.00113601	**	0.00455163	0.0185396	1	2.08549	2.47158	0.115921	0.0739979	150 (6.19)
VisualLeftThalamusProper	(Intercept)	0.0282485	0.0344488	0.820015	0.412295		0.00275166	0.723872	1	2.00732	0.674354	0.411538	0.0727244	178 (7.34)
VisualLeftThalamusProper	anhedonia_ypresent	-0.0780821	0.0752222	-1.03802	0.299373		0.00275166	0.632326	1	2.00732	0.674354	0.411538	0.0727244	178 (7.34)
VisualLeftThalamusProper	INTERVIEW_AGE	0.0425545	0.0211162	2.01525	0.0439981	*	0.00275166	0.212441	1	2.00732	0.674354	0.411538	0.0727244	178 (7.34)
VisualLeftThalamusProper	SEXFemale	0.0142005	0.0424956	0.334165	0.738287		0.00275166	0.89872	1	2.00732	0.674354	0.411538	0.0727244	178 (7.34)
VisualLeftThalamusProper	RACE_ETHNICITYBlack	-0.17476	0.0769435	-2.27128	0.0232244	*	0.00275166	0.144709	1	2.00732	0.674354	0.411538	0.0727244	178 (7.34)
VisualLeftThalamusProper	RACE_ETHNICITYHispanic	-0.0051054	0.0544274	-0.0938021	0.925275		0.00275166	0.973842	1	2.00732	0.674354	0.411538	0.0727244	178 (7.34)
VisualLeftThalamusProper	RACE_ETHNICITYAsian	-0.157956	0.162696	-0.97087	0.331718		0.00275166	0.666157	1	2.00732	0.674354	0.411538	0.0727244	178 (7.34)
VisualLeftThalamusProper	RACE_ETHNICITYOther	-0.103588	0.0752093	-1.37733	0.168548		0.00275166	0.483145	1	2.00732	0.674354	0.411538	0.0727244	178 (7.34)
VisualLeftCaudate	(Intercept)	0.0110883	0.0340692	0.325463	0.744861		-0.00219184	0.901711	1	2.0597	2.77019	0.0960347	0.001714	175 (7.22)
VisualLeftCaudate	anhedonia_ypresent	3.32914e-05	0.0758402	0.000438968	0.99965		-0.00219184	0.99965	1	2.0597	2.77019	0.0960347	0.001714	175 (7.22)
VisualLeftCaudate	INTERVIEW_AGE	0.00776843	0.0211414	0.367451	0.713317		-0.00219184	0.8882	1	2.0597	2.77019	0.0960347	0.001714	175 (7.22)
VisualLeftCaudate	SEXFemale	-0.0369853	0.0423845	-0.872615	0.382967		-0.00219184	0.70383	1	2.0597	2.77019	0.0960347	0.001714	175 (7.22)
VisualLeftCaudate	RACE_ETHNICITYBlack	0.00440131	0.0774202	0.0568496	0.95467		-0.00219184	0.984843	1	2.0597	2.77019	0.0960347	0.001714	175 (7.22)
VisualLeftCaudate	RACE_ETHNICITYHispanic	-0.0086909	0.0543589	-0.15988	0.87299		-0.00219184	0.949391	1	2.0597	2.77019	0.0960347	0.001714	175 (7.22)
VisualLeftCaudate	RACE_ETHNICITYAsian	0.0377005	0.158938	0.237203	0.812521		-0.00219184	0.926755	1	2.0597	2.77019	0.0960347	0.001714	175 (7.22)
VisualLeftCaudate	RACE_ETHNICITYOther	0.0769368	0.0741071	1.03818	0.299296		-0.00219184	0.632326	1	2.0597	2.77019	0.0960347	0.001714	175 (7.22)
VisualLeftPutamen	(Intercept)	-0.00113488	0.0339806	-0.033398	0.97336		0.00512172	0.990763	1	1.94	10.6454	0.00110347	0.0606231	151 (6.23)
VisualLeftPutamen	anhedonia_ypresent	0.0706056	0.0742203	0.951298	0.341555		0.00512172	0.674295	1	1.94	10.6454	0.00110347	0.0606231	151 (6.23)
VisualLeftPutamen	INTERVIEW_AGE	-0.0658344	0.0210101	-3.13346	0.00174968	**	0.00512172	0.024063	1	1.94	10.6454	0.00110347	0.0606231	151 (6.23)
VisualLeftPutamen	SEXFemale	-0.029088	0.0421976	-0.68933	0.490686		0.00512172	0.766733	1	1.94	10.6454	0.00110347	0.0606231	151 (6.23)
VisualLeftPutamen	RACE_ETHNICITYBlack	-0.0693198	0.0759864	-0.912266	0.361726		0.00512172	0.690722	1	1.94	10.6454	0.00110347	0.0606231	151 (6.23)
VisualLeftPutamen	RACE_ETHNICITYHispanic	0.102792	0.0544035	1.88943	0.0589618		0.00512172	0.254117	1	1.94	10.6454	0.00110347	0.0606231	151 (6.23)
VisualLeftPutamen	RACE_ETHNICITYAsian	-0.0964948	0.158564	-0.608554	0.542881		0.00512172	0.79255	1	1.94	10.6454	0.00110347	0.0606231	151 (6.23)
VisualLeftPutamen	RACE_ETHNICITYOther	-0.0353132	0.0739178	-0.477736	0.632884		0.00512172	0.841554	1	1.94	10.6454	0.00110347	0.0606231	151 (6.23)
VisualLeftPallidum	(Intercept)	0.0221824	0.0341124	0.650274	0.515582		-0.000451534	0.77814	1	1.93821	4.37639	0.0364402	0	163 (6.72)
VisualLeftPallidum	anhedonia_ypresent	0.0198209	0.0758382	0.261357	0.793841		-0.000451534	0.919174	1	1.93821	4.37639	0.0364402	0	163 (6.72)
VisualLeftPallidum	INTERVIEW_AGE	-0.0435983	0.0210268	-2.07346	0.0382425	*	-0.000451534	0.193026	1	1.93821	4.37639	0.0364402	0	163 (6.72)
VisualLeftPallidum	SEXFemale	-0.038039	0.0422223	-0.900923	0.367726		-0.000451534	0.691526	1	1.93821	4.37639	0.0364402	0	163 (6.72)
VisualLeftPallidum	RACE_ETHNICITYBlack	-0.0299576	0.0765582	-0.391305	0.695608		-0.000451534	0.877757	1	1.93821	4.37639	0.0364402	0	163 (6.72)
VisualLeftPallidum	RACE_ETHNICITYHispanic	-0.00480533	0.0539001	-0.0891525	0.928969		-0.000451534	0.97476	1	1.93821	4.37639	0.0364402	0	163 (6.72)
VisualLeftPallidum	RACE_ETHNICITYAsian	0.0984068	0.158776	0.619785	0.535462		-0.000451534	0.787373	1	1.93821	4.37639	0.0364402	0	163 (6.72)
VisualLeftPallidum	RACE_ETHNICITYOther	-0.0327183	0.0747536	-0.437682	0.661659		-0.000451534	0.861685	1	1.93821	4.37639	0.0364402	0	163 (6.72)
VisualBrainStem	(Intercept)	0.0522325	0.0341837	1.528	0.126654		-0.000678708	0.4156	1	2.05254	0.642565	0.422783	0	169 (6.97)
VisualBrainStem	anhedonia_ypresent	-0.0273135	0.076361	-0.357689	0.72061		-0.000678708	0.890813	1	2.05254	0.642565	0.422783	0	169 (6.97)
VisualBrainStem	INTERVIEW_AGE	0.0181635	0.0210753	0.86184	0.388868		-0.000678708	0.708552	1	2.05254	0.642565	0.422783	0	169 (6.97)
VisualBrainStem	SEXFemale	-0.0689832	0.042297	-1.63092	0.103047		-0.000678708	0.360884	1	2.05254	0.642565	0.422783	0	169 (6.97)
VisualBrainStem	RACE_ETHNICITYBlack	-0.0768105	0.0759174	-1.01176	0.31176		-0.000678708	0.644585	1	2.05254	0.642565	0.422783	0	169 (6.97)
VisualBrainStem	RACE_ETHNICITYHispanic	-0.022285	0.0541692	-0.411396	0.680821		-0.000678708	0.871775	1	2.05254	0.642565	0.422783	0	169 (6.97)
VisualBrainStem	RACE_ETHNICITYAsian	-0.00705734	0.158823	-0.0444353	0.964561		-0.000678708	0.987225	1	2.05254	0.642565	0.422783	0	169 (6.97)
VisualBrainStem	RACE_ETHNICITYOther	-0.055318	0.0740498	-0.747037	0.455119		-0.000678708	0.748745	1	2.05254	0.642565	0.422783	0	169 (6.97)
VisualLeftHippocampus	(Intercept)	0.0866111	0.033458	2.58865	0.00969551	**	0.00773913	0.07938	1	2.03098	0.894354	0.3443	0.0223597	102 (4.21)
VisualLeftHippocampus	anhedonia_ypresent	-0.0173166	0.0733834	-0.235974	0.813474		0.00773913	0.926755	1	2.03098	0.894354	0.3443	0.0223597	102 (4.21)
VisualLeftHippocampus	INTERVIEW_AGE	-0.0183435	0.0207132	-0.885595	0.375928		0.00773913	0.69654	1	2.03098	0.894354	0.3443	0.0223597	102 (4.21)
VisualLeftHippocampus	SEXFemale	-0.014325	0.0415749	-0.344559	0.730457		0.00773913	0.894527	1	2.03098	0.894354	0.3443	0.0223597	102 (4.21)
VisualLeftHippocampus	RACE_ETHNICITYBlack	-0.222708	0.0752268	-2.96049	0.00310276	**	0.00773913	0.0356599	1	2.03098	0.894354	0.3443	0.0223597	102 (4.21)
VisualLeftHippocampus	RACE_ETHNICITYHispanic	-0.226166	0.053247	-4.24749	2.24726e-05	***	0.00773913	0.00079729	0.055013	2.03098	0.894354	0.3443	0.0223597	102 (4.21)
VisualLeftHippocampus	RACE_ETHNICITYAsian	0.00167536	0.156322	0.0107173	0.99145		0.00773913	0.994465	1	2.03098	0.894354	0.3443	0.0223597	102 (4.21)
VisualLeftHippocampus	RACE_ETHNICITYOther	-0.133882	0.073159	-1.83001	0.0673763		0.00773913	0.277663	1	2.03098	0.894354	0.3443	0.0223597	102 (4.21)
VisualLeftAmygdala	(Intercept)	0.0428787	0.0335546	1.27788	0.201422		0.00228602	0.531518	1	2.05652	0.219147	0.63969	0	111 (4.58)
VisualLeftAmygdala	anhedonia_ypresent	-0.0657701	0.0737708	-0.891546	0.372729		0.00228602	0.695989	1	2.05652	0.219147	0.63969	0	111 (4.58)
VisualLeftAmygdala	INTERVIEW_AGE	-0.04253	0.0208326	-2.04152	0.0413132	*	0.00228602	0.203901	1	2.05652	0.219147	0.63969	0	111 (4.58)
VisualLeftAmygdala	SEXFemale	-0.0127696	0.041701	-0.306218	0.759467		0.00228602	0.906472	1	2.05652	0.219147	0.63969	0	111 (4.58)
VisualLeftAmygdala	RACE_ETHNICITYBlack	-0.122117	0.0744137	-1.64106	0.100922		0.00228602	0.356504	1	2.05652	0.219147	0.63969	0	111 (4.58)
VisualLeftAmygdala	RACE_ETHNICITYHispanic	-0.112585	0.0535909	-2.10082	0.0357653	*	0.00228602	0.185888	1	2.05652	0.219147	0.63969	0	111 (4.58)
VisualLeftAmygdala	RACE_ETHNICITYAsian	0.0862991	0.160389	0.538063	0.590586		0.00228602	0.81503	1	2.05652	0.219147	0.63969	0	111 (4.58)
VisualLeftAmygdala	RACE_ETHNICITYOther	0.0217789	0.073348	0.296926	0.76655		0.00228602	0.909104	1	2.05652	0.219147	0.63969	0	111 (4.58)
VisualLeftAccumbensArea	(Intercept)	-0.0548364	0.0340313	-1.61135	0.107241		0.000436141	0.37185	1	1.98443	0.141323	0.706969	0.0719702	135 (5.57)
VisualLeftAccumbensArea	anhedonia_ypresent	-0.0391318	0.0744147	-0.525861	0.599036		0.000436141	0.81924	1	1.98443	0.141323	0.706969	0.0719702	135 (5.57)
VisualLeftAccumbensArea	INTERVIEW_AGE	-0.0224614	0.0209887	-1.07017	0.284657		0.000436141	0.622826	1	1.98443	0.141323	0.706969	0.0719702	135 (5.57)
VisualLeftAccumbensArea	SEXFemale	0.0624583	0.0421719	1.48104	0.138734		0.000436141	0.432723	1	1.98443	0.141323	0.706969	0.0719702	135 (5.57)
VisualLeftAccumbensArea	RACE_ETHNICITYBlack	0.0222393	0.0761176	0.29217	0.770183		0.000436141	0.909907	1	1.98443	0.141323	0.706969	0.0719702	135 (5.57)
VisualLeftAccumbensArea	RACE_ETHNICITYHispanic	0.0930062	0.0540872	1.71956	0.0856478		0.000436141	0.323558	1	1.98443	0.141323	0.706969	0.0719702	135 (5.57)
VisualLeftAccumbensArea	RACE_ETHNICITYAsian	0.171498	0.160882	1.06599	0.286541		0.000436141	0.625131	1	1.98443	0.141323	0.706969	0.0719702	135 (5.57)
VisualLeftAccumbensArea	RACE_ETHNICITYOther	0.0378551	0.0742814	0.509617	0.610369		0.000436141	0.827345	1	1.98443	0.141323	0.706969	0.0719702	135 (5.57)
VisualLeftVentraldc	(Intercept)	-0.0533041	0.0340688	-1.5646	0.117815		-0.000752993	0.396715	1	1.9455	0.748162	0.387059	0.0807035	140 (5.78)
VisualLeftVentraldc	anhedonia_ypresent	0.0351321	0.0745466	0.471277	0.637488		-0.000752993	0.844465	1	1.9455	0.748162	0.387059	0.0807035	140 (5.78)
VisualLeftVentraldc	INTERVIEW_AGE	-0.0106489	0.0210022	-0.507038	0.612177		-0.000752993	0.828419	1	1.9455	0.748162	0.387059	0.0807035	140 (5.78)
VisualLeftVentraldc	SEXFemale	0.0726973	0.0422165	1.72201	0.0852032		-0.000752993	0.322376	1	1.9455	0.748162	0.387059	0.0807035	140 (5.78)
VisualLeftVentraldc	RACE_ETHNICITYBlack	-0.00316626	0.0754646	-0.0419569	0.966537		-0.000752993	0.987926	1	1.9455	0.748162	0.387059	0.0807035	140 (5.78)
VisualLeftVentraldc	RACE_ETHNICITYHispanic	0.0569043	0.0539925	1.05393	0.292028		-0.000752993	0.629665	1	1.9455	0.748162	0.387059	0.0807035	140 (5.78)
VisualLeftVentraldc	RACE_ETHNICITYAsian	-0.0572743	0.159114	-0.359957	0.718913		-0.000752993	0.89077	1	1.9455	0.748162	0.387059	0.0807035	140 (5.78)
VisualLeftVentraldc	RACE_ETHNICITYOther	0.0549468	0.0750467	0.732168	0.464142		-0.000752993	0.752567	1	1.9455	0.748162	0.387059	0.0807035	140 (5.78)
VisualRightCerebellumCortex	(Intercept)	0.040909	0.0337471	1.21222	0.225553		-0.000313614	0.562889	1	1.96649	0.509586	0.475318	0	136 (5.61)
VisualRightCerebellumCortex	anhedonia_ypresent	-0.0359775	0.0745828	-0.482383	0.62958		-0.000313614	0.838984	1	1.96649	0.509586	0.475318	0	136 (5.61)
VisualRightCerebellumCortex	INTERVIEW_AGE	-0.00420576	0.020897	-0.201261	0.840512		-0.000313614	0.937296	1	1.96649	0.509586	0.475318	0	136 (5.61)
VisualRightCerebellumCortex	SEXFemale	-0.0689141	0.0419857	-1.64137	0.100858		-0.000313614	0.356504	1	1.96649	0.509586	0.475318	0	136 (5.61)
VisualRightCerebellumCortex	RACE_ETHNICITYBlack	-0.0264508	0.0754879	-0.350398	0.726072		-0.000313614	0.892055	1	1.96649	0.509586	0.475318	0	136 (5.61)
VisualRightCerebellumCortex	RACE_ETHNICITYHispanic	0.0386108	0.0539757	0.715336	0.474475		-0.000313614	0.757536	1	1.96649	0.509586	0.475318	0	136 (5.61)
VisualRightCerebellumCortex	RACE_ETHNICITYAsian	-0.149696	0.158735	-0.943056	0.345752		-0.000313614	0.676588	1	1.96649	0.509586	0.475318	0	136 (5.61)
VisualRightCerebellumCortex	RACE_ETHNICITYOther	-0.0786114	0.0737764	-1.06554	0.286747		-0.000313614	0.625131	1	1.96649	0.509586	0.475318	0	136 (5.61)
VisualRightThalamusProper	(Intercept)	0.0194456	0.0337501	0.576164	0.564561		-0.000768283	0.803613	1	1.99291	0.614854	0.432966	0.0150182	125 (5.16)
VisualRightThalamusProper	anhedonia_ypresent	0.0289723	0.074823	0.387211	0.698636		-0.000768283	0.878278	1	1.99291	0.614854	0.432966	0.0150182	125 (5.16)
VisualRightThalamusProper	INTERVIEW_AGE	-9.91786e-05	0.0208884	-0.00474802	0.996212		-0.000768283	0.996706	1	1.99291	0.614854	0.432966	0.0150182	125 (5.16)
VisualRightThalamusProper	SEXFemale	-0.0643466	0.0419285	-1.53467	0.125002		-0.000768283	0.411851	1	1.99291	0.614854	0.432966	0.0150182	125 (5.16)
VisualRightThalamusProper	RACE_ETHNICITYBlack	0.0181795	0.0757595	0.239963	0.81038		-0.000768283	0.926582	1	1.99291	0.614854	0.432966	0.0150182	125 (5.16)
VisualRightThalamusProper	RACE_ETHNICITYHispanic	0.052297	0.0540405	0.967737	0.333278		-0.000768283	0.667101	1	1.99291	0.614854	0.432966	0.0150182	125 (5.16)
VisualRightThalamusProper	RACE_ETHNICITYAsian	-0.178932	0.156959	-1.13999	0.254408		-0.000768283	0.5937	1	1.99291	0.614854	0.432966	0.0150182	125 (5.16)
VisualRightThalamusProper	RACE_ETHNICITYOther	0.00429903	0.0746085	0.0576212	0.954055		-0.000768283	0.984624	1	1.99291	0.614854	0.432966	0.0150182	125 (5.16)
VisualRightCaudate	(Intercept)	-0.00122987	0.0338535	-0.0363291	0.971023		0.00346688	0.989207	1	1.95362	1.27903	0.258079	0.0380287	135 (5.57)
VisualRightCaudate	anhedonia_ypresent	-0.0969038	0.0746175	-1.29867	0.194187		0.00346688	0.520369	1	1.95362	1.27903	0.258079	0.0380287	135 (5.57)
VisualRightCaudate	INTERVIEW_AGE	-0.0101013	0.0208985	-0.483351	0.628893		0.00346688	0.838984	1	1.95362	1.27903	0.258079	0.0380287	135 (5.57)
VisualRightCaudate	SEXFemale	0.0665398	0.0420072	1.58401	0.11333		0.00346688	0.388562	1	1.95362	1.27903	0.258079	0.0380287	135 (5.57)
VisualRightCaudate	RACE_ETHNICITYBlack	-0.199569	0.0752458	-2.65223	0.0080515	**	0.00346688	0.0698939	1	1.95362	1.27903	0.258079	0.0380287	135 (5.57)
VisualRightCaudate	RACE_ETHNICITYHispanic	0.0267789	0.0538707	0.497095	0.61917		0.00346688	0.831606	1	1.95362	1.27903	0.258079	0.0380287	135 (5.57)
VisualRightCaudate	RACE_ETHNICITYAsian	0.0517899	0.158604	0.326536	0.744049		0.00346688	0.901253	1	1.95362	1.27903	0.258079	0.0380287	135 (5.57)
VisualRightCaudate	RACE_ETHNICITYOther	-0.114979	0.0739627	-1.55456	0.12019		0.00346688	0.401948	1	1.95362	1.27903	0.258079	0.0380287	135 (5.57)
VisualRightPutamen	(Intercept)	-0.00815794	0.0338008	-0.241353	0.809303		-0.000615486	0.925782	1	1.99999	0.0176668	0.894259	0.0690771	121 (4.99)
VisualRightPutamen	anhedonia_ypresent	0.00604822	0.073848	0.0819009	0.934733		-0.000615486	0.977456	1	1.99999	0.0176668	0.894259	0.0690771	121 (4.99)
VisualRightPutamen	INTERVIEW_AGE	0.0123012	0.0209026	0.588502	0.556253		-0.000615486	0.79772	1	1.99999	0.0176668	0.894259	0.0690771	121 (4.99)
VisualRightPutamen	SEXFemale	0.0519734	0.0420507	1.23597	0.216597		-0.000615486	0.547191	1	1.99999	0.0176668	0.894259	0.0690771	121 (4.99)
VisualRightPutamen	RACE_ETHNICITYBlack	-0.089317	0.0753451	-1.18544	0.235967		-0.000615486	0.57738	1	1.99999	0.0176668	0.894259	0.0690771	121 (4.99)
VisualRightPutamen	RACE_ETHNICITYHispanic	-0.0647019	0.0539858	-1.1985	0.230846		-0.000615486	0.569095	1	1.99999	0.0176668	0.894259	0.0690771	121 (4.99)
VisualRightPutamen	RACE_ETHNICITYAsian	-0.0575815	0.157162	-0.366384	0.714113		-0.000615486	0.888286	1	1.99999	0.0176668	0.894259	0.0690771	121 (4.99)
VisualRightPutamen	RACE_ETHNICITYOther	0.0489923	0.0750112	0.653134	0.513735		-0.000615486	0.777271	1	1.99999	0.0176668	0.894259	0.0690771	121 (4.99)
VisualRightPallidum	(Intercept)	0.0553702	0.0336348	1.64622	0.0998565		0.00833103	0.354891	1	2.00069	2.20003	0.138008	0	125 (5.16)
VisualRightPallidum	anhedonia_ypresent	-0.105002	0.0737227	-1.42428	0.154501		0.00833103	0.460679	1	2.00069	2.20003	0.138008	0	125 (5.16)
VisualRightPallidum	INTERVIEW_AGE	-0.00682387	0.0207954	-0.328144	0.742833		0.00833103	0.900671	1	2.00069	2.20003	0.138008	0	125 (5.16)
VisualRightPallidum	SEXFemale	0.0168997	0.0417133	0.405139	0.685413		0.00833103	0.874357	1	2.00069	2.20003	0.138008	0	125 (5.16)
VisualRightPallidum	RACE_ETHNICITYBlack	-0.311283	0.0744702	-4.17996	3.02508e-05	***	0.00833103	0.00102853	0.074054	2.00069	2.20003	0.138008	0	125 (5.16)
VisualRightPallidum	RACE_ETHNICITYHispanic	-0.128074	0.0535151	-2.39323	0.0167808	*	0.00833103	0.116703	1	2.00069	2.20003	0.138008	0	125 (5.16)
VisualRightPallidum	RACE_ETHNICITYAsian	-0.148367	0.158048	-0.938743	0.347962		0.00833103	0.677653	1	2.00069	2.20003	0.138008	0	125 (5.16)
VisualRightPallidum	RACE_ETHNICITYOther	0.0328417	0.0731906	0.448715	0.65368		0.00833103	0.856642	1	2.00069	2.20003	0.138008	0	125 (5.16)
VisualRightHippocampus	(Intercept)	0.0592338	0.0338518	1.74979	0.0802881		0.00571825	0.307819	1	2.04365	0.731285	0.392467	0.0671747	134 (5.53)
VisualRightHippocampus	anhedonia_ypresent	-0.042759	0.0742757	-0.57568	0.564889		0.00571825	0.803613	1	2.04365	0.731285	0.392467	0.0671747	134 (5.53)
VisualRightHippocampus	INTERVIEW_AGE	-0.0171072	0.0209553	-0.816365	0.414376		0.00571825	0.725085	1	2.04365	0.731285	0.392467	0.0671747	134 (5.53)
VisualRightHippocampus	SEXFemale	0.0149319	0.0420478	0.355118	0.722534		0.00571825	0.890813	1	2.04365	0.731285	0.392467	0.0671747	134 (5.53)
VisualRightHippocampus	RACE_ETHNICITYBlack	-0.299829	0.0760443	-3.94282	8.29543e-05	***	0.00571825	0.00247649	0.203072	2.04365	0.731285	0.392467	0.0671747	134 (5.53)
VisualRightHippocampus	RACE_ETHNICITYHispanic	-0.116698	0.0539615	-2.16261	0.0306749	*	0.00571825	0.169126	1	2.04365	0.731285	0.392467	0.0671747	134 (5.53)
VisualRightHippocampus	RACE_ETHNICITYAsian	-0.117785	0.160426	-0.734203	0.4629		0.00571825	0.751647	1	2.04365	0.731285	0.392467	0.0671747	134 (5.53)
VisualRightHippocampus	RACE_ETHNICITYOther	-0.113525	0.0738796	-1.53662	0.124525		0.00571825	0.410832	1	2.04365	0.731285	0.392467	0.0671747	134 (5.53)
VisualRightAmygdala	(Intercept)	-0.0564151	0.0340607	-1.65631	0.0977968		-7.24574e-07	0.352395	1	1.96598	4.67753	0.0305596	0.077689	149 (6.15)
VisualRightAmygdala	anhedonia_ypresent	-0.0234363	0.0749427	-0.312724	0.754519		-7.24574e-07	0.905494	1	1.96598	4.67753	0.0305596	0.077689	149 (6.15)
VisualRightAmygdala	INTERVIEW_AGE	-0.00425756	0.0211031	-0.20175	0.84013		-7.24574e-07	0.937296	1	1.96598	4.67753	0.0305596	0.077689	149 (6.15)
VisualRightAmygdala	SEXFemale	0.0466666	0.0422981	1.10328	0.270024		-7.24574e-07	0.606995	1	1.96598	4.67753	0.0305596	0.077689	149 (6.15)
VisualRightAmygdala	RACE_ETHNICITYBlack	0.0456371	0.0763452	0.597774	0.550051		-7.24574e-07	0.7946	1	1.96598	4.67753	0.0305596	0.077689	149 (6.15)
VisualRightAmygdala	RACE_ETHNICITYHispanic	0.0916476	0.0545881	1.67889	0.0933106		-7.24574e-07	0.340932	1	1.96598	4.67753	0.0305596	0.077689	149 (6.15)
VisualRightAmygdala	RACE_ETHNICITYAsian	-0.00437088	0.159056	-0.0274802	0.978079		-7.24574e-07	0.991915	1	1.96598	4.67753	0.0305596	0.077689	149 (6.15)
VisualRightAmygdala	RACE_ETHNICITYOther	0.134804	0.0743135	1.81399	0.069811		-7.24574e-07	0.28483	1	1.96598	4.67753	0.0305596	0.077689	149 (6.15)
VisualRightAccumbensArea	(Intercept)	0.102735	0.0341065	3.01218	0.00262226	**	0.00749559	0.0314055	1	2.02931	0.000799405	0.977444	0.134745	131 (5.4)
VisualRightAccumbensArea	anhedonia_ypresent	0.0132555	0.0736075	0.180084	0.857103		0.00749559	0.94185	1	2.02931	0.000799405	0.977444	0.134745	131 (5.4)
VisualRightAccumbensArea	INTERVIEW_AGE	-0.0369518	0.0209253	-1.76589	0.0775476		0.00749559	0.30085	1	2.02931	0.000799405	0.977444	0.134745	131 (5.4)
VisualRightAccumbensArea	SEXFemale	-0.0827002	0.0420654	-1.96599	0.0494207	*	0.00749559	0.228297	1	2.02931	0.000799405	0.977444	0.134745	131 (5.4)
VisualRightAccumbensArea	RACE_ETHNICITYBlack	-0.257276	0.075748	-3.39647	0.000694288	***	0.00749559	0.0126347	1	2.02931	0.000799405	0.977444	0.134745	131 (5.4)
VisualRightAccumbensArea	RACE_ETHNICITYHispanic	-0.146559	0.0541418	-2.70694	0.00684108	**	0.00749559	0.0620388	1	2.02931	0.000799405	0.977444	0.134745	131 (5.4)
VisualRightAccumbensArea	RACE_ETHNICITYAsian	-0.0298324	0.156753	-0.190315	0.849079		0.00749559	0.940318	1	2.02931	0.000799405	0.977444	0.134745	131 (5.4)
VisualRightAccumbensArea	RACE_ETHNICITYOther	-0.102321	0.073957	-1.38352	0.16664		0.00749559	0.481055	1	2.02931	0.000799405	0.977444	0.134745	131 (5.4)
VisualRightVentraldc	(Intercept)	0.0288049	0.0338386	0.851242	0.394724		-0.00158085	0.710764	1	1.97425	0.00389298	0.950249	0	127 (5.24)
VisualRightVentraldc	anhedonia_ypresent	0.0469805	0.0748464	0.627692	0.530268		-0.00158085	0.783905	1	1.97425	0.00389298	0.950249	0	127 (5.24)
VisualRightVentraldc	INTERVIEW_AGE	-0.00159905	0.0209131	-0.0764614	0.939059		-0.00158085	0.978695	1	1.97425	0.00389298	0.950249	0	127 (5.24)
VisualRightVentraldc	SEXFemale	-0.0273197	0.0419487	-0.651264	0.514941		-0.00158085	0.777653	1	1.97425	0.00389298	0.950249	0	127 (5.24)
VisualRightVentraldc	RACE_ETHNICITYBlack	-0.087417	0.0762802	-1.146	0.251916		-0.00158085	0.592401	1	1.97425	0.00389298	0.950249	0	127 (5.24)
VisualRightVentraldc	RACE_ETHNICITYHispanic	-0.0614438	0.0535452	-1.14751	0.251289		-0.00158085	0.592066	1	1.97425	0.00389298	0.950249	0	127 (5.24)
VisualRightVentraldc	RACE_ETHNICITYAsian	0.0807256	0.158825	0.508269	0.611314		-0.00158085	0.828166	1	1.97425	0.00389298	0.950249	0	127 (5.24)
VisualRightVentraldc	RACE_ETHNICITYOther	-0.00729826	0.0736788	-0.0990552	0.921103		-0.00158085	0.971504	1	1.97425	0.00389298	0.950249	0	127 (5.24)
WithinAuditory	(Intercept)	-0.0679241	0.033359	-2.03616	0.0418465	*	0.00596898	0.20488	1	1.99473	0.163911	0.685581	0.0854151	64 (2.64)
WithinAuditory	anhedonia_ypresent	-0.0686266	0.0730241	-0.93978	0.347427		0.00596898	0.677653	1	1.99473	0.163911	0.685581	0.0854151	64 (2.64)
WithinAuditory	INTERVIEW_AGE	0.0109106	0.0206206	0.52911	0.596779		0.00596898	0.81661	1	1.99473	0.163911	0.685581	0.0854151	64 (2.64)
WithinAuditory	SEXFemale	0.154495	0.0414252	3.72949	0.000196405	***	0.00596898	0.00484475	0.480799	1.99473	0.163911	0.685581	0.0854151	64 (2.64)
WithinAuditory	RACE_ETHNICITYBlack	-0.142784	0.0738648	-1.93304	0.053351		0.00596898	0.239639	1	1.99473	0.163911	0.685581	0.0854151	64 (2.64)
WithinAuditory	RACE_ETHNICITYHispanic	0.0577856	0.0531613	1.08699	0.277154		0.00596898	0.616212	1	1.99473	0.163911	0.685581	0.0854151	64 (2.64)
WithinAuditory	RACE_ETHNICITYAsian	0.114517	0.156648	0.731051	0.464821		0.00596898	0.752567	1	1.99473	0.163911	0.685581	0.0854151	64 (2.64)
WithinAuditory	RACE_ETHNICITYOther	-0.0143277	0.0728613	-0.196644	0.844123		0.00596898	0.937574	1	1.99473	0.163911	0.685581	0.0854151	64 (2.64)
AuditoryCinguloOpercular	(Intercept)	0.0217724	0.0333297	0.653242	0.513664		0.0160706	0.777271	1	2.02418	3.87163	0.0491087	0.125056	62 (2.56)
AuditoryCinguloOpercular	anhedonia_ypresent	-0.0281675	0.0729367	-0.386191	0.69939		0.0160706	0.878278	1	2.02418	3.87163	0.0491087	0.125056	62 (2.56)
AuditoryCinguloOpercular	INTERVIEW_AGE	-0.0183499	0.0204979	-0.895212	0.370765		0.0160706	0.69444	1	2.02418	3.87163	0.0491087	0.125056	62 (2.56)
AuditoryCinguloOpercular	SEXFemale	0.119119	0.041249	2.88779	0.00391496	**	0.0160706	0.0407823	1	2.02418	3.87163	0.0491087	0.125056	62 (2.56)
AuditoryCinguloOpercular	RACE_ETHNICITYBlack	-0.426496	0.073888	-5.77219	8.85531e-09	***	0.0160706	1.23752e-06	2.16778e-05	2.02418	3.87163	0.0491087	0.125056	62 (2.56)
AuditoryCinguloOpercular	RACE_ETHNICITYHispanic	-0.147777	0.0527922	-2.79921	0.00516454	**	0.0160706	0.0493859	1	2.02418	3.87163	0.0491087	0.125056	62 (2.56)
AuditoryCinguloOpercular	RACE_ETHNICITYAsian	-0.0572171	0.157773	-0.362654	0.716896		0.0160706	0.890391	1	2.02418	3.87163	0.0491087	0.125056	62 (2.56)
AuditoryCinguloOpercular	RACE_ETHNICITYOther	-0.0751955	0.0731658	-1.02774	0.304177		0.0160706	0.638068	1	2.02418	3.87163	0.0491087	0.125056	62 (2.56)
AuditoryCinguloParietal	(Intercept)	0.0818813	0.0337914	2.42314	0.0154629	*	0.00537782	0.110679	1	1.98379	0.0957103	0.757039	0.148622	92 (3.8)
AuditoryCinguloParietal	anhedonia_ypresent	-0.000842668	0.0737457	-0.0114267	0.990884		0.00537782	0.994465	1	1.98379	0.0957103	0.757039	0.148622	92 (3.8)
AuditoryCinguloParietal	INTERVIEW_AGE	-0.0120427	0.0207525	-0.580302	0.561767		0.00537782	0.80187	1	1.98379	0.0957103	0.757039	0.148622	92 (3.8)
AuditoryCinguloParietal	SEXFemale	-0.0904915	0.0417893	-2.16542	0.0304567	*	0.00537782	0.168683	1	1.98379	0.0957103	0.757039	0.148622	92 (3.8)
AuditoryCinguloParietal	RACE_ETHNICITYBlack	0.0541469	0.0752707	0.719361	0.471991		0.00537782	0.756253	1	1.98379	0.0957103	0.757039	0.148622	92 (3.8)
AuditoryCinguloParietal	RACE_ETHNICITYHispanic	-0.181624	0.0538129	-3.37509	0.000750038	***	0.00537782	0.013305	1	1.98379	0.0957103	0.757039	0.148622	92 (3.8)
AuditoryCinguloParietal	RACE_ETHNICITYAsian	-0.200933	0.15879	-1.2654	0.205853		0.00537782	0.538386	1	1.98379	0.0957103	0.757039	0.148622	92 (3.8)
AuditoryCinguloParietal	RACE_ETHNICITYOther	-0.0229956	0.0733491	-0.313509	0.753922		0.00537782	0.905494	1	1.98379	0.0957103	0.757039	0.148622	92 (3.8)
AuditoryDefault	(Intercept)	0.101698	0.0334349	3.04167	0.00237922	**	0.00728041	0.0300224	1	1.99109	0.054728	0.815031	0.0244767	110 (4.54)
AuditoryDefault	anhedonia_ypresent	-0.00638014	0.0736212	-0.0866617	0.930948		0.00728041	0.975165	1	1.99109	0.054728	0.815031	0.0244767	110 (4.54)
AuditoryDefault	INTERVIEW_AGE	-0.04342	0.0207445	-2.09309	0.0364505	*	0.00728041	0.188385	1	1.99109	0.054728	0.815031	0.0244767	110 (4.54)
AuditoryDefault	SEXFemale	-0.142035	0.0416695	-3.40861	0.000664172	***	0.00728041	0.0122958	1	1.99109	0.054728	0.815031	0.0244767	110 (4.54)
AuditoryDefault	RACE_ETHNICITYBlack	-0.187948	0.0749729	-2.50688	0.0122486	*	0.00728041	0.0934097	1	1.99109	0.054728	0.815031	0.0244767	110 (4.54)
AuditoryDefault	RACE_ETHNICITYHispanic	-0.0629244	0.053554	-1.17497	0.240127		0.00728041	0.582249	1	1.99109	0.054728	0.815031	0.0244767	110 (4.54)
AuditoryDefault	RACE_ETHNICITYAsian	0.0797358	0.158253	0.503849	0.614416		0.00728041	0.829881	1	1.99109	0.054728	0.815031	0.0244767	110 (4.54)
AuditoryDefault	RACE_ETHNICITYOther	-0.0475385	0.0734895	-0.646874	0.517778		0.00728041	0.779072	1	1.99109	0.054728	0.815031	0.0244767	110 (4.54)
AuditoryDorsalAttention	(Intercept)	-0.020443	0.0337586	-0.605564	0.544864		0.00171271	0.792949	1	2.10021	2.88135	0.0896108	0.13784	95 (3.92)
AuditoryDorsalAttention	anhedonia_ypresent	0.0308195	0.0740856	0.415999	0.677449		0.00171271	0.870092	1	2.10021	2.88135	0.0896108	0.13784	95 (3.92)
AuditoryDorsalAttention	INTERVIEW_AGE	0.0089283	0.0207614	0.430043	0.667205		0.00171271	0.862819	1	2.10021	2.88135	0.0896108	0.13784	95 (3.92)
AuditoryDorsalAttention	SEXFemale	-0.00444129	0.0418802	-0.106047	0.915554		0.00171271	0.969957	1	2.10021	2.88135	0.0896108	0.13784	95 (3.92)
AuditoryDorsalAttention	RACE_ETHNICITYBlack	0.198631	0.0757558	2.62199	0.008799	**	0.00171271	0.0742804	1	2.10021	2.88135	0.0896108	0.13784	95 (3.92)
AuditoryDorsalAttention	RACE_ETHNICITYHispanic	-0.00200073	0.0538724	-0.0371382	0.970378		0.00171271	0.989207	1	2.10021	2.88135	0.0896108	0.13784	95 (3.92)
AuditoryDorsalAttention	RACE_ETHNICITYAsian	-0.241917	0.159075	-1.52077	0.128453		0.00171271	0.417601	1	2.10021	2.88135	0.0896108	0.13784	95 (3.92)
AuditoryDorsalAttention	RACE_ETHNICITYOther	0.072467	0.0739342	0.980155	0.327112		0.00171271	0.660701	1	2.10021	2.88135	0.0896108	0.13784	95 (3.92)
AuditoryFrontoParietal	(Intercept)	0.135236	0.0337252	4.00994	6.26595e-05	***	0.0103225	0.00189371	0.15339	1.97777	0.268844	0.604108	0.111395	104 (4.29)
AuditoryFrontoParietal	anhedonia_ypresent	-0.0598898	0.0730867	-0.819434	0.412623		0.0103225	0.723872	1	1.97777	0.268844	0.604108	0.111395	104 (4.29)
AuditoryFrontoParietal	INTERVIEW_AGE	-0.0138579	0.0207571	-0.66762	0.504443		0.0103225	0.77261	1	1.97777	0.268844	0.604108	0.111395	104 (4.29)
AuditoryFrontoParietal	SEXFemale	-0.112501	0.0417265	-2.69614	0.00706559	**	0.0103225	0.0628966	1	1.97777	0.268844	0.604108	0.111395	104 (4.29)
AuditoryFrontoParietal	RACE_ETHNICITYBlack	-0.232017	0.0747334	-3.10459	0.00192851	**	0.0103225	0.0260828	1	1.97777	0.268844	0.604108	0.111395	104 (4.29)
AuditoryFrontoParietal	RACE_ETHNICITYHispanic	-0.205821	0.053731	-3.83058	0.000131245	***	0.0103225	0.00341795	0.321287	1.97777	0.268844	0.604108	0.111395	104 (4.29)
AuditoryFrontoParietal	RACE_ETHNICITYAsian	-0.140821	0.158307	-0.889543	0.373804		0.0103225	0.696401	1	1.97777	0.268844	0.604108	0.111395	104 (4.29)
AuditoryFrontoParietal	RACE_ETHNICITYOther	-0.101467	0.0728292	-1.39322	0.163688		0.0103225	0.475498	1	1.97777	0.268844	0.604108	0.111395	104 (4.29)
AuditoryRetrosplenialTemporal	(Intercept)	0.0701558	0.0335364	2.09193	0.0365534	*	0.0166435	0.188385	1	2.03125	2.9127	0.0878846	0.080651	105 (4.33)
AuditoryRetrosplenialTemporal	anhedonia_ypresent	0.00191748	0.0731015	0.0262303	0.979076		0.0166435	0.991915	1	2.03125	2.9127	0.0878846	0.080651	105 (4.33)
AuditoryRetrosplenialTemporal	INTERVIEW_AGE	-0.0306297	0.020747	-1.47634	0.139988		0.0166435	0.433141	1	2.03125	2.9127	0.0878846	0.080651	105 (4.33)
AuditoryRetrosplenialTemporal	SEXFemale	-0.2487	0.0415503	-5.98553	2.49349e-09	***	0.0166435	5.08672e-07	6.10406e-06	2.03125	2.9127	0.0878846	0.080651	105 (4.33)
AuditoryRetrosplenialTemporal	RACE_ETHNICITYBlack	0.184835	0.0743581	2.48574	0.0129986	*	0.0166435	0.0970138	1	2.03125	2.9127	0.0878846	0.080651	105 (4.33)
AuditoryRetrosplenialTemporal	RACE_ETHNICITYHispanic	0.0922371	0.0532319	1.73274	0.0832753		0.0166435	0.316059	1	2.03125	2.9127	0.0878846	0.080651	105 (4.33)
AuditoryRetrosplenialTemporal	RACE_ETHNICITYAsian	0.0589693	0.161207	0.365798	0.714549		0.0166435	0.888378	1	2.03125	2.9127	0.0878846	0.080651	105 (4.33)
AuditoryRetrosplenialTemporal	RACE_ETHNICITYOther	0.137421	0.0728384	1.88665	0.0593329		0.0166435	0.255267	1	2.03125	2.9127	0.0878846	0.080651	105 (4.33)
AuditorySensorimotorHand	(Intercept)	-0.13723	0.0336916	-4.07312	4.79471e-05	***	0.0155832	0.0015048	0.117374	2.02867	1.17362	0.278659	0.158521	99 (4.08)
AuditorySensorimotorHand	anhedonia_ypresent	-0.0200487	0.0735448	-0.272605	0.785181		0.0155832	0.917481	1	2.02867	1.17362	0.278659	0.158521	99 (4.08)
AuditorySensorimotorHand	INTERVIEW_AGE	0.0347868	0.0207033	1.68025	0.0930435		0.0155832	0.340464	1	2.02867	1.17362	0.278659	0.158521	99 (4.08)
AuditorySensorimotorHand	SEXFemale	0.132289	0.0416658	3.17501	0.00151798	**	0.0155832	0.0221192	1	2.02867	1.17362	0.278659	0.158521	99 (4.08)
AuditorySensorimotorHand	RACE_ETHNICITYBlack	0.074671	0.0748841	0.997154	0.318794		0.0155832	0.65308	1	2.02867	1.17362	0.278659	0.158521	99 (4.08)
AuditorySensorimotorHand	RACE_ETHNICITYHispanic	0.291389	0.053619	5.43444	6.07245e-08	***	0.0155832	6.66536e-06	0.000148654	2.02867	1.17362	0.278659	0.158521	99 (4.08)
AuditorySensorimotorHand	RACE_ETHNICITYAsian	-0.1129	0.15612	-0.723164	0.469652		0.0155832	0.75589	1	2.02867	1.17362	0.278659	0.158521	99 (4.08)
AuditorySensorimotorHand	RACE_ETHNICITYOther	0.123861	0.0738654	1.67684	0.093708		0.0155832	0.341874	1	2.02867	1.17362	0.278659	0.158521	99 (4.08)
AuditorySensorimotorMouth	(Intercept)	-0.0792795	0.033852	-2.34194	0.0192678	*	0.00380316	0.126455	1	2.04575	0.175211	0.675521	0.106655	97 (4)
AuditorySensorimotorMouth	anhedonia_ypresent	-0.0242195	0.0735885	-0.329121	0.742094		0.00380316	0.900667	1	2.04575	0.175211	0.675521	0.106655	97 (4)
AuditorySensorimotorMouth	INTERVIEW_AGE	0.0257688	0.0207748	1.24038	0.214959		0.00380316	0.546207	1	2.04575	0.175211	0.675521	0.106655	97 (4)
AuditorySensorimotorMouth	SEXFemale	0.0581888	0.041755	1.39358	0.163579		0.00380316	0.475498	1	2.04575	0.175211	0.675521	0.106655	97 (4)
AuditorySensorimotorMouth	RACE_ETHNICITYBlack	0.157519	0.0745611	2.11262	0.0347403	*	0.00380316	0.184079	1	2.04575	0.175211	0.675521	0.106655	97 (4)
AuditorySensorimotorMouth	RACE_ETHNICITYHispanic	0.164822	0.0537533	3.06627	0.00219247	**	0.00380316	0.0282483	1	2.04575	0.175211	0.675521	0.106655	97 (4)
AuditorySensorimotorMouth	RACE_ETHNICITYAsian	0.00430005	0.15874	0.0270887	0.978391		0.00380316	0.991915	1	2.04575	0.175211	0.675521	0.106655	97 (4)
AuditorySensorimotorMouth	RACE_ETHNICITYOther	0.0513017	0.073444	0.698515	0.484926		0.00380316	0.765116	1	2.04575	0.175211	0.675521	0.106655	97 (4)
AuditorySalience	(Intercept)	0.0525359	0.0339126	1.54916	0.121482		0.00216704	0.405162	1	2.01604	0.925244	0.336102	0.097688	120 (4.95)
AuditorySalience	anhedonia_ypresent	-0.0677819	0.0734745	-0.922522	0.356353		0.00216704	0.685812	1	2.01604	0.925244	0.336102	0.097688	120 (4.95)
AuditorySalience	INTERVIEW_AGE	-0.0236366	0.020981	-1.12657	0.260041		0.00216704	0.596863	1	2.01604	0.925244	0.336102	0.097688	120 (4.95)
AuditorySalience	SEXFemale	-0.0464641	0.0420378	-1.10529	0.269148		0.00216704	0.606657	1	2.01604	0.925244	0.336102	0.097688	120 (4.95)
AuditorySalience	RACE_ETHNICITYBlack	-0.163903	0.074874	-2.18905	0.0286935	*	0.00216704	0.164625	1	2.01604	0.925244	0.336102	0.097688	120 (4.95)
AuditorySalience	RACE_ETHNICITYHispanic	-0.0808013	0.0539325	-1.49819	0.13422		0.00216704	0.426538	1	2.01604	0.925244	0.336102	0.097688	120 (4.95)
AuditorySalience	RACE_ETHNICITYAsian	0.0488929	0.158937	0.307625	0.758396		0.00216704	0.906232	1	2.01604	0.925244	0.336102	0.097688	120 (4.95)
AuditorySalience	RACE_ETHNICITYOther	0.0627094	0.0740757	0.846558	0.397329		0.00216704	0.713096	1	2.01604	0.925244	0.336102	0.097688	120 (4.95)
AuditoryVentralAttention	(Intercept)	0.0499462	0.0336484	1.48435	0.137851		0.00624062	0.432085	1	2.02579	6.34093	0.0117983	0.100364	85 (3.51)
AuditoryVentralAttention	anhedonia_ypresent	-0.0534792	0.0732631	-0.72996	0.465488		0.00624062	0.752651	1	2.02579	6.34093	0.0117983	0.100364	85 (3.51)
AuditoryVentralAttention	INTERVIEW_AGE	-0.0438252	0.0206998	-2.11718	0.03435	*	0.00624062	0.182887	1	2.02579	6.34093	0.0117983	0.100364	85 (3.51)
AuditoryVentralAttention	SEXFemale	-0.0360899	0.0416382	-0.86675	0.386168		0.00624062	0.707024	1	2.02579	6.34093	0.0117983	0.100364	85 (3.51)
AuditoryVentralAttention	RACE_ETHNICITYBlack	-0.24041	0.075023	-3.20449	0.0013713	**	0.00624062	0.0208506	1	2.02579	6.34093	0.0117983	0.100364	85 (3.51)
AuditoryVentralAttention	RACE_ETHNICITYHispanic	0.0310179	0.053141	0.583691	0.559484		0.00624062	0.800939	1	2.02579	6.34093	0.0117983	0.100364	85 (3.51)
AuditoryVentralAttention	RACE_ETHNICITYAsian	-0.0214746	0.156699	-0.137044	0.891008		0.00624062	0.956451	1	2.02579	6.34093	0.0117983	0.100364	85 (3.51)
AuditoryVentralAttention	RACE_ETHNICITYOther	-0.135447	0.0734478	-1.84412	0.0652919		0.00624062	0.271828	1	2.02579	6.34093	0.0117983	0.100364	85 (3.51)
AuditoryVisual	(Intercept)	-0.0217915	0.033883	-0.64314	0.520197		0.00545739	0.779072	1	2.00821	0.855953	0.354874	0.184098	103 (4.25)
AuditoryVisual	anhedonia_ypresent	0.0550118	0.0733257	0.75024	0.453187		0.00545739	0.748199	1	2.00821	0.855953	0.354874	0.184098	103 (4.25)
AuditoryVisual	INTERVIEW_AGE	-0.00351123	0.0207694	-0.169058	0.865766		0.00545739	0.94572	1	2.00821	0.855953	0.354874	0.184098	103 (4.25)
AuditoryVisual	SEXFemale	-0.0821716	0.0419479	-1.9589	0.0502446		0.00545739	0.230335	1	2.00821	0.855953	0.354874	0.184098	103 (4.25)
AuditoryVisual	RACE_ETHNICITYBlack	0.234449	0.0760275	3.08374	0.00206833	**	0.00545739	0.0270763	1	2.00821	0.855953	0.354874	0.184098	103 (4.25)
AuditoryVisual	RACE_ETHNICITYHispanic	0.135424	0.0539543	2.50998	0.0121417	*	0.00545739	0.0931752	1	2.00821	0.855953	0.354874	0.184098	103 (4.25)
AuditoryVisual	RACE_ETHNICITYAsian	-0.0339865	0.157046	-0.216411	0.828687		0.00545739	0.934355	1	2.00821	0.855953	0.354874	0.184098	103 (4.25)
AuditoryVisual	RACE_ETHNICITYOther	0.116008	0.0738935	1.56993	0.116568		0.00545739	0.395316	1	2.00821	0.855953	0.354874	0.184098	103 (4.25)
WithinCinguloOpercular	(Intercept)	0.00238651	0.0331	0.0721002	0.942528		0.0351474	0.979979	1	2.03088	0.152463	0.696192	0.183405	61 (2.52)
WithinCinguloOpercular	anhedonia_ypresent	-0.182625	0.0719964	-2.53659	0.0112579	*	0.0351474	0.0880491	1	2.03088	0.152463	0.696192	0.183405	61 (2.52)
WithinCinguloOpercular	INTERVIEW_AGE	0.0396555	0.0203003	1.95344	0.0508857		0.0351474	0.232228	1	2.03088	0.152463	0.696192	0.183405	61 (2.52)
WithinCinguloOpercular	SEXFemale	0.228907	0.0409395	5.59134	2.51359e-08	***	0.0351474	3.07664e-06	6.15328e-05	2.03088	0.152463	0.696192	0.183405	61 (2.52)
WithinCinguloOpercular	RACE_ETHNICITYBlack	-0.469662	0.0734479	-6.3945	1.93609e-10	***	0.0351474	5.92443e-08	4.73954e-07	2.03088	0.152463	0.696192	0.183405	61 (2.52)
WithinCinguloOpercular	RACE_ETHNICITYHispanic	-0.184113	0.0525611	-3.50283	0.000468921	***	0.0351474	0.00972812	1	2.03088	0.152463	0.696192	0.183405	61 (2.52)
WithinCinguloOpercular	RACE_ETHNICITYAsian	-0.157825	0.158246	-0.997337	0.318703		0.0351474	0.65308	1	2.03088	0.152463	0.696192	0.183405	61 (2.52)
WithinCinguloOpercular	RACE_ETHNICITYOther	-0.17014	0.0718525	-2.36791	0.0179691	*	0.0351474	0.11986	1	2.03088	0.152463	0.696192	0.183405	61 (2.52)
CinguloOpercularCinguloParietal	(Intercept)	0.0669151	0.0338696	1.97567	0.04831	*	0.00149645	0.226992	1	1.9839	0.00915084	0.923791	0.146512	87 (3.59)
CinguloOpercularCinguloParietal	anhedonia_ypresent	-0.0686177	0.0733069	-0.936034	0.349353		0.00149645	0.677907	1	1.9839	0.00915084	0.923791	0.146512	87 (3.59)
CinguloOpercularCinguloParietal	INTERVIEW_AGE	-0.0184788	0.0207716	-0.889619	0.373762		0.00149645	0.696401	1	1.9839	0.00915084	0.923791	0.146512	87 (3.59)
CinguloOpercularCinguloParietal	SEXFemale	-0.090684	0.041827	-2.16807	0.0302542	*	0.00149645	0.167941	1	1.9839	0.00915084	0.923791	0.146512	87 (3.59)
CinguloOpercularCinguloParietal	RACE_ETHNICITYBlack	-0.0233645	0.0751694	-0.310825	0.755961		0.00149645	0.905822	1	1.9839	0.00915084	0.923791	0.146512	87 (3.59)
CinguloOpercularCinguloParietal	RACE_ETHNICITYHispanic	-0.0353712	0.0536599	-0.659173	0.50985		0.00149645	0.775926	1	1.9839	0.00915084	0.923791	0.146512	87 (3.59)
CinguloOpercularCinguloParietal	RACE_ETHNICITYAsian	0.122142	0.157271	0.776636	0.437452		0.00149645	0.741413	1	1.9839	0.00915084	0.923791	0.146512	87 (3.59)
CinguloOpercularCinguloParietal	RACE_ETHNICITYOther	-0.11968	0.0733524	-1.63158	0.102904		0.00149645	0.360884	1	1.9839	0.00915084	0.923791	0.146512	87 (3.59)
CinguloOpercularDefault	(Intercept)	0.130485	0.0332708	3.92191	9.03585e-05	***	0.0287341	0.00260232	0.221198	2.04931	4.19206	0.0406137	0.144489	57 (2.35)
CinguloOpercularDefault	anhedonia_ypresent	0.105837	0.0719915	1.47014	0.141658		0.0287341	0.435653	1	2.04931	4.19206	0.0406137	0.144489	57 (2.35)
CinguloOpercularDefault	INTERVIEW_AGE	-0.0779817	0.0203533	-3.8314	0.000130742	***	0.0287341	0.00341795	0.320058	2.04931	4.19206	0.0406137	0.144489	57 (2.35)
CinguloOpercularDefault	SEXFemale	-0.307451	0.0409746	-7.50345	8.75424e-14	***	0.0287341	1.07152e-10	2.14304e-10	2.04931	4.19206	0.0406137	0.144489	57 (2.35)
CinguloOpercularDefault	RACE_ETHNICITYBlack	0.0788688	0.0733685	1.07497	0.282499		0.0287341	0.62023	1	2.04931	4.19206	0.0406137	0.144489	57 (2.35)
CinguloOpercularDefault	RACE_ETHNICITYHispanic	0.00230751	0.0523751	0.0440575	0.964862		0.0287341	0.987225	1	2.04931	4.19206	0.0406137	0.144489	57 (2.35)
CinguloOpercularDefault	RACE_ETHNICITYAsian	-0.127525	0.158695	-0.803582	0.421719		0.0287341	0.728759	1	2.04931	4.19206	0.0406137	0.144489	57 (2.35)
CinguloOpercularDefault	RACE_ETHNICITYOther	0.0496205	0.0725636	0.683821	0.494155		0.0287341	0.768059	1	2.04931	4.19206	0.0406137	0.144489	57 (2.35)
CinguloOpercularDorsalAttention	(Intercept)	-0.0757111	0.0336967	-2.24684	0.0247432	*	0.00305392	0.150675	1	2.00242	0.901171	0.342468	0.13783	83 (3.42)
CinguloOpercularDorsalAttention	anhedonia_ypresent	-0.0265028	0.0732916	-0.361607	0.717678		0.00305392	0.89077	1	2.00242	0.901171	0.342468	0.13783	83 (3.42)
CinguloOpercularDorsalAttention	INTERVIEW_AGE	0.0403749	0.0207155	1.94902	0.051413		0.00305392	0.233505	1	2.00242	0.901171	0.342468	0.13783	83 (3.42)
CinguloOpercularDorsalAttention	SEXFemale	0.0910444	0.0417332	2.18158	0.0292399	*	0.00305392	0.165538	1	2.00242	0.901171	0.342468	0.13783	83 (3.42)
CinguloOpercularDorsalAttention	RACE_ETHNICITYBlack	0.145458	0.075562	1.92502	0.0543486		0.00305392	0.241146	1	2.00242	0.901171	0.342468	0.13783	83 (3.42)
CinguloOpercularDorsalAttention	RACE_ETHNICITYHispanic	0.069102	0.0535401	1.29066	0.19695		0.00305392	0.523662	1	2.00242	0.901171	0.342468	0.13783	83 (3.42)
CinguloOpercularDorsalAttention	RACE_ETHNICITYAsian	-0.0190367	0.157042	-0.121221	0.903527		0.00305392	0.964838	1	2.00242	0.901171	0.342468	0.13783	83 (3.42)
CinguloOpercularDorsalAttention	RACE_ETHNICITYOther	0.0735059	0.0737172	0.997133	0.318803		0.00305392	0.65308	1	2.00242	0.901171	0.342468	0.13783	83 (3.42)
CinguloOpercularFrontoParietal	(Intercept)	0.00579476	0.0338881	0.170997	0.864241		0.00632087	0.945336	1	2.02016	3.78183	0.051812	0.217672	74 (3.05)
CinguloOpercularFrontoParietal	anhedonia_ypresent	-0.066275	0.0728253	-0.910054	0.362888		0.00632087	0.690825	1	2.02016	3.78183	0.051812	0.217672	74 (3.05)
CinguloOpercularFrontoParietal	INTERVIEW_AGE	-0.0498745	0.0206448	-2.41584	0.0157752	*	0.00632087	0.111935	1	2.02016	3.78183	0.051812	0.217672	74 (3.05)
CinguloOpercularFrontoParietal	SEXFemale	-0.09133	0.0417225	-2.18899	0.0286963	*	0.00632087	0.164625	1	2.02016	3.78183	0.051812	0.217672	74 (3.05)
CinguloOpercularFrontoParietal	RACE_ETHNICITYBlack	0.237381	0.0752219	3.15574	0.00162124	**	0.00632087	0.0233459	1	2.02016	3.78183	0.051812	0.217672	74 (3.05)
CinguloOpercularFrontoParietal	RACE_ETHNICITYHispanic	0.0886536	0.053523	1.65636	0.0977822		0.00632087	0.352395	1	2.02016	3.78183	0.051812	0.217672	74 (3.05)
CinguloOpercularFrontoParietal	RACE_ETHNICITYAsian	0.0639279	0.156999	0.407187	0.683908		0.00632087	0.873347	1	2.02016	3.78183	0.051812	0.217672	74 (3.05)
CinguloOpercularFrontoParietal	RACE_ETHNICITYOther	0.0710147	0.0737137	0.963385	0.335454		0.00632087	0.669458	1	2.02016	3.78183	0.051812	0.217672	74 (3.05)
CinguloOpercularRetrosplenialTemporal	(Intercept)	0.0633007	0.0333855	1.89606	0.0580764		0.0203392	0.250858	1	1.99802	0.356047	0.55071	0.137102	86 (3.55)
CinguloOpercularRetrosplenialTemporal	anhedonia_ypresent	0.136437	0.0723503	1.88579	0.0594482		0.0203392	0.255314	1	1.99802	0.356047	0.55071	0.137102	86 (3.55)
CinguloOpercularRetrosplenialTemporal	INTERVIEW_AGE	-0.0539336	0.0205434	-2.62535	0.00871258	**	0.0203392	0.0742804	1	1.99802	0.356047	0.55071	0.137102	86 (3.55)
CinguloOpercularRetrosplenialTemporal	SEXFemale	-0.228999	0.0414102	-5.53002	3.55972e-08	***	0.0203392	4.14961e-06	8.71418e-05	1.99802	0.356047	0.55071	0.137102	86 (3.55)
CinguloOpercularRetrosplenialTemporal	RACE_ETHNICITYBlack	0.252228	0.0739584	3.4104	0.000659729	***	0.0203392	0.0122958	1	1.99802	0.356047	0.55071	0.137102	86 (3.55)
CinguloOpercularRetrosplenialTemporal	RACE_ETHNICITYHispanic	0.0661014	0.0532008	1.24249	0.214181		0.0203392	0.545027	1	1.99802	0.356047	0.55071	0.137102	86 (3.55)
CinguloOpercularRetrosplenialTemporal	RACE_ETHNICITYAsian	0.00241036	0.159408	0.0151207	0.987937		0.0203392	0.993212	1	1.99802	0.356047	0.55071	0.137102	86 (3.55)
CinguloOpercularRetrosplenialTemporal	RACE_ETHNICITYOther	-0.00919066	0.073005	-0.125891	0.899829		0.0203392	0.962754	1	1.99802	0.356047	0.55071	0.137102	86 (3.55)
CinguloOpercularSensorimotorHand	(Intercept)	-0.0676183	0.0334989	-2.01853	0.0436506	*	0.00925076	0.211179	1	2.04501	0.631574	0.426779	0.101385	78 (3.22)
CinguloOpercularSensorimotorHand	anhedonia_ypresent	0.0813863	0.0735669	1.10629	0.268715		0.00925076	0.606353	1	2.04501	0.631574	0.426779	0.101385	78 (3.22)
CinguloOpercularSensorimotorHand	INTERVIEW_AGE	0.0140381	0.0206679	0.67922	0.497066		0.00925076	0.770029	1	2.04501	0.631574	0.426779	0.101385	78 (3.22)
CinguloOpercularSensorimotorHand	SEXFemale	0.174394	0.0415072	4.20155	2.75048e-05	***	0.00925076	0.000948333	0.0673316	2.04501	0.631574	0.426779	0.101385	78 (3.22)
CinguloOpercularSensorimotorHand	RACE_ETHNICITYBlack	-0.221123	0.0745733	-2.96518	0.0030557	**	0.00925076	0.0352847	1	2.04501	0.631574	0.426779	0.101385	78 (3.22)
CinguloOpercularSensorimotorHand	RACE_ETHNICITYHispanic	0.020684	0.0532046	0.388764	0.697486		0.00925076	0.878278	1	2.04501	0.631574	0.426779	0.101385	78 (3.22)
CinguloOpercularSensorimotorHand	RACE_ETHNICITYAsian	-0.239121	0.15826	-1.51094	0.13094		0.00925076	0.422542	1	2.04501	0.631574	0.426779	0.101385	78 (3.22)
CinguloOpercularSensorimotorHand	RACE_ETHNICITYOther	-0.0319979	0.0733042	-0.436508	0.662509		0.00925076	0.861685	1	2.04501	0.631574	0.426779	0.101385	78 (3.22)
CinguloOpercularSensorimotorMouth	(Intercept)	-0.0361137	0.0337488	-1.07007	0.284699		0.00433128	0.622826	1	1.98265	0.569918	0.450292	0.0493315	99 (4.08)
CinguloOpercularSensorimotorMouth	anhedonia_ypresent	-0.0312816	0.07409	-0.422211	0.672911		0.00433128	0.867919	1	1.98265	0.569918	0.450292	0.0493315	99 (4.08)
CinguloOpercularSensorimotorMouth	INTERVIEW_AGE	-0.0251115	0.020742	-1.21066	0.22615		0.00433128	0.563188	1	1.98265	0.569918	0.450292	0.0493315	99 (4.08)
CinguloOpercularSensorimotorMouth	SEXFemale	0.120841	0.041657	2.90085	0.00375654	**	0.00433128	0.0398096	1	1.98265	0.569918	0.450292	0.0493315	99 (4.08)
CinguloOpercularSensorimotorMouth	RACE_ETHNICITYBlack	-0.0985894	0.074964	-1.31516	0.188587		0.00433128	0.510687	1	1.98265	0.569918	0.450292	0.0493315	99 (4.08)
CinguloOpercularSensorimotorMouth	RACE_ETHNICITYHispanic	0.0258489	0.0533603	0.484422	0.628132		0.00433128	0.838984	1	1.98265	0.569918	0.450292	0.0493315	99 (4.08)
CinguloOpercularSensorimotorMouth	RACE_ETHNICITYAsian	-0.268035	0.162372	-1.65075	0.0989261		0.00433128	0.352817	1	1.98265	0.569918	0.450292	0.0493315	99 (4.08)
CinguloOpercularSensorimotorMouth	RACE_ETHNICITYOther	-0.121064	0.0729047	-1.66057	0.0969346		0.00433128	0.351441	1	1.98265	0.569918	0.450292	0.0493315	99 (4.08)
CinguloOpercularSalience	(Intercept)	0.0313983	0.0336299	0.933644	0.350584		0.000425193	0.677907	1	2.03321	0.0541704	0.815959	0.075973	86 (3.55)
CinguloOpercularSalience	anhedonia_ypresent	-0.0814943	0.0737666	-1.10476	0.269378		0.000425193	0.606657	1	2.03321	0.0541704	0.815959	0.075973	86 (3.55)
CinguloOpercularSalience	INTERVIEW_AGE	-0.00486884	0.0208042	-0.234032	0.814981		0.000425193	0.927319	1	2.03321	0.0541704	0.815959	0.075973	86 (3.55)
CinguloOpercularSalience	SEXFemale	-0.0905528	0.0417222	-2.17038	0.0300791	*	0.000425193	0.167349	1	2.03321	0.0541704	0.815959	0.075973	86 (3.55)
CinguloOpercularSalience	RACE_ETHNICITYBlack	0.010678	0.0754088	0.141602	0.887407		0.000425193	0.955365	1	2.03321	0.0541704	0.815959	0.075973	86 (3.55)
CinguloOpercularSalience	RACE_ETHNICITYHispanic	0.0450362	0.0534376	0.842781	0.399437		0.000425193	0.71426	1	2.03321	0.0541704	0.815959	0.075973	86 (3.55)
CinguloOpercularSalience	RACE_ETHNICITYAsian	-0.0508778	0.157082	-0.323894	0.746047		0.000425193	0.902113	1	2.03321	0.0541704	0.815959	0.075973	86 (3.55)
CinguloOpercularSalience	RACE_ETHNICITYOther	0.0949815	0.0732313	1.29701	0.194757		0.000425193	0.521056	1	2.03321	0.0541704	0.815959	0.075973	86 (3.55)
CinguloOpercularVentralAttention	(Intercept)	0.129579	0.0337475	3.83966	0.000126473	***	0.0100319	0.00341795	0.309607	2.01915	5.68896	0.017072	0.180833	74 (3.05)
CinguloOpercularVentralAttention	anhedonia_ypresent	-0.104963	0.0724748	-1.44827	0.147674		0.0100319	0.446856	1	2.01915	5.68896	0.017072	0.180833	74 (3.05)
CinguloOpercularVentralAttention	INTERVIEW_AGE	-0.0153136	0.0206098	-0.743026	0.457541		0.0100319	0.749204	1	2.01915	5.68896	0.017072	0.180833	74 (3.05)
CinguloOpercularVentralAttention	SEXFemale	-0.181078	0.041567	-4.35629	1.37985e-05	***	0.0100319	0.00053617	0.0337787	2.01915	5.68896	0.017072	0.180833	74 (3.05)
CinguloOpercularVentralAttention	RACE_ETHNICITYBlack	-0.188918	0.0742894	-2.543	0.0110543	*	0.0100319	0.0875757	1	2.01915	5.68896	0.017072	0.180833	74 (3.05)
CinguloOpercularVentralAttention	RACE_ETHNICITYHispanic	-0.0555783	0.0533015	-1.04271	0.297188		0.0100319	0.630398	1	2.01915	5.68896	0.017072	0.180833	74 (3.05)
[truncated: 450 more rows]
