# Supplementary material for: Associations between resting state functional brain connectivity and childhood anhedonia: A reproduction and replication study
Source: PLoS One. 2023 May 4;18(5):e0277158. doi: 10.1371/journal.pone.0277158 (PMC10159190; doi:10.1371/journal.pone.0277158)
Supplement: S5 Table — The partial regression coefficients (Estimate), standard errors (Std.Err), t-values, p-values, significance, model R2 (R^2), Bonferroni-Hochberg Adjusted p-values (BH adjustment), Bonferroni adjustd p-values, Durbin-Watson statistic (DW_statistic), Breusch-Pagan Chi^2 (BP Chi^2), and Breusch-Pagan (BP) p-values are presented. The ICC is the proportion of variance in rsfMRI connectivity explained by the family structure random effect. (XLSX) [file pone.0277158.s022.xlsx]

## Sheet: ST5
Supplementary Table. 5- Multiple linear regression results in ABCD 1.0 sample, controlling for sociodemographic covariates and psychiatric comorbidities. The partial regression coefficients (Estimate), standard errors (Std.Err), t-values, p-values, significance, model R2 (R^2), Bonferroni-Hochberg Adjusted p-values (BH adjustment), Bonferroni adjustd p-values, Durbin-Watson statistic (DW_statisti…
rsfMRI connectivity	Independent Variables	Estimate	Std.Err	t-value	p-value	significance	Model R^2	BH adjustment	Bonferroni	DW statistic	BP Chi^2	BP p-value	ICC	Outliers Removed (% total)
AuditoryLeftCerebellumCortex	(Intercept)	0.0582553	0.0343057	1.69812	0.0896198		0.0078897	0.4037	1	2.03131	1.15549	0.282402	0.044351	116 (4.79)
AuditoryLeftCerebellumCortex	anhedonia_ypresent	-0.0514186	0.077689	-0.661853	0.508132		0.0078897	0.826267	1	2.03131	1.15549	0.282402	0.044351	116 (4.79)
AuditoryLeftCerebellumCortex	INTERVIEW_AGE	-0.00570652	0.020832	-0.27393	0.784163		0.0078897	0.933114	1	2.03131	1.15549	0.282402	0.044351	116 (4.79)
AuditoryLeftCerebellumCortex	SEXFemale	0.0407012	0.0417388	0.975141	0.329593		0.0078897	0.728438	1	2.03131	1.15549	0.282402	0.044351	116 (4.79)
AuditoryLeftCerebellumCortex	RACE_ETHNICITYBlack	-0.227133	0.0755776	-3.0053	0.00268192	**	0.0078897	0.0442516	1	2.03131	1.15549	0.282402	0.044351	116 (4.79)
AuditoryLeftCerebellumCortex	RACE_ETHNICITYHispanic	-0.186151	0.0535395	-3.47689	0.000516689	***	0.0078897	0.0139134	1	2.03131	1.15549	0.282402	0.044351	116 (4.79)
AuditoryLeftCerebellumCortex	RACE_ETHNICITYAsian	0.0441887	0.15644	0.282465	0.777612		0.0078897	0.930927	1	2.03131	1.15549	0.282402	0.044351	116 (4.79)
AuditoryLeftCerebellumCortex	RACE_ETHNICITYOther	-0.00527451	0.0732211	-0.0720354	0.94258		0.0078897	0.983686	1	2.03131	1.15549	0.282402	0.044351	116 (4.79)
AuditoryLeftCerebellumCortex	bipolar_II_ypresent	-0.206342	0.176327	-1.17022	0.242033		0.0078897	0.660209	1	2.03131	1.15549	0.282402	0.044351	116 (4.79)
AuditoryLeftCerebellumCortex	irritability_ypresent	0.00247638	0.0893234	0.0277238	0.977885		0.0078897	0.993454	1	2.03131	1.15549	0.282402	0.044351	116 (4.79)
AuditoryLeftCerebellumCortex	depressed_mood_ypresent	-0.131579	0.0725496	-1.81365	0.0698628		0.0078897	0.351507	1	2.03131	1.15549	0.282402	0.044351	116 (4.79)
AuditoryLeftThalamusProper	(Intercept)	-0.0592393	0.0347402	-1.70521	0.0882904		-0.00093154	0.399443	1	2.04424	0.260599	0.609709	0.161326	113 (4.66)
AuditoryLeftThalamusProper	anhedonia_ypresent	-0.0407752	0.0781924	-0.521472	0.602088		-0.00093154	0.861535	1	2.04424	0.260599	0.609709	0.161326	113 (4.66)
AuditoryLeftThalamusProper	INTERVIEW_AGE	0.00996961	0.0209273	0.476394	0.633839		-0.00093154	0.880521	1	2.04424	0.260599	0.609709	0.161326	113 (4.66)
AuditoryLeftThalamusProper	SEXFemale	0.0997253	0.0421133	2.36802	0.0179657	*	-0.00093154	0.160831	1	2.04424	0.260599	0.609709	0.161326	113 (4.66)
AuditoryLeftThalamusProper	RACE_ETHNICITYBlack	-0.00537247	0.0759977	-0.0706925	0.943649		-0.00093154	0.983686	1	2.04424	0.260599	0.609709	0.161326	113 (4.66)
AuditoryLeftThalamusProper	RACE_ETHNICITYHispanic	0.0565949	0.0539377	1.04926	0.294167		-0.00093154	0.704243	1	2.04424	0.260599	0.609709	0.161326	113 (4.66)
AuditoryLeftThalamusProper	RACE_ETHNICITYAsian	0.0100462	0.159357	0.0630421	0.949738		-0.00093154	0.986368	1	2.04424	0.260599	0.609709	0.161326	113 (4.66)
AuditoryLeftThalamusProper	RACE_ETHNICITYOther	0.0409855	0.074172	0.552574	0.580609		-0.00093154	0.853046	1	2.04424	0.260599	0.609709	0.161326	113 (4.66)
AuditoryLeftThalamusProper	bipolar_II_ypresent	-0.0453355	0.178876	-0.253447	0.799946		-0.00093154	0.939065	1	2.04424	0.260599	0.609709	0.161326	113 (4.66)
AuditoryLeftThalamusProper	irritability_ypresent	-0.0149617	0.089587	-0.167008	0.867378		-0.00093154	0.963198	1	2.04424	0.260599	0.609709	0.161326	113 (4.66)
AuditoryLeftThalamusProper	depressed_mood_ypresent	-0.00658388	0.0724331	-0.0908959	0.927583		-0.00093154	0.982081	1	2.04424	0.260599	0.609709	0.161326	113 (4.66)
AuditoryLeftCaudate	(Intercept)	0.0505424	0.0347694	1.45365	0.146181		0.00436127	0.52513	1	1.96551	0.342925	0.558146	0.184423	128 (5.28)
AuditoryLeftCaudate	anhedonia_ypresent	0.0181539	0.0776247	0.233868	0.815108		0.00436127	0.947439	1	1.96551	0.342925	0.558146	0.184423	128 (5.28)
AuditoryLeftCaudate	INTERVIEW_AGE	0.0239217	0.0210199	1.13805	0.25522		0.00436127	0.673705	1	1.96551	0.342925	0.558146	0.184423	128 (5.28)
AuditoryLeftCaudate	SEXFemale	-0.165715	0.0421895	-3.92786	8.82451e-05	***	0.00436127	0.00357871	0.297033	1.96551	0.342925	0.558146	0.184423	128 (5.28)
AuditoryLeftCaudate	RACE_ETHNICITYBlack	0.106366	0.0758658	1.40202	0.161044		0.00436127	0.548988	1	1.96551	0.342925	0.558146	0.184423	128 (5.28)
AuditoryLeftCaudate	RACE_ETHNICITYHispanic	0.0517552	0.0544049	0.951297	0.341554		0.00436127	0.738389	1	1.96551	0.342925	0.558146	0.184423	128 (5.28)
AuditoryLeftCaudate	RACE_ETHNICITYAsian	0.0341993	0.159022	0.215059	0.82974		0.00436127	0.950938	1	1.96551	0.342925	0.558146	0.184423	128 (5.28)
AuditoryLeftCaudate	RACE_ETHNICITYOther	0.0256524	0.074581	0.343954	0.730913		0.00436127	0.913514	1	1.96551	0.342925	0.558146	0.184423	128 (5.28)
AuditoryLeftCaudate	bipolar_II_ypresent	-0.189054	0.188969	-1.00045	0.317197		0.00436127	0.717776	1	1.96551	0.342925	0.558146	0.184423	128 (5.28)
AuditoryLeftCaudate	irritability_ypresent	0.0725339	0.0889567	0.815384	0.414937		0.00436127	0.788194	1	1.96551	0.342925	0.558146	0.184423	128 (5.28)
AuditoryLeftCaudate	depressed_mood_ypresent	0.00530491	0.0730398	0.0726304	0.942107		0.00436127	0.983686	1	1.96551	0.342925	0.558146	0.184423	128 (5.28)
AuditoryLeftPutamen	(Intercept)	-0.0389605	0.0343193	-1.13523	0.256396		0.00428299	0.673705	1	1.99934	2.10874	0.14646	0.0431807	119 (4.91)
AuditoryLeftPutamen	anhedonia_ypresent	0.0286924	0.0778183	0.368709	0.712378		0.00428299	0.911806	1	1.99934	2.10874	0.14646	0.0431807	119 (4.91)
AuditoryLeftPutamen	INTERVIEW_AGE	0.0223271	0.0208306	1.07184	0.283905		0.00428299	0.696012	1	1.99934	2.10874	0.14646	0.0431807	119 (4.91)
AuditoryLeftPutamen	SEXFemale	-0.0284223	0.0418549	-0.679067	0.497164		0.00428299	0.820321	1	1.99934	2.10874	0.14646	0.0431807	119 (4.91)
AuditoryLeftPutamen	RACE_ETHNICITYBlack	0.267753	0.0753066	3.5555	0.00038489	***	0.00428299	0.0113644	1	1.99934	2.10874	0.14646	0.0431807	119 (4.91)
AuditoryLeftPutamen	RACE_ETHNICITYHispanic	0.0343952	0.0533137	0.645148	0.518896		0.00428299	0.82906	1	1.99934	2.10874	0.14646	0.0431807	119 (4.91)
AuditoryLeftPutamen	RACE_ETHNICITYAsian	0.0527518	0.158591	0.332628	0.739445		0.00428299	0.916464	1	1.99934	2.10874	0.14646	0.0431807	119 (4.91)
AuditoryLeftPutamen	RACE_ETHNICITYOther	0.0723189	0.0739962	0.977334	0.328507		0.00428299	0.726604	1	1.99934	2.10874	0.14646	0.0431807	119 (4.91)
AuditoryLeftPutamen	bipolar_II_ypresent	-0.116887	0.181024	-0.645702	0.518537		0.00428299	0.82906	1	1.99934	2.10874	0.14646	0.0431807	119 (4.91)
AuditoryLeftPutamen	irritability_ypresent	0.169223	0.091339	1.85269	0.0640545		0.00428299	0.335623	1	1.99934	2.10874	0.14646	0.0431807	119 (4.91)
AuditoryLeftPutamen	depressed_mood_ypresent	0.021402	0.0733475	0.291789	0.770474		0.00428299	0.929873	1	1.99934	2.10874	0.14646	0.0431807	119 (4.91)
AuditoryLeftPallidum	(Intercept)	-0.0638056	0.0344087	-1.85435	0.0638185		0.00146937	0.335623	1	2.04007	4.78353	0.0287332	0.0532763	129 (5.32)
AuditoryLeftPallidum	anhedonia_ypresent	-0.0466568	0.0783872	-0.595209	0.551763		0.00146937	0.841222	1	2.04007	4.78353	0.0287332	0.0532763	129 (5.32)
AuditoryLeftPallidum	INTERVIEW_AGE	-0.0125479	0.0209051	-0.60023	0.548413		0.00146937	0.841105	1	2.04007	4.78353	0.0287332	0.0532763	129 (5.32)
AuditoryLeftPallidum	SEXFemale	0.085951	0.0420145	2.04575	0.0408958	*	0.00146937	0.264213	1	2.04007	4.78353	0.0287332	0.0532763	129 (5.32)
AuditoryLeftPallidum	RACE_ETHNICITYBlack	-0.0817042	0.0758649	-1.07697	0.281607		0.00146937	0.693904	1	2.04007	4.78353	0.0287332	0.0532763	129 (5.32)
AuditoryLeftPallidum	RACE_ETHNICITYHispanic	0.100375	0.0540364	1.85755	0.0633619		0.00146937	0.335577	1	2.04007	4.78353	0.0287332	0.0532763	129 (5.32)
AuditoryLeftPallidum	RACE_ETHNICITYAsian	0.146721	0.157014	0.934446	0.350173		0.00146937	0.744155	1	2.04007	4.78353	0.0287332	0.0532763	129 (5.32)
AuditoryLeftPallidum	RACE_ETHNICITYOther	0.0591782	0.0742831	0.796658	0.425733		0.00146937	0.793001	1	2.04007	4.78353	0.0287332	0.0532763	129 (5.32)
AuditoryLeftPallidum	bipolar_II_ypresent	0.0334707	0.182109	0.183795	0.85419		0.00146937	0.961286	1	2.04007	4.78353	0.0287332	0.0532763	129 (5.32)
AuditoryLeftPallidum	irritability_ypresent	0.103431	0.0895296	1.15528	0.248098		0.00146937	0.667011	1	2.04007	4.78353	0.0287332	0.0532763	129 (5.32)
AuditoryLeftPallidum	depressed_mood_ypresent	-0.0168463	0.0734914	-0.229228	0.818712		0.00146937	0.947439	1	2.04007	4.78353	0.0287332	0.0532763	129 (5.32)
AuditoryBrainStem	(Intercept)	-0.0566513	0.0341083	-1.66092	0.096865		0.00126497	0.418239	1	2.0103	4.77904	0.0288082	0.00748618	113 (4.66)
AuditoryBrainStem	anhedonia_ypresent	-0.0299802	0.0780845	-0.383946	0.701054		0.00126497	0.909209	1	2.0103	4.77904	0.0288082	0.00748618	113 (4.66)
AuditoryBrainStem	INTERVIEW_AGE	0.0302397	0.0208405	1.451	0.146915		0.00126497	0.525211	1	2.0103	4.77904	0.0288082	0.00748618	113 (4.66)
AuditoryBrainStem	SEXFemale	0.0761782	0.0417734	1.82361	0.0683414		0.00126497	0.348014	1	2.0103	4.77904	0.0288082	0.00748618	113 (4.66)
AuditoryBrainStem	RACE_ETHNICITYBlack	-0.0135866	0.0742718	-0.182931	0.854868		0.00126497	0.961727	1	2.0103	4.77904	0.0288082	0.00748618	113 (4.66)
AuditoryBrainStem	RACE_ETHNICITYHispanic	-0.00470078	0.0537109	-0.08752	0.930266		0.00126497	0.982823	1	2.0103	4.77904	0.0288082	0.00748618	113 (4.66)
AuditoryBrainStem	RACE_ETHNICITYAsian	0.179627	0.156839	1.1453	0.252205		0.00126497	0.672147	1	2.0103	4.77904	0.0288082	0.00748618	113 (4.66)
AuditoryBrainStem	RACE_ETHNICITYOther	0.0959339	0.0736401	1.30274	0.192794		0.00126497	0.593728	1	2.0103	4.77904	0.0288082	0.00748618	113 (4.66)
AuditoryBrainStem	bipolar_II_ypresent	0.119636	0.181735	0.658298	0.510413		0.00126497	0.826924	1	2.0103	4.77904	0.0288082	0.00748618	113 (4.66)
AuditoryBrainStem	irritability_ypresent	0.157978	0.0896591	1.76198	0.078205		0.00126497	0.376054	1	2.0103	4.77904	0.0288082	0.00748618	113 (4.66)
AuditoryBrainStem	depressed_mood_ypresent	0.00556775	0.0725321	0.0767626	0.938819		0.00126497	0.983686	1	2.0103	4.77904	0.0288082	0.00748618	113 (4.66)
AuditoryLeftHippocampus	(Intercept)	-0.00141298	0.0345272	-0.0409236	0.96736		0.000945148	0.990911	1	1.94693	0.417511	0.518182	0.0938045	132 (5.45)
AuditoryLeftHippocampus	anhedonia_ypresent	0.106232	0.0784983	1.35331	0.176091		0.000945148	0.570524	1	1.94693	0.417511	0.518182	0.0938045	132 (5.45)
AuditoryLeftHippocampus	INTERVIEW_AGE	0.0142749	0.0209436	0.681589	0.495568		0.000945148	0.820321	1	1.94693	0.417511	0.518182	0.0938045	132 (5.45)
AuditoryLeftHippocampus	SEXFemale	-0.0505977	0.0421702	-1.19984	0.230324		0.000945148	0.645522	1	1.94693	0.417511	0.518182	0.0938045	132 (5.45)
AuditoryLeftHippocampus	RACE_ETHNICITYBlack	0.146398	0.0763108	1.91845	0.0551792		0.000945148	0.310571	1	1.94693	0.417511	0.518182	0.0938045	132 (5.45)
AuditoryLeftHippocampus	RACE_ETHNICITYHispanic	0.00721214	0.0542717	0.13289	0.894292		0.000945148	0.969465	1	1.94693	0.417511	0.518182	0.0938045	132 (5.45)
AuditoryLeftHippocampus	RACE_ETHNICITYAsian	0.0601489	0.159046	0.378186	0.705328		0.000945148	0.911615	1	1.94693	0.417511	0.518182	0.0938045	132 (5.45)
AuditoryLeftHippocampus	RACE_ETHNICITYOther	-0.0500468	0.0740265	-0.676066	0.499067		0.000945148	0.820494	1	1.94693	0.417511	0.518182	0.0938045	132 (5.45)
AuditoryLeftHippocampus	bipolar_II_ypresent	0.146109	0.185189	0.788975	0.430209		0.000945148	0.793725	1	1.94693	0.417511	0.518182	0.0938045	132 (5.45)
AuditoryLeftHippocampus	irritability_ypresent	0.0745607	0.0903472	0.825268	0.409306		0.000945148	0.785475	1	1.94693	0.417511	0.518182	0.0938045	132 (5.45)
AuditoryLeftHippocampus	depressed_mood_ypresent	-0.00721042	0.0735529	-0.0980304	0.921917		0.000945148	0.982016	1	1.94693	0.417511	0.518182	0.0938045	132 (5.45)
AuditoryLeftAmygdala	(Intercept)	-0.0630719	0.0345508	-1.82548	0.0680597		0.00251464	0.348014	1	1.94847	0.271528	0.602309	0.0839508	147 (6.06)
AuditoryLeftAmygdala	anhedonia_ypresent	0.143511	0.0779773	1.84042	0.0658368		0.00251464	0.338848	1	1.94847	0.271528	0.602309	0.0839508	147 (6.06)
AuditoryLeftAmygdala	INTERVIEW_AGE	-0.0051316	0.0209959	-0.24441	0.806936		0.00251464	0.945523	1	1.94847	0.271528	0.602309	0.0839508	147 (6.06)
AuditoryLeftAmygdala	SEXFemale	0.0266258	0.0422541	0.630136	0.528669		0.00251464	0.834474	1	1.94847	0.271528	0.602309	0.0839508	147 (6.06)
AuditoryLeftAmygdala	RACE_ETHNICITYBlack	0.207013	0.076456	2.70761	0.00682783	**	0.00251464	0.0832699	1	1.94847	0.271528	0.602309	0.0839508	147 (6.06)
AuditoryLeftAmygdala	RACE_ETHNICITYHispanic	0.0676253	0.0542608	1.2463	0.212783		0.00251464	0.621736	1	1.94847	0.271528	0.602309	0.0839508	147 (6.06)
AuditoryLeftAmygdala	RACE_ETHNICITYAsian	-0.0613168	0.158963	-0.385731	0.699732		0.00251464	0.909209	1	1.94847	0.271528	0.602309	0.0839508	147 (6.06)
AuditoryLeftAmygdala	RACE_ETHNICITYOther	0.0279205	0.0749751	0.372397	0.709632		0.00251464	0.911806	1	1.94847	0.271528	0.602309	0.0839508	147 (6.06)
AuditoryLeftAmygdala	bipolar_II_ypresent	-0.105988	0.182181	-0.58177	0.560779		0.00251464	0.846216	1	1.94847	0.271528	0.602309	0.0839508	147 (6.06)
AuditoryLeftAmygdala	irritability_ypresent	-0.0167963	0.0910522	-0.184469	0.853662		0.00251464	0.961286	1	1.94847	0.271528	0.602309	0.0839508	147 (6.06)
AuditoryLeftAmygdala	depressed_mood_ypresent	0.0667326	0.0730503	0.913516	0.361068		0.00251464	0.752023	1	1.94847	0.271528	0.602309	0.0839508	147 (6.06)
AuditoryLeftAccumbensArea	(Intercept)	0.00150899	0.0342299	0.044084	0.964841		0.00929852	0.990814	1	2.01053	4.55033	0.0329123	0.0997975	106 (4.37)
AuditoryLeftAccumbensArea	anhedonia_ypresent	0.0244124	0.0783688	0.311507	0.755443		0.00929852	0.922657	1	2.01053	4.55033	0.0329123	0.0997975	106 (4.37)
AuditoryLeftAccumbensArea	INTERVIEW_AGE	0.00125523	0.020765	0.0604493	0.951803		0.00929852	0.986919	1	2.01053	4.55033	0.0329123	0.0997975	106 (4.37)
AuditoryLeftAccumbensArea	SEXFemale	0.121745	0.0417623	2.9152	0.00358886	**	0.00929852	0.0528998	1	2.01053	4.55033	0.0329123	0.0997975	106 (4.37)
AuditoryLeftAccumbensArea	RACE_ETHNICITYBlack	-0.296458	0.07587	-3.90744	9.59643e-05	***	0.00929852	0.00380018	0.323016	2.01053	4.55033	0.0329123	0.0997975	106 (4.37)
AuditoryLeftAccumbensArea	RACE_ETHNICITYHispanic	-0.0949173	0.0535461	-1.77263	0.0764223		0.00929852	0.371731	1	2.01053	4.55033	0.0329123	0.0997975	106 (4.37)
AuditoryLeftAccumbensArea	RACE_ETHNICITYAsian	0.185351	0.162223	1.14257	0.253338		0.00929852	0.672955	1	2.01053	4.55033	0.0329123	0.0997975	106 (4.37)
AuditoryLeftAccumbensArea	RACE_ETHNICITYOther	-0.0589187	0.0734216	-0.802471	0.422363		0.00929852	0.791138	1	2.01053	4.55033	0.0329123	0.0997975	106 (4.37)
AuditoryLeftAccumbensArea	bipolar_II_ypresent	0.196039	0.178244	1.09984	0.271519		0.00929852	0.68408	1	2.01053	4.55033	0.0329123	0.0997975	106 (4.37)
AuditoryLeftAccumbensArea	irritability_ypresent	-0.127435	0.0889818	-1.43215	0.152237		0.00929852	0.531876	1	2.01053	4.55033	0.0329123	0.0997975	106 (4.37)
AuditoryLeftAccumbensArea	depressed_mood_ypresent	-0.0887957	0.0724113	-1.22627	0.220223		0.00929852	0.631423	1	2.01053	4.55033	0.0329123	0.0997975	106 (4.37)
AuditoryLeftVentraldc	(Intercept)	0.0354956	0.0347457	1.02158	0.307088		0.00760166	0.713554	1	1.99248	3.56092	0.059155	0.182715	130 (5.36)
AuditoryLeftVentraldc	anhedonia_ypresent	-0.0364872	0.0779734	-0.467944	0.639869		0.00760166	0.884031	1	1.99248	3.56092	0.059155	0.182715	130 (5.36)
AuditoryLeftVentraldc	INTERVIEW_AGE	-0.017917	0.0208814	-0.858034	0.390964		0.00760166	0.775674	1	1.99248	3.56092	0.059155	0.182715	130 (5.36)
AuditoryLeftVentraldc	SEXFemale	0.0610371	0.0421581	1.44781	0.147807		0.00760166	0.525567	1	1.99248	3.56092	0.059155	0.182715	130 (5.36)
AuditoryLeftVentraldc	RACE_ETHNICITYBlack	-0.278297	0.0766363	-3.6314	0.0002881	***	0.00760166	0.00906302	0.969744	1.99248	3.56092	0.059155	0.182715	130 (5.36)
AuditoryLeftVentraldc	RACE_ETHNICITYHispanic	-0.132818	0.0542051	-2.45028	0.014349	*	0.00760166	0.140404	1	1.99248	3.56092	0.059155	0.182715	130 (5.36)
AuditoryLeftVentraldc	RACE_ETHNICITYAsian	-0.0856763	0.158774	-0.539612	0.589517		0.00760166	0.857107	1	1.99248	3.56092	0.059155	0.182715	130 (5.36)
AuditoryLeftVentraldc	RACE_ETHNICITYOther	0.0136766	0.0742655	0.184158	0.853906		0.00760166	0.961286	1	1.99248	3.56092	0.059155	0.182715	130 (5.36)
AuditoryLeftVentraldc	bipolar_II_ypresent	-0.378245	0.180638	-2.09394	0.0363751	*	0.00760166	0.246355	1	1.99248	3.56092	0.059155	0.182715	130 (5.36)
AuditoryLeftVentraldc	irritability_ypresent	0.00730095	0.0893742	0.0816897	0.934901		0.00760166	0.983399	1	1.99248	3.56092	0.059155	0.182715	130 (5.36)
AuditoryLeftVentraldc	depressed_mood_ypresent	-0.0175465	0.0722747	-0.242775	0.808201		0.00760166	0.946557	1	1.99248	3.56092	0.059155	0.182715	130 (5.36)
AuditoryRightCerebellumCortex	(Intercept)	-0.0310584	0.0347339	-0.89418	0.37132		-0.000684009	0.758436	1	1.93339	2.06561	0.150654	0.0856727	143 (5.9)
AuditoryRightCerebellumCortex	anhedonia_ypresent	-0.0615864	0.0776407	-0.793224	0.427731		-0.000684009	0.793683	1	1.93339	2.06561	0.150654	0.0856727	143 (5.9)
AuditoryRightCerebellumCortex	INTERVIEW_AGE	-0.00104272	0.0210365	-0.0495672	0.960472		-0.000684009	0.989917	1	1.93339	2.06561	0.150654	0.0856727	143 (5.9)
AuditoryRightCerebellumCortex	SEXFemale	0.0410249	0.0422903	0.970079	0.332111		-0.000684009	0.730506	1	1.93339	2.06561	0.150654	0.0856727	143 (5.9)
AuditoryRightCerebellumCortex	RACE_ETHNICITYBlack	0.100822	0.0766561	1.31525	0.188558		-0.000684009	0.58713	1	1.93339	2.06561	0.150654	0.0856727	143 (5.9)
AuditoryRightCerebellumCortex	RACE_ETHNICITYHispanic	0.0440135	0.0541943	0.812144	0.416794		-0.000684009	0.788557	1	1.93339	2.06561	0.150654	0.0856727	143 (5.9)
AuditoryRightCerebellumCortex	RACE_ETHNICITYAsian	-0.000614125	0.157301	-0.00390414	0.996885		-0.000684009	0.999558	1	1.93339	2.06561	0.150654	0.0856727	143 (5.9)
AuditoryRightCerebellumCortex	RACE_ETHNICITYOther	0.063288	0.0743436	0.85129	0.394698		-0.000684009	0.775674	1	1.93339	2.06561	0.150654	0.0856727	143 (5.9)
AuditoryRightCerebellumCortex	bipolar_II_ypresent	-0.233895	0.177051	-1.32106	0.186615		-0.000684009	0.584648	1	1.93339	2.06561	0.150654	0.0856727	143 (5.9)
AuditoryRightCerebellumCortex	irritability_ypresent	0.0434839	0.0900906	0.482668	0.629378		-0.000684009	0.878907	1	1.93339	2.06561	0.150654	0.0856727	143 (5.9)
AuditoryRightCerebellumCortex	depressed_mood_ypresent	-0.0808979	0.0730732	-1.10708	0.268377		-0.000684009	0.681778	1	1.93339	2.06561	0.150654	0.0856727	143 (5.9)
AuditoryRightThalamusProper	(Intercept)	-0.0195136	0.0348107	-0.560563	0.575151		-0.000674533	0.850162	1	2.07894	1.93259	0.164475	0.123938	141 (5.82)
AuditoryRightThalamusProper	anhedonia_ypresent	-0.0525699	0.0780232	-0.673773	0.500524		-0.000674533	0.820494	1	2.07894	1.93259	0.164475	0.123938	141 (5.82)
AuditoryRightThalamusProper	INTERVIEW_AGE	-0.00625651	0.0210614	-0.297061	0.766447		-0.000674533	0.928008	1	2.07894	1.93259	0.164475	0.123938	141 (5.82)
AuditoryRightThalamusProper	SEXFemale	-0.0058472	0.0423412	-0.138097	0.890176		-0.000674533	0.969121	1	2.07894	1.93259	0.164475	0.123938	141 (5.82)
AuditoryRightThalamusProper	RACE_ETHNICITYBlack	0.166455	0.0767834	2.16784	0.0302741	*	-0.000674533	0.221527	1	2.07894	1.93259	0.164475	0.123938	141 (5.82)
AuditoryRightThalamusProper	RACE_ETHNICITYHispanic	0.041235	0.05431	0.759252	0.44778		-0.000674533	0.799591	1	2.07894	1.93259	0.164475	0.123938	141 (5.82)
AuditoryRightThalamusProper	RACE_ETHNICITYAsian	0.0222009	0.15748	0.140976	0.887901		-0.000674533	0.969121	1	2.07894	1.93259	0.164475	0.123938	141 (5.82)
AuditoryRightThalamusProper	RACE_ETHNICITYOther	0.0429039	0.0743988	0.576675	0.564216		-0.000674533	0.846353	1	2.07894	1.93259	0.164475	0.123938	141 (5.82)
AuditoryRightThalamusProper	bipolar_II_ypresent	-0.250369	0.184541	-1.35671	0.175008		-0.000674533	0.569707	1	2.07894	1.93259	0.164475	0.123938	141 (5.82)
AuditoryRightThalamusProper	irritability_ypresent	0.108543	0.0908846	1.1943	0.232487		-0.000674533	0.649812	1	2.07894	1.93259	0.164475	0.123938	141 (5.82)
AuditoryRightThalamusProper	depressed_mood_ypresent	-0.0336119	0.0728796	-0.461197	0.644702		-0.000674533	0.885019	1	2.07894	1.93259	0.164475	0.123938	141 (5.82)
AuditoryRightCaudate	(Intercept)	-0.0186976	0.0342781	-0.545469	0.585484		-0.00242744	0.855179	1	1.88495	1.00055	0.317178	0	107 (4.41)
AuditoryRightCaudate	anhedonia_ypresent	0.0582394	0.0782657	0.744124	0.456878		-0.00242744	0.803894	1	1.88495	1.00055	0.317178	0	107 (4.41)
AuditoryRightCaudate	INTERVIEW_AGE	-0.0233456	0.0208948	-1.11729	0.263987		-0.00242744	0.678514	1	1.88495	1.00055	0.317178	0	107 (4.41)
AuditoryRightCaudate	SEXFemale	0.0237614	0.0417729	0.568823	0.569532		-0.00242744	0.847874	1	1.88495	1.00055	0.317178	0	107 (4.41)
AuditoryRightCaudate	RACE_ETHNICITYBlack	-0.000481562	0.0753911	-0.00638752	0.994904		-0.00242744	0.99948	1	1.88495	1.00055	0.317178	0	107 (4.41)
AuditoryRightCaudate	RACE_ETHNICITYHispanic	0.0574278	0.0534025	1.07538	0.282318		-0.00242744	0.693904	1	1.88495	1.00055	0.317178	0	107 (4.41)
AuditoryRightCaudate	RACE_ETHNICITYAsian	-0.0333248	0.158927	-0.209686	0.833931		-0.00242744	0.952063	1	1.88495	1.00055	0.317178	0	107 (4.41)
AuditoryRightCaudate	RACE_ETHNICITYOther	-0.0403317	0.0737272	-0.547039	0.584405		-0.00242744	0.855179	1	1.88495	1.00055	0.317178	0	107 (4.41)
AuditoryRightCaudate	bipolar_II_ypresent	-0.0250734	0.184803	-0.135677	0.892089		-0.00242744	0.969261	1	1.88495	1.00055	0.317178	0	107 (4.41)
AuditoryRightCaudate	irritability_ypresent	-0.04211	0.0901747	-0.466983	0.640556		-0.00242744	0.884031	1	1.88495	1.00055	0.317178	0	107 (4.41)
AuditoryRightCaudate	depressed_mood_ypresent	-0.0203524	0.0729293	-0.279071	0.780216		-0.00242744	0.931928	1	1.88495	1.00055	0.317178	0	107 (4.41)
AuditoryRightPutamen	(Intercept)	0.113842	0.0335535	3.39287	0.000703224	***	0.0205868	0.0172949	1	2.03897	0.00358203	0.952275	0	85 (3.51)
AuditoryRightPutamen	anhedonia_ypresent	-0.144046	0.0763275	-1.8872	0.0592571		0.0205868	0.324853	1	2.03897	0.00358203	0.952275	0	85 (3.51)
AuditoryRightPutamen	INTERVIEW_AGE	-0.0629629	0.0205832	-3.05895	0.00224646	**	0.0205868	0.0400083	1	2.03897	0.00358203	0.952275	0	85 (3.51)
AuditoryRightPutamen	SEXFemale	0.00830394	0.0410936	0.202074	0.839877		0.0205868	0.955117	1	2.03897	0.00358203	0.952275	0	85 (3.51)
AuditoryRightPutamen	RACE_ETHNICITYBlack	-0.328463	0.0730421	-4.4969	7.23356e-06	***	0.0205868	0.000477415	0.0243482	2.03897	0.00358203	0.952275	0	85 (3.51)
AuditoryRightPutamen	RACE_ETHNICITYHispanic	-0.282976	0.0528457	-5.35476	9.40761e-08	***	0.0205868	1.26664e-05	0.00031666	2.03897	0.00358203	0.952275	0	85 (3.51)
AuditoryRightPutamen	RACE_ETHNICITYAsian	0.0111265	0.155244	0.0716708	0.94287		0.0205868	0.983686	1	2.03897	0.00358203	0.952275	0	85 (3.51)
AuditoryRightPutamen	RACE_ETHNICITYOther	-0.142919	0.0726472	-1.96731	0.0492663	*	0.0205868	0.295006	1	2.03897	0.00358203	0.952275	0	85 (3.51)
AuditoryRightPutamen	bipolar_II_ypresent	0.197547	0.175117	1.12808	0.2594		0.0205868	0.674036	1	2.03897	0.00358203	0.952275	0	85 (3.51)
AuditoryRightPutamen	irritability_ypresent	0.0206683	0.0875982	0.235944	0.813497		0.0205868	0.947439	1	2.03897	0.00358203	0.952275	0	85 (3.51)
AuditoryRightPutamen	depressed_mood_ypresent	-0.084628	0.0720286	-1.17492	0.240146		0.0205868	0.659323	1	2.03897	0.00358203	0.952275	0	85 (3.51)
AuditoryRightPallidum	(Intercept)	0.019085	0.0342019	0.55801	0.576892		0.00542297	0.850768	1	1.94989	1.76449	0.184065	0	120 (4.95)
AuditoryRightPallidum	anhedonia_ypresent	-0.152103	0.0778263	-1.95439	0.050777		0.00542297	0.297762	1	1.94989	1.76449	0.184065	0	120 (4.95)
AuditoryRightPallidum	INTERVIEW_AGE	-0.0217189	0.0208416	-1.04209	0.297478		0.00542297	0.705577	1	1.94989	1.76449	0.184065	0	120 (4.95)
AuditoryRightPallidum	SEXFemale	0.0688733	0.0417097	1.65125	0.0988237		0.00542297	0.422669	1	1.94989	1.76449	0.184065	0	120 (4.95)
AuditoryRightPallidum	RACE_ETHNICITYBlack	-0.261588	0.0742638	-3.52241	0.000436003	***	0.00542297	0.0127616	1	1.94989	1.76449	0.184065	0	120 (4.95)
AuditoryRightPallidum	RACE_ETHNICITYHispanic	-0.0820548	0.0534705	-1.53458	0.125024		0.00542297	0.485389	1	1.94989	1.76449	0.184065	0	120 (4.95)
AuditoryRightPallidum	RACE_ETHNICITYAsian	-0.0499996	0.158293	-0.315867	0.752132		0.00542297	0.920944	1	1.94989	1.76449	0.184065	0	120 (4.95)
AuditoryRightPallidum	RACE_ETHNICITYOther	-0.00825336	0.0739034	-0.111678	0.911089		0.00542297	0.977283	1	1.94989	1.76449	0.184065	0	120 (4.95)
AuditoryRightPallidum	bipolar_II_ypresent	0.105799	0.1793	0.590067	0.555204		0.00542297	0.843675	1	1.94989	1.76449	0.184065	0	120 (4.95)
AuditoryRightPallidum	irritability_ypresent	0.0648993	0.0895405	0.724804	0.468646		0.00542297	0.806182	1	1.94989	1.76449	0.184065	0	120 (4.95)
AuditoryRightPallidum	depressed_mood_ypresent	-0.0239472	0.0725674	-0.329999	0.741431		0.00542297	0.916479	1	1.94989	1.76449	0.184065	0	120 (4.95)
AuditoryRightHippocampus	(Intercept)	-0.0824437	0.0344212	-2.39514	0.0166949	*	0.00158235	0.153404	1	2.02683	2.90954	0.0880571	0	152 (6.27)
AuditoryRightHippocampus	anhedonia_ypresent	0.0231479	0.0789085	0.293351	0.769281		0.00158235	0.929622	1	2.02683	2.90954	0.0880571	0	152 (6.27)
AuditoryRightHippocampus	INTERVIEW_AGE	-0.0147826	0.0210627	-0.701841	0.482851		0.00158235	0.814267	1	2.02683	2.90954	0.0880571	0	152 (6.27)
AuditoryRightHippocampus	SEXFemale	0.0660835	0.0421147	1.56913	0.116757		0.00158235	0.469955	1	2.02683	2.90954	0.0880571	0	152 (6.27)
AuditoryRightHippocampus	RACE_ETHNICITYBlack	0.172862	0.0758111	2.28016	0.0226907	*	0.00158235	0.187862	1	2.02683	2.90954	0.0880571	0	152 (6.27)
AuditoryRightHippocampus	RACE_ETHNICITYHispanic	0.110674	0.0539895	2.04992	0.0404878	*	0.00158235	0.263093	1	2.02683	2.90954	0.0880571	0	152 (6.27)
AuditoryRightHippocampus	RACE_ETHNICITYAsian	0.0878924	0.160536	0.547494	0.584094		0.00158235	0.855179	1	2.02683	2.90954	0.0880571	0	152 (6.27)
AuditoryRightHippocampus	RACE_ETHNICITYOther	0.0534902	0.0750165	0.713046	0.475891		0.00158235	0.81083	1	2.02683	2.90954	0.0880571	0	152 (6.27)
AuditoryRightHippocampus	bipolar_II_ypresent	0.189915	0.19573	0.97029	0.332006		0.00158235	0.730506	1	2.02683	2.90954	0.0880571	0	152 (6.27)
AuditoryRightHippocampus	irritability_ypresent	0.0263343	0.0906635	0.290462	0.77149		0.00158235	0.930303	1	2.02683	2.90954	0.0880571	0	152 (6.27)
AuditoryRightHippocampus	depressed_mood_ypresent	0.00394135	0.0726254	0.0542696	0.956725		0.00158235	0.989052	1	2.02683	2.90954	0.0880571	0	152 (6.27)
AuditoryRightAmygdala	(Intercept)	0.0404532	0.034262	1.1807	0.237843		0.000894766	0.65548	1	2.07401	0.696	0.404131	0	116 (4.79)
AuditoryRightAmygdala	anhedonia_ypresent	0.0701416	0.0781479	0.897549	0.36952		0.000894766	0.757623	1	2.07401	0.696	0.404131	0	116 (4.79)
AuditoryRightAmygdala	INTERVIEW_AGE	0.0105483	0.0208667	0.505508	0.613251		0.000894766	0.868303	1	2.07401	0.696	0.404131	0	116 (4.79)
AuditoryRightAmygdala	SEXFemale	-0.125823	0.0417827	-3.01137	0.00262907	**	0.000894766	0.0440271	1	2.07401	0.696	0.404131	0	116 (4.79)
AuditoryRightAmygdala	RACE_ETHNICITYBlack	0.0272439	0.0757257	0.359771	0.719052		0.000894766	0.913514	1	2.07401	0.696	0.404131	0	116 (4.79)
AuditoryRightAmygdala	RACE_ETHNICITYHispanic	0.0198204	0.0533397	0.371589	0.710233		0.000894766	0.911806	1	2.07401	0.696	0.404131	0	116 (4.79)
AuditoryRightAmygdala	RACE_ETHNICITYAsian	0.0275727	0.15865	0.173796	0.862041		0.000894766	0.962264	1	2.07401	0.696	0.404131	0	116 (4.79)
AuditoryRightAmygdala	RACE_ETHNICITYOther	0.0388719	0.0734526	0.529211	0.59671		0.000894766	0.86037	1	2.07401	0.696	0.404131	0	116 (4.79)
AuditoryRightAmygdala	bipolar_II_ypresent	0.148913	0.181906	0.818627	0.413084		0.000894766	0.787419	1	2.07401	0.696	0.404131	0	116 (4.79)
AuditoryRightAmygdala	irritability_ypresent	-0.0349873	0.0909188	-0.384819	0.700407		0.000894766	0.909209	1	2.07401	0.696	0.404131	0	116 (4.79)
AuditoryRightAmygdala	depressed_mood_ypresent	0.0349975	0.073052	0.479076	0.63193		0.000894766	0.880048	1	2.07401	0.696	0.404131	0	116 (4.79)
AuditoryRightAccumbensArea	(Intercept)	-0.0031788	0.0347329	-0.0915212	0.927086		-0.00144969	0.982081	1	2.03149	2.21383	0.136779	0.104512	125 (5.16)
AuditoryRightAccumbensArea	anhedonia_ypresent	0.0187757	0.0784636	0.239292	0.8109		-0.00144969	0.947439	1	2.03149	2.21383	0.136779	0.104512	125 (5.16)
AuditoryRightAccumbensArea	INTERVIEW_AGE	-0.0082815	0.0209138	-0.395983	0.692155		-0.00144969	0.905477	1	2.03149	2.21383	0.136779	0.104512	125 (5.16)
AuditoryRightAccumbensArea	SEXFemale	0.00751282	0.042164	0.178181	0.858597		-0.00144969	0.962063	1	2.03149	2.21383	0.136779	0.104512	125 (5.16)
AuditoryRightAccumbensArea	RACE_ETHNICITYBlack	0.0233826	0.0762199	0.306779	0.75904		-0.00144969	0.924359	1	2.03149	2.21383	0.136779	0.104512	125 (5.16)
AuditoryRightAccumbensArea	RACE_ETHNICITYHispanic	0.0774356	0.0539398	1.43559	0.151255		-0.00144969	0.530963	1	2.03149	2.21383	0.136779	0.104512	125 (5.16)
AuditoryRightAccumbensArea	RACE_ETHNICITYAsian	-0.0909379	0.157418	-0.577685	0.563533		-0.00144969	0.846353	1	2.03149	2.21383	0.136779	0.104512	125 (5.16)
AuditoryRightAccumbensArea	RACE_ETHNICITYOther	-0.0586867	0.0738853	-0.794295	0.427106		-0.00144969	0.793279	1	2.03149	2.21383	0.136779	0.104512	125 (5.16)
AuditoryRightAccumbensArea	bipolar_II_ypresent	0.000180053	0.184555	0.000975606	0.999222		-0.00144969	0.999796	1	2.03149	2.21383	0.136779	0.104512	125 (5.16)
AuditoryRightAccumbensArea	irritability_ypresent	-0.112723	0.0899191	-1.25361	0.210113		-0.00144969	0.620931	1	2.03149	2.21383	0.136779	0.104512	125 (5.16)
AuditoryRightAccumbensArea	depressed_mood_ypresent	-0.0538167	0.0725209	-0.742085	0.458112		-0.00144969	0.804385	1	2.03149	2.21383	0.136779	0.104512	125 (5.16)
AuditoryRightVentraldc	(Intercept)	-0.0098809	0.034528	-0.286171	0.774773		0.0020141	0.930927	1	2.10855	0.821188	0.364833	0.0935289	128 (5.28)
AuditoryRightVentraldc	anhedonia_ypresent	-0.017353	0.0780441	-0.222348	0.824063		0.0020141	0.94928	1	2.10855	0.821188	0.364833	0.0935289	128 (5.28)
AuditoryRightVentraldc	INTERVIEW_AGE	-0.0116964	0.0209394	-0.558583	0.576501		0.0020141	0.850725	1	2.10855	0.821188	0.364833	0.0935289	128 (5.28)
AuditoryRightVentraldc	SEXFemale	-0.0545123	0.0421043	-1.2947	0.195556		0.0020141	0.596915	1	2.10855	0.821188	0.364833	0.0935289	128 (5.28)
AuditoryRightVentraldc	RACE_ETHNICITYBlack	0.156842	0.0756718	2.07266	0.0383155	*	0.0020141	0.253379	1	2.10855	0.821188	0.364833	0.0935289	128 (5.28)
AuditoryRightVentraldc	RACE_ETHNICITYHispanic	0.0697295	0.0539356	1.29283	0.196201		0.0020141	0.598199	1	2.10855	0.821188	0.364833	0.0935289	128 (5.28)
AuditoryRightVentraldc	RACE_ETHNICITYAsian	-0.136986	0.157112	-0.871897	0.383356		0.0020141	0.767625	1	2.10855	0.821188	0.364833	0.0935289	128 (5.28)
AuditoryRightVentraldc	RACE_ETHNICITYOther	-0.0472135	0.0747481	-0.631634	0.527689		0.0020141	0.834474	1	2.10855	0.821188	0.364833	0.0935289	128 (5.28)
AuditoryRightVentraldc	bipolar_II_ypresent	0.124146	0.176819	0.702107	0.482684		0.0020141	0.814267	1	2.10855	0.821188	0.364833	0.0935289	128 (5.28)
AuditoryRightVentraldc	irritability_ypresent	-0.0108954	0.0898349	-0.121282	0.903478		0.0020141	0.974162	1	2.10855	0.821188	0.364833	0.0935289	128 (5.28)
AuditoryRightVentraldc	depressed_mood_ypresent	0.151007	0.0726528	2.07847	0.0377777	*	0.0020141	0.252301	1	2.10855	0.821188	0.364833	0.0935289	128 (5.28)
CinguloOpercularLeftCerebellumCortex	(Intercept)	0.0767061	0.0345792	2.21828	0.0266347	*	0.00211689	0.208904	1	1.95003	0.911235	0.339787	0.0967615	143 (5.9)
CinguloOpercularLeftCerebellumCortex	anhedonia_ypresent	-0.0664108	0.0779194	-0.852302	0.394137		0.00211689	0.775674	1	1.95003	0.911235	0.339787	0.0967615	143 (5.9)
CinguloOpercularLeftCerebellumCortex	INTERVIEW_AGE	-0.0140923	0.0209759	-0.671831	0.501759		0.00211689	0.821094	1	1.95003	0.911235	0.339787	0.0967615	143 (5.9)
CinguloOpercularLeftCerebellumCortex	SEXFemale	-0.1247	0.0422653	-2.95042	0.00320593	**	0.00211689	0.0491597	1	1.95003	0.911235	0.339787	0.0967615	143 (5.9)
CinguloOpercularLeftCerebellumCortex	RACE_ETHNICITYBlack	-0.0271842	0.0758064	-0.358601	0.719927		0.00211689	0.913514	1	1.95003	0.911235	0.339787	0.0967615	143 (5.9)
CinguloOpercularLeftCerebellumCortex	RACE_ETHNICITYHispanic	-0.0727609	0.0543237	-1.33939	0.180576		0.00211689	0.575704	1	1.95003	0.911235	0.339787	0.0967615	143 (5.9)
CinguloOpercularLeftCerebellumCortex	RACE_ETHNICITYAsian	0.104204	0.159048	0.655175	0.512421		0.00211689	0.826924	1	1.95003	0.911235	0.339787	0.0967615	143 (5.9)
CinguloOpercularLeftCerebellumCortex	RACE_ETHNICITYOther	-0.0533238	0.0744637	-0.716105	0.474		0.00211689	0.809069	1	1.95003	0.911235	0.339787	0.0967615	143 (5.9)
CinguloOpercularLeftCerebellumCortex	bipolar_II_ypresent	0.182975	0.18943	0.965928	0.334183		0.00211689	0.732808	1	1.95003	0.911235	0.339787	0.0967615	143 (5.9)
CinguloOpercularLeftCerebellumCortex	irritability_ypresent	0.00016116	0.0895388	0.00179989	0.998564		0.00211689	0.999752	1	1.95003	0.911235	0.339787	0.0967615	143 (5.9)
CinguloOpercularLeftCerebellumCortex	depressed_mood_ypresent	0.0676459	0.0724938	0.933127	0.350854		0.00211689	0.744155	1	1.95003	0.911235	0.339787	0.0967615	143 (5.9)
CinguloOpercularLeftThalamusProper	(Intercept)	0.0178087	0.0344964	0.516248	0.605731		-0.000365915	0.864303	1	1.99637	0.882044	0.347643	0.050258	132 (5.45)
CinguloOpercularLeftThalamusProper	anhedonia_ypresent	0.0607043	0.0771363	0.786974	0.431379		-0.000365915	0.793725	1	1.99637	0.882044	0.347643	0.050258	132 (5.45)
CinguloOpercularLeftThalamusProper	INTERVIEW_AGE	0.00684234	0.0210005	0.325818	0.744592		-0.000365915	0.91752	1	1.99637	0.882044	0.347643	0.050258	132 (5.45)
CinguloOpercularLeftThalamusProper	SEXFemale	-0.00686087	0.0420547	-0.163142	0.870421		-0.000365915	0.963763	1	1.99637	0.882044	0.347643	0.050258	132 (5.45)
CinguloOpercularLeftThalamusProper	RACE_ETHNICITYBlack	-0.153993	0.0760031	-2.02614	0.0428663	*	-0.000365915	0.271276	1	1.99637	0.882044	0.347643	0.050258	132 (5.45)
CinguloOpercularLeftThalamusProper	RACE_ETHNICITYHispanic	-0.0128592	0.0538234	-0.238914	0.811193		-0.000365915	0.947439	1	1.99637	0.882044	0.347643	0.050258	132 (5.45)
CinguloOpercularLeftThalamusProper	RACE_ETHNICITYAsian	0.116498	0.160716	0.724868	0.468607		-0.000365915	0.806182	1	1.99637	0.882044	0.347643	0.050258	132 (5.45)
CinguloOpercularLeftThalamusProper	RACE_ETHNICITYOther	0.00164649	0.0745139	0.0220965	0.982373		-0.000365915	0.993889	1	1.99637	0.882044	0.347643	0.050258	132 (5.45)
CinguloOpercularLeftThalamusProper	bipolar_II_ypresent	0.264812	0.182497	1.45104	0.146905		-0.000365915	0.525211	1	1.99637	0.882044	0.347643	0.050258	132 (5.45)
CinguloOpercularLeftThalamusProper	irritability_ypresent	0.000997334	0.0908634	0.0109762	0.991243		-0.000365915	0.997811	1	1.99637	0.882044	0.347643	0.050258	132 (5.45)
CinguloOpercularLeftThalamusProper	depressed_mood_ypresent	-0.100161	0.0729737	-1.37256	0.170024		-0.000365915	0.563288	1	1.99637	0.882044	0.347643	0.050258	132 (5.45)
CinguloOpercularLeftCaudate	(Intercept)	0.0764912	0.0340669	2.24532	0.0248418	*	0.0086789	0.200247	1	1.98581	1.80111	0.179578	0	111 (4.58)
CinguloOpercularLeftCaudate	anhedonia_ypresent	-0.051834	0.0771572	-0.671798	0.50178		0.0086789	0.821094	1	1.98581	1.80111	0.179578	0	111 (4.58)
CinguloOpercularLeftCaudate	INTERVIEW_AGE	-0.00720405	0.0207686	-0.346872	0.728719		0.0086789	0.913514	1	1.98581	1.80111	0.179578	0	111 (4.58)
CinguloOpercularLeftCaudate	SEXFemale	0.0209039	0.0415767	0.50278	0.615167		0.0086789	0.869291	1	1.98581	1.80111	0.179578	0	111 (4.58)
CinguloOpercularLeftCaudate	RACE_ETHNICITYBlack	-0.304319	0.074067	-4.10869	4.1182e-05	***	0.0086789	0.00180024	0.138619	1.98581	1.80111	0.179578	0	111 (4.58)
CinguloOpercularLeftCaudate	RACE_ETHNICITYHispanic	-0.194602	0.0534064	-3.6438	0.000274583	***	0.0086789	0.00871932	0.924248	1.98581	1.80111	0.179578	0	111 (4.58)
CinguloOpercularLeftCaudate	RACE_ETHNICITYAsian	-0.0927326	0.159927	-0.579843	0.562077		0.0086789	0.846216	1	1.98581	1.80111	0.179578	0	111 (4.58)
CinguloOpercularLeftCaudate	RACE_ETHNICITYOther	-0.143182	0.0732906	-1.95362	0.0508668		0.0086789	0.29777	1	1.98581	1.80111	0.179578	0	111 (4.58)
CinguloOpercularLeftCaudate	bipolar_II_ypresent	0.0304809	0.181571	0.167873	0.866698		0.0086789	0.963198	1	1.98581	1.80111	0.179578	0	111 (4.58)
CinguloOpercularLeftCaudate	irritability_ypresent	0.123164	0.0890082	1.38374	0.166572		0.0086789	0.557176	1	1.98581	1.80111	0.179578	0	111 (4.58)
CinguloOpercularLeftCaudate	depressed_mood_ypresent	-0.0829219	0.0728411	-1.13839	0.255074		0.0086789	0.673705	1	1.98581	1.80111	0.179578	0	111 (4.58)
CinguloOpercularLeftPutamen	(Intercept)	0.0761959	0.0345616	2.20464	0.0275784	*	0.0125002	0.211248	1	2.01705	0.0449626	0.832073	0.189716	122 (5.03)
CinguloOpercularLeftPutamen	anhedonia_ypresent	0.0147728	0.0783621	0.18852	0.850486		0.0125002	0.959362	1	2.01705	0.0449626	0.832073	0.189716	122 (5.03)
CinguloOpercularLeftPutamen	INTERVIEW_AGE	-0.0660669	0.0207915	-3.1776	0.00150478	**	0.0125002	0.0301494	1	2.01705	0.0449626	0.832073	0.189716	122 (5.03)
CinguloOpercularLeftPutamen	SEXFemale	0.0249067	0.0419829	0.593257	0.553067		0.0125002	0.841222	1	2.01705	0.0449626	0.832073	0.189716	122 (5.03)
CinguloOpercularLeftPutamen	RACE_ETHNICITYBlack	-0.273356	0.0763285	-3.58131	0.000348998	***	0.0125002	0.0105831	1	2.01705	0.0449626	0.832073	0.189716	122 (5.03)
CinguloOpercularLeftPutamen	RACE_ETHNICITYHispanic	-0.2358	0.0538372	-4.37988	1.24092e-05	***	0.0125002	0.000696155	0.0417693	2.01705	0.0449626	0.832073	0.189716	122 (5.03)
CinguloOpercularLeftPutamen	RACE_ETHNICITYAsian	-0.0350351	0.158378	-0.221212	0.824947		0.0125002	0.949427	1	2.01705	0.0449626	0.832073	0.189716	122 (5.03)
CinguloOpercularLeftPutamen	RACE_ETHNICITYOther	-0.164755	0.0744241	-2.21374	0.026945	*	0.0125002	0.209209	1	2.01705	0.0449626	0.832073	0.189716	122 (5.03)
CinguloOpercularLeftPutamen	bipolar_II_ypresent	0.136523	0.175449	0.778137	0.436568		0.0125002	0.794748	1	2.01705	0.0449626	0.832073	0.189716	122 (5.03)
CinguloOpercularLeftPutamen	irritability_ypresent	-0.0063893	0.0892752	-0.0715686	0.942951		0.0125002	0.983686	1	2.01705	0.0449626	0.832073	0.189716	122 (5.03)
CinguloOpercularLeftPutamen	depressed_mood_ypresent	-0.0030495	0.0726901	-0.0419521	0.966541		0.0125002	0.990814	1	2.01705	0.0449626	0.832073	0.189716	122 (5.03)
CinguloOpercularLeftPallidum	(Intercept)	-0.0162986	0.034395	-0.473866	0.635641		1.63124e-05	0.882296	1	2.04288	0.461205	0.497061	0	140 (5.78)
CinguloOpercularLeftPallidum	anhedonia_ypresent	-0.0119138	0.0781954	-0.152359	0.878917		1.63124e-05	0.966105	1	2.04288	0.461205	0.497061	0	140 (5.78)
CinguloOpercularLeftPallidum	INTERVIEW_AGE	-0.00331771	0.0209978	-0.158003	0.874469		1.63124e-05	0.965135	1	2.04288	0.461205	0.497061	0	140 (5.78)
CinguloOpercularLeftPallidum	SEXFemale	-0.00686694	0.0420172	-0.163432	0.870193		1.63124e-05	0.963763	1	2.04288	0.461205	0.497061	0	140 (5.78)
CinguloOpercularLeftPallidum	RACE_ETHNICITYBlack	-0.0477779	0.0756147	-0.63186	0.527542		1.63124e-05	0.834474	1	2.04288	0.461205	0.497061	0	140 (5.78)
CinguloOpercularLeftPallidum	RACE_ETHNICITYHispanic	0.0455106	0.0540981	0.84126	0.400291		1.63124e-05	0.779604	1	2.04288	0.461205	0.497061	0	140 (5.78)
CinguloOpercularLeftPallidum	RACE_ETHNICITYAsian	0.268428	0.158749	1.69089	0.0909946		1.63124e-05	0.405951	1	2.04288	0.461205	0.497061	0	140 (5.78)
CinguloOpercularLeftPallidum	RACE_ETHNICITYOther	0.0536483	0.0737896	0.727044	0.467274		1.63124e-05	0.806182	1	2.04288	0.461205	0.497061	0	140 (5.78)
CinguloOpercularLeftPallidum	bipolar_II_ypresent	-0.0690768	0.179813	-0.38416	0.700896		1.63124e-05	0.909209	1	2.04288	0.461205	0.497061	0	140 (5.78)
CinguloOpercularLeftPallidum	irritability_ypresent	0.207265	0.0905338	2.28937	0.0221492	*	1.63124e-05	0.184998	1	2.04288	0.461205	0.497061	0	140 (5.78)
CinguloOpercularLeftPallidum	depressed_mood_ypresent	-0.0646904	0.0728297	-0.888241	0.374505		1.63124e-05	0.76059	1	2.04288	0.461205	0.497061	0	140 (5.78)
CinguloOpercularBrainStem	(Intercept)	0.163039	0.0339958	4.79585	1.72386e-06	***	0.0204709	0.000141524	0.0058025	1.97061	0.775009	0.378672	0.0436322	121 (4.99)
CinguloOpercularBrainStem	anhedonia_ypresent	-0.21146	0.0767487	-2.75522	0.00591159	**	0.0204709	0.0750884	1	1.97061	0.775009	0.378672	0.0436322	121 (4.99)
CinguloOpercularBrainStem	INTERVIEW_AGE	-0.0375033	0.0207465	-1.8077	0.0707847		0.0204709	0.353612	1	1.97061	0.775009	0.378672	0.0436322	121 (4.99)
CinguloOpercularBrainStem	SEXFemale	-0.1284	0.0415257	-3.09205	0.00201174	**	0.0204709	0.0367695	1	1.97061	0.775009	0.378672	0.0436322	121 (4.99)
CinguloOpercularBrainStem	RACE_ETHNICITYBlack	-0.282677	0.0740203	-3.81891	0.000137601	***	0.0204709	0.00503442	0.463166	1.97061	0.775009	0.378672	0.0436322	121 (4.99)
CinguloOpercularBrainStem	RACE_ETHNICITYHispanic	-0.236491	0.0532315	-4.44269	9.30645e-06	***	0.0204709	0.000580102	0.0313255	1.97061	0.775009	0.378672	0.0436322	121 (4.99)
CinguloOpercularBrainStem	RACE_ETHNICITYAsian	-0.156815	0.15731	-0.996853	0.318941		0.0204709	0.719541	1	1.97061	0.775009	0.378672	0.0436322	121 (4.99)
CinguloOpercularBrainStem	RACE_ETHNICITYOther	-0.11996	0.0732403	-1.63789	0.101582		0.0204709	0.430635	1	1.97061	0.775009	0.378672	0.0436322	121 (4.99)
CinguloOpercularBrainStem	bipolar_II_ypresent	0.342843	0.185696	1.84626	0.0649836		0.0204709	0.337033	1	1.97061	0.775009	0.378672	0.0436322	121 (4.99)
CinguloOpercularBrainStem	irritability_ypresent	-0.0948588	0.0891458	-1.06409	0.287402		0.0204709	0.696031	1	1.97061	0.775009	0.378672	0.0436322	121 (4.99)
CinguloOpercularBrainStem	depressed_mood_ypresent	0.0760683	0.0720977	1.05507	0.291504		0.0204709	0.70201	1	1.97061	0.775009	0.378672	0.0436322	121 (4.99)
CinguloOpercularLeftHippocampus	(Intercept)	0.0371492	0.0348554	1.06581	0.286624		0.00123344	0.696031	1	2.03553	2.39504	0.12172	0.171358	149 (6.15)
CinguloOpercularLeftHippocampus	anhedonia_ypresent	-0.0382399	0.0786157	-0.486416	0.626719		0.00123344	0.877876	1	2.03553	2.39504	0.12172	0.171358	149 (6.15)
CinguloOpercularLeftHippocampus	INTERVIEW_AGE	-0.0263393	0.0210677	-1.25022	0.211349		0.00123344	0.62098	1	2.03553	2.39504	0.12172	0.171358	149 (6.15)
CinguloOpercularLeftHippocampus	SEXFemale	-0.0325545	0.0424802	-0.766345	0.443551		0.00123344	0.798813	1	2.03553	2.39504	0.12172	0.171358	149 (6.15)
CinguloOpercularLeftHippocampus	RACE_ETHNICITYBlack	-0.150439	0.0773012	-1.94614	0.0517614		0.00123344	0.299567	1	2.03553	2.39504	0.12172	0.171358	149 (6.15)
CinguloOpercularLeftHippocampus	RACE_ETHNICITYHispanic	0.049706	0.0546597	0.909371	0.363251		0.00123344	0.75336	1	2.03553	2.39504	0.12172	0.171358	149 (6.15)
CinguloOpercularLeftHippocampus	RACE_ETHNICITYAsian	0.122751	0.159315	0.770495	0.441087		0.00123344	0.79767	1	2.03553	2.39504	0.12172	0.171358	149 (6.15)
CinguloOpercularLeftHippocampus	RACE_ETHNICITYOther	-0.0118293	0.0752766	-0.157144	0.875145		0.00123344	0.965135	1	2.03553	2.39504	0.12172	0.171358	149 (6.15)
CinguloOpercularLeftHippocampus	bipolar_II_ypresent	-0.14306	0.181431	-0.788511	0.43048		0.00123344	0.793725	1	2.03553	2.39504	0.12172	0.171358	149 (6.15)
CinguloOpercularLeftHippocampus	irritability_ypresent	-0.0307421	0.0902791	-0.340523	0.733494		0.00123344	0.914036	1	2.03553	2.39504	0.12172	0.171358	149 (6.15)
CinguloOpercularLeftHippocampus	depressed_mood_ypresent	-0.0847264	0.0730416	-1.15998	0.246181		0.00123344	0.665268	1	2.03553	2.39504	0.12172	0.171358	149 (6.15)
CinguloOpercularLeftAmygdala	(Intercept)	0.0925435	0.0339846	2.7231	0.00651617	**	0.014887	0.0814912	1	1.98662	0.379187	0.538039	0	115 (4.74)
CinguloOpercularLeftAmygdala	anhedonia_ypresent	-0.0874106	0.0773435	-1.13016	0.258526		0.014887	0.673705	1	1.98662	0.379187	0.538039	0	115 (4.74)
CinguloOpercularLeftAmygdala	INTERVIEW_AGE	-0.00469378	0.0207458	-0.226252	0.821025		0.014887	0.947439	1	1.98662	0.379187	0.538039	0	115 (4.74)
CinguloOpercularLeftAmygdala	SEXFemale	0.024822	0.0414745	0.598489	0.549573		0.014887	0.841222	1	1.98662	0.379187	0.538039	0	115 (4.74)
CinguloOpercularLeftAmygdala	RACE_ETHNICITYBlack	-0.424234	0.0744263	-5.70006	1.35128e-08	***	0.014887	2.39389e-06	4.5484e-05	1.98662	0.379187	0.538039	0	115 (4.74)
CinguloOpercularLeftAmygdala	RACE_ETHNICITYHispanic	-0.144131	0.0530762	-2.71555	0.00666612	**	0.014887	0.082191	1	1.98662	0.379187	0.538039	0	115 (4.74)
CinguloOpercularLeftAmygdala	RACE_ETHNICITYAsian	-0.108702	0.157601	-0.68973	0.490433		0.014887	0.817736	1	1.98662	0.379187	0.538039	0	115 (4.74)
CinguloOpercularLeftAmygdala	RACE_ETHNICITYOther	-0.230095	0.0734788	-3.13145	0.00176134	**	0.014887	0.0338781	1	1.98662	0.379187	0.538039	0	115 (4.74)
CinguloOpercularLeftAmygdala	bipolar_II_ypresent	0.0458877	0.181008	0.253511	0.799896		0.014887	0.939065	1	1.98662	0.379187	0.538039	0	115 (4.74)
CinguloOpercularLeftAmygdala	irritability_ypresent	-0.0138601	0.0882144	-0.157118	0.875166		0.014887	0.965135	1	1.98662	0.379187	0.538039	0	115 (4.74)
CinguloOpercularLeftAmygdala	depressed_mood_ypresent	-0.0600095	0.0733455	-0.818176	0.413342		0.014887	0.787419	1	1.98662	0.379187	0.538039	0	115 (4.74)
CinguloOpercularLeftAccumbensArea	(Intercept)	0.0558627	0.0341866	1.63406	0.102385		0.00844253	0.432406	1	2.00124	0.997734	0.317859	0	128 (5.28)
CinguloOpercularLeftAccumbensArea	anhedonia_ypresent	-0.126517	0.0778158	-1.62585	0.10412		0.00844253	0.436447	1	2.00124	0.997734	0.317859	0	128 (5.28)
CinguloOpercularLeftAccumbensArea	INTERVIEW_AGE	-0.0231396	0.0208186	-1.11149	0.266476		0.00844253	0.681015	1	2.00124	0.997734	0.317859	0	128 (5.28)
CinguloOpercularLeftAccumbensArea	SEXFemale	-0.00095988	0.0417245	-0.0230052	0.981648		0.00844253	0.993454	1	2.00124	0.997734	0.317859	0	128 (5.28)
CinguloOpercularLeftAccumbensArea	RACE_ETHNICITYBlack	-0.327417	0.0749274	-4.36979	1.29927e-05	***	0.00844253	0.000705376	0.0437333	2.00124	0.997734	0.317859	0	128 (5.28)
CinguloOpercularLeftAccumbensArea	RACE_ETHNICITYHispanic	-0.0111772	0.0535137	-0.208866	0.834571		0.00844253	0.952063	1	2.00124	0.997734	0.317859	0	128 (5.28)
CinguloOpercularLeftAccumbensArea	RACE_ETHNICITYAsian	-0.0823879	0.158064	-0.521232	0.602256		0.00844253	0.861535	1	2.00124	0.997734	0.317859	0	128 (5.28)
CinguloOpercularLeftAccumbensArea	RACE_ETHNICITYOther	-0.00177626	0.0732006	-0.0242657	0.980643		0.00844253	0.993454	1	2.00124	0.997734	0.317859	0	128 (5.28)
CinguloOpercularLeftAccumbensArea	bipolar_II_ypresent	-0.143299	0.178949	-0.800778	0.423343		0.00844253	0.792009	1	2.00124	0.997734	0.317859	0	128 (5.28)
CinguloOpercularLeftAccumbensArea	irritability_ypresent	-0.051678	0.0896761	-0.576274	0.564487		0.00844253	0.846353	1	2.00124	0.997734	0.317859	0	128 (5.28)
CinguloOpercularLeftAccumbensArea	depressed_mood_ypresent	-0.0550267	0.0730501	-0.753274	0.451363		0.00844253	0.801735	1	2.00124	0.997734	0.317859	0	128 (5.28)
CinguloOpercularLeftVentraldc	(Intercept)	-0.0935415	0.0344238	-2.71735	0.00663032	**	0.00377536	0.082191	1	1.93586	2.95026	0.0858635	0.109209	124 (5.12)
CinguloOpercularLeftVentraldc	anhedonia_ypresent	0.027066	0.0783047	0.34565	0.729637		0.00377536	0.913514	1	1.93586	2.95026	0.0858635	0.109209	124 (5.12)
CinguloOpercularLeftVentraldc	INTERVIEW_AGE	-0.00530473	0.020971	-0.252956	0.800325		0.00377536	0.939065	1	1.93586	2.95026	0.0858635	0.109209	124 (5.12)
CinguloOpercularLeftVentraldc	SEXFemale	0.0819508	0.0420781	1.94759	0.0515863		0.00377536	0.299567	1	1.93586	2.95026	0.0858635	0.109209	124 (5.12)
CinguloOpercularLeftVentraldc	RACE_ETHNICITYBlack	0.137419	0.0757449	1.81423	0.0697729		0.00377536	0.351507	1	1.93586	2.95026	0.0858635	0.109209	124 (5.12)
CinguloOpercularLeftVentraldc	RACE_ETHNICITYHispanic	0.172644	0.0542234	3.18393	0.00147242	**	0.00377536	0.0300374	1	1.93586	2.95026	0.0858635	0.109209	124 (5.12)
CinguloOpercularLeftVentraldc	RACE_ETHNICITYAsian	0.0698775	0.158901	0.439754	0.660157		0.00377536	0.893926	1	1.93586	2.95026	0.0858635	0.109209	124 (5.12)
CinguloOpercularLeftVentraldc	RACE_ETHNICITYOther	0.012381	0.0741586	0.166953	0.867421		0.00377536	0.963198	1	1.93586	2.95026	0.0858635	0.109209	124 (5.12)
CinguloOpercularLeftVentraldc	bipolar_II_ypresent	0.156492	0.184078	0.850138	0.395337		0.00377536	0.775674	1	1.93586	2.95026	0.0858635	0.109209	124 (5.12)
CinguloOpercularLeftVentraldc	irritability_ypresent	-0.0935326	0.088841	-1.05281	0.29254		0.00377536	0.70201	1	1.93586	2.95026	0.0858635	0.109209	124 (5.12)
CinguloOpercularLeftVentraldc	depressed_mood_ypresent	0.0639245	0.0732654	0.872506	0.383024		0.00377536	0.767625	1	1.93586	2.95026	0.0858635	0.109209	124 (5.12)
CinguloOpercularRightCerebellumCortex	(Intercept)	-0.00514867	0.0342557	-0.150301	0.88054		-0.00050829	0.966384	1	1.91595	0.0940315	0.759113	0.0140743	138 (5.69)
CinguloOpercularRightCerebellumCortex	anhedonia_ypresent	0.0629674	0.0793038	0.794002	0.427277		-0.00050829	0.793279	1	1.91595	0.0940315	0.759113	0.0140743	138 (5.69)
CinguloOpercularRightCerebellumCortex	INTERVIEW_AGE	-0.0158537	0.0209355	-0.757264	0.44897		-0.00050829	0.799595	1	1.91595	0.0940315	0.759113	0.0140743	138 (5.69)
CinguloOpercularRightCerebellumCortex	SEXFemale	-0.00991874	0.0420361	-0.235958	0.813487		-0.00050829	0.947439	1	1.91595	0.0940315	0.759113	0.0140743	138 (5.69)
CinguloOpercularRightCerebellumCortex	RACE_ETHNICITYBlack	-0.0360116	0.0755386	-0.476731	0.633599		-0.00050829	0.880521	1	1.91595	0.0940315	0.759113	0.0140743	138 (5.69)
CinguloOpercularRightCerebellumCortex	RACE_ETHNICITYHispanic	-0.00886432	0.0539841	-0.164202	0.869587		-0.00050829	0.963763	1	1.91595	0.0940315	0.759113	0.0140743	138 (5.69)
CinguloOpercularRightCerebellumCortex	RACE_ETHNICITYAsian	0.0554643	0.160719	0.345101	0.73005		-0.00050829	0.913514	1	1.91595	0.0940315	0.759113	0.0140743	138 (5.69)
CinguloOpercularRightCerebellumCortex	RACE_ETHNICITYOther	-0.0321099	0.0748559	-0.428956	0.667996		-0.00050829	0.896426	1	1.91595	0.0940315	0.759113	0.0140743	138 (5.69)
CinguloOpercularRightCerebellumCortex	bipolar_II_ypresent	0.262011	0.182041	1.4393	0.150204		-0.00050829	0.530522	1	1.91595	0.0940315	0.759113	0.0140743	138 (5.69)
CinguloOpercularRightCerebellumCortex	irritability_ypresent	-0.0865863	0.0917787	-0.943425	0.345564		-0.00050829	0.740871	1	1.91595	0.0940315	0.759113	0.0140743	138 (5.69)
CinguloOpercularRightCerebellumCortex	depressed_mood_ypresent	0.133008	0.0732963	1.81466	0.0697071		-0.00050829	0.351507	1	1.91595	0.0940315	0.759113	0.0140743	138 (5.69)
CinguloOpercularRightThalamusProper	(Intercept)	0.0263517	0.0346876	0.759686	0.447521		-0.00127896	0.799591	1	2.01676	1.39769	0.237111	0.0656868	138 (5.69)
CinguloOpercularRightThalamusProper	anhedonia_ypresent	-0.0513576	0.0782143	-0.656627	0.511487		-0.00127896	0.826924	1	2.01676	1.39769	0.237111	0.0656868	138 (5.69)
CinguloOpercularRightThalamusProper	INTERVIEW_AGE	-0.0109809	0.0210175	-0.522465	0.601398		-0.00127896	0.861535	1	2.01676	1.39769	0.237111	0.0656868	138 (5.69)
CinguloOpercularRightThalamusProper	SEXFemale	0.0276587	0.0421832	0.65568	0.512096		-0.00127896	0.826924	1	2.01676	1.39769	0.237111	0.0656868	138 (5.69)
CinguloOpercularRightThalamusProper	RACE_ETHNICITYBlack	-0.114923	0.0762661	-1.50687	0.131982		-0.00127896	0.499489	1	2.01676	1.39769	0.237111	0.0656868	138 (5.69)
CinguloOpercularRightThalamusProper	RACE_ETHNICITYHispanic	-0.0516099	0.0539574	-0.956493	0.338925		-0.00127896	0.736344	1	2.01676	1.39769	0.237111	0.0656868	138 (5.69)
CinguloOpercularRightThalamusProper	RACE_ETHNICITYAsian	-0.225939	0.159117	-1.41995	0.155758		-0.00127896	0.538278	1	2.01676	1.39769	0.237111	0.0656868	138 (5.69)
CinguloOpercularRightThalamusProper	RACE_ETHNICITYOther	-0.0350701	0.0743405	-0.47175	0.63715		-0.00127896	0.882935	1	2.01676	1.39769	0.237111	0.0656868	138 (5.69)
CinguloOpercularRightThalamusProper	bipolar_II_ypresent	0.104064	0.182216	0.571103	0.567986		-0.00127896	0.847447	1	2.01676	1.39769	0.237111	0.0656868	138 (5.69)
CinguloOpercularRightThalamusProper	irritability_ypresent	-0.0688802	0.0906241	-0.760064	0.447295		-0.00127896	0.799591	1	2.01676	1.39769	0.237111	0.0656868	138 (5.69)
CinguloOpercularRightThalamusProper	depressed_mood_ypresent	-0.0384729	0.0733245	-0.524694	0.599847		-0.00127896	0.861423	1	2.01676	1.39769	0.237111	0.0656868	138 (5.69)
CinguloOpercularRightCaudate	(Intercept)	-0.00703451	0.0342563	-0.205349	0.837317		-0.00163544	0.953924	1	1.84927	8.32791	0.00390406	0.0447553	109 (4.5)
CinguloOpercularRightCaudate	anhedonia_ypresent	-0.0133032	0.0776139	-0.171403	0.863922		-0.00163544	0.962264	1	1.84927	8.32791	0.00390406	0.0447553	109 (4.5)
CinguloOpercularRightCaudate	INTERVIEW_AGE	-0.0279411	0.020864	-1.3392	0.180637		-0.00163544	0.575704	1	1.84927	8.32791	0.00390406	0.0447553	109 (4.5)
CinguloOpercularRightCaudate	SEXFemale	-0.0162396	0.0418931	-0.387643	0.698316		-0.00163544	0.908945	1	1.84927	8.32791	0.00390406	0.0447553	109 (4.5)
CinguloOpercularRightCaudate	RACE_ETHNICITYBlack	0.085483	0.074947	1.14058	0.254164		-0.00163544	0.672955	1	1.84927	8.32791	0.00390406	0.0447553	109 (4.5)
CinguloOpercularRightCaudate	RACE_ETHNICITYHispanic	0.0609291	0.0539136	1.13013	0.258541		-0.00163544	0.673705	1	1.84927	8.32791	0.00390406	0.0447553	109 (4.5)
CinguloOpercularRightCaudate	RACE_ETHNICITYAsian	-0.0242426	0.15718	-0.154235	0.877438		-0.00163544	0.965559	1	1.84927	8.32791	0.00390406	0.0447553	109 (4.5)
CinguloOpercularRightCaudate	RACE_ETHNICITYOther	-0.00674134	0.0743028	-0.0907279	0.927717		-0.00163544	0.982081	1	1.84927	8.32791	0.00390406	0.0447553	109 (4.5)
CinguloOpercularRightCaudate	bipolar_II_ypresent	0.150234	0.177311	0.847289	0.396922		-0.00163544	0.776927	1	1.84927	8.32791	0.00390406	0.0447553	109 (4.5)
CinguloOpercularRightCaudate	irritability_ypresent	-0.0995412	0.0896851	-1.1099	0.267159		-0.00163544	0.681015	1	1.84927	8.32791	0.00390406	0.0447553	109 (4.5)
CinguloOpercularRightCaudate	depressed_mood_ypresent	0.0146429	0.0731469	0.200184	0.841354		-0.00163544	0.955364	1	1.84927	8.32791	0.00390406	0.0447553	109 (4.5)
CinguloOpercularRightPutamen	(Intercept)	0.0313844	0.0347356	0.903522	0.366345		0.0056804	0.754662	1	2.0696	0.222984	0.636776	0.104957	152 (6.27)
CinguloOpercularRightPutamen	anhedonia_ypresent	-0.0883096	0.0787845	-1.1209	0.262449		0.0056804	0.676723	1	2.0696	0.222984	0.636776	0.104957	152 (6.27)
CinguloOpercularRightPutamen	INTERVIEW_AGE	-0.0368357	0.0209651	-1.757	0.0790533		0.0056804	0.377828	1	2.0696	0.222984	0.636776	0.104957	152 (6.27)
CinguloOpercularRightPutamen	SEXFemale	0.026045	0.0422732	0.616112	0.537883		0.0056804	0.837231	1	2.0696	0.222984	0.636776	0.104957	152 (6.27)
CinguloOpercularRightPutamen	RACE_ETHNICITYBlack	-0.0971322	0.0757089	-1.28297	0.199634		0.0056804	0.605378	1	2.0696	0.222984	0.636776	0.104957	152 (6.27)
CinguloOpercularRightPutamen	RACE_ETHNICITYHispanic	-0.138617	0.0542755	-2.55395	0.010716	*	0.0056804	0.115981	1	2.0696	0.222984	0.636776	0.104957	152 (6.27)
CinguloOpercularRightPutamen	RACE_ETHNICITYAsian	0.160412	0.158729	1.0106	0.312315		0.0056804	0.716412	1	2.0696	0.222984	0.636776	0.104957	152 (6.27)
CinguloOpercularRightPutamen	RACE_ETHNICITYOther	-0.170037	0.0742718	-2.28938	0.0221488	*	0.0056804	0.184998	1	2.0696	0.222984	0.636776	0.104957	152 (6.27)
CinguloOpercularRightPutamen	bipolar_II_ypresent	0.349077	0.186677	1.86995	0.06162		0.0056804	0.331993	1	2.0696	0.222984	0.636776	0.104957	152 (6.27)
CinguloOpercularRightPutamen	irritability_ypresent	0.0216421	0.0908591	0.238194	0.811753		0.0056804	0.947439	1	2.0696	0.222984	0.636776	0.104957	152 (6.27)
CinguloOpercularRightPutamen	depressed_mood_ypresent	0.0776067	0.0730384	1.06255	0.288101		0.0056804	0.696659	1	2.0696	0.222984	0.636776	0.104957	152 (6.27)
CinguloOpercularRightPallidum	(Intercept)	0.0713112	0.0350071	2.03705	0.0417615	*	0.000434435	0.266801	1	1.98329	0.529602	0.466774	0.177224	154 (6.35)
CinguloOpercularRightPallidum	anhedonia_ypresent	0.0598613	0.0782866	0.764643	0.444564		0.000434435	0.79936	1	1.98329	0.529602	0.466774	0.177224	154 (6.35)
CinguloOpercularRightPallidum	INTERVIEW_AGE	-0.00473707	0.0210012	-0.225562	0.821563		0.000434435	0.947439	1	1.98329	0.529602	0.466774	0.177224	154 (6.35)
CinguloOpercularRightPallidum	SEXFemale	-0.104427	0.0425113	-2.45646	0.0141061	*	0.000434435	0.139241	1	1.98329	0.529602	0.466774	0.177224	154 (6.35)
CinguloOpercularRightPallidum	RACE_ETHNICITYBlack	0.0150692	0.0771264	0.195384	0.84511		0.000434435	0.957237	1	1.98329	0.529602	0.466774	0.177224	154 (6.35)
CinguloOpercularRightPallidum	RACE_ETHNICITYHispanic	-0.0428399	0.0546418	-0.784014	0.433114		0.000434435	0.794278	1	1.98329	0.529602	0.466774	0.177224	154 (6.35)
CinguloOpercularRightPallidum	RACE_ETHNICITYAsian	0.0254904	0.157523	0.16182	0.871462		0.000434435	0.964281	1	1.98329	0.529602	0.466774	0.177224	154 (6.35)
CinguloOpercularRightPallidum	RACE_ETHNICITYOther	-0.101028	0.0749633	-1.34771	0.177888		0.000434435	0.571971	1	1.98329	0.529602	0.466774	0.177224	154 (6.35)
CinguloOpercularRightPallidum	bipolar_II_ypresent	0.00910254	0.181663	0.0501068	0.960042		0.000434435	0.989917	1	1.98329	0.529602	0.466774	0.177224	154 (6.35)
CinguloOpercularRightPallidum	irritability_ypresent	-0.0294679	0.0899916	-0.327451	0.743357		0.000434435	0.917206	1	1.98329	0.529602	0.466774	0.177224	154 (6.35)
CinguloOpercularRightPallidum	depressed_mood_ypresent	-0.0485655	0.0727093	-0.66794	0.50424		0.000434435	0.823918	1	1.98329	0.529602	0.466774	0.177224	154 (6.35)
CinguloOpercularRightHippocampus	(Intercept)	0.104664	0.034041	3.07464	0.00213231	**	0.031821	0.0381774	1	2.0067	12.9903	0.000313112	0.165022	108 (4.46)
CinguloOpercularRightHippocampus	anhedonia_ypresent	-0.144532	0.07674	-1.8834	0.0597717		0.031821	0.32608	1	2.0067	12.9903	0.000313112	0.165022	108 (4.46)
CinguloOpercularRightHippocampus	INTERVIEW_AGE	-0.0270471	0.0205404	-1.31678	0.188044		0.031821	0.586829	1	2.0067	12.9903	0.000313112	0.165022	108 (4.46)
CinguloOpercularRightHippocampus	SEXFemale	0.0304208	0.0413973	0.734849	0.462506		0.031821	0.805925	1	2.0067	12.9903	0.000313112	0.165022	108 (4.46)
CinguloOpercularRightHippocampus	RACE_ETHNICITYBlack	-0.518746	0.0746554	-6.94853	4.78532e-12	***	0.031821	4.76783e-09	1.61074e-08	2.0067	12.9903	0.000313112	0.165022	108 (4.46)
CinguloOpercularRightHippocampus	RACE_ETHNICITYHispanic	-0.309857	0.0533314	-5.81003	7.11049e-09	***	0.031821	1.49587e-06	2.39339e-05	2.0067	12.9903	0.000313112	0.165022	108 (4.46)
CinguloOpercularRightHippocampus	RACE_ETHNICITYAsian	-0.0186645	0.160613	-0.116208	0.907498		0.031821	0.975611	1	2.0067	12.9903	0.000313112	0.165022	108 (4.46)
CinguloOpercularRightHippocampus	RACE_ETHNICITYOther	-0.0649869	0.0728467	-0.892105	0.37243		0.031821	0.759756	1	2.0067	12.9903	0.000313112	0.165022	108 (4.46)
CinguloOpercularRightHippocampus	bipolar_II_ypresent	-0.290055	0.173863	-1.66829	0.0953935		0.031821	0.413782	1	2.0067	12.9903	0.000313112	0.165022	108 (4.46)
CinguloOpercularRightHippocampus	irritability_ypresent	0.0338398	0.0881882	0.383722	0.70122		0.031821	0.909209	1	2.0067	12.9903	0.000313112	0.165022	108 (4.46)
CinguloOpercularRightHippocampus	depressed_mood_ypresent	0.118426	0.0718132	1.64909	0.0992659		0.031821	0.424022	1	2.0067	12.9903	0.000313112	0.165022	108 (4.46)
CinguloOpercularRightAmygdala	(Intercept)	0.0819675	0.0348373	2.35287	0.0187144	*	0.0116842	0.166647	1	1.8965	5.1516	0.023225	0.174864	150 (6.19)
CinguloOpercularRightAmygdala	anhedonia_ypresent	-0.0497891	0.0785751	-0.63365	0.526373		0.0116842	0.834474	1	1.8965	5.1516	0.023225	0.174864	150 (6.19)
CinguloOpercularRightAmygdala	INTERVIEW_AGE	0.000892631	0.0209194	0.0426701	0.965968		0.0116842	0.990814	1	1.8965	5.1516	0.023225	0.174864	150 (6.19)
CinguloOpercularRightAmygdala	SEXFemale	0.0213669	0.0422239	0.506038	0.612879		0.0116842	0.868246	1	1.8965	5.1516	0.023225	0.174864	150 (6.19)
CinguloOpercularRightAmygdala	RACE_ETHNICITYBlack	-0.397252	0.0762024	-5.21311	2.0254e-07	***	0.0116842	2.35087e-05	0.000681751	1.8965	5.1516	0.023225	0.174864	150 (6.19)
CinguloOpercularRightAmygdala	RACE_ETHNICITYHispanic	-0.170123	0.0542854	-3.13386	0.00174731	**	0.0116842	0.0338014	1	1.8965	5.1516	0.023225	0.174864	150 (6.19)
CinguloOpercularRightAmygdala	RACE_ETHNICITYAsian	0.0173763	0.158444	0.109669	0.912682		0.0116842	0.977283	1	1.8965	5.1516	0.023225	0.174864	150 (6.19)
CinguloOpercularRightAmygdala	RACE_ETHNICITYOther	-0.129472	0.0744113	-1.73995	0.0820034		0.0116842	0.386047	1	1.8965	5.1516	0.023225	0.174864	150 (6.19)
CinguloOpercularRightAmygdala	bipolar_II_ypresent	-0.151926	0.175734	-0.864521	0.387393		0.0116842	0.771865	1	1.8965	5.1516	0.023225	0.174864	150 (6.19)
CinguloOpercularRightAmygdala	irritability_ypresent	-0.0675934	0.0902292	-0.74913	0.453857		0.0116842	0.803894	1	1.8965	5.1516	0.023225	0.174864	150 (6.19)
CinguloOpercularRightAmygdala	depressed_mood_ypresent	-0.022208	0.0732058	-0.303364	0.76164		0.0116842	0.925851	1	1.8965	5.1516	0.023225	0.174864	150 (6.19)
CinguloOpercularRightAccumbensArea	(Intercept)	-0.0193998	0.0345899	-0.560852	0.574954		0.00440853	0.850162	1	1.87739	0.244907	0.620685	0.0713108	161 (6.64)
CinguloOpercularRightAccumbensArea	anhedonia_ypresent	-0.0287453	0.0786154	-0.365645	0.714664		0.00440853	0.911806	1	1.87739	0.244907	0.620685	0.0713108	161 (6.64)
CinguloOpercularRightAccumbensArea	INTERVIEW_AGE	-0.01448	0.0211035	-0.68614	0.492695		0.00440853	0.817736	1	1.87739	0.244907	0.620685	0.0713108	161 (6.64)
CinguloOpercularRightAccumbensArea	SEXFemale	0.0283859	0.0423431	0.670379	0.502685		0.00440853	0.821776	1	1.87739	0.244907	0.620685	0.0713108	161 (6.64)
CinguloOpercularRightAccumbensArea	RACE_ETHNICITYBlack	-0.129905	0.0761538	-1.70582	0.0881789		0.00440853	0.399443	1	1.87739	0.244907	0.620685	0.0713108	161 (6.64)
CinguloOpercularRightAccumbensArea	RACE_ETHNICITYHispanic	0.140413	0.0543682	2.58263	0.00986758	**	0.00440853	0.109461	1	1.87739	0.244907	0.620685	0.0713108	161 (6.64)
CinguloOpercularRightAccumbensArea	RACE_ETHNICITYAsian	0.147746	0.158736	0.930766	0.352074		0.00440853	0.744248	1	1.87739	0.244907	0.620685	0.0713108	161 (6.64)
CinguloOpercularRightAccumbensArea	RACE_ETHNICITYOther	-0.0277065	0.0745452	-0.371674	0.710171		0.00440853	0.911806	1	1.87739	0.244907	0.620685	0.0713108	161 (6.64)
CinguloOpercularRightAccumbensArea	bipolar_II_ypresent	-0.400626	0.181738	-2.20442	0.0275955	*	0.00440853	0.211248	1	1.87739	0.244907	0.620685	0.0713108	161 (6.64)
CinguloOpercularRightAccumbensArea	irritability_ypresent	-0.0251837	0.0918049	-0.274317	0.783866		0.00440853	0.933114	1	1.87739	0.244907	0.620685	0.0713108	161 (6.64)
CinguloOpercularRightAccumbensArea	depressed_mood_ypresent	-0.0023569	0.0740081	-0.0318465	0.974597		0.00440853	0.993454	1	1.87739	0.244907	0.620685	0.0713108	161 (6.64)
CinguloOpercularRightVentraldc	(Intercept)	0.085653	0.0340301	2.51698	0.0119043	*	0.0116398	0.124178	1	1.99759	0.656527	0.417789	0	115 (4.74)
CinguloOpercularRightVentraldc	anhedonia_ypresent	-0.141871	0.078365	-1.81039	0.0703659		0.0116398	0.352458	1	1.99759	0.656527	0.417789	0	115 (4.74)
CinguloOpercularRightVentraldc	INTERVIEW_AGE	-0.0293867	0.0207723	-1.41471	0.15729		0.0116398	0.542457	1	1.99759	0.656527	0.417789	0	115 (4.74)
CinguloOpercularRightVentraldc	SEXFemale	-0.0174873	0.0415482	-0.420893	0.673873		0.0116398	0.898463	1	1.99759	0.656527	0.417789	0	115 (4.74)
CinguloOpercularRightVentraldc	RACE_ETHNICITYBlack	-0.336899	0.0746471	-4.51322	6.70715e-06	***	0.0116398	0.000451525	0.0225763	1.99759	0.656527	0.417789	0	115 (4.74)
CinguloOpercularRightVentraldc	RACE_ETHNICITYHispanic	-0.13368	0.0531187	-2.51663	0.0119161	*	0.0116398	0.124178	1	1.99759	0.656527	0.417789	0	115 (4.74)
CinguloOpercularRightVentraldc	RACE_ETHNICITYAsian	-0.0065389	0.157794	-0.0414396	0.966949		0.0116398	0.990814	1	1.99759	0.656527	0.417789	0	115 (4.74)
CinguloOpercularRightVentraldc	RACE_ETHNICITYOther	-0.0249361	0.072842	-0.342331	0.732133		0.0116398	0.913514	1	1.99759	0.656527	0.417789	0	115 (4.74)
CinguloOpercularRightVentraldc	bipolar_II_ypresent	-0.0571532	0.186759	-0.306026	0.759612		0.0116398	0.924387	1	1.99759	0.656527	0.417789	0	115 (4.74)
CinguloOpercularRightVentraldc	irritability_ypresent	-0.150951	0.0893194	-1.69002	0.0911604		0.0116398	0.405951	1	1.99759	0.656527	0.417789	0	115 (4.74)
CinguloOpercularRightVentraldc	depressed_mood_ypresent	0.0629995	0.0728296	0.865027	0.387114		0.0116398	0.771865	1	1.99759	0.656527	0.417789	0	115 (4.74)
CinguloParietalLeftCerebellumCortex	(Intercept)	0.0235835	0.0343748	0.686069	0.492739		-0.00246431	0.817736	1	2.00604	2.65037	0.103526	0	122 (5.03)
CinguloParietalLeftCerebellumCortex	anhedonia_ypresent	-0.0687229	0.0777855	-0.883493	0.377063		-0.00246431	0.763195	1	2.00604	2.65037	0.103526	0	122 (5.03)
CinguloParietalLeftCerebellumCortex	INTERVIEW_AGE	0.00886167	0.020903	0.423942	0.671648		-0.00246431	0.898463	1	2.00604	2.65037	0.103526	0	122 (5.03)
CinguloParietalLeftCerebellumCortex	SEXFemale	-0.0623092	0.0418945	-1.48729	0.137077		-0.00246431	0.508213	1	2.00604	2.65037	0.103526	0	122 (5.03)
CinguloParietalLeftCerebellumCortex	RACE_ETHNICITYBlack	0.0294832	0.0750754	0.392714	0.694567		-0.00246431	0.907014	1	2.00604	2.65037	0.103526	0	122 (5.03)
CinguloParietalLeftCerebellumCortex	RACE_ETHNICITYHispanic	0.0525808	0.0537611	0.978044	0.328156		-0.00246431	0.726604	1	2.00604	2.65037	0.103526	0	122 (5.03)
CinguloParietalLeftCerebellumCortex	RACE_ETHNICITYAsian	0.049401	0.158901	0.310892	0.755911		-0.00246431	0.922657	1	2.00604	2.65037	0.103526	0	122 (5.03)
CinguloParietalLeftCerebellumCortex	RACE_ETHNICITYOther	-0.000540961	0.0737283	-0.00733723	0.994146		-0.00246431	0.999193	1	2.00604	2.65037	0.103526	0	122 (5.03)
CinguloParietalLeftCerebellumCortex	bipolar_II_ypresent	0.0560666	0.177426	0.316	0.752031		-0.00246431	0.920944	1	2.00604	2.65037	0.103526	0	122 (5.03)
CinguloParietalLeftCerebellumCortex	irritability_ypresent	-0.00242028	0.0900017	-0.0268915	0.978549		-0.00246431	0.993454	1	2.00604	2.65037	0.103526	0	122 (5.03)
CinguloParietalLeftCerebellumCortex	depressed_mood_ypresent	-0.022354	0.0731563	-0.305565	0.759964		-0.00246431	0.924481	1	2.00604	2.65037	0.103526	0	122 (5.03)
CinguloParietalLeftThalamusProper	(Intercept)	0.155168	0.0338873	4.57896	4.92126e-06	***	0.0240978	0.000345103	0.0165649	2.00861	0.105685	0.745111	0.0798286	104 (4.29)
CinguloParietalLeftThalamusProper	anhedonia_ypresent	-0.0678388	0.0769596	-0.881486	0.378147		0.0240978	0.763647	1	2.00861	0.105685	0.745111	0.0798286	104 (4.29)
CinguloParietalLeftThalamusProper	INTERVIEW_AGE	-0.00243203	0.0206554	-0.117743	0.906282		0.0240978	0.975611	1	2.00861	0.105685	0.745111	0.0798286	104 (4.29)
CinguloParietalLeftThalamusProper	SEXFemale	-0.101697	0.0413949	-2.45675	0.014093	*	0.0240978	0.139241	1	2.00861	0.105685	0.745111	0.0798286	104 (4.29)
CinguloParietalLeftThalamusProper	RACE_ETHNICITYBlack	-0.511792	0.0745314	-6.8668	8.4099e-12	***	0.0240978	5.22706e-09	2.83077e-08	2.00861	0.105685	0.745111	0.0798286	104 (4.29)
CinguloParietalLeftThalamusProper	RACE_ETHNICITYHispanic	-0.18494	0.0530271	-3.48765	0.000496393	***	0.0240978	0.0134747	1	2.00861	0.105685	0.745111	0.0798286	104 (4.29)
CinguloParietalLeftThalamusProper	RACE_ETHNICITYAsian	-0.195813	0.155282	-1.26102	0.207429		0.0240978	0.618978	1	2.00861	0.105685	0.745111	0.0798286	104 (4.29)
CinguloParietalLeftThalamusProper	RACE_ETHNICITYOther	-0.191612	0.0730048	-2.62466	0.00873086	**	0.0240978	0.0989497	1	2.00861	0.105685	0.745111	0.0798286	104 (4.29)
CinguloParietalLeftThalamusProper	bipolar_II_ypresent	-0.0966229	0.174696	-0.553092	0.580254		0.0240978	0.852897	1	2.00861	0.105685	0.745111	0.0798286	104 (4.29)
CinguloParietalLeftThalamusProper	irritability_ypresent	-0.0012811	0.0881912	-0.0145264	0.988411		0.0240978	0.996702	1	2.00861	0.105685	0.745111	0.0798286	104 (4.29)
CinguloParietalLeftThalamusProper	depressed_mood_ypresent	0.0587715	0.071874	0.817702	0.413612		0.0240978	0.787419	1	2.00861	0.105685	0.745111	0.0798286	104 (4.29)
CinguloParietalLeftCaudate	(Intercept)	0.0354758	0.0347884	1.01976	0.30795		0.00114008	0.714868	1	2.00478	1.05279	0.304866	0.193174	100 (4.13)
CinguloParietalLeftCaudate	anhedonia_ypresent	-0.0284112	0.0773617	-0.367252	0.713465		0.00114008	0.911806	1	2.00478	1.05279	0.304866	0.193174	100 (4.13)
CinguloParietalLeftCaudate	INTERVIEW_AGE	-0.00546065	0.020909	-0.261163	0.79399		0.00114008	0.937105	1	2.00478	1.05279	0.304866	0.193174	100 (4.13)
CinguloParietalLeftCaudate	SEXFemale	-0.0191234	0.0420047	-0.455267	0.64896		0.00114008	0.886846	1	2.00478	1.05279	0.304866	0.193174	100 (4.13)
CinguloParietalLeftCaudate	RACE_ETHNICITYBlack	-0.222649	0.0753791	-2.95372	0.00317139	**	0.00114008	0.0491597	1	2.00478	1.05279	0.304866	0.193174	100 (4.13)
CinguloParietalLeftCaudate	RACE_ETHNICITYHispanic	-0.0145917	0.0537865	-0.271288	0.786193		0.00114008	0.934108	1	2.00478	1.05279	0.304866	0.193174	100 (4.13)
CinguloParietalLeftCaudate	RACE_ETHNICITYAsian	-0.12483	0.159208	-0.784071	0.433079		0.00114008	0.794278	1	2.00478	1.05279	0.304866	0.193174	100 (4.13)
CinguloParietalLeftCaudate	RACE_ETHNICITYOther	0.0498772	0.0739778	0.674218	0.50024		0.00114008	0.820494	1	2.00478	1.05279	0.304866	0.193174	100 (4.13)
CinguloParietalLeftCaudate	bipolar_II_ypresent	0.0506014	0.178679	0.283198	0.777051		0.00114008	0.930927	1	2.00478	1.05279	0.304866	0.193174	100 (4.13)
CinguloParietalLeftCaudate	irritability_ypresent	-0.081381	0.0885226	-0.919324	0.358022		0.00114008	0.750393	1	2.00478	1.05279	0.304866	0.193174	100 (4.13)
CinguloParietalLeftCaudate	depressed_mood_ypresent	0.00986911	0.0722972	0.136507	0.891432		0.00114008	0.969173	1	2.00478	1.05279	0.304866	0.193174	100 (4.13)
CinguloParietalLeftPutamen	(Intercept)	-0.0355701	0.0343242	-1.0363	0.300172		0.00392719	0.705577	1	1.93954	2.1827	0.13957	0.0249792	133 (5.49)
CinguloParietalLeftPutamen	anhedonia_ypresent	-0.0892684	0.0782018	-1.14151	0.253776		0.00392719	0.672955	1	1.93954	2.1827	0.13957	0.0249792	133 (5.49)
CinguloParietalLeftPutamen	INTERVIEW_AGE	-0.0076543	0.0209549	-0.365275	0.71494		0.00392719	0.911806	1	1.93954	2.1827	0.13957	0.0249792	133 (5.49)
CinguloParietalLeftPutamen	SEXFemale	-0.04192	0.0419539	-0.999191	0.317808		0.00392719	0.718006	1	1.93954	2.1827	0.13957	0.0249792	133 (5.49)
CinguloParietalLeftPutamen	RACE_ETHNICITYBlack	0.24999	0.0752546	3.32192	0.000908117	***	0.00392719	0.0210808	1	1.93954	2.1827	0.13957	0.0249792	133 (5.49)
CinguloParietalLeftPutamen	RACE_ETHNICITYHispanic	0.134797	0.0537919	2.5059	0.0122833	*	0.00392719	0.126439	1	1.93954	2.1827	0.13957	0.0249792	133 (5.49)
CinguloParietalLeftPutamen	RACE_ETHNICITYAsian	0.151805	0.156726	0.968602	0.332847		0.00392719	0.731307	1	1.93954	2.1827	0.13957	0.0249792	133 (5.49)
CinguloParietalLeftPutamen	RACE_ETHNICITYOther	0.0627965	0.0737511	0.851466	0.3946		0.00392719	0.775674	1	1.93954	2.1827	0.13957	0.0249792	133 (5.49)
CinguloParietalLeftPutamen	bipolar_II_ypresent	0.324759	0.195489	1.66126	0.0967985		0.00392719	0.418239	1	1.93954	2.1827	0.13957	0.0249792	133 (5.49)
CinguloParietalLeftPutamen	irritability_ypresent	0.0162246	0.0901263	0.180021	0.857152		0.00392719	0.961844	1	1.93954	2.1827	0.13957	0.0249792	133 (5.49)
CinguloParietalLeftPutamen	depressed_mood_ypresent	-0.00498797	0.0730045	-0.0683241	0.945534		0.00392719	0.984146	1	1.93954	2.1827	0.13957	0.0249792	133 (5.49)
CinguloParietalLeftPallidum	(Intercept)	0.0923959	0.0344944	2.67858	0.00744612	**	0.00463499	0.0879426	1	2.02863	0.433207	0.51042	0.0752248	113 (4.66)
CinguloParietalLeftPallidum	anhedonia_ypresent	0.00598086	0.0776885	0.0769851	0.938642		0.00463499	0.983686	1	2.02863	0.433207	0.51042	0.0752248	113 (4.66)
CinguloParietalLeftPallidum	INTERVIEW_AGE	-0.0245043	0.0208371	-1.176	0.239718		0.00463499	0.658685	1	2.02863	0.433207	0.51042	0.0752248	113 (4.66)
CinguloParietalLeftPallidum	SEXFemale	-0.129452	0.0418482	-3.09337	0.00200278	**	0.00463499	0.0367695	1	2.02863	0.433207	0.51042	0.0752248	113 (4.66)
CinguloParietalLeftPallidum	RACE_ETHNICITYBlack	-0.211008	0.0748039	-2.82082	0.00483118	**	0.00463499	0.0650735	1	2.02863	0.433207	0.51042	0.0752248	113 (4.66)
CinguloParietalLeftPallidum	RACE_ETHNICITYHispanic	-0.0498542	0.0535175	-0.93155	0.351667		0.00463499	0.744248	1	2.02863	0.433207	0.51042	0.0752248	113 (4.66)
CinguloParietalLeftPallidum	RACE_ETHNICITYAsian	-0.0654249	0.158623	-0.412456	0.680044		0.00463499	0.902897	1	2.02863	0.433207	0.51042	0.0752248	113 (4.66)
CinguloParietalLeftPallidum	RACE_ETHNICITYOther	-0.0451596	0.0739167	-0.610953	0.541291		0.00463499	0.837231	1	2.02863	0.433207	0.51042	0.0752248	113 (4.66)
CinguloParietalLeftPallidum	bipolar_II_ypresent	-0.0109946	0.184034	-0.059742	0.952366		0.00463499	0.986919	1	2.02863	0.433207	0.51042	0.0752248	113 (4.66)
CinguloParietalLeftPallidum	irritability_ypresent	-0.0106542	0.0912638	-0.116741	0.907076		0.00463499	0.975611	1	2.02863	0.433207	0.51042	0.0752248	113 (4.66)
CinguloParietalLeftPallidum	depressed_mood_ypresent	0.062916	0.0727979	0.864256	0.387537		0.00463499	0.771865	1	2.02863	0.433207	0.51042	0.0752248	113 (4.66)
CinguloParietalBrainStem	(Intercept)	-0.0960021	0.0342254	-2.805	0.00507413	**	0.00638389	0.0672423	1	2.02007	0.660097	0.416526	0.0404259	119 (4.91)
CinguloParietalBrainStem	anhedonia_ypresent	0.232437	0.0783274	2.9675	0.00303336	**	0.00638389	0.049088	1	2.02007	0.660097	0.416526	0.0404259	119 (4.91)
CinguloParietalBrainStem	INTERVIEW_AGE	0.00599089	0.0208553	0.28726	0.773939		0.00638389	0.930927	1	2.02007	0.660097	0.416526	0.0404259	119 (4.91)
CinguloParietalBrainStem	SEXFemale	0.111248	0.0417904	2.66205	0.0078209	**	0.00638389	0.0907763	1	2.02007	0.660097	0.416526	0.0404259	119 (4.91)
CinguloParietalBrainStem	RACE_ETHNICITYBlack	0.165295	0.075133	2.20004	0.0279038	*	0.00638389	0.211285	1	2.02007	0.660097	0.416526	0.0404259	119 (4.91)
CinguloParietalBrainStem	RACE_ETHNICITYHispanic	0.0458849	0.0537139	0.854247	0.393058		0.00638389	0.775674	1	2.02007	0.660097	0.416526	0.0404259	119 (4.91)
CinguloParietalBrainStem	RACE_ETHNICITYAsian	-0.0355729	0.156553	-0.227226	0.820268		0.00638389	0.947439	1	2.02007	0.660097	0.416526	0.0404259	119 (4.91)
CinguloParietalBrainStem	RACE_ETHNICITYOther	0.0022747	0.0737024	0.0308633	0.975381		0.00638389	0.993454	1	2.02007	0.660097	0.416526	0.0404259	119 (4.91)
CinguloParietalBrainStem	bipolar_II_ypresent	-0.209673	0.181291	-1.15656	0.247574		0.00638389	0.666136	1	2.02007	0.660097	0.416526	0.0404259	119 (4.91)
CinguloParietalBrainStem	irritability_ypresent	-0.0161318	0.0898929	-0.179455	0.857596		0.00638389	0.961844	1	2.02007	0.660097	0.416526	0.0404259	119 (4.91)
CinguloParietalBrainStem	depressed_mood_ypresent	0.0249817	0.0727509	0.343387	0.731339		0.00638389	0.913514	1	2.02007	0.660097	0.416526	0.0404259	119 (4.91)
CinguloParietalLeftHippocampus	(Intercept)	-0.027936	0.0348909	-0.800668	0.423408		-0.000437933	0.792009	1	1.963	0.0662482	0.79688	0.158372	144 (5.94)
CinguloParietalLeftHippocampus	anhedonia_ypresent	0.0779384	0.0785068	0.99276	0.320933		-0.000437933	0.721135	1	1.963	0.0662482	0.79688	0.158372	144 (5.94)
CinguloParietalLeftHippocampus	INTERVIEW_AGE	-0.0491659	0.0209918	-2.34215	0.019259	*	-0.000437933	0.169931	1	1.963	0.0662482	0.79688	0.158372	144 (5.94)
CinguloParietalLeftHippocampus	SEXFemale	0.0213244	0.0424543	0.50229	0.615512		-0.000437933	0.869414	1	1.963	0.0662482	0.79688	0.158372	144 (5.94)
CinguloParietalLeftHippocampus	RACE_ETHNICITYBlack	0.0856688	0.0763838	1.12156	0.262169		-0.000437933	0.676723	1	1.963	0.0662482	0.79688	0.158372	144 (5.94)
CinguloParietalLeftHippocampus	RACE_ETHNICITYHispanic	0.00258837	0.0544492	0.0475374	0.962089		-0.000437933	0.990637	1	1.963	0.0662482	0.79688	0.158372	144 (5.94)
CinguloParietalLeftHippocampus	RACE_ETHNICITYAsian	0.109088	0.157517	0.692544	0.488667		-0.000437933	0.817736	1	1.963	0.0662482	0.79688	0.158372	144 (5.94)
CinguloParietalLeftHippocampus	RACE_ETHNICITYOther	0.0129395	0.0747048	0.173209	0.862503		-0.000437933	0.962264	1	1.963	0.0662482	0.79688	0.158372	144 (5.94)
CinguloParietalLeftHippocampus	bipolar_II_ypresent	-0.117874	0.181217	-0.650459	0.515462		-0.000437933	0.82906	1	1.963	0.0662482	0.79688	0.158372	144 (5.94)
CinguloParietalLeftHippocampus	irritability_ypresent	-0.000386898	0.0894822	-0.00432374	0.996551		-0.000437933	0.999558	1	1.963	0.0662482	0.79688	0.158372	144 (5.94)
CinguloParietalLeftHippocampus	depressed_mood_ypresent	0.024568	0.0727401	0.33775	0.735583		-0.000437933	0.914735	1	1.963	0.0662482	0.79688	0.158372	144 (5.94)
CinguloParietalLeftAmygdala	(Intercept)	0.0597574	0.0343662	1.73884	0.0821963		0.000968807	0.386361	1	2.02444	6.65865	0.00986759	0.0615748	120 (4.95)
CinguloParietalLeftAmygdala	anhedonia_ypresent	-0.085119	0.0782998	-1.08709	0.277111		0.000968807	0.690457	1	2.02444	6.65865	0.00986759	0.0615748	120 (4.95)
CinguloParietalLeftAmygdala	INTERVIEW_AGE	-0.0185909	0.020904	-0.889349	0.373909		0.000968807	0.76059	1	2.02444	6.65865	0.00986759	0.0615748	120 (4.95)
CinguloParietalLeftAmygdala	SEXFemale	-0.0808954	0.0420024	-1.92597	0.0542315		0.000968807	0.308872	1	2.02444	6.65865	0.00986759	0.0615748	120 (4.95)
CinguloParietalLeftAmygdala	RACE_ETHNICITYBlack	-0.124729	0.0754248	-1.65368	0.0983287		0.000968807	0.421623	1	2.02444	6.65865	0.00986759	0.0615748	120 (4.95)
CinguloParietalLeftAmygdala	RACE_ETHNICITYHispanic	-0.0393461	0.0539132	-0.729805	0.465584		0.000968807	0.806182	1	2.02444	6.65865	0.00986759	0.0615748	120 (4.95)
CinguloParietalLeftAmygdala	RACE_ETHNICITYAsian	-0.0721682	0.160879	-0.448586	0.653773		0.000968807	0.890333	1	2.02444	6.65865	0.00986759	0.0615748	120 (4.95)
CinguloParietalLeftAmygdala	RACE_ETHNICITYOther	-0.064488	0.073772	-0.874153	0.382126		0.000968807	0.767584	1	2.02444	6.65865	0.00986759	0.0615748	120 (4.95)
CinguloParietalLeftAmygdala	bipolar_II_ypresent	0.171725	0.179339	0.957547	0.338392		0.000968807	0.735807	1	2.02444	6.65865	0.00986759	0.0615748	120 (4.95)
CinguloParietalLeftAmygdala	irritability_ypresent	0.0150723	0.0908202	0.165958	0.868205		0.000968807	0.9633	1	2.02444	6.65865	0.00986759	0.0615748	120 (4.95)
CinguloParietalLeftAmygdala	depressed_mood_ypresent	0.0950561	0.0730584	1.3011	0.193355		0.000968807	0.594369	1	2.02444	6.65865	0.00986759	0.0615748	120 (4.95)
CinguloParietalLeftAccumbensArea	(Intercept)	0.0738187	0.0343887	2.1466	0.0319304	*	0.00930573	0.22819	1	1.91075	0.232452	0.629712	0.052239	136 (5.61)
CinguloParietalLeftAccumbensArea	anhedonia_ypresent	-0.011265	0.0784342	-0.143623	0.885811		0.00930573	0.968583	1	1.91075	0.232452	0.629712	0.052239	136 (5.61)
CinguloParietalLeftAccumbensArea	INTERVIEW_AGE	-0.0262267	0.0208859	-1.25571	0.209349		0.00930573	0.620931	1	1.91075	0.232452	0.629712	0.052239	136 (5.61)
CinguloParietalLeftAccumbensArea	SEXFemale	-0.17813	0.041887	-4.25264	2.19798e-05	***	0.00930573	0.001088	0.073984	1.91075	0.232452	0.629712	0.052239	136 (5.61)
CinguloParietalLeftAccumbensArea	RACE_ETHNICITYBlack	-0.0618376	0.0750096	-0.824396	0.409801		0.00930573	0.785977	1	1.91075	0.232452	0.629712	0.052239	136 (5.61)
CinguloParietalLeftAccumbensArea	RACE_ETHNICITYHispanic	0.0291743	0.0538999	0.541269	0.588375		0.00930573	0.856605	1	1.91075	0.232452	0.629712	0.052239	136 (5.61)
CinguloParietalLeftAccumbensArea	RACE_ETHNICITYAsian	0.101341	0.158232	0.64046	0.521938		0.00930573	0.831446	1	1.91075	0.232452	0.629712	0.052239	136 (5.61)
CinguloParietalLeftAccumbensArea	RACE_ETHNICITYOther	-0.0614188	0.0737347	-0.83297	0.404949		0.00930573	0.783253	1	1.91075	0.232452	0.629712	0.052239	136 (5.61)
CinguloParietalLeftAccumbensArea	bipolar_II_ypresent	0.369279	0.181816	2.03106	0.0423653	*	0.00930573	0.26906	1	1.91075	0.232452	0.629712	0.052239	136 (5.61)
CinguloParietalLeftAccumbensArea	irritability_ypresent	0.0638385	0.0904403	0.705864	0.480345		0.00930573	0.813267	1	1.91075	0.232452	0.629712	0.052239	136 (5.61)
CinguloParietalLeftAccumbensArea	depressed_mood_ypresent	0.0823762	0.0725236	1.13585	0.256137		0.00930573	0.673705	1	1.91075	0.232452	0.629712	0.052239	136 (5.61)
CinguloParietalLeftVentraldc	(Intercept)	0.0652851	0.0342677	1.90515	0.0568851		0.0146208	0.317012	1	2.00982	3.19686	0.0737796	0.0760415	119 (4.91)
CinguloParietalLeftVentraldc	anhedonia_ypresent	-0.155998	0.0775952	-2.01041	0.0445049	*	0.0146208	0.276849	1	2.00982	3.19686	0.0737796	0.0760415	119 (4.91)
CinguloParietalLeftVentraldc	INTERVIEW_AGE	0.0133735	0.0208189	0.642371	0.520696		0.0146208	0.830253	1	2.00982	3.19686	0.0737796	0.0760415	119 (4.91)
CinguloParietalLeftVentraldc	SEXFemale	0.0444783	0.0417213	1.06608	0.2865		0.0146208	0.696031	1	2.00982	3.19686	0.0737796	0.0760415	119 (4.91)
CinguloParietalLeftVentraldc	RACE_ETHNICITYBlack	-0.391819	0.0756725	-5.17783	2.4402e-07	***	0.0146208	2.7379e-05	0.000821371	2.00982	3.19686	0.0737796	0.0760415	119 (4.91)
CinguloParietalLeftVentraldc	RACE_ETHNICITYHispanic	-0.192388	0.0536475	-3.58616	0.000342597	***	0.0146208	0.0105033	1	2.00982	3.19686	0.0737796	0.0760415	119 (4.91)
CinguloParietalLeftVentraldc	RACE_ETHNICITYAsian	-0.111224	0.161692	-0.687878	0.491599		0.0146208	0.817736	1	2.00982	3.19686	0.0737796	0.0760415	119 (4.91)
CinguloParietalLeftVentraldc	RACE_ETHNICITYOther	-0.0953218	0.0733625	-1.29933	0.193963		0.0146208	0.594974	1	2.00982	3.19686	0.0737796	0.0760415	119 (4.91)
CinguloParietalLeftVentraldc	bipolar_II_ypresent	-0.0511181	0.180061	-0.283893	0.776518		0.0146208	0.930927	1	2.00982	3.19686	0.0737796	0.0760415	119 (4.91)
CinguloParietalLeftVentraldc	irritability_ypresent	0.0719609	0.0882131	0.815762	0.414721		0.0146208	0.788194	1	2.00982	3.19686	0.0737796	0.0760415	119 (4.91)
CinguloParietalLeftVentraldc	depressed_mood_ypresent	0.0701147	0.072622	0.965475	0.334409		0.0146208	0.732825	1	2.00982	3.19686	0.0737796	0.0760415	119 (4.91)
CinguloParietalRightCerebellumCortex	(Intercept)	0.0790064	0.0342879	2.30421	0.0212998	*	0.00897201	0.18243	1	1.94019	0.109358	0.740876	0.0741894	117 (4.83)
CinguloParietalRightCerebellumCortex	anhedonia_ypresent	-0.0764785	0.0777152	-0.984087	0.325176		0.00897201	0.723426	1	1.94019	0.109358	0.740876	0.0741894	117 (4.83)
CinguloParietalRightCerebellumCortex	INTERVIEW_AGE	-0.00871324	0.0208115	-0.418675	0.675493		0.00897201	0.899095	1	1.94019	0.109358	0.740876	0.0741894	117 (4.83)
CinguloParietalRightCerebellumCortex	SEXFemale	-0.0231752	0.0417897	-0.554566	0.579246		0.00897201	0.852159	1	1.94019	0.109358	0.740876	0.0741894	117 (4.83)
CinguloParietalRightCerebellumCortex	RACE_ETHNICITYBlack	-0.364013	0.075267	-4.83629	1.41049e-06	***	0.00897201	0.00012494	0.00474772	1.94019	0.109358	0.740876	0.0741894	117 (4.83)
CinguloParietalRightCerebellumCortex	RACE_ETHNICITYHispanic	-0.0675049	0.0536901	-1.25731	0.20877		0.00897201	0.620931	1	1.94019	0.109358	0.740876	0.0741894	117 (4.83)
CinguloParietalRightCerebellumCortex	RACE_ETHNICITYAsian	-0.166884	0.158316	-1.05412	0.291941		0.00897201	0.70201	1	1.94019	0.109358	0.740876	0.0741894	117 (4.83)
CinguloParietalRightCerebellumCortex	RACE_ETHNICITYOther	-0.161287	0.0739834	-2.18004	0.0293557	*	0.00897201	0.218609	1	1.94019	0.109358	0.740876	0.0741894	117 (4.83)
CinguloParietalRightCerebellumCortex	bipolar_II_ypresent	-0.142836	0.183482	-0.778473	0.43637		0.00897201	0.794748	1	1.94019	0.109358	0.740876	0.0741894	117 (4.83)
CinguloParietalRightCerebellumCortex	irritability_ypresent	-0.0123727	0.0898843	-0.137651	0.890528		0.00897201	0.969121	1	1.94019	0.109358	0.740876	0.0741894	117 (4.83)
CinguloParietalRightCerebellumCortex	depressed_mood_ypresent	0.0507324	0.0724914	0.69984	0.484098		0.00897201	0.814737	1	1.94019	0.109358	0.740876	0.0741894	117 (4.83)
CinguloParietalRightThalamusProper	(Intercept)	0.0197128	0.0348264	0.566029	0.57143		0.00501467	0.848823	1	1.96386	1.49597	0.221293	0.212574	125 (5.16)
CinguloParietalRightThalamusProper	anhedonia_ypresent	-0.0179804	0.0786334	-0.228662	0.819152		0.00501467	0.947439	1	1.96386	1.49597	0.221293	0.212574	125 (5.16)
CinguloParietalRightThalamusProper	INTERVIEW_AGE	-0.0703821	0.0208802	-3.37076	0.000762076	***	0.00501467	0.0183225	1	1.96386	1.49597	0.221293	0.212574	125 (5.16)
CinguloParietalRightThalamusProper	SEXFemale	-0.067966	0.0422327	-1.60932	0.107684		0.00501467	0.445289	1	1.96386	1.49597	0.221293	0.212574	125 (5.16)
CinguloParietalRightThalamusProper	RACE_ETHNICITYBlack	-0.0686187	0.0752788	-0.911529	0.362113		0.00501467	0.752855	1	1.96386	1.49597	0.221293	0.212574	125 (5.16)
CinguloParietalRightThalamusProper	RACE_ETHNICITYHispanic	0.101811	0.0545151	1.86758	0.0619479		0.00501467	0.333094	1	1.96386	1.49597	0.221293	0.212574	125 (5.16)
CinguloParietalRightThalamusProper	RACE_ETHNICITYAsian	0.133595	0.159231	0.839004	0.401555		0.00501467	0.779898	1	1.96386	1.49597	0.221293	0.212574	125 (5.16)
CinguloParietalRightThalamusProper	RACE_ETHNICITYOther	0.013746	0.0745521	0.184382	0.85373		0.00501467	0.961286	1	1.96386	1.49597	0.221293	0.212574	125 (5.16)
CinguloParietalRightThalamusProper	bipolar_II_ypresent	-0.149254	0.17591	-0.848466	0.396267		0.00501467	0.776841	1	1.96386	1.49597	0.221293	0.212574	125 (5.16)
CinguloParietalRightThalamusProper	irritability_ypresent	0.0505755	0.0882583	0.57304	0.566674		0.00501467	0.847331	1	1.96386	1.49597	0.221293	0.212574	125 (5.16)
CinguloParietalRightThalamusProper	depressed_mood_ypresent	-0.0132516	0.073127	-0.181214	0.856216		0.00501467	0.961844	1	1.96386	1.49597	0.221293	0.212574	125 (5.16)
CinguloParietalRightCaudate	(Intercept)	0.164156	0.0340064	4.82722	1.47526e-06	***	0.0233046	0.000125839	0.00496572	1.96645	2.40372	0.121047	0.0813524	109 (4.5)
CinguloParietalRightCaudate	anhedonia_ypresent	-0.150645	0.0766074	-1.96646	0.0493651	*	0.0233046	0.295006	1	1.96645	2.40372	0.121047	0.0813524	109 (4.5)
CinguloParietalRightCaudate	INTERVIEW_AGE	-0.0487324	0.0206127	-2.36419	0.0181518	*	0.0233046	0.162067	1	1.96645	2.40372	0.121047	0.0813524	109 (4.5)
CinguloParietalRightCaudate	SEXFemale	-0.145033	0.0414365	-3.50013	0.000473866	***	0.0233046	0.0133341	1	1.96645	2.40372	0.121047	0.0813524	109 (4.5)
CinguloParietalRightCaudate	RACE_ETHNICITYBlack	-0.390642	0.0747834	-5.22364	1.91184e-07	***	0.0233046	2.2983e-05	0.000643525	1.96645	2.40372	0.121047	0.0813524	109 (4.5)
CinguloParietalRightCaudate	RACE_ETHNICITYHispanic	-0.159748	0.0529959	-3.01434	0.00260346	**	0.0233046	0.0438162	1	1.96645	2.40372	0.121047	0.0813524	109 (4.5)
CinguloParietalRightCaudate	RACE_ETHNICITYAsian	-0.244859	0.159123	-1.5388	0.123989		0.0233046	0.483042	1	1.96645	2.40372	0.121047	0.0813524	109 (4.5)
CinguloParietalRightCaudate	RACE_ETHNICITYOther	-0.135544	0.0735559	-1.84274	0.0654955		0.0233046	0.338645	1	1.96645	2.40372	0.121047	0.0813524	109 (4.5)
CinguloParietalRightCaudate	bipolar_II_ypresent	0.206606	0.182414	1.13262	0.257492		0.0233046	0.673705	1	1.96645	2.40372	0.121047	0.0813524	109 (4.5)
CinguloParietalRightCaudate	irritability_ypresent	-0.146988	0.0886168	-1.65869	0.0973148		0.0233046	0.419413	1	1.96645	2.40372	0.121047	0.0813524	109 (4.5)
CinguloParietalRightCaudate	depressed_mood_ypresent	0.118599	0.0720459	1.64616	0.0998682		0.0233046	0.426054	1	1.96645	2.40372	0.121047	0.0813524	109 (4.5)
CinguloParietalRightPutamen	(Intercept)	0.0349639	0.034783	1.0052	0.314907		0.00169595	0.717001	1	2.00191	1.7856	0.181463	0.138077	136 (5.61)
CinguloParietalRightPutamen	anhedonia_ypresent	0.149773	0.0781281	1.91702	0.0553603		0.00169595	0.310571	1	2.00191	1.7856	0.181463	0.138077	136 (5.61)
CinguloParietalRightPutamen	INTERVIEW_AGE	-0.0157846	0.0210444	-0.750064	0.453294		0.00169595	0.803894	1	2.00191	1.7856	0.181463	0.138077	136 (5.61)
CinguloParietalRightPutamen	SEXFemale	-0.0830159	0.0422278	-1.96591	0.0494307	*	0.00169595	0.295006	1	2.00191	1.7856	0.181463	0.138077	136 (5.61)
CinguloParietalRightPutamen	RACE_ETHNICITYBlack	0.00512041	0.0759818	0.0673899	0.946277		0.00169595	0.984241	1	2.00191	1.7856	0.181463	0.138077	136 (5.61)
CinguloParietalRightPutamen	RACE_ETHNICITYHispanic	0.0434535	0.0543029	0.800206	0.423675		0.00169595	0.792009	1	2.00191	1.7856	0.181463	0.138077	136 (5.61)
CinguloParietalRightPutamen	RACE_ETHNICITYAsian	0.00312071	0.159103	0.0196144	0.984353		0.00169595	0.995097	1	2.00191	1.7856	0.181463	0.138077	136 (5.61)
CinguloParietalRightPutamen	RACE_ETHNICITYOther	-0.0437166	0.0742557	-0.588731	0.5561		0.00169595	0.843675	1	2.00191	1.7856	0.181463	0.138077	136 (5.61)
CinguloParietalRightPutamen	bipolar_II_ypresent	0.253044	0.18732	1.35087	0.176871		0.00169595	0.57053	1	2.00191	1.7856	0.181463	0.138077	136 (5.61)
CinguloParietalRightPutamen	irritability_ypresent	-0.0538982	0.0905555	-0.595195	0.551772		0.00169595	0.841222	1	2.00191	1.7856	0.181463	0.138077	136 (5.61)
CinguloParietalRightPutamen	depressed_mood_ypresent	-0.116293	0.0728879	-1.59551	0.110737		0.00169595	0.455668	1	2.00191	1.7856	0.181463	0.138077	136 (5.61)
CinguloParietalRightPallidum	(Intercept)	0.0862691	0.0341795	2.524	0.0116695	*	0.0146002	0.122913	1	1.98466	0.469003	0.493446	0.0747143	111 (4.58)
CinguloParietalRightPallidum	anhedonia_ypresent	-0.153747	0.0770685	-1.99493	0.0461677	*	0.0146002	0.282972	1	1.98466	0.469003	0.493446	0.0747143	111 (4.58)
CinguloParietalRightPallidum	INTERVIEW_AGE	-0.0204884	0.0207352	-0.988094	0.32321		0.0146002	0.721874	1	1.98466	0.469003	0.493446	0.0747143	111 (4.58)
CinguloParietalRightPallidum	SEXFemale	0.0322709	0.0416183	0.775402	0.438182		0.0146002	0.796444	1	1.98466	0.469003	0.493446	0.0747143	111 (4.58)
CinguloParietalRightPallidum	RACE_ETHNICITYBlack	-0.32001	0.074718	-4.2829	1.92049e-05	***	0.0146002	0.000979452	0.0646438	1.98466	0.469003	0.493446	0.0747143	111 (4.58)
CinguloParietalRightPallidum	RACE_ETHNICITYHispanic	-0.157535	0.0533773	-2.95134	0.00319598	**	0.0146002	0.0491597	1	1.98466	0.469003	0.493446	0.0747143	111 (4.58)
CinguloParietalRightPallidum	RACE_ETHNICITYAsian	-0.278008	0.15974	-1.74037	0.0819269		0.0146002	0.386047	1	1.98466	0.469003	0.493446	0.0747143	111 (4.58)
CinguloParietalRightPallidum	RACE_ETHNICITYOther	-0.145517	0.0733579	-1.98366	0.0474121	*	0.0146002	0.286515	1	1.98466	0.469003	0.493446	0.0747143	111 (4.58)
CinguloParietalRightPallidum	bipolar_II_ypresent	-0.0412677	0.177742	-0.232177	0.816421		0.0146002	0.947439	1	1.98466	0.469003	0.493446	0.0747143	111 (4.58)
CinguloParietalRightPallidum	irritability_ypresent	-0.2273	0.0882981	-2.57423	0.0101083	*	0.0146002	0.11083	1	1.98466	0.469003	0.493446	0.0747143	111 (4.58)
CinguloParietalRightPallidum	depressed_mood_ypresent	0.0551246	0.0725601	0.759709	0.447507		0.0146002	0.799591	1	1.98466	0.469003	0.493446	0.0747143	111 (4.58)
CinguloParietalRightHippocampus	(Intercept)	0.0691907	0.0343822	2.0124	0.0442943	*	0.00373713	0.276849	1	2.04419	1.29941	0.254321	0.0520869	119 (4.91)
CinguloParietalRightHippocampus	anhedonia_ypresent	-0.0984202	0.0777808	-1.26535	0.205873		0.00373713	0.61488	1	2.04419	1.29941	0.254321	0.0520869	119 (4.91)
CinguloParietalRightHippocampus	INTERVIEW_AGE	-0.0171319	0.0208479	-0.821757	0.411301		0.00373713	0.78706	1	2.04419	1.29941	0.254321	0.0520869	119 (4.91)
CinguloParietalRightHippocampus	SEXFemale	-0.0328042	0.0418753	-0.783379	0.433485		0.00373713	0.794278	1	2.04419	1.29941	0.254321	0.0520869	119 (4.91)
CinguloParietalRightHippocampus	RACE_ETHNICITYBlack	-0.16859	0.0750979	-2.24493	0.0248673	*	0.00373713	0.200247	1	2.04419	1.29941	0.254321	0.0520869	119 (4.91)
CinguloParietalRightHippocampus	RACE_ETHNICITYHispanic	-0.0906429	0.0537143	-1.6875	0.0916431		0.00373713	0.405951	1	2.04419	1.29941	0.254321	0.0520869	119 (4.91)
CinguloParietalRightHippocampus	RACE_ETHNICITYAsian	-0.21605	0.158635	-1.36193	0.173354		0.00373713	0.568724	1	2.04419	1.29941	0.254321	0.0520869	119 (4.91)
CinguloParietalRightHippocampus	RACE_ETHNICITYOther	-0.0259379	0.0736279	-0.352283	0.724658		0.00373713	0.913514	1	2.04419	1.29941	0.254321	0.0520869	119 (4.91)
CinguloParietalRightHippocampus	bipolar_II_ypresent	-0.332241	0.181962	-1.82587	0.0679991		0.00373713	0.348014	1	2.04419	1.29941	0.254321	0.0520869	119 (4.91)
CinguloParietalRightHippocampus	irritability_ypresent	-0.0905089	0.0896227	-1.00989	0.312655		0.00373713	0.716412	1	2.04419	1.29941	0.254321	0.0520869	119 (4.91)
CinguloParietalRightHippocampus	depressed_mood_ypresent	0.0538702	0.0731361	0.736575	0.461456		0.00373713	0.805925	1	2.04419	1.29941	0.254321	0.0520869	119 (4.91)
CinguloParietalRightAmygdala	(Intercept)	-0.0335828	0.0348802	-0.962804	0.335749		0.00170168	0.734755	1	1.96664	0.194912	0.658859	0.172168	150 (6.19)
CinguloParietalRightAmygdala	anhedonia_ypresent	0.0719664	0.077312	0.930857	0.352027		0.00170168	0.744248	1	1.96664	0.194912	0.658859	0.172168	150 (6.19)
CinguloParietalRightAmygdala	INTERVIEW_AGE	-0.0129186	0.0211107	-0.611943	0.540637		0.00170168	0.837231	1	1.96664	0.194912	0.658859	0.172168	150 (6.19)
CinguloParietalRightAmygdala	SEXFemale	-0.0334784	0.042449	-0.788673	0.430386		0.00170168	0.793725	1	1.96664	0.194912	0.658859	0.172168	150 (6.19)
CinguloParietalRightAmygdala	RACE_ETHNICITYBlack	0.202917	0.0765844	2.64959	0.00811501	**	0.00170168	0.0932257	1	1.96664	0.194912	0.658859	0.172168	150 (6.19)
CinguloParietalRightAmygdala	RACE_ETHNICITYHispanic	0.113646	0.0546523	2.07944	0.0376894	*	0.00170168	0.252301	1	1.96664	0.194912	0.658859	0.172168	150 (6.19)
CinguloParietalRightAmygdala	RACE_ETHNICITYAsian	0.115783	0.157402	0.735589	0.462057		0.00170168	0.805925	1	1.96664	0.194912	0.658859	0.172168	150 (6.19)
CinguloParietalRightAmygdala	RACE_ETHNICITYOther	0.0447958	0.0750317	0.597025	0.55055		0.00170168	0.841222	1	1.96664	0.194912	0.658859	0.172168	150 (6.19)
CinguloParietalRightAmygdala	bipolar_II_ypresent	-0.0619952	0.191513	-0.323712	0.746186		0.00170168	0.91834	1	1.96664	0.194912	0.658859	0.172168	150 (6.19)
CinguloParietalRightAmygdala	irritability_ypresent	-0.106543	0.089251	-1.19375	0.232702		0.00170168	0.649812	1	1.96664	0.194912	0.658859	0.172168	150 (6.19)
CinguloParietalRightAmygdala	depressed_mood_ypresent	0.0314038	0.0732556	0.428688	0.668191		0.00170168	0.896426	1	1.96664	0.194912	0.658859	0.172168	150 (6.19)
CinguloParietalRightAccumbensArea	(Intercept)	0.0408815	0.0345062	1.18476	0.236237		0.000518518	0.655451	1	1.96555	0.0151831	0.901933	0.0451481	133 (5.49)
CinguloParietalRightAccumbensArea	anhedonia_ypresent	-0.0782466	0.0783141	-0.999138	0.317834		0.000518518	0.718006	1	1.96555	0.0151831	0.901933	0.0451481	133 (5.49)
CinguloParietalRightAccumbensArea	INTERVIEW_AGE	-0.00318034	0.0209386	-0.151889	0.879288		0.000518518	0.966105	1	1.96555	0.0151831	0.901933	0.0451481	133 (5.49)
CinguloParietalRightAccumbensArea	SEXFemale	-0.0835519	0.0420622	-1.98639	0.0471097	*	0.000518518	0.285714	1	1.96555	0.0151831	0.901933	0.0451481	133 (5.49)
CinguloParietalRightAccumbensArea	RACE_ETHNICITYBlack	-0.113661	0.076381	-1.48808	0.136867		0.000518518	0.508213	1	1.96555	0.0151831	0.901933	0.0451481	133 (5.49)
CinguloParietalRightAccumbensArea	RACE_ETHNICITYHispanic	0.0236441	0.053689	0.440389	0.659697		0.000518518	0.893926	1	1.96555	0.0151831	0.901933	0.0451481	133 (5.49)
CinguloParietalRightAccumbensArea	RACE_ETHNICITYAsian	0.0637077	0.160742	0.396335	0.691895		0.000518518	0.905477	1	1.96555	0.0151831	0.901933	0.0451481	133 (5.49)
CinguloParietalRightAccumbensArea	RACE_ETHNICITYOther	0.0477506	0.074753	0.638778	0.523031		0.000518518	0.831777	1	1.96555	0.0151831	0.901933	0.0451481	133 (5.49)
CinguloParietalRightAccumbensArea	bipolar_II_ypresent	0.271061	0.181355	1.49464	0.135147		0.000518518	0.505449	1	1.96555	0.0151831	0.901933	0.0451481	133 (5.49)
CinguloParietalRightAccumbensArea	irritability_ypresent	0.0397946	0.0912369	0.436167	0.662757		0.000518518	0.895559	1	1.96555	0.0151831	0.901933	0.0451481	133 (5.49)
CinguloParietalRightAccumbensArea	depressed_mood_ypresent	-0.00326348	0.0728834	-0.0447767	0.964289		0.000518518	0.990814	1	1.96555	0.0151831	0.901933	0.0451481	133 (5.49)
CinguloParietalRightVentraldc	(Intercept)	0.0243931	0.034369	0.70974	0.477938		0.00434681	0.812337	1	1.9847	0.825161	0.363675	0	152 (6.27)
CinguloParietalRightVentraldc	anhedonia_ypresent	-0.0108835	0.0789221	-0.137902	0.89033		0.00434681	0.969121	1	1.9847	0.825161	0.363675	0	152 (6.27)
CinguloParietalRightVentraldc	INTERVIEW_AGE	-0.00902358	0.0209636	-0.430441	0.666916		0.00434681	0.896426	1	1.9847	0.825161	0.363675	0	152 (6.27)
CinguloParietalRightVentraldc	SEXFemale	-0.144242	0.0420362	-3.43138	0.000611312	***	0.00434681	0.0158283	1	1.9847	0.825161	0.363675	0	152 (6.27)
CinguloParietalRightVentraldc	RACE_ETHNICITYBlack	0.181799	0.0754969	2.40803	0.0161184	*	0.00434681	0.150349	1	1.9847	0.825161	0.363675	0	152 (6.27)
CinguloParietalRightVentraldc	RACE_ETHNICITYHispanic	0.0949211	0.0540393	1.75652	0.0791351		0.00434681	0.377828	1	1.9847	0.825161	0.363675	0	152 (6.27)
CinguloParietalRightVentraldc	RACE_ETHNICITYAsian	-0.0284994	0.156603	-0.181986	0.85561		0.00434681	0.961844	1	1.9847	0.825161	0.363675	0	152 (6.27)
CinguloParietalRightVentraldc	RACE_ETHNICITYOther	0.098425	0.0738454	1.33285	0.182715		0.00434681	0.578568	1	1.9847	0.825161	0.363675	0	152 (6.27)
CinguloParietalRightVentraldc	bipolar_II_ypresent	0.0559926	0.184275	0.303854	0.761267		0.00434681	0.925732	1	1.9847	0.825161	0.363675	0	152 (6.27)
CinguloParietalRightVentraldc	irritability_ypresent	-0.0308536	0.0907624	-0.339939	0.733934		0.00434681	0.914036	1	1.9847	0.825161	0.363675	0	152 (6.27)
CinguloParietalRightVentraldc	depressed_mood_ypresent	0.0275862	0.0732997	0.376348	0.706693		0.00434681	0.911806	1	1.9847	0.825161	0.363675	0	152 (6.27)
DefaultLeftCerebellumCortex	(Intercept)	0.0372742	0.034684	1.07468	0.282633		0.000979419	0.693904	1	1.95152	3.94204	0.0470936	0.0624364	157 (6.48)
DefaultLeftCerebellumCortex	anhedonia_ypresent	-0.0755393	0.0787108	-0.959707	0.337306		0.000979419	0.734755	1	1.95152	3.94204	0.0470936	0.0624364	157 (6.48)
DefaultLeftCerebellumCortex	INTERVIEW_AGE	-0.00454553	0.0210798	-0.215635	0.829292		0.000979419	0.950748	1	1.95152	3.94204	0.0470936	0.0624364	157 (6.48)
DefaultLeftCerebellumCortex	SEXFemale	-0.0921418	0.0423365	-2.17642	0.0296274	*	0.000979419	0.219128	1	1.95152	3.94204	0.0470936	0.0624364	157 (6.48)
DefaultLeftCerebellumCortex	RACE_ETHNICITYBlack	0.145914	0.0758266	1.92431	0.0544413		0.000979419	0.309021	1	1.95152	3.94204	0.0470936	0.0624364	157 (6.48)
DefaultLeftCerebellumCortex	RACE_ETHNICITYHispanic	0.0445727	0.0545348	0.817327	0.413828		0.000979419	0.787419	1	1.95152	3.94204	0.0470936	0.0624364	157 (6.48)
DefaultLeftCerebellumCortex	RACE_ETHNICITYAsian	0.147952	0.15896	0.930744	0.352085		0.000979419	0.744248	1	1.95152	3.94204	0.0470936	0.0624364	157 (6.48)
DefaultLeftCerebellumCortex	RACE_ETHNICITYOther	-0.0479523	0.074039	-0.647663	0.517269		0.000979419	0.82906	1	1.95152	3.94204	0.0470936	0.0624364	157 (6.48)
DefaultLeftCerebellumCortex	bipolar_II_ypresent	0.131935	0.181011	0.72888	0.466151		0.000979419	0.806182	1	1.95152	3.94204	0.0470936	0.0624364	157 (6.48)
DefaultLeftCerebellumCortex	irritability_ypresent	-0.04901	0.0896727	-0.546543	0.584747		0.000979419	0.855179	1	1.95152	3.94204	0.0470936	0.0624364	157 (6.48)
DefaultLeftCerebellumCortex	depressed_mood_ypresent	-0.0502062	0.0731259	-0.686572	0.492423		0.000979419	0.817736	1	1.95152	3.94204	0.0470936	0.0624364	157 (6.48)
DefaultLeftThalamusProper	(Intercept)	0.0559804	0.0344293	1.62596	0.104098		0.0037127	0.436447	1	2.07567	1.56831	0.210452	0.0546519	148 (6.11)
DefaultLeftThalamusProper	anhedonia_ypresent	-0.132452	0.0786837	-1.68334	0.0924464		0.0037127	0.405951	1	2.07567	1.56831	0.210452	0.0546519	148 (6.11)
DefaultLeftThalamusProper	INTERVIEW_AGE	-0.0355437	0.020977	-1.69441	0.0903246		0.0037127	0.405918	1	2.07567	1.56831	0.210452	0.0546519	148 (6.11)
DefaultLeftThalamusProper	SEXFemale	-0.131901	0.042153	-3.1291	0.00177573	**	0.0037127	0.0339608	1	2.07567	1.56831	0.210452	0.0546519	148 (6.11)
DefaultLeftThalamusProper	RACE_ETHNICITYBlack	-0.0106271	0.0755092	-0.140739	0.888089		0.0037127	0.969121	1	2.07567	1.56831	0.210452	0.0546519	148 (6.11)
DefaultLeftThalamusProper	RACE_ETHNICITYHispanic	0.0673498	0.054062	1.24579	0.212971		0.0037127	0.621736	1	2.07567	1.56831	0.210452	0.0546519	148 (6.11)
DefaultLeftThalamusProper	RACE_ETHNICITYAsian	-0.0239129	0.158699	-0.150681	0.880241		0.0037127	0.96637	1	2.07567	1.56831	0.210452	0.0546519	148 (6.11)
DefaultLeftThalamusProper	RACE_ETHNICITYOther	0.0564657	0.074709	0.755808	0.449843		0.0037127	0.800725	1	2.07567	1.56831	0.210452	0.0546519	148 (6.11)
DefaultLeftThalamusProper	bipolar_II_ypresent	0.14413	0.187131	0.770212	0.441254		0.0037127	0.79767	1	2.07567	1.56831	0.210452	0.0546519	148 (6.11)
DefaultLeftThalamusProper	irritability_ypresent	0.0598873	0.0913497	0.655583	0.512159		0.0037127	0.826924	1	2.07567	1.56831	0.210452	0.0546519	148 (6.11)
DefaultLeftThalamusProper	depressed_mood_ypresent	-0.0374383	0.0739733	-0.506105	0.612832		0.0037127	0.868246	1	2.07567	1.56831	0.210452	0.0546519	148 (6.11)
DefaultLeftCaudate	(Intercept)	0.0194261	0.0343792	0.565053	0.572094		0.00449387	0.848961	1	1.93778	0.0258047	0.872378	0.00138494	132 (5.45)
DefaultLeftCaudate	anhedonia_ypresent	0.0784258	0.077595	1.01071	0.312264		0.00449387	0.716412	1	1.93778	0.0258047	0.872378	0.00138494	132 (5.45)
DefaultLeftCaudate	INTERVIEW_AGE	-0.0163529	0.0208897	-0.782825	0.433811		0.00449387	0.794278	1	1.93778	0.0258047	0.872378	0.00138494	132 (5.45)
DefaultLeftCaudate	SEXFemale	-0.126423	0.0418292	-3.02236	0.00253602	**	0.00449387	0.0428957	1	1.93778	0.0258047	0.872378	0.00138494	132 (5.45)
DefaultLeftCaudate	RACE_ETHNICITYBlack	0.0497609	0.0748211	0.665064	0.506077		0.00449387	0.824913	1	1.93778	0.0258047	0.872378	0.00138494	132 (5.45)
DefaultLeftCaudate	RACE_ETHNICITYHispanic	0.118183	0.0536718	2.20196	0.0277681	*	0.00449387	0.211248	1	1.93778	0.0258047	0.872378	0.00138494	132 (5.45)
DefaultLeftCaudate	RACE_ETHNICITYAsian	0.0501236	0.158405	0.316427	0.751708		0.00449387	0.920944	1	1.93778	0.0258047	0.872378	0.00138494	132 (5.45)
DefaultLeftCaudate	RACE_ETHNICITYOther	0.0474051	0.0741463	0.639347	0.522662		0.00449387	0.831777	1	1.93778	0.0258047	0.872378	0.00138494	132 (5.45)
DefaultLeftCaudate	bipolar_II_ypresent	0.112148	0.182179	0.615591	0.538226		0.00449387	0.837231	1	1.93778	0.0258047	0.872378	0.00138494	132 (5.45)
DefaultLeftCaudate	irritability_ypresent	0.122961	0.0909384	1.35213	0.176468		0.00449387	0.570524	1	1.93778	0.0258047	0.872378	0.00138494	132 (5.45)
DefaultLeftCaudate	depressed_mood_ypresent	-0.0807837	0.0728937	-1.10824	0.267875		0.00449387	0.681018	1	1.93778	0.0258047	0.872378	0.00138494	132 (5.45)
DefaultLeftPutamen	(Intercept)	0.0561758	0.0342745	1.639	0.101352		0.00730894	0.43023	1	1.98649	0.639995	0.423713	0	132 (5.45)
DefaultLeftPutamen	anhedonia_ypresent	-0.0173909	0.0787867	-0.220734	0.825319		0.00730894	0.949427	1	1.98649	0.639995	0.423713	0	132 (5.45)
DefaultLeftPutamen	INTERVIEW_AGE	-0.00153801	0.0208402	-0.0738003	0.941176		0.00730894	0.983686	1	1.98649	0.639995	0.423713	0	132 (5.45)
DefaultLeftPutamen	SEXFemale	-0.0283918	0.0417955	-0.679303	0.497015		0.00730894	0.820321	1	1.98649	0.639995	0.423713	0	132 (5.45)
DefaultLeftPutamen	RACE_ETHNICITYBlack	-0.338272	0.075318	-4.49124	7.43391e-06	***	0.00730894	0.000481202	0.0250225	1.98649	0.639995	0.423713	0	132 (5.45)
DefaultLeftPutamen	RACE_ETHNICITYHispanic	-0.0927903	0.0536158	-1.73065	0.0836492		0.00730894	0.389274	1	1.98649	0.639995	0.423713	0	132 (5.45)
DefaultLeftPutamen	RACE_ETHNICITYAsian	-0.205164	0.160036	-1.28199	0.199978		0.00730894	0.605874	1	1.98649	0.639995	0.423713	0	132 (5.45)
DefaultLeftPutamen	RACE_ETHNICITYOther	-0.00742187	0.0740333	-0.10025	0.920154		0.00730894	0.981362	1	1.98649	0.639995	0.423713	0	132 (5.45)
DefaultLeftPutamen	bipolar_II_ypresent	-0.113055	0.184484	-0.612816	0.540059		0.00730894	0.837231	1	1.98649	0.639995	0.423713	0	132 (5.45)
DefaultLeftPutamen	irritability_ypresent	0.140416	0.0886752	1.58349	0.113449		0.00730894	0.463432	1	1.98649	0.639995	0.423713	0	132 (5.45)
DefaultLeftPutamen	depressed_mood_ypresent	0.0458682	0.072336	0.6341	0.526079		0.00730894	0.834474	1	1.98649	0.639995	0.423713	0	132 (5.45)
DefaultLeftPallidum	(Intercept)	0.0264144	0.0344365	0.767045	0.443133		0.00720693	0.798494	1	1.99695	1.81058	0.178439	0.143068	120 (4.95)
DefaultLeftPallidum	anhedonia_ypresent	0.0292981	0.0774626	0.378223	0.7053		0.00720693	0.911615	1	1.99695	1.81058	0.178439	0.143068	120 (4.95)
DefaultLeftPallidum	INTERVIEW_AGE	-0.0317373	0.020826	-1.52393	0.127665		0.00720693	0.492233	1	1.99695	1.81058	0.178439	0.143068	120 (4.95)
DefaultLeftPallidum	SEXFemale	0.0824678	0.0420424	1.96154	0.0499367	*	0.00720693	0.295495	1	1.99695	1.81058	0.178439	0.143068	120 (4.95)
DefaultLeftPallidum	RACE_ETHNICITYBlack	-0.258706	0.0767389	-3.37125	0.000760682	***	0.00720693	0.0183225	1	1.99695	1.81058	0.178439	0.143068	120 (4.95)
DefaultLeftPallidum	RACE_ETHNICITYHispanic	-0.132056	0.0538318	-2.45313	0.014236	*	0.00720693	0.139704	1	1.99695	1.81058	0.178439	0.143068	120 (4.95)
DefaultLeftPallidum	RACE_ETHNICITYAsian	-0.320534	0.158713	-2.01959	0.0435425	*	0.00720693	0.274465	1	1.99695	1.81058	0.178439	0.143068	120 (4.95)
DefaultLeftPallidum	RACE_ETHNICITYOther	-0.167857	0.0743975	-2.25622	0.0241506	*	0.00720693	0.197308	1	1.99695	1.81058	0.178439	0.143068	120 (4.95)
DefaultLeftPallidum	bipolar_II_ypresent	-0.0529365	0.187126	-0.282891	0.777286		0.00720693	0.930927	1	1.99695	1.81058	0.178439	0.143068	120 (4.95)
DefaultLeftPallidum	irritability_ypresent	-0.111538	0.0897417	-1.24288	0.214039		0.00720693	0.622604	1	1.99695	1.81058	0.178439	0.143068	120 (4.95)
DefaultLeftPallidum	depressed_mood_ypresent	0.0918379	0.0725512	1.26583	0.205701		0.00720693	0.61488	1	1.99695	1.81058	0.178439	0.143068	120 (4.95)
DefaultBrainStem	(Intercept)	-0.0338343	0.0348662	-0.970403	0.33195		-0.00253209	0.730506	1	1.93978	0.370205	0.542892	0.125448	155 (6.39)
DefaultBrainStem	anhedonia_ypresent	0.006028	0.077826	0.0774549	0.938269		-0.00253209	0.983686	1	1.93978	0.370205	0.542892	0.125448	155 (6.39)
DefaultBrainStem	INTERVIEW_AGE	0.00329048	0.0211138	0.155845	0.876169		-0.00253209	0.965135	1	1.93978	0.370205	0.542892	0.125448	155 (6.39)
DefaultBrainStem	SEXFemale	0.0249455	0.0424885	0.587113	0.557186		-0.00253209	0.843675	1	1.93978	0.370205	0.542892	0.125448	155 (6.39)
DefaultBrainStem	RACE_ETHNICITYBlack	-0.00413355	0.0761749	-0.0542639	0.95673		-0.00253209	0.989052	1	1.93978	0.370205	0.542892	0.125448	155 (6.39)
DefaultBrainStem	RACE_ETHNICITYHispanic	0.0856387	0.0548591	1.56107	0.118648		-0.00253209	0.471511	1	1.93978	0.370205	0.542892	0.125448	155 (6.39)
DefaultBrainStem	RACE_ETHNICITYAsian	0.0787804	0.159436	0.494119	0.62127		-0.00253209	0.87388	1	1.93978	0.370205	0.542892	0.125448	155 (6.39)
DefaultBrainStem	RACE_ETHNICITYOther	-0.0216159	0.0750688	-0.287948	0.773413		-0.00253209	0.930927	1	1.93978	0.370205	0.542892	0.125448	155 (6.39)
DefaultBrainStem	bipolar_II_ypresent	0.0139234	0.179623	0.0775145	0.938221		-0.00253209	0.983686	1	1.93978	0.370205	0.542892	0.125448	155 (6.39)
DefaultBrainStem	irritability_ypresent	-0.00670069	0.0903747	-0.0741434	0.940903		-0.00253209	0.983686	1	1.93978	0.370205	0.542892	0.125448	155 (6.39)
DefaultBrainStem	depressed_mood_ypresent	0.0595395	0.0736166	0.808778	0.418728		-0.00253209	0.788557	1	1.93978	0.370205	0.542892	0.125448	155 (6.39)
DefaultLeftHippocampus	(Intercept)	0.0918141	0.0344484	2.66526	0.00774765	**	0.0106696	0.0902373	1	2.01771	0.0201949	0.886994	0.00171989	156 (6.44)
DefaultLeftHippocampus	anhedonia_ypresent	-0.195479	0.0784672	-2.49122	0.0128019	*	0.0106696	0.129015	1	2.01771	0.0201949	0.886994	0.00171989	156 (6.44)
DefaultLeftHippocampus	INTERVIEW_AGE	-0.0188709	0.0209322	-0.901524	0.367406		0.0106696	0.755922	1	2.01771	0.0201949	0.886994	0.00171989	156 (6.44)
DefaultLeftHippocampus	SEXFemale	-0.0940566	0.0419496	-2.24213	0.0250496	*	0.0106696	0.200278	1	2.01771	0.0201949	0.886994	0.00171989	156 (6.44)
DefaultLeftHippocampus	RACE_ETHNICITYBlack	-0.300473	0.0750482	-4.00373	6.43649e-05	***	0.0106696	0.00270815	0.216652	2.01771	0.0201949	0.886994	0.00171989	156 (6.44)
DefaultLeftHippocampus	RACE_ETHNICITYHispanic	-0.00110584	0.0537902	-0.0205584	0.9836		0.0106696	0.994831	1	2.01771	0.0201949	0.886994	0.00171989	156 (6.44)
DefaultLeftHippocampus	RACE_ETHNICITYAsian	0.00462808	0.157947	0.0293015	0.976627		0.0106696	0.993454	1	2.01771	0.0201949	0.886994	0.00171989	156 (6.44)
DefaultLeftHippocampus	RACE_ETHNICITYOther	-0.123499	0.0735077	-1.68008	0.0930798		0.0106696	0.405951	1	2.01771	0.0201949	0.886994	0.00171989	156 (6.44)
DefaultLeftHippocampus	bipolar_II_ypresent	-0.0376525	0.186616	-0.201765	0.840119		0.0106696	0.955117	1	2.01771	0.0201949	0.886994	0.00171989	156 (6.44)
DefaultLeftHippocampus	irritability_ypresent	0.0498363	0.0894105	0.557388	0.577318		0.0106696	0.850768	1	2.01771	0.0201949	0.886994	0.00171989	156 (6.44)
DefaultLeftHippocampus	depressed_mood_ypresent	0.0694363	0.0726616	0.955613	0.33937		0.0106696	0.736506	1	2.01771	0.0201949	0.886994	0.00171989	156 (6.44)
DefaultLeftAmygdala	(Intercept)	0.0290061	0.0348518	0.832271	0.405345		-5.9588e-05	0.783253	1	1.92783	1.44195	0.229824	0.0570485	173 (7.14)
DefaultLeftAmygdala	anhedonia_ypresent	0.0552378	0.0796384	0.693607	0.488		-5.9588e-05	0.817736	1	1.92783	1.44195	0.229824	0.0570485	173 (7.14)
DefaultLeftAmygdala	INTERVIEW_AGE	-0.0313531	0.0212822	-1.47321	0.140835		-5.9588e-05	0.516729	1	1.92783	1.44195	0.229824	0.0570485	173 (7.14)
DefaultLeftAmygdala	SEXFemale	-0.0110348	0.0424804	-0.259762	0.795071		-5.9588e-05	0.937105	1	1.92783	1.44195	0.229824	0.0570485	173 (7.14)
DefaultLeftAmygdala	RACE_ETHNICITYBlack	0.0339599	0.0766615	0.442985	0.657819		-5.9588e-05	0.893926	1	1.92783	1.44195	0.229824	0.0570485	173 (7.14)
DefaultLeftAmygdala	RACE_ETHNICITYHispanic	-0.0966635	0.0543463	-1.77866	0.0754312		-5.9588e-05	0.368507	1	1.92783	1.44195	0.229824	0.0570485	173 (7.14)
DefaultLeftAmygdala	RACE_ETHNICITYAsian	-0.179954	0.159038	-1.13152	0.257957		-5.9588e-05	0.673705	1	1.92783	1.44195	0.229824	0.0570485	173 (7.14)
DefaultLeftAmygdala	RACE_ETHNICITYOther	-0.0197131	0.0757036	-0.260399	0.79458		-5.9588e-05	0.937105	1	1.92783	1.44195	0.229824	0.0570485	173 (7.14)
DefaultLeftAmygdala	bipolar_II_ypresent	0.0710665	0.192585	0.369013	0.712153		-5.9588e-05	0.911806	1	1.92783	1.44195	0.229824	0.0570485	173 (7.14)
DefaultLeftAmygdala	irritability_ypresent	-0.153254	0.0910905	-1.68244	0.0926228		-5.9588e-05	0.405951	1	1.92783	1.44195	0.229824	0.0570485	173 (7.14)
DefaultLeftAmygdala	depressed_mood_ypresent	0.0344795	0.073495	0.469141	0.639014		-5.9588e-05	0.8839	1	1.92783	1.44195	0.229824	0.0570485	173 (7.14)
DefaultLeftAccumbensArea	(Intercept)	0.0708602	0.0342863	2.06672	0.0388725	*	0.0101957	0.255144	1	2.08992	0.911243	0.339785	0.0977257	116 (4.79)
DefaultLeftAccumbensArea	anhedonia_ypresent	-0.0342069	0.0772284	-0.442931	0.657857		0.0101957	0.893926	1	2.08992	0.911243	0.339785	0.0977257	116 (4.79)
DefaultLeftAccumbensArea	INTERVIEW_AGE	-0.0124078	0.0207771	-0.597185	0.550443		0.0101957	0.841222	1	2.08992	0.911243	0.339785	0.0977257	116 (4.79)
DefaultLeftAccumbensArea	SEXFemale	0.0351514	0.041829	0.840361	0.400794		0.0101957	0.779604	1	2.08992	0.911243	0.339785	0.0977257	116 (4.79)
DefaultLeftAccumbensArea	RACE_ETHNICITYBlack	-0.360942	0.0748141	-4.82453	1.49541e-06	***	0.0101957	0.000125839	0.00503356	2.08992	0.911243	0.339785	0.0977257	116 (4.79)
DefaultLeftAccumbensArea	RACE_ETHNICITYHispanic	-0.162502	0.0539923	-3.00972	0.00264333	**	0.0101957	0.0440467	1	2.08992	0.911243	0.339785	0.0977257	116 (4.79)
DefaultLeftAccumbensArea	RACE_ETHNICITYAsian	0.0267315	0.160164	0.166901	0.867463		0.0101957	0.963198	1	2.08992	0.911243	0.339785	0.0977257	116 (4.79)
DefaultLeftAccumbensArea	RACE_ETHNICITYOther	-0.132349	0.0736712	-1.79648	0.0725489		0.0101957	0.359646	1	2.08992	0.911243	0.339785	0.0977257	116 (4.79)
DefaultLeftAccumbensArea	bipolar_II_ypresent	0.146346	0.177853	0.822846	0.410681		0.0101957	0.78657	1	2.08992	0.911243	0.339785	0.0977257	116 (4.79)
DefaultLeftAccumbensArea	irritability_ypresent	-0.0951577	0.0892137	-1.06663	0.286253		0.0101957	0.696031	1	2.08992	0.911243	0.339785	0.0977257	116 (4.79)
DefaultLeftAccumbensArea	depressed_mood_ypresent	-0.0377972	0.072913	-0.518388	0.604237		0.0101957	0.862611	1	2.08992	0.911243	0.339785	0.0977257	116 (4.79)
DefaultLeftVentraldc	(Intercept)	0.036361	0.034568	1.05187	0.292972		0.00185689	0.702381	1	2.02877	0.651989	0.419402	0.13005	119 (4.91)
DefaultLeftVentraldc	anhedonia_ypresent	-0.135539	0.0782725	-1.73163	0.0834747		0.00185689	0.389163	1	2.02877	0.651989	0.419402	0.13005	119 (4.91)
DefaultLeftVentraldc	INTERVIEW_AGE	-0.0045883	0.0209096	-0.219435	0.82633		0.00185689	0.949894	1	2.02877	0.651989	0.419402	0.13005	119 (4.91)
DefaultLeftVentraldc	SEXFemale	0.0120718	0.0420972	0.286762	0.774321		0.00185689	0.930927	1	2.02877	0.651989	0.419402	0.13005	119 (4.91)
DefaultLeftVentraldc	RACE_ETHNICITYBlack	-0.150564	0.075844	-1.98518	0.0472434	*	0.00185689	0.28601	1	2.02877	0.651989	0.419402	0.13005	119 (4.91)
DefaultLeftVentraldc	RACE_ETHNICITYHispanic	-0.00225899	0.0539741	-0.0418532	0.966619		0.00185689	0.990814	1	2.02877	0.651989	0.419402	0.13005	119 (4.91)
DefaultLeftVentraldc	RACE_ETHNICITYAsian	-0.0587	0.160991	-0.364616	0.715432		0.00185689	0.911806	1	2.02877	0.651989	0.419402	0.13005	119 (4.91)
DefaultLeftVentraldc	RACE_ETHNICITYOther	-0.0586953	0.0740575	-0.792564	0.428114		0.00185689	0.793725	1	2.02877	0.651989	0.419402	0.13005	119 (4.91)
DefaultLeftVentraldc	bipolar_II_ypresent	0.305368	0.181305	1.68428	0.0922645		0.00185689	0.405951	1	2.02877	0.651989	0.419402	0.13005	119 (4.91)
DefaultLeftVentraldc	irritability_ypresent	-0.0974793	0.0899758	-1.0834	0.278747		0.00185689	0.690522	1	2.02877	0.651989	0.419402	0.13005	119 (4.91)
DefaultLeftVentraldc	depressed_mood_ypresent	-0.0839661	0.0727973	-1.15342	0.248857		0.00185689	0.668517	1	2.02877	0.651989	0.419402	0.13005	119 (4.91)
DefaultRightCerebellumCortex	(Intercept)	-0.0174119	0.0346127	-0.50305	0.614978		-0.00150136	0.869291	1	1.95815	1.23842	0.265775	0.0284335	138 (5.69)
DefaultRightCerebellumCortex	anhedonia_ypresent	0.0964903	0.0777343	1.24128	0.214629		-0.00150136	0.623332	1	1.95815	1.23842	0.265775	0.0284335	138 (5.69)
DefaultRightCerebellumCortex	INTERVIEW_AGE	0.00546322	0.0211248	0.258617	0.795954		-0.00150136	0.937105	1	1.95815	1.23842	0.265775	0.0284335	138 (5.69)
DefaultRightCerebellumCortex	SEXFemale	0.0518598	0.0421194	1.23126	0.218354		-0.00150136	0.629317	1	1.95815	1.23842	0.265775	0.0284335	138 (5.69)
DefaultRightCerebellumCortex	RACE_ETHNICITYBlack	0.0267093	0.0763697	0.349737	0.726569		-0.00150136	0.913514	1	1.95815	1.23842	0.265775	0.0284335	138 (5.69)
DefaultRightCerebellumCortex	RACE_ETHNICITYHispanic	-0.0628397	0.0541198	-1.16112	0.245715		-0.00150136	0.665268	1	1.95815	1.23842	0.265775	0.0284335	138 (5.69)
DefaultRightCerebellumCortex	RACE_ETHNICITYAsian	-0.00457479	0.160904	-0.0284318	0.97732		-0.00150136	0.993454	1	1.95815	1.23842	0.265775	0.0284335	138 (5.69)
DefaultRightCerebellumCortex	RACE_ETHNICITYOther	0.0363065	0.0736502	0.492958	0.62209		-0.00150136	0.874303	1	1.95815	1.23842	0.265775	0.0284335	138 (5.69)
DefaultRightCerebellumCortex	bipolar_II_ypresent	0.0769474	0.187709	0.409929	0.681897		-0.00150136	0.902897	1	1.95815	1.23842	0.265775	0.0284335	138 (5.69)
DefaultRightCerebellumCortex	irritability_ypresent	-0.0546985	0.0887354	-0.616423	0.537677		-0.00150136	0.837231	1	1.95815	1.23842	0.265775	0.0284335	138 (5.69)
DefaultRightCerebellumCortex	depressed_mood_ypresent	-0.0724105	0.072636	-0.996895	0.318921		-0.00150136	0.719541	1	1.95815	1.23842	0.265775	0.0284335	138 (5.69)
DefaultRightThalamusProper	(Intercept)	0.0713382	0.0348196	2.0488	0.0405974	*	0.0030736	0.263296	1	1.9985	0.204263	0.651302	0.128164	155 (6.39)
DefaultRightThalamusProper	anhedonia_ypresent	0.0218574	0.0784198	0.278723	0.780483		0.0030736	0.931928	1	1.9985	0.204263	0.651302	0.128164	155 (6.39)
DefaultRightThalamusProper	INTERVIEW_AGE	-0.0300717	0.0210101	-1.4313	0.152484		0.0030736	0.531876	1	1.9985	0.204263	0.651302	0.128164	155 (6.39)
DefaultRightThalamusProper	SEXFemale	-0.0725969	0.0423868	-1.71272	0.0869008		0.0030736	0.39689	1	1.9985	0.204263	0.651302	0.128164	155 (6.39)
DefaultRightThalamusProper	RACE_ETHNICITYBlack	-0.0292676	0.0765342	-0.382412	0.702192		0.0030736	0.909758	1	1.9985	0.204263	0.651302	0.128164	155 (6.39)
DefaultRightThalamusProper	RACE_ETHNICITYHispanic	-0.115434	0.0541202	-2.13291	0.0330397	*	0.0030736	0.232174	1	1.9985	0.204263	0.651302	0.128164	155 (6.39)
DefaultRightThalamusProper	RACE_ETHNICITYAsian	-0.165112	0.162875	-1.01373	0.31082		0.0030736	0.716098	1	1.9985	0.204263	0.651302	0.128164	155 (6.39)
DefaultRightThalamusProper	RACE_ETHNICITYOther	-0.141079	0.0756716	-1.86436	0.0624003		0.0030736	0.334458	1	1.9985	0.204263	0.651302	0.128164	155 (6.39)
DefaultRightThalamusProper	bipolar_II_ypresent	-0.414363	0.183585	-2.25706	0.0240994	*	0.0030736	0.197308	1	1.9985	0.204263	0.651302	0.128164	155 (6.39)
DefaultRightThalamusProper	irritability_ypresent	0.0565132	0.0897121	0.62994	0.528798		0.0030736	0.834474	1	1.9985	0.204263	0.651302	0.128164	155 (6.39)
DefaultRightThalamusProper	depressed_mood_ypresent	0.0598598	0.0736279	0.813004	0.416301		0.0030736	0.788557	1	1.9985	0.204263	0.651302	0.128164	155 (6.39)
DefaultRightCaudate	(Intercept)	-0.0138652	0.0348047	-0.398373	0.690393		0.00136681	0.905477	1	2.02892	0.284897	0.593509	0.0817836	157 (6.48)
DefaultRightCaudate	anhedonia_ypresent	-0.139204	0.0786909	-1.769	0.0770287		0.00136681	0.373213	1	2.02892	0.284897	0.593509	0.0817836	157 (6.48)
DefaultRightCaudate	INTERVIEW_AGE	0.0326275	0.021015	1.55258	0.120663		0.00136681	0.47555	1	2.02892	0.284897	0.593509	0.0817836	157 (6.48)
DefaultRightCaudate	SEXFemale	0.0639401	0.0423429	1.51005	0.13117		0.00136681	0.498326	1	2.02892	0.284897	0.593509	0.0817836	157 (6.48)
DefaultRightCaudate	RACE_ETHNICITYBlack	-0.0482042	0.0764579	-0.630467	0.528453		0.00136681	0.834474	1	2.02892	0.284897	0.593509	0.0817836	157 (6.48)
DefaultRightCaudate	RACE_ETHNICITYHispanic	0.0304804	0.0544122	0.560176	0.575415		0.00136681	0.850162	1	2.02892	0.284897	0.593509	0.0817836	157 (6.48)
DefaultRightCaudate	RACE_ETHNICITYAsian	-0.0569613	0.157164	-0.362432	0.717063		0.00136681	0.912527	1	2.02892	0.284897	0.593509	0.0817836	157 (6.48)
DefaultRightCaudate	RACE_ETHNICITYOther	-0.0815819	0.0745473	-1.09436	0.273912		0.00136681	0.686002	1	2.02892	0.284897	0.593509	0.0817836	157 (6.48)
DefaultRightCaudate	bipolar_II_ypresent	0.352579	0.182237	1.93473	0.0531484		0.00136681	0.304766	1	2.02892	0.284897	0.593509	0.0817836	157 (6.48)
DefaultRightCaudate	irritability_ypresent	-0.0111436	0.0898337	-0.124047	0.901289		0.00136681	0.973288	1	2.02892	0.284897	0.593509	0.0817836	157 (6.48)
DefaultRightCaudate	depressed_mood_ypresent	-0.0267338	0.0735743	-0.363357	0.716372		0.00136681	0.911993	1	2.02892	0.284897	0.593509	0.0817836	157 (6.48)
DefaultRightPutamen	(Intercept)	0.00680265	0.0344778	0.197305	0.843606		4.24561e-05	0.957054	1	2.03557	4.78422	0.0287217	0.00921572	151 (6.23)
DefaultRightPutamen	anhedonia_ypresent	-0.0598882	0.0788122	-0.759885	0.447403		4.24561e-05	0.799591	1	2.03557	4.78422	0.0287217	0.00921572	151 (6.23)
DefaultRightPutamen	INTERVIEW_AGE	0.010696	0.0210085	0.509126	0.610714		4.24561e-05	0.868246	1	2.03557	4.78422	0.0287217	0.00921572	151 (6.23)
DefaultRightPutamen	SEXFemale	0.0238663	0.0421322	0.566463	0.571135		4.24561e-05	0.84876	1	2.03557	4.78422	0.0287217	0.00921572	151 (6.23)
DefaultRightPutamen	RACE_ETHNICITYBlack	-0.0816125	0.0764722	-1.06722	0.285987		4.24561e-05	0.696031	1	2.03557	4.78422	0.0287217	0.00921572	151 (6.23)
DefaultRightPutamen	RACE_ETHNICITYHispanic	-0.0403962	0.0541461	-0.746059	0.455709		4.24561e-05	0.803894	1	2.03557	4.78422	0.0287217	0.00921572	151 (6.23)
DefaultRightPutamen	RACE_ETHNICITYAsian	0.0466561	0.160674	0.290377	0.771554		4.24561e-05	0.930303	1	2.03557	4.78422	0.0287217	0.00921572	151 (6.23)
DefaultRightPutamen	RACE_ETHNICITYOther	-0.0813123	0.0741715	-1.09627	0.273076		4.24561e-05	0.685583	1	2.03557	4.78422	0.0287217	0.00921572	151 (6.23)
DefaultRightPutamen	bipolar_II_ypresent	-0.0789127	0.179357	-0.439977	0.659996		4.24561e-05	0.893926	1	2.03557	4.78422	0.0287217	0.00921572	151 (6.23)
DefaultRightPutamen	irritability_ypresent	-0.113245	0.0905842	-1.25016	0.211369		4.24561e-05	0.62098	1	2.03557	4.78422	0.0287217	0.00921572	151 (6.23)
DefaultRightPutamen	depressed_mood_ypresent	0.171696	0.0731168	2.34824	0.018948	*	4.24561e-05	0.167839	1	2.03557	4.78422	0.0287217	0.00921572	151 (6.23)
DefaultRightPallidum	(Intercept)	0.03635	0.0343324	1.05877	0.289819		0.00141413	0.700276	1	2.0069	1.85513	0.173188	0.0444488	128 (5.28)
DefaultRightPallidum	anhedonia_ypresent	-0.0229434	0.0784782	-0.292353	0.770043		0.00141413	0.92973	1	2.0069	1.85513	0.173188	0.0444488	128 (5.28)
DefaultRightPallidum	INTERVIEW_AGE	0.0131526	0.0208773	0.629997	0.52876		0.00141413	0.834474	1	2.0069	1.85513	0.173188	0.0444488	128 (5.28)
DefaultRightPallidum	SEXFemale	-0.0259537	0.0420132	-0.617749	0.536802		0.00141413	0.837231	1	2.0069	1.85513	0.173188	0.0444488	128 (5.28)
DefaultRightPallidum	RACE_ETHNICITYBlack	-0.245934	0.0758333	-3.24309	0.00119944	**	0.00141413	0.0263878	1	2.0069	1.85513	0.173188	0.0444488	128 (5.28)
DefaultRightPallidum	RACE_ETHNICITYHispanic	0.00926803	0.0538593	0.172079	0.863391		0.00141413	0.962264	1	2.0069	1.85513	0.173188	0.0444488	128 (5.28)
DefaultRightPallidum	RACE_ETHNICITYAsian	0.0645383	0.158866	0.406244	0.684601		0.00141413	0.902897	1	2.0069	1.85513	0.173188	0.0444488	128 (5.28)
DefaultRightPallidum	RACE_ETHNICITYOther	-0.0420221	0.0737946	-0.569447	0.569109		0.00141413	0.847619	1	2.0069	1.85513	0.173188	0.0444488	128 (5.28)
DefaultRightPallidum	bipolar_II_ypresent	-0.104371	0.18165	-0.574571	0.565638		0.00141413	0.846947	1	2.0069	1.85513	0.173188	0.0444488	128 (5.28)
DefaultRightPallidum	irritability_ypresent	0.0148603	0.0910157	0.163271	0.870319		0.00141413	0.963763	1	2.0069	1.85513	0.173188	0.0444488	128 (5.28)
DefaultRightPallidum	depressed_mood_ypresent	0.019044	0.0735959	0.258765	0.79584		0.00141413	0.937105	1	2.0069	1.85513	0.173188	0.0444488	128 (5.28)
DefaultRightHippocampus	(Intercept)	0.00444612	0.0344613	0.129018	0.897355		-7.48831e-05	0.971418	1	1.96626	0.568163	0.45099	0.0092376	170 (7.01)
DefaultRightHippocampus	anhedonia_ypresent	-0.108696	0.0798941	-1.3605	0.173809		-7.48831e-05	0.569267	1	1.96626	0.568163	0.45099	0.0092376	170 (7.01)
DefaultRightHippocampus	INTERVIEW_AGE	0.0126143	0.0210779	0.598462	0.549592		-7.48831e-05	0.841222	1	1.96626	0.568163	0.45099	0.0092376	170 (7.01)
DefaultRightHippocampus	SEXFemale	0.0693753	0.0423284	1.63898	0.101358		-7.48831e-05	0.43023	1	1.96626	0.568163	0.45099	0.0092376	170 (7.01)
DefaultRightHippocampus	RACE_ETHNICITYBlack	-0.135105	0.0759465	-1.77895	0.0753835		-7.48831e-05	0.368507	1	1.96626	0.568163	0.45099	0.0092376	170 (7.01)
DefaultRightHippocampus	RACE_ETHNICITYHispanic	-0.0435786	0.0545872	-0.798331	0.424763		-7.48831e-05	0.792985	1	1.96626	0.568163	0.45099	0.0092376	170 (7.01)
DefaultRightHippocampus	RACE_ETHNICITYAsian	-0.13066	0.158834	-0.822621	0.410811		-7.48831e-05	0.78657	1	1.96626	0.568163	0.45099	0.0092376	170 (7.01)
DefaultRightHippocampus	RACE_ETHNICITYOther	-0.0340001	0.0744364	-0.456768	0.647882		-7.48831e-05	0.886846	1	1.96626	0.568163	0.45099	0.0092376	170 (7.01)
DefaultRightHippocampus	bipolar_II_ypresent	0.0943656	0.185146	0.509682	0.610324		-7.48831e-05	0.868246	1	1.96626	0.568163	0.45099	0.0092376	170 (7.01)
DefaultRightHippocampus	irritability_ypresent	0.00872739	0.091059	0.0958432	0.923654		-7.48831e-05	0.982081	1	1.96626	0.568163	0.45099	0.0092376	170 (7.01)
DefaultRightHippocampus	depressed_mood_ypresent	-0.0388291	0.0742561	-0.522908	0.60109		-7.48831e-05	0.861535	1	1.96626	0.568163	0.45099	0.0092376	170 (7.01)
DefaultRightAmygdala	(Intercept)	-0.0479348	0.035	-1.36957	0.170957		0.000153315	0.564762	1	2.04049	1.12616	0.288596	0.166313	138 (5.69)
DefaultRightAmygdala	anhedonia_ypresent	0.00340117	0.0787406	0.0431947	0.96555		0.000153315	0.990814	1	2.04049	1.12616	0.288596	0.166313	138 (5.69)
DefaultRightAmygdala	INTERVIEW_AGE	0.012283	0.0209951	0.585042	0.558578		0.000153315	0.844642	1	2.04049	1.12616	0.288596	0.166313	138 (5.69)
DefaultRightAmygdala	SEXFemale	0.0607731	0.0423534	1.43491	0.151452		0.000153315	0.530963	1	2.04049	1.12616	0.288596	0.166313	138 (5.69)
DefaultRightAmygdala	RACE_ETHNICITYBlack	0.00456334	0.0763768	0.0597477	0.952362		0.000153315	0.986919	1	2.04049	1.12616	0.288596	0.166313	138 (5.69)
DefaultRightAmygdala	RACE_ETHNICITYHispanic	0.0515243	0.0546106	0.943486	0.345533		0.000153315	0.740871	1	2.04049	1.12616	0.288596	0.166313	138 (5.69)
DefaultRightAmygdala	RACE_ETHNICITYAsian	-0.0040761	0.161249	-0.0252783	0.979835		0.000153315	0.993454	1	2.04049	1.12616	0.288596	0.166313	138 (5.69)
DefaultRightAmygdala	RACE_ETHNICITYOther	0.0676339	0.074711	0.905274	0.365416		0.000153315	0.75401	1	2.04049	1.12616	0.288596	0.166313	138 (5.69)
DefaultRightAmygdala	bipolar_II_ypresent	0.345613	0.181832	1.90073	0.0574631		0.000153315	0.318339	1	2.04049	1.12616	0.288596	0.166313	138 (5.69)
DefaultRightAmygdala	irritability_ypresent	0.0852792	0.0894612	0.953253	0.340563		0.000153315	0.737193	1	2.04049	1.12616	0.288596	0.166313	138 (5.69)
DefaultRightAmygdala	depressed_mood_ypresent	-0.123743	0.0736122	-1.68102	0.0928968		0.000153315	0.405951	1	2.04049	1.12616	0.288596	0.166313	138 (5.69)
DefaultRightAccumbensArea	(Intercept)	0.0315721	0.0347604	0.908276	0.363827		0.0016748	0.753626	1	1.95087	0.019472	0.889022	0.249873	108 (4.46)
DefaultRightAccumbensArea	anhedonia_ypresent	0.121282	0.0779867	1.55516	0.120045		0.0016748	0.474261	1	1.95087	0.019472	0.889022	0.249873	108 (4.46)
DefaultRightAccumbensArea	INTERVIEW_AGE	0.00569191	0.0208145	0.273458	0.784525		0.0016748	0.933114	1	1.95087	0.019472	0.889022	0.249873	108 (4.46)
DefaultRightAccumbensArea	SEXFemale	-0.0108288	0.0421661	-0.256812	0.797346		0.0016748	0.938282	1	1.95087	0.019472	0.889022	0.249873	108 (4.46)
DefaultRightAccumbensArea	RACE_ETHNICITYBlack	-0.168025	0.0771964	-2.1766	0.0296118	*	0.0016748	0.219128	1	1.95087	0.019472	0.889022	0.249873	108 (4.46)
DefaultRightAccumbensArea	RACE_ETHNICITYHispanic	-0.138392	0.0540865	-2.55872	0.0105692	*	0.0016748	0.114761	1	1.95087	0.019472	0.889022	0.249873	108 (4.46)
DefaultRightAccumbensArea	RACE_ETHNICITYAsian	-0.107403	0.16131	-0.665813	0.505597		0.0016748	0.824913	1	1.95087	0.019472	0.889022	0.249873	108 (4.46)
DefaultRightAccumbensArea	RACE_ETHNICITYOther	0.031856	0.0741394	0.429678	0.66747		0.0016748	0.896426	1	1.95087	0.019472	0.889022	0.249873	108 (4.46)
DefaultRightAccumbensArea	bipolar_II_ypresent	0.205217	0.178539	1.14942	0.250502		0.0016748	0.669729	1	1.95087	0.019472	0.889022	0.249873	108 (4.46)
DefaultRightAccumbensArea	irritability_ypresent	-0.0141216	0.0885864	-0.159411	0.873359		0.0016748	0.965111	1	1.95087	0.019472	0.889022	0.249873	108 (4.46)
DefaultRightAccumbensArea	depressed_mood_ypresent	0.0207885	0.0720094	0.288692	0.772843		0.0016748	0.930927	1	1.95087	0.019472	0.889022	0.249873	108 (4.46)
DefaultRightVentraldc	(Intercept)	0.0349762	0.0347079	1.00773	0.313693		0.000599354	0.717001	1	2.06461	0.791844	0.373543	0.0608541	147 (6.06)
DefaultRightVentraldc	anhedonia_ypresent	0.0136409	0.0780581	0.174753	0.861289		0.000599354	0.962264	1	2.06461	0.791844	0.373543	0.0608541	147 (6.06)
DefaultRightVentraldc	INTERVIEW_AGE	-0.0168245	0.0210985	-0.797426	0.425287		0.000599354	0.793001	1	2.06461	0.791844	0.373543	0.0608541	147 (6.06)
DefaultRightVentraldc	SEXFemale	-0.014136	0.0422592	-0.334507	0.738028		0.000599354	0.915877	1	2.06461	0.791844	0.373543	0.0608541	147 (6.06)
DefaultRightVentraldc	RACE_ETHNICITYBlack	-0.138213	0.0766179	-1.80392	0.071376		0.000599354	0.354702	1	2.06461	0.791844	0.373543	0.0608541	147 (6.06)
DefaultRightVentraldc	RACE_ETHNICITYHispanic	-0.0671913	0.0542071	-1.23953	0.215278		0.000599354	0.624678	1	2.06461	0.791844	0.373543	0.0608541	147 (6.06)
DefaultRightVentraldc	RACE_ETHNICITYAsian	-0.17837	0.160854	-1.10889	0.267594		0.000599354	0.681015	1	2.06461	0.791844	0.373543	0.0608541	147 (6.06)
DefaultRightVentraldc	RACE_ETHNICITYOther	-0.0607018	0.0748218	-0.811285	0.417287		0.000599354	0.788557	1	2.06461	0.791844	0.373543	0.0608541	147 (6.06)
DefaultRightVentraldc	bipolar_II_ypresent	-0.307689	0.177009	-1.73827	0.0822997		0.000599354	0.386361	1	2.06461	0.791844	0.373543	0.0608541	147 (6.06)
DefaultRightVentraldc	irritability_ypresent	-0.0472334	0.0900858	-0.524316	0.60011		0.000599354	0.861423	1	2.06461	0.791844	0.373543	0.0608541	147 (6.06)
DefaultRightVentraldc	depressed_mood_ypresent	0.124152	0.0731154	1.69802	0.0896408		0.000599354	0.4037	1	2.06461	0.791844	0.373543	0.0608541	147 (6.06)
DorsalAttentionLeftCerebellumCortex	(Intercept)	0.0494148	0.0345577	1.42992	0.152876		0.000757446	0.532141	1	1.97635	0.568498	0.450857	0.0543093	132 (5.45)
DorsalAttentionLeftCerebellumCortex	anhedonia_ypresent	0.00946803	0.0790686	0.119745	0.904696		0.000757446	0.974466	1	1.97635	0.568498	0.450857	0.0543093	132 (5.45)
DorsalAttentionLeftCerebellumCortex	INTERVIEW_AGE	-0.0129301	0.0210003	-0.615713	0.538145		0.000757446	0.837231	1	1.97635	0.568498	0.450857	0.0543093	132 (5.45)
DorsalAttentionLeftCerebellumCortex	SEXFemale	-0.031756	0.0420905	-0.75447	0.450645		0.000757446	0.801191	1	1.97635	0.568498	0.450857	0.0543093	132 (5.45)
DorsalAttentionLeftCerebellumCortex	RACE_ETHNICITYBlack	-0.142895	0.0753796	-1.89568	0.0581289		0.000757446	0.320232	1	1.97635	0.568498	0.450857	0.0543093	132 (5.45)
DorsalAttentionLeftCerebellumCortex	RACE_ETHNICITYHispanic	-0.0644077	0.0538912	-1.19514	0.232155		0.000757446	0.649674	1	1.97635	0.568498	0.450857	0.0543093	132 (5.45)
DorsalAttentionLeftCerebellumCortex	RACE_ETHNICITYAsian	0.134358	0.158932	0.845377	0.397989		0.000757446	0.777951	1	1.97635	0.568498	0.450857	0.0543093	132 (5.45)
DorsalAttentionLeftCerebellumCortex	RACE_ETHNICITYOther	-0.128152	0.0738118	-1.73619	0.0826645		0.000757446	0.386705	1	1.97635	0.568498	0.450857	0.0543093	132 (5.45)
DorsalAttentionLeftCerebellumCortex	bipolar_II_ypresent	0.209198	0.185131	1.13	0.258594		0.000757446	0.673705	1	1.97635	0.568498	0.450857	0.0543093	132 (5.45)
DorsalAttentionLeftCerebellumCortex	irritability_ypresent	-0.118051	0.0904828	-1.30468	0.192133		0.000757446	0.592778	1	1.97635	0.568498	0.450857	0.0543093	132 (5.45)
DorsalAttentionLeftCerebellumCortex	depressed_mood_ypresent	0.0611182	0.073018	0.837029	0.402664		0.000757446	0.780728	1	1.97635	0.568498	0.450857	0.0543093	132 (5.45)
DorsalAttentionLeftThalamusProper	(Intercept)	-0.00252712	0.0350155	-0.0721714	0.942472		0.00300316	0.983686	1	1.9847	2.13791	0.143698	0.189905	166 (6.85)
DorsalAttentionLeftThalamusProper	anhedonia_ypresent	0.0930831	0.0796097	1.16924	0.24243		0.00300316	0.660209	1	1.9847	2.13791	0.143698	0.189905	166 (6.85)
DorsalAttentionLeftThalamusProper	INTERVIEW_AGE	-0.00308503	0.0210683	-0.14643	0.883595		0.00300316	0.967555	1	1.9847	2.13791	0.143698	0.189905	166 (6.85)
DorsalAttentionLeftThalamusProper	SEXFemale	0.0437762	0.0425988	1.02764	0.304231		0.00300316	0.710153	1	1.9847	2.13791	0.143698	0.189905	166 (6.85)
DorsalAttentionLeftThalamusProper	RACE_ETHNICITYBlack	-0.109623	0.077875	-1.40768	0.159365		0.00300316	0.546257	1	1.9847	2.13791	0.143698	0.189905	166 (6.85)
DorsalAttentionLeftThalamusProper	RACE_ETHNICITYHispanic	0.0629723	0.0546559	1.15216	0.249379		0.00300316	0.668851	1	1.9847	2.13791	0.143698	0.189905	166 (6.85)
DorsalAttentionLeftThalamusProper	RACE_ETHNICITYAsian	-0.0323414	0.159283	-0.203044	0.839119		0.00300316	0.95486	1	1.9847	2.13791	0.143698	0.189905	166 (6.85)
DorsalAttentionLeftThalamusProper	RACE_ETHNICITYOther	-0.0386201	0.0754606	-0.511792	0.608847		0.00300316	0.867278	1	1.9847	2.13791	0.143698	0.189905	166 (6.85)
DorsalAttentionLeftThalamusProper	bipolar_II_ypresent	0.195655	0.183379	1.06695	0.28611		0.00300316	0.696031	1	1.9847	2.13791	0.143698	0.189905	166 (6.85)
DorsalAttentionLeftThalamusProper	irritability_ypresent	-0.0459775	0.0906769	-0.507047	0.612171		0.00300316	0.868246	1	1.9847	2.13791	0.143698	0.189905	166 (6.85)
DorsalAttentionLeftThalamusProper	depressed_mood_ypresent	-0.222763	0.0732454	-3.04132	0.00238262	**	0.00300316	0.0409403	1	1.9847	2.13791	0.143698	0.189905	166 (6.85)
DorsalAttentionLeftCaudate	(Intercept)	0.0582801	0.0347022	1.67944	0.0932045		0.00739593	0.405951	1	2.01173	0.382872	0.53607	0.137223	145 (5.98)
DorsalAttentionLeftCaudate	anhedonia_ypresent	-0.0946595	0.0782512	-1.20969	0.226525		0.00739593	0.640742	1	2.01173	0.382872	0.53607	0.137223	145 (5.98)
DorsalAttentionLeftCaudate	INTERVIEW_AGE	-0.0141886	0.0209577	-0.677011	0.498468		0.00739593	0.820494	1	2.01173	0.382872	0.53607	0.137223	145 (5.98)
DorsalAttentionLeftCaudate	SEXFemale	-0.123097	0.042238	-2.91437	0.00359895	**	0.00739593	0.0528998	1	2.01173	0.382872	0.53607	0.137223	145 (5.98)
DorsalAttentionLeftCaudate	RACE_ETHNICITYBlack	0.0419464	0.0766993	0.546894	0.584506		0.00739593	0.855179	1	2.01173	0.382872	0.53607	0.137223	145 (5.98)
DorsalAttentionLeftCaudate	RACE_ETHNICITYHispanic	0.132029	0.0541498	2.43822	0.014836	*	0.00739593	0.142309	1	2.01173	0.382872	0.53607	0.137223	145 (5.98)
DorsalAttentionLeftCaudate	RACE_ETHNICITYAsian	0.100249	0.158629	0.631975	0.527467		0.00739593	0.834474	1	2.01173	0.382872	0.53607	0.137223	145 (5.98)
DorsalAttentionLeftCaudate	RACE_ETHNICITYOther	-0.13964	0.0744484	-1.87567	0.0608295		0.00739593	0.330246	1	2.01173	0.382872	0.53607	0.137223	145 (5.98)
DorsalAttentionLeftCaudate	bipolar_II_ypresent	-0.00477889	0.176178	-0.0271253	0.978362		0.00739593	0.993454	1	2.01173	0.382872	0.53607	0.137223	145 (5.98)
DorsalAttentionLeftCaudate	irritability_ypresent	0.0307874	0.0893137	0.344711	0.730343		0.00739593	0.913514	1	2.01173	0.382872	0.53607	0.137223	145 (5.98)
DorsalAttentionLeftCaudate	depressed_mood_ypresent	-0.114909	0.0732051	-1.56968	0.116629		0.00739593	0.469955	1	2.01173	0.382872	0.53607	0.137223	145 (5.98)
DorsalAttentionLeftPutamen	(Intercept)	0.098819	0.0344053	2.87221	0.00411349	**	0.0146588	0.0576917	1	2.06081	4.58821	0.0321926	0.160221	112 (4.62)
DorsalAttentionLeftPutamen	anhedonia_ypresent	0.00079347	0.0763976	0.0103861	0.991714		0.0146588	0.997811	1	2.06081	4.58821	0.0321926	0.160221	112 (4.62)
DorsalAttentionLeftPutamen	INTERVIEW_AGE	-0.0550949	0.0207262	-2.65823	0.00790958	**	0.0146588	0.0914901	1	2.06081	4.58821	0.0321926	0.160221	112 (4.62)
DorsalAttentionLeftPutamen	SEXFemale	-0.221855	0.041788	-5.30906	1.20762e-07	***	0.0146588	1.5634e-05	0.000406485	2.06081	4.58821	0.0321926	0.160221	112 (4.62)
DorsalAttentionLeftPutamen	RACE_ETHNICITYBlack	0.0601562	0.0747535	0.804728	0.42106		0.0146588	0.790266	1	2.06081	4.58821	0.0321926	0.160221	112 (4.62)
DorsalAttentionLeftPutamen	RACE_ETHNICITYHispanic	-0.016174	0.0539802	-0.299628	0.764488		0.0146588	0.92697	1	2.06081	4.58821	0.0321926	0.160221	112 (4.62)
DorsalAttentionLeftPutamen	RACE_ETHNICITYAsian	0.10617	0.159994	0.66359	0.507019		0.0146588	0.825516	1	2.06081	4.58821	0.0321926	0.160221	112 (4.62)
DorsalAttentionLeftPutamen	RACE_ETHNICITYOther	-0.072142	0.0731374	-0.98639	0.324045		0.0146588	0.722309	1	2.06081	4.58821	0.0321926	0.160221	112 (4.62)
DorsalAttentionLeftPutamen	bipolar_II_ypresent	0.0497241	0.175212	0.283794	0.776594		0.0146588	0.930927	1	2.06081	4.58821	0.0321926	0.160221	112 (4.62)
DorsalAttentionLeftPutamen	irritability_ypresent	-0.0844889	0.0877743	-0.962571	0.335864		0.0146588	0.734755	1	2.06081	4.58821	0.0321926	0.160221	112 (4.62)
DorsalAttentionLeftPutamen	depressed_mood_ypresent	0.162298	0.0723584	2.24297	0.0249936	*	0.0146588	0.200278	1	2.06081	4.58821	0.0321926	0.160221	112 (4.62)
DorsalAttentionLeftPallidum	(Intercept)	-0.0141285	0.0343417	-0.411409	0.680811		-0.000673391	0.902897	1	2.048	1.36145	0.243286	0.0541519	106 (4.37)
DorsalAttentionLeftPallidum	anhedonia_ypresent	-0.112754	0.078419	-1.43785	0.150613		-0.000673391	0.530963	1	2.048	1.36145	0.243286	0.0541519	106 (4.37)
DorsalAttentionLeftPallidum	INTERVIEW_AGE	0.00997732	0.0209155	0.477029	0.633387		-0.000673391	0.880521	1	2.048	1.36145	0.243286	0.0541519	106 (4.37)
DorsalAttentionLeftPallidum	SEXFemale	0.058332	0.0418764	1.39296	0.163767		-0.000673391	0.551793	1	2.048	1.36145	0.243286	0.0541519	106 (4.37)
DorsalAttentionLeftPallidum	RACE_ETHNICITYBlack	-0.0151892	0.0754898	-0.201208	0.840553		-0.000673391	0.955135	1	2.048	1.36145	0.243286	0.0541519	106 (4.37)
DorsalAttentionLeftPallidum	RACE_ETHNICITYHispanic	-0.00417769	0.0536087	-0.0779294	0.937891		-0.000673391	0.983686	1	2.048	1.36145	0.243286	0.0541519	106 (4.37)
DorsalAttentionLeftPallidum	RACE_ETHNICITYAsian	-0.0231872	0.157161	-0.147538	0.88272		-0.000673391	0.967514	1	2.048	1.36145	0.243286	0.0541519	106 (4.37)
DorsalAttentionLeftPallidum	RACE_ETHNICITYOther	0.0763299	0.073505	1.03843	0.299178		-0.000673391	0.705577	1	2.048	1.36145	0.243286	0.0541519	106 (4.37)
DorsalAttentionLeftPallidum	bipolar_II_ypresent	0.0833473	0.190057	0.438538	0.661037		-0.000673391	0.894673	1	2.048	1.36145	0.243286	0.0541519	106 (4.37)
DorsalAttentionLeftPallidum	irritability_ypresent	-0.0307189	0.0889795	-0.345236	0.729948		-0.000673391	0.913514	1	2.048	1.36145	0.243286	0.0541519	106 (4.37)
DorsalAttentionLeftPallidum	depressed_mood_ypresent	-0.0823008	0.0721789	-1.14023	0.254308		-0.000673391	0.672955	1	2.048	1.36145	0.243286	0.0541519	106 (4.37)
DorsalAttentionBrainStem	(Intercept)	-0.072942	0.0343238	-2.12511	0.0336829	*	0.0167449	0.234249	1	2.02915	0.0469336	0.828488	0.182806	100 (4.13)
DorsalAttentionBrainStem	anhedonia_ypresent	-0.0814392	0.0765716	-1.06357	0.287635		0.0167449	0.696031	1	2.02915	0.0469336	0.828488	0.182806	100 (4.13)
DorsalAttentionBrainStem	INTERVIEW_AGE	0.00568932	0.0206183	0.275936	0.782622		0.0167449	0.932828	1	2.02915	0.0469336	0.828488	0.182806	100 (4.13)
DorsalAttentionBrainStem	SEXFemale	0.254042	0.0416586	6.09819	1.25359e-09	***	0.0167449	3.83598e-07	4.21958e-06	2.02915	0.0469336	0.828488	0.182806	100 (4.13)
DorsalAttentionBrainStem	RACE_ETHNICITYBlack	-0.159633	0.0751042	-2.12549	0.0336513	*	0.0167449	0.234249	1	2.02915	0.0469336	0.828488	0.182806	100 (4.13)
DorsalAttentionBrainStem	RACE_ETHNICITYHispanic	-0.113303	0.0534893	-2.11823	0.034262	*	0.0167449	0.236809	1	2.02915	0.0469336	0.828488	0.182806	100 (4.13)
DorsalAttentionBrainStem	RACE_ETHNICITYAsian	-0.0602888	0.157921	-0.381765	0.702671		0.0167449	0.909758	1	2.02915	0.0469336	0.828488	0.182806	100 (4.13)
DorsalAttentionBrainStem	RACE_ETHNICITYOther	-0.0817317	0.0743705	-1.09898	0.271891		0.0167449	0.684507	1	2.02915	0.0469336	0.828488	0.182806	100 (4.13)
DorsalAttentionBrainStem	bipolar_II_ypresent	0.109349	0.179142	0.610404	0.541654		0.0167449	0.837231	1	2.02915	0.0469336	0.828488	0.182806	100 (4.13)
DorsalAttentionBrainStem	irritability_ypresent	0.0347279	0.0885462	0.392201	0.694946		0.0167449	0.907014	1	2.02915	0.0469336	0.828488	0.182806	100 (4.13)
DorsalAttentionBrainStem	depressed_mood_ypresent	-0.0511241	0.0725375	-0.704796	0.481008		0.0167449	0.813385	1	2.02915	0.0469336	0.828488	0.182806	100 (4.13)
DorsalAttentionLeftHippocampus	(Intercept)	0.0384136	0.0339041	1.13301	0.257328		0.0123634	0.673705	1	2.06075	1.94417	0.163217	0	99 (4.08)
DorsalAttentionLeftHippocampus	anhedonia_ypresent	0.249694	0.0778355	3.20797	0.00135502	**	0.0123634	0.0281544	1	2.06075	1.94417	0.163217	0	99 (4.08)
DorsalAttentionLeftHippocampus	INTERVIEW_AGE	-0.0259181	0.0206711	-1.25383	0.21003		0.0123634	0.620931	1	2.06075	1.94417	0.163217	0	99 (4.08)
DorsalAttentionLeftHippocampus	SEXFemale	-0.178046	0.0413813	-4.30257	1.75847e-05	***	0.0123634	0.000910618	0.0591902	2.06075	1.94417	0.163217	0	99 (4.08)
DorsalAttentionLeftHippocampus	RACE_ETHNICITYBlack	0.126644	0.0739086	1.71353	0.0867499		0.0123634	0.39689	1	2.06075	1.94417	0.163217	0	99 (4.08)
DorsalAttentionLeftHippocampus	RACE_ETHNICITYHispanic	0.0468354	0.0531319	0.881493	0.378143		0.0123634	0.763647	1	2.06075	1.94417	0.163217	0	99 (4.08)
DorsalAttentionLeftHippocampus	RACE_ETHNICITYAsian	-0.0822619	0.157747	-0.521481	0.602082		0.0123634	0.861535	1	2.06075	1.94417	0.163217	0	99 (4.08)
DorsalAttentionLeftHippocampus	RACE_ETHNICITYOther	0.0195899	0.0727169	0.2694	0.787646		0.0123634	0.934779	1	2.06075	1.94417	0.163217	0	99 (4.08)
DorsalAttentionLeftHippocampus	bipolar_II_ypresent	-0.201769	0.186336	-1.08283	0.278999		0.0123634	0.690522	1	2.06075	1.94417	0.163217	0	99 (4.08)
DorsalAttentionLeftHippocampus	irritability_ypresent	-0.00999347	0.0893216	-0.111882	0.910927		0.0123634	0.977283	1	2.06075	1.94417	0.163217	0	99 (4.08)
DorsalAttentionLeftHippocampus	depressed_mood_ypresent	0.0803214	0.0728419	1.10268	0.27028		0.0123634	0.682583	1	2.06075	1.94417	0.163217	0	99 (4.08)
DorsalAttentionLeftAmygdala	(Intercept)	-0.00803702	0.0343449	-0.234009	0.814999		0.00245739	0.947439	1	2.01821	0.000767551	0.977898	0	132 (5.45)
DorsalAttentionLeftAmygdala	anhedonia_ypresent	0.0891829	0.077822	1.14599	0.251921		0.00245739	0.671923	1	2.01821	0.000767551	0.977898	0	132 (5.45)
DorsalAttentionLeftAmygdala	INTERVIEW_AGE	-0.0316974	0.0209508	-1.51295	0.130431		0.00245739	0.497204	1	2.01821	0.000767551	0.977898	0	132 (5.45)
DorsalAttentionLeftAmygdala	SEXFemale	0.0522443	0.0418786	1.24752	0.212336		0.00245739	0.621502	1	2.01821	0.000767551	0.977898	0	132 (5.45)
DorsalAttentionLeftAmygdala	RACE_ETHNICITYBlack	-0.0248704	0.0747819	-0.332572	0.739488		0.00245739	0.916464	1	2.01821	0.000767551	0.977898	0	132 (5.45)
DorsalAttentionLeftAmygdala	RACE_ETHNICITYHispanic	-0.129127	0.0539276	-2.39444	0.0167258	*	0.00245739	0.153404	1	2.01821	0.000767551	0.977898	0	132 (5.45)
DorsalAttentionLeftAmygdala	RACE_ETHNICITYAsian	-0.183535	0.156713	-1.17115	0.241661		0.00245739	0.660209	1	2.01821	0.000767551	0.977898	0	132 (5.45)
DorsalAttentionLeftAmygdala	RACE_ETHNICITYOther	-0.06457	0.0740138	-0.872405	0.383079		0.00245739	0.767625	1	2.01821	0.000767551	0.977898	0	132 (5.45)
DorsalAttentionLeftAmygdala	bipolar_II_ypresent	0.0597184	0.179013	0.333599	0.738713		0.00245739	0.916178	1	2.01821	0.000767551	0.977898	0	132 (5.45)
DorsalAttentionLeftAmygdala	irritability_ypresent	-0.00521894	0.0900408	-0.057962	0.953784		0.00245739	0.987827	1	2.01821	0.000767551	0.977898	0	132 (5.45)
DorsalAttentionLeftAmygdala	depressed_mood_ypresent	0.123206	0.0728311	1.69167	0.0908455		0.00245739	0.405951	1	2.01821	0.000767551	0.977898	0	132 (5.45)
DorsalAttentionLeftAccumbensArea	(Intercept)	-0.0123441	0.034231	-0.360612	0.718423		0.00984067	0.913514	1	2.01503	0.605644	0.436433	0.0628179	112 (4.62)
DorsalAttentionLeftAccumbensArea	anhedonia_ypresent	-0.209941	0.0773856	-2.71292	0.00671891	**	0.00984067	0.0825396	1	2.01503	0.605644	0.436433	0.0628179	112 (4.62)
DorsalAttentionLeftAccumbensArea	INTERVIEW_AGE	-0.0325298	0.0207331	-1.56898	0.11679		0.00984067	0.469955	1	2.01503	0.605644	0.436433	0.0628179	112 (4.62)
DorsalAttentionLeftAccumbensArea	SEXFemale	0.104712	0.0417146	2.51021	0.0121341	*	0.00984067	0.125672	1	2.01503	0.605644	0.436433	0.0628179	112 (4.62)
DorsalAttentionLeftAccumbensArea	RACE_ETHNICITYBlack	-0.227691	0.0746162	-3.05149	0.0023031	**	0.00984067	0.0403763	1	2.01503	0.605644	0.436433	0.0628179	112 (4.62)
DorsalAttentionLeftAccumbensArea	RACE_ETHNICITYHispanic	-0.055391	0.0535024	-1.0353	0.300638		0.00984067	0.705577	1	2.01503	0.605644	0.436433	0.0628179	112 (4.62)
DorsalAttentionLeftAccumbensArea	RACE_ETHNICITYAsian	0.0676952	0.158202	0.427904	0.668761		0.00984067	0.896703	1	2.01503	0.605644	0.436433	0.0628179	112 (4.62)
DorsalAttentionLeftAccumbensArea	RACE_ETHNICITYOther	-0.00862856	0.0735711	-0.117282	0.906647		0.00984067	0.975611	1	2.01503	0.605644	0.436433	0.0628179	112 (4.62)
DorsalAttentionLeftAccumbensArea	bipolar_II_ypresent	0.445363	0.181086	2.4594	0.01399	*	0.00984067	0.138909	1	2.01503	0.605644	0.436433	0.0628179	112 (4.62)
DorsalAttentionLeftAccumbensArea	irritability_ypresent	0.0408541	0.0890444	0.458806	0.646417		0.00984067	0.886288	1	2.01503	0.605644	0.436433	0.0628179	112 (4.62)
DorsalAttentionLeftAccumbensArea	depressed_mood_ypresent	0.0303721	0.0728419	0.41696	0.676747		0.00984067	0.900011	1	2.01503	0.605644	0.436433	0.0628179	112 (4.62)
DorsalAttentionLeftVentraldc	(Intercept)	0.0131002	0.0342976	0.381956	0.702529		0.0116955	0.909758	1	1.95914	0.0589422	0.808176	0.166244	94 (3.88)
DorsalAttentionLeftVentraldc	anhedonia_ypresent	-0.171216	0.0774293	-2.21126	0.0271153	*	0.0116955	0.209817	1	1.95914	0.0589422	0.808176	0.166244	94 (3.88)
DorsalAttentionLeftVentraldc	INTERVIEW_AGE	0.00623377	0.0207177	0.300891	0.763525		0.0116955	0.92697	1	1.95914	0.0589422	0.808176	0.166244	94 (3.88)
DorsalAttentionLeftVentraldc	SEXFemale	0.0379278	0.0417035	0.909464	0.3632		0.0116955	0.75336	1	1.95914	0.0589422	0.808176	0.166244	94 (3.88)
DorsalAttentionLeftVentraldc	RACE_ETHNICITYBlack	-0.327237	0.0746906	-4.38123	1.23264e-05	***	0.0116955	0.000696155	0.0414906	1.95914	0.0589422	0.808176	0.166244	94 (3.88)
DorsalAttentionLeftVentraldc	RACE_ETHNICITYHispanic	0.0703611	0.0536906	1.31049	0.19016		0.0116955	0.588847	1	1.95914	0.0589422	0.808176	0.166244	94 (3.88)
DorsalAttentionLeftVentraldc	RACE_ETHNICITYAsian	0.162363	0.158388	1.0251	0.305424		0.0116955	0.710966	1	1.95914	0.0589422	0.808176	0.166244	94 (3.88)
DorsalAttentionLeftVentraldc	RACE_ETHNICITYOther	-0.0478408	0.0739383	-0.647037	0.517672		0.0116955	0.82906	1	1.95914	0.0589422	0.808176	0.166244	94 (3.88)
DorsalAttentionLeftVentraldc	bipolar_II_ypresent	-0.0628979	0.1837	-0.342394	0.732085		0.0116955	0.913514	1	1.95914	0.0589422	0.808176	0.166244	94 (3.88)
DorsalAttentionLeftVentraldc	irritability_ypresent	0.191749	0.0893701	2.14557	0.0320112	*	0.0116955	0.228283	1	1.95914	0.0589422	0.808176	0.166244	94 (3.88)
DorsalAttentionLeftVentraldc	depressed_mood_ypresent	-0.0975774	0.0721582	-1.35227	0.17642		0.0116955	0.570524	1	1.95914	0.0589422	0.808176	0.166244	94 (3.88)
DorsalAttentionRightCerebellumCortex	(Intercept)	0.0519298	0.0346049	1.50065	0.133584		0.00597881	0.501835	1	2.05228	0.712552	0.398598	0.149841	133 (5.49)
DorsalAttentionRightCerebellumCortex	anhedonia_ypresent	-0.0540016	0.0784594	-0.688275	0.49135		0.00597881	0.817736	1	2.05228	0.712552	0.398598	0.149841	133 (5.49)
DorsalAttentionRightCerebellumCortex	INTERVIEW_AGE	0.0589392	0.0209082	2.81895	0.00485971	**	0.00597881	0.0651705	1	2.05228	0.712552	0.398598	0.149841	133 (5.49)
DorsalAttentionRightCerebellumCortex	SEXFemale	-0.144622	0.042178	-3.42886	0.000616893	***	0.00597881	0.0158509	1	2.05228	0.712552	0.398598	0.149841	133 (5.49)
DorsalAttentionRightCerebellumCortex	RACE_ETHNICITYBlack	0.0486727	0.076947	0.632548	0.527092		0.00597881	0.834474	1	2.05228	0.712552	0.398598	0.149841	133 (5.49)
DorsalAttentionRightCerebellumCortex	RACE_ETHNICITYHispanic	0.0748261	0.0540203	1.38515	0.166143		0.00597881	0.556455	1	2.05228	0.712552	0.398598	0.149841	133 (5.49)
DorsalAttentionRightCerebellumCortex	RACE_ETHNICITYAsian	0.190168	0.160634	1.18386	0.236593		0.00597881	0.655451	1	2.05228	0.712552	0.398598	0.149841	133 (5.49)
DorsalAttentionRightCerebellumCortex	RACE_ETHNICITYOther	0.013184	0.0749479	0.175909	0.860381		0.00597881	0.962264	1	2.05228	0.712552	0.398598	0.149841	133 (5.49)
DorsalAttentionRightCerebellumCortex	bipolar_II_ypresent	0.026595	0.186425	0.142658	0.886573		0.00597881	0.968583	1	2.05228	0.712552	0.398598	0.149841	133 (5.49)
DorsalAttentionRightCerebellumCortex	irritability_ypresent	-0.0428851	0.0904585	-0.474086	0.635484		0.00597881	0.882296	1	2.05228	0.712552	0.398598	0.149841	133 (5.49)
DorsalAttentionRightCerebellumCortex	depressed_mood_ypresent	-0.0101028	0.0734607	-0.137526	0.890627		0.00597881	0.969121	1	2.05228	0.712552	0.398598	0.149841	133 (5.49)
DorsalAttentionRightThalamusProper	(Intercept)	0.0287556	0.0348346	0.825489	0.409181		0.0123881	0.785475	1	1.98426	1.57567	0.209385	0.220164	146 (6.02)
DorsalAttentionRightThalamusProper	anhedonia_ypresent	-0.0515682	0.0774317	-0.665983	0.50549		0.0123881	0.824913	1	1.98426	1.57567	0.209385	0.220164	146 (6.02)
DorsalAttentionRightThalamusProper	INTERVIEW_AGE	0.030298	0.0208842	1.45076	0.146984		0.0123881	0.525211	1	1.98426	1.57567	0.209385	0.220164	146 (6.02)
DorsalAttentionRightThalamusProper	SEXFemale	-0.18429	0.0422381	-4.36312	1.3397e-05	***	0.0123881	0.000715781	0.0450942	1.98426	1.57567	0.209385	0.220164	146 (6.02)
DorsalAttentionRightThalamusProper	RACE_ETHNICITYBlack	0.21627	0.0773163	2.79722	0.00519802	**	0.0123881	0.0683458	1	1.98426	1.57567	0.209385	0.220164	146 (6.02)
DorsalAttentionRightThalamusProper	RACE_ETHNICITYHispanic	0.106711	0.0543106	1.96483	0.049556	*	0.0123881	0.295024	1	1.98426	1.57567	0.209385	0.220164	146 (6.02)
DorsalAttentionRightThalamusProper	RACE_ETHNICITYAsian	0.335939	0.156696	2.14389	0.0321479	*	0.0123881	0.228773	1	1.98426	1.57567	0.209385	0.220164	146 (6.02)
DorsalAttentionRightThalamusProper	RACE_ETHNICITYOther	0.177558	0.0746573	2.3783	0.0174749	*	0.0123881	0.157696	1	1.98426	1.57567	0.209385	0.220164	146 (6.02)
DorsalAttentionRightThalamusProper	bipolar_II_ypresent	0.000736974	0.18576	0.00396734	0.996835		0.0123881	0.999558	1	1.98426	1.57567	0.209385	0.220164	146 (6.02)
DorsalAttentionRightThalamusProper	irritability_ypresent	-0.0124365	0.088971	-0.139781	0.888845		0.0123881	0.969121	1	1.98426	1.57567	0.209385	0.220164	146 (6.02)
DorsalAttentionRightThalamusProper	depressed_mood_ypresent	-0.00410957	0.0721982	-0.0569206	0.954613		0.0123881	0.988382	1	1.98426	1.57567	0.209385	0.220164	146 (6.02)
DorsalAttentionRightCaudate	(Intercept)	-0.00281554	0.0342818	-0.0821295	0.934551		0.00487341	0.983338	1	1.94903	4.6269	0.0314743	0.0313547	123 (5.07)
DorsalAttentionRightCaudate	anhedonia_ypresent	-0.0800228	0.0778482	-1.02793	0.304089		0.00487341	0.710153	1	1.94903	4.6269	0.0314743	0.0313547	123 (5.07)
DorsalAttentionRightCaudate	INTERVIEW_AGE	-0.0677282	0.0207938	-3.25713	0.00114189	**	0.00487341	0.025624	1	1.94903	4.6269	0.0314743	0.0313547	123 (5.07)
DorsalAttentionRightCaudate	SEXFemale	0.0472276	0.0418801	1.12768	0.259571		0.00487341	0.674036	1	1.94903	4.6269	0.0314743	0.0313547	123 (5.07)
DorsalAttentionRightCaudate	RACE_ETHNICITYBlack	-0.143789	0.0753659	-1.90788	0.0565314		0.00487341	0.315563	1	1.94903	4.6269	0.0314743	0.0313547	123 (5.07)
DorsalAttentionRightCaudate	RACE_ETHNICITYHispanic	-0.0222902	0.0536889	-0.415174	0.678054		0.00487341	0.901394	1	1.94903	4.6269	0.0314743	0.0313547	123 (5.07)
DorsalAttentionRightCaudate	RACE_ETHNICITYAsian	0.0813047	0.156645	0.519039	0.603784		0.00487341	0.862611	1	1.94903	4.6269	0.0314743	0.0313547	123 (5.07)
DorsalAttentionRightCaudate	RACE_ETHNICITYOther	-0.0965599	0.0736053	-1.31186	0.189699		0.00487341	0.588503	1	1.94903	4.6269	0.0314743	0.0313547	123 (5.07)
DorsalAttentionRightCaudate	bipolar_II_ypresent	0.17461	0.181442	0.96235	0.335976		0.00487341	0.734755	1	1.94903	4.6269	0.0314743	0.0313547	123 (5.07)
DorsalAttentionRightCaudate	irritability_ypresent	0.113153	0.090208	1.25435	0.209841		0.00487341	0.620931	1	1.94903	4.6269	0.0314743	0.0313547	123 (5.07)
DorsalAttentionRightCaudate	depressed_mood_ypresent	0.0210684	0.0728937	0.28903	0.772585		0.00487341	0.930927	1	1.94903	4.6269	0.0314743	0.0313547	123 (5.07)
DorsalAttentionRightPutamen	(Intercept)	0.0262089	0.0343523	0.762944	0.445576		0.00869802	0.799591	1	1.98367	3.34894	0.0672485	0	142 (5.86)
DorsalAttentionRightPutamen	anhedonia_ypresent	-0.106005	0.0781129	-1.35708	0.17489		0.00869802	0.569707	1	1.98367	3.34894	0.0672485	0	142 (5.86)
DorsalAttentionRightPutamen	INTERVIEW_AGE	-0.0456359	0.0209265	-2.18077	0.0293027	*	0.00869802	0.218609	1	1.98367	3.34894	0.0672485	0	142 (5.86)
DorsalAttentionRightPutamen	SEXFemale	0.025272	0.0418499	0.603873	0.545988		0.00869802	0.839914	1	1.98367	3.34894	0.0672485	0	142 (5.86)
DorsalAttentionRightPutamen	RACE_ETHNICITYBlack	-0.139257	0.0743019	-1.87421	0.06103		0.00869802	0.3308	1	1.98367	3.34894	0.0672485	0	142 (5.86)
DorsalAttentionRightPutamen	RACE_ETHNICITYHispanic	-0.0329413	0.053843	-0.611804	0.540729		0.00869802	0.837231	1	1.98367	3.34894	0.0672485	0	142 (5.86)
DorsalAttentionRightPutamen	RACE_ETHNICITYAsian	-0.178692	0.158054	-1.13057	0.258355		0.00869802	0.673705	1	1.98367	3.34894	0.0672485	0	142 (5.86)
DorsalAttentionRightPutamen	RACE_ETHNICITYOther	-0.0996383	0.0735644	-1.35444	0.175732		0.00869802	0.570524	1	1.98367	3.34894	0.0672485	0	142 (5.86)
DorsalAttentionRightPutamen	bipolar_II_ypresent	0.728344	0.187492	3.88468	0.000105397	***	0.00869802	0.00407779	0.354768	1.98367	3.34894	0.0672485	0	142 (5.86)
DorsalAttentionRightPutamen	irritability_ypresent	-0.175763	0.0901389	-1.94992	0.051309		0.00869802	0.299317	1	1.98367	3.34894	0.0672485	0	142 (5.86)
DorsalAttentionRightPutamen	depressed_mood_ypresent	0.0506584	0.0727164	0.696658	0.486088		0.00869802	0.816861	1	1.98367	3.34894	0.0672485	0	142 (5.86)
DorsalAttentionRightPallidum	(Intercept)	0.0335254	0.0345704	0.96977	0.332265		0.00344523	0.730506	1	2.00965	4.50654	0.0337655	0.0545444	157 (6.48)
DorsalAttentionRightPallidum	anhedonia_ypresent	-0.0816523	0.0785059	-1.04008	0.298414		0.00344523	0.705577	1	2.00965	4.50654	0.0337655	0.0545444	157 (6.48)
DorsalAttentionRightPallidum	INTERVIEW_AGE	-0.00633855	0.0209789	-0.302139	0.762574		0.00344523	0.926458	1	2.00965	4.50654	0.0337655	0.0545444	157 (6.48)
DorsalAttentionRightPallidum	SEXFemale	-0.124706	0.0422599	-2.95093	0.00320079	**	0.00344523	0.0491597	1	2.00965	4.50654	0.0337655	0.0545444	157 (6.48)
DorsalAttentionRightPallidum	RACE_ETHNICITYBlack	0.0843063	0.0756752	1.11405	0.265375		0.00344523	0.680832	1	2.00965	4.50654	0.0337655	0.0545444	157 (6.48)
DorsalAttentionRightPallidum	RACE_ETHNICITYHispanic	0.130753	0.0543248	2.40688	0.0161695	*	0.00344523	0.150349	1	2.00965	4.50654	0.0337655	0.0545444	157 (6.48)
DorsalAttentionRightPallidum	RACE_ETHNICITYAsian	0.165233	0.158739	1.04091	0.298028		0.00344523	0.705577	1	2.00965	4.50654	0.0337655	0.0545444	157 (6.48)
DorsalAttentionRightPallidum	RACE_ETHNICITYOther	0.0475795	0.0746981	0.636958	0.524217		0.00344523	0.832371	1	2.00965	4.50654	0.0337655	0.0545444	157 (6.48)
DorsalAttentionRightPallidum	bipolar_II_ypresent	0.0974458	0.187344	0.520144	0.603014		0.00344523	0.862254	1	2.00965	4.50654	0.0337655	0.0545444	157 (6.48)
DorsalAttentionRightPallidum	irritability_ypresent	-0.0116065	0.0905846	-0.128129	0.898058		0.00344523	0.971418	1	2.00965	4.50654	0.0337655	0.0545444	157 (6.48)
DorsalAttentionRightPallidum	depressed_mood_ypresent	-0.0761485	0.0744956	-1.02219	0.306801		0.00344523	0.713554	1	2.00965	4.50654	0.0337655	0.0545444	157 (6.48)
DorsalAttentionRightHippocampus	(Intercept)	0.00910365	0.0348087	0.261534	0.793705		-0.00124022	0.937105	1	2.00747	0.406857	0.523569	0.142433	144 (5.94)
DorsalAttentionRightHippocampus	anhedonia_ypresent	-0.0272071	0.0789925	-0.344427	0.730557		-0.00124022	0.913514	1	2.00747	0.406857	0.523569	0.142433	144 (5.94)
DorsalAttentionRightHippocampus	INTERVIEW_AGE	0.00599956	0.0211018	0.284315	0.776195		-0.00124022	0.930927	1	2.00747	0.406857	0.523569	0.142433	144 (5.94)
DorsalAttentionRightHippocampus	SEXFemale	-0.0147587	0.0424059	-0.348034	0.727847		-0.00124022	0.913514	1	2.00747	0.406857	0.523569	0.142433	144 (5.94)
DorsalAttentionRightHippocampus	RACE_ETHNICITYBlack	-0.0455131	0.0773092	-0.588716	0.556111		-0.00124022	0.843675	1	2.00747	0.406857	0.523569	0.142433	144 (5.94)
DorsalAttentionRightHippocampus	RACE_ETHNICITYHispanic	0.045869	0.0545904	0.84024	0.400863		-0.00124022	0.779604	1	2.00747	0.406857	0.523569	0.142433	144 (5.94)
DorsalAttentionRightHippocampus	RACE_ETHNICITYAsian	0.135057	0.159418	0.847193	0.396977		-0.00124022	0.776927	1	2.00747	0.406857	0.523569	0.142433	144 (5.94)
DorsalAttentionRightHippocampus	RACE_ETHNICITYOther	-0.100014	0.0742147	-1.34763	0.177912		-0.00124022	0.571971	1	2.00747	0.406857	0.523569	0.142433	144 (5.94)
DorsalAttentionRightHippocampus	bipolar_II_ypresent	0.243319	0.176822	1.37607	0.168936		-0.00124022	0.560941	1	2.00747	0.406857	0.523569	0.142433	144 (5.94)
DorsalAttentionRightHippocampus	irritability_ypresent	-0.0813095	0.088461	-0.919157	0.358111		-0.00124022	0.750393	1	2.00747	0.406857	0.523569	0.142433	144 (5.94)
DorsalAttentionRightHippocampus	depressed_mood_ypresent	0.0324017	0.0732654	0.442251	0.658349		-0.00124022	0.893926	1	2.00747	0.406857	0.523569	0.142433	144 (5.94)
DorsalAttentionRightAmygdala	(Intercept)	0.0532065	0.0343309	1.54981	0.121324		0.00126074	0.476518	1	1.96462	1.75958	0.184677	0.066026	110 (4.54)
DorsalAttentionRightAmygdala	anhedonia_ypresent	0.0649182	0.0774101	0.838627	0.401766		0.00126074	0.779898	1	1.96462	1.75958	0.184677	0.066026	110 (4.54)
DorsalAttentionRightAmygdala	INTERVIEW_AGE	-0.028703	0.0208611	-1.37591	0.168982		0.00126074	0.560941	1	1.96462	1.75958	0.184677	0.066026	110 (4.54)
DorsalAttentionRightAmygdala	SEXFemale	-0.102035	0.0418661	-2.43717	0.0148778	*	0.00126074	0.142309	1	1.96462	1.75958	0.184677	0.066026	110 (4.54)
DorsalAttentionRightAmygdala	RACE_ETHNICITYBlack	0.0399707	0.0753706	0.530322	0.59594		0.00126074	0.86037	1	1.96462	1.75958	0.184677	0.066026	110 (4.54)
DorsalAttentionRightAmygdala	RACE_ETHNICITYHispanic	-0.0218467	0.0538164	-0.405949	0.684818		0.00126074	0.902897	1	1.96462	1.75958	0.184677	0.066026	110 (4.54)
DorsalAttentionRightAmygdala	RACE_ETHNICITYAsian	-0.0172407	0.158899	-0.108501	0.913608		0.00126074	0.977283	1	1.96462	1.75958	0.184677	0.066026	110 (4.54)
DorsalAttentionRightAmygdala	RACE_ETHNICITYOther	-0.0750099	0.0738794	-1.0153	0.310069		0.00126074	0.71571	1	1.96462	1.75958	0.184677	0.066026	110 (4.54)
DorsalAttentionRightAmygdala	bipolar_II_ypresent	0.203978	0.183972	1.10874	0.267656		0.00126074	0.681015	1	1.96462	1.75958	0.184677	0.066026	110 (4.54)
DorsalAttentionRightAmygdala	irritability_ypresent	-0.120093	0.0896718	-1.33925	0.18062		0.00126074	0.575704	1	1.96462	1.75958	0.184677	0.066026	110 (4.54)
DorsalAttentionRightAmygdala	depressed_mood_ypresent	0.0401143	0.0729758	0.549693	0.582583		0.00126074	0.85498	1	1.96462	1.75958	0.184677	0.066026	110 (4.54)
DorsalAttentionRightAccumbensArea	(Intercept)	0.0355175	0.0346129	1.02613	0.304937		-0.000522751	0.710814	1	2.02038	0.163342	0.686098	0.0874711	135 (5.57)
DorsalAttentionRightAccumbensArea	anhedonia_ypresent	-0.0457351	0.0778939	-0.587146	0.557164		-0.000522751	0.843675	1	2.02038	0.163342	0.686098	0.0874711	135 (5.57)
DorsalAttentionRightAccumbensArea	INTERVIEW_AGE	0.00977479	0.0210059	0.465336	0.641735		-0.000522751	0.884031	1	2.02038	0.163342	0.686098	0.0874711	135 (5.57)
DorsalAttentionRightAccumbensArea	SEXFemale	-0.00468623	0.042218	-0.111001	0.911626		-0.000522751	0.977283	1	2.02038	0.163342	0.686098	0.0874711	135 (5.57)
DorsalAttentionRightAccumbensArea	RACE_ETHNICITYBlack	-0.106993	0.0766318	-1.3962	0.16279		-0.000522751	0.550986	1	2.02038	0.163342	0.686098	0.0874711	135 (5.57)
DorsalAttentionRightAccumbensArea	RACE_ETHNICITYHispanic	-0.0419693	0.0543459	-0.772263	0.440039		-0.000522751	0.797577	1	2.02038	0.163342	0.686098	0.0874711	135 (5.57)
DorsalAttentionRightAccumbensArea	RACE_ETHNICITYAsian	0.0474868	0.159136	0.298404	0.765422		-0.000522751	0.927102	1	2.02038	0.163342	0.686098	0.0874711	135 (5.57)
DorsalAttentionRightAccumbensArea	RACE_ETHNICITYOther	0.0250539	0.0733398	0.341614	0.732673		-0.000522751	0.913514	1	2.02038	0.163342	0.686098	0.0874711	135 (5.57)
DorsalAttentionRightAccumbensArea	bipolar_II_ypresent	-0.0382751	0.192839	-0.198482	0.842686		-0.000522751	0.956332	1	2.02038	0.163342	0.686098	0.0874711	135 (5.57)
DorsalAttentionRightAccumbensArea	irritability_ypresent	-0.141299	0.0901474	-1.56743	0.117154		-0.000522751	0.470012	1	2.02038	0.163342	0.686098	0.0874711	135 (5.57)
DorsalAttentionRightAccumbensArea	depressed_mood_ypresent	-0.0519488	0.0725269	-0.716268	0.473899		-0.000522751	0.809069	1	2.02038	0.163342	0.686098	0.0874711	135 (5.57)
DorsalAttentionRightVentraldc	(Intercept)	-0.0561642	0.0348859	-1.60994	0.107551		0.0106007	0.445289	1	1.96788	0.040163	0.841162	0.177948	154 (6.35)
DorsalAttentionRightVentraldc	anhedonia_ypresent	-0.17037	0.0773296	-2.20317	0.0276836	*	0.0106007	0.211248	1	1.96788	0.040163	0.841162	0.177948	154 (6.35)
DorsalAttentionRightVentraldc	INTERVIEW_AGE	-0.0184638	0.0209582	-0.880983	0.37842		0.0106007	0.763647	1	1.96788	0.040163	0.841162	0.177948	154 (6.35)
DorsalAttentionRightVentraldc	SEXFemale	0.164483	0.0423123	3.88736	0.000104263	***	0.0106007	0.00407779	0.35095	1.96788	0.040163	0.841162	0.177948	154 (6.35)
DorsalAttentionRightVentraldc	RACE_ETHNICITYBlack	-0.142227	0.0766838	-1.85472	0.0637668		0.0106007	0.335623	1	1.96788	0.040163	0.841162	0.177948	154 (6.35)
DorsalAttentionRightVentraldc	RACE_ETHNICITYHispanic	-0.0376003	0.0543307	-0.692062	0.488969		0.0106007	0.817736	1	1.96788	0.040163	0.841162	0.177948	154 (6.35)
DorsalAttentionRightVentraldc	RACE_ETHNICITYAsian	-0.0990846	0.158571	-0.624861	0.532125		0.0106007	0.836197	1	1.96788	0.040163	0.841162	0.177948	154 (6.35)
DorsalAttentionRightVentraldc	RACE_ETHNICITYOther	0.0149698	0.0745066	0.200919	0.84078		0.0106007	0.955135	1	1.96788	0.040163	0.841162	0.177948	154 (6.35)
DorsalAttentionRightVentraldc	bipolar_II_ypresent	-0.376722	0.180101	-2.09173	0.0365745	*	0.0106007	0.247208	1	1.96788	0.040163	0.841162	0.177948	154 (6.35)
DorsalAttentionRightVentraldc	irritability_ypresent	0.219648	0.0899885	2.44085	0.0147291	*	0.0106007	0.142058	1	1.96788	0.040163	0.841162	0.177948	154 (6.35)
DorsalAttentionRightVentraldc	depressed_mood_ypresent	0.0305806	0.0730484	0.418635	0.675523		0.0106007	0.899095	1	1.96788	0.040163	0.841162	0.177948	154 (6.35)
FrontoParietalLeftCerebellumCortex	(Intercept)	0.00152397	0.0343442	0.0443734	0.964611		0.00465383	0.990814	1	2.03956	0.354524	0.551563	0	141 (5.82)
FrontoParietalLeftCerebellumCortex	anhedonia_ypresent	-0.0292892	0.0781194	-0.374929	0.707748		0.00465383	0.911806	1	2.03956	0.354524	0.551563	0	141 (5.82)
FrontoParietalLeftCerebellumCortex	INTERVIEW_AGE	0.035472	0.0209552	1.69275	0.0906401		0.00465383	0.405951	1	2.03956	0.354524	0.551563	0	141 (5.82)
FrontoParietalLeftCerebellumCortex	SEXFemale	-0.0478754	0.041936	-1.14163	0.253728		0.00465383	0.672955	1	2.03956	0.354524	0.551563	0	141 (5.82)
FrontoParietalLeftCerebellumCortex	RACE_ETHNICITYBlack	0.28316	0.0757272	3.73921	0.000189165	***	0.00465383	0.00635248	0.63673	2.03956	0.354524	0.551563	0	141 (5.82)
FrontoParietalLeftCerebellumCortex	RACE_ETHNICITYHispanic	-0.0237652	0.0538231	-0.441543	0.658862		0.00465383	0.893926	1	2.03956	0.354524	0.551563	0	141 (5.82)
FrontoParietalLeftCerebellumCortex	RACE_ETHNICITYAsian	-0.00585783	0.156556	-0.0374168	0.970156		0.00465383	0.991424	1	2.03956	0.354524	0.551563	0	141 (5.82)
FrontoParietalLeftCerebellumCortex	RACE_ETHNICITYOther	-0.0290055	0.0737794	-0.393138	0.694254		0.00465383	0.907014	1	2.03956	0.354524	0.551563	0	141 (5.82)
FrontoParietalLeftCerebellumCortex	bipolar_II_ypresent	0.132228	0.187313	0.705918	0.480311		0.00465383	0.813267	1	2.03956	0.354524	0.551563	0	141 (5.82)
FrontoParietalLeftCerebellumCortex	irritability_ypresent	0.0240752	0.0905347	0.265922	0.790323		0.00465383	0.935712	1	2.03956	0.354524	0.551563	0	141 (5.82)
FrontoParietalLeftCerebellumCortex	depressed_mood_ypresent	0.0279975	0.0729162	0.383969	0.701037		0.00465383	0.909209	1	2.03956	0.354524	0.551563	0	141 (5.82)
FrontoParietalLeftThalamusProper	(Intercept)	0.00542239	0.0345265	0.15705	0.875219		0.00665554	0.965135	1	2.04352	1.25721	0.26218	0.0755858	142 (5.86)
FrontoParietalLeftThalamusProper	anhedonia_ypresent	-0.190211	0.078722	-2.41624	0.0157601	*	0.00665554	0.147767	1	2.04352	1.25721	0.26218	0.0755858	142 (5.86)
FrontoParietalLeftThalamusProper	INTERVIEW_AGE	0.0139305	0.0209291	0.665605	0.505731		0.00665554	0.824913	1	2.04352	1.25721	0.26218	0.0755858	142 (5.86)
FrontoParietalLeftThalamusProper	SEXFemale	0.0411882	0.0420919	0.97853	0.327917		0.00665554	0.726604	1	2.04352	1.25721	0.26218	0.0755858	142 (5.86)
FrontoParietalLeftThalamusProper	RACE_ETHNICITYBlack	-0.0176638	0.0755625	-0.233764	0.815189		0.00665554	0.947439	1	2.04352	1.25721	0.26218	0.0755858	142 (5.86)
FrontoParietalLeftThalamusProper	RACE_ETHNICITYHispanic	-0.0911938	0.0541852	-1.683	0.092512		0.00665554	0.405951	1	2.04352	1.25721	0.26218	0.0755858	142 (5.86)
FrontoParietalLeftThalamusProper	RACE_ETHNICITYAsian	-0.455333	0.158509	-2.87259	0.00410897	**	0.00665554	0.0576917	1	2.04352	1.25721	0.26218	0.0755858	142 (5.86)
FrontoParietalLeftThalamusProper	RACE_ETHNICITYOther	-0.0360739	0.0745044	-0.484185	0.628301		0.00665554	0.878265	1	2.04352	1.25721	0.26218	0.0755858	142 (5.86)
FrontoParietalLeftThalamusProper	bipolar_II_ypresent	-0.0777455	0.183825	-0.422931	0.672385		0.00665554	0.898463	1	2.04352	1.25721	0.26218	0.0755858	142 (5.86)
FrontoParietalLeftThalamusProper	irritability_ypresent	0.0433358	0.0894529	0.484454	0.62811		0.00665554	0.878265	1	2.04352	1.25721	0.26218	0.0755858	142 (5.86)
FrontoParietalLeftThalamusProper	depressed_mood_ypresent	0.206963	0.0726173	2.85006	0.00441057	**	0.00665554	0.0608441	1	2.04352	1.25721	0.26218	0.0755858	142 (5.86)
FrontoParietalLeftCaudate	(Intercept)	0.0336959	0.0340523	0.989532	0.322507		0.00519154	0.721774	1	2.02054	0.00901077	0.924374	0.0114434	122 (5.03)
FrontoParietalLeftCaudate	anhedonia_ypresent	-0.154268	0.0776217	-1.98743	0.0469935	*	0.00519154	0.285536	1	2.02054	0.00901077	0.924374	0.0114434	122 (5.03)
FrontoParietalLeftCaudate	INTERVIEW_AGE	-0.0012717	0.0208426	-0.0610144	0.951353		0.00519154	0.986919	1	2.02054	0.00901077	0.924374	0.0114434	122 (5.03)
FrontoParietalLeftCaudate	SEXFemale	0.0112339	0.0417801	0.268882	0.788045		0.00519154	0.934779	1	2.02054	0.00901077	0.924374	0.0114434	122 (5.03)
FrontoParietalLeftCaudate	RACE_ETHNICITYBlack	-0.260192	0.0757469	-3.43502	0.000603068	***	0.00519154	0.0158283	1	2.02054	0.00901077	0.924374	0.0114434	122 (5.03)
FrontoParietalLeftCaudate	RACE_ETHNICITYHispanic	-0.0749917	0.0534303	-1.40354	0.160591		0.00519154	0.54878	1	2.02054	0.00901077	0.924374	0.0114434	122 (5.03)
FrontoParietalLeftCaudate	RACE_ETHNICITYAsian	-0.0646602	0.158433	-0.408123	0.683221		0.00519154	0.902897	1	2.02054	0.00901077	0.924374	0.0114434	122 (5.03)
FrontoParietalLeftCaudate	RACE_ETHNICITYOther	-0.0677193	0.0738348	-0.917173	0.359148		0.00519154	0.7504	1	2.02054	0.00901077	0.924374	0.0114434	122 (5.03)
FrontoParietalLeftCaudate	bipolar_II_ypresent	0.026778	0.179229	0.149407	0.881246		0.00519154	0.966528	1	2.02054	0.00901077	0.924374	0.0114434	122 (5.03)
FrontoParietalLeftCaudate	irritability_ypresent	0.166218	0.0897367	1.85229	0.0641133		0.00519154	0.335623	1	2.02054	0.00901077	0.924374	0.0114434	122 (5.03)
FrontoParietalLeftCaudate	depressed_mood_ypresent	0.0862146	0.0723779	1.19117	0.233709		0.00519154	0.650674	1	2.02054	0.00901077	0.924374	0.0114434	122 (5.03)
FrontoParietalLeftPutamen	(Intercept)	0.0461644	0.0347327	1.32913	0.183937		0.00663537	0.581339	1	1.9986	2.20727	0.137361	0.138864	142 (5.86)
FrontoParietalLeftPutamen	anhedonia_ypresent	-0.0606711	0.0774727	-0.783129	0.433633		0.00663537	0.794278	1	1.9986	2.20727	0.137361	0.138864	142 (5.86)
FrontoParietalLeftPutamen	INTERVIEW_AGE	-0.0141969	0.0208995	-0.679293	0.497022		0.00663537	0.820321	1	1.9986	2.20727	0.137361	0.138864	142 (5.86)
FrontoParietalLeftPutamen	SEXFemale	0.0233511	0.0421772	0.553643	0.579877		0.00663537	0.852716	1	1.9986	2.20727	0.137361	0.138864	142 (5.86)
FrontoParietalLeftPutamen	RACE_ETHNICITYBlack	-0.317337	0.0759519	-4.17813	3.05039e-05	***	0.00663537	0.00138752	0.102676	1.9986	2.20727	0.137361	0.138864	142 (5.86)
FrontoParietalLeftPutamen	RACE_ETHNICITYHispanic	-0.0674423	0.0541764	-1.24486	0.21331		0.00663537	0.622185	1	1.9986	2.20727	0.137361	0.138864	142 (5.86)
FrontoParietalLeftPutamen	RACE_ETHNICITYAsian	0.164864	0.158724	1.03869	0.299061		0.00663537	0.705577	1	1.9986	2.20727	0.137361	0.138864	142 (5.86)
FrontoParietalLeftPutamen	RACE_ETHNICITYOther	-0.058376	0.0746241	-0.782268	0.434139		0.00663537	0.794278	1	1.9986	2.20727	0.137361	0.138864	142 (5.86)
FrontoParietalLeftPutamen	bipolar_II_ypresent	0.172963	0.183703	0.941533	0.346532		0.00663537	0.742175	1	1.9986	2.20727	0.137361	0.138864	142 (5.86)
FrontoParietalLeftPutamen	irritability_ypresent	-0.0115415	0.0897337	-0.12862	0.89767		0.00663537	0.971418	1	1.9986	2.20727	0.137361	0.138864	142 (5.86)
FrontoParietalLeftPutamen	depressed_mood_ypresent	-0.0962605	0.0730682	-1.31741	0.187836		0.00663537	0.586829	1	1.9986	2.20727	0.137361	0.138864	142 (5.86)
FrontoParietalLeftPallidum	(Intercept)	0.00728486	0.0346391	0.210308	0.833446		-0.00095064	0.952063	1	2.10528	5.30114	0.0213115	0.0127623	155 (6.39)
FrontoParietalLeftPallidum	anhedonia_ypresent	0.0673152	0.0786563	0.855814	0.392191		-0.00095064	0.775674	1	2.10528	5.30114	0.0213115	0.0127623	155 (6.39)
FrontoParietalLeftPallidum	INTERVIEW_AGE	0.0221601	0.0210515	1.05266	0.292608		-0.00095064	0.70201	1	2.10528	5.30114	0.0213115	0.0127623	155 (6.39)
FrontoParietalLeftPallidum	SEXFemale	-0.0663157	0.0422275	-1.57044	0.116453		-0.00095064	0.469955	1	2.10528	5.30114	0.0213115	0.0127623	155 (6.39)
FrontoParietalLeftPallidum	RACE_ETHNICITYBlack	0.0957802	0.0762174	1.25667	0.209003		-0.00095064	0.620931	1	2.10528	5.30114	0.0213115	0.0127623	155 (6.39)
FrontoParietalLeftPallidum	RACE_ETHNICITYHispanic	0.0369117	0.054423	0.678238	0.49769		-0.00095064	0.820494	1	2.10528	5.30114	0.0213115	0.0127623	155 (6.39)
FrontoParietalLeftPallidum	RACE_ETHNICITYAsian	-0.0910554	0.157047	-0.579796	0.56211		-0.00095064	0.846216	1	2.10528	5.30114	0.0213115	0.0127623	155 (6.39)
FrontoParietalLeftPallidum	RACE_ETHNICITYOther	0.0587047	0.0744665	0.788336	0.430583		-0.00095064	0.793725	1	2.10528	5.30114	0.0213115	0.0127623	155 (6.39)
FrontoParietalLeftPallidum	bipolar_II_ypresent	-0.0180074	0.188237	-0.095663	0.923797		-0.00095064	0.982081	1	2.10528	5.30114	0.0213115	0.0127623	155 (6.39)
FrontoParietalLeftPallidum	irritability_ypresent	-0.0736391	0.0900613	-0.817656	0.41364		-0.00095064	0.787419	1	2.10528	5.30114	0.0213115	0.0127623	155 (6.39)
FrontoParietalLeftPallidum	depressed_mood_ypresent	0.0440258	0.0740352	0.594661	0.55213		-0.00095064	0.841222	1	2.10528	5.30114	0.0213115	0.0127623	155 (6.39)
FrontoParietalBrainStem	(Intercept)	0.0453843	0.0345546	1.31341	0.189179		0.002171	0.587433	1	1.99295	0.231556	0.630372	0.0201892	152 (6.27)
FrontoParietalBrainStem	anhedonia_ypresent	0.0574947	0.0781818	0.735398	0.462173		0.002171	0.805925	1	1.99295	0.231556	0.630372	0.0201892	152 (6.27)
FrontoParietalBrainStem	INTERVIEW_AGE	0.0448535	0.0210484	2.13097	0.0331993	*	0.002171	0.23281	1	1.99295	0.231556	0.630372	0.0201892	152 (6.27)
FrontoParietalBrainStem	SEXFemale	-0.118402	0.0421535	-2.80883	0.00501493	**	0.002171	0.0669851	1	1.99295	0.231556	0.630372	0.0201892	152 (6.27)
FrontoParietalBrainStem	RACE_ETHNICITYBlack	0.0406698	0.076861	0.529135	0.596764		0.002171	0.86037	1	1.99295	0.231556	0.630372	0.0201892	152 (6.27)
FrontoParietalBrainStem	RACE_ETHNICITYHispanic	0.0436851	0.0539394	0.809892	0.418087		0.002171	0.788557	1	1.99295	0.231556	0.630372	0.0201892	152 (6.27)
FrontoParietalBrainStem	RACE_ETHNICITYAsian	0.1185	0.158701	0.746685	0.455331		0.002171	0.803894	1	1.99295	0.231556	0.630372	0.0201892	152 (6.27)
FrontoParietalBrainStem	RACE_ETHNICITYOther	-0.0361326	0.0733782	-0.492416	0.622473		0.002171	0.874396	1	1.99295	0.231556	0.630372	0.0201892	152 (6.27)
FrontoParietalBrainStem	bipolar_II_ypresent	-0.0148688	0.185253	-0.0802622	0.936036		0.002171	0.983686	1	1.99295	0.231556	0.630372	0.0201892	152 (6.27)
FrontoParietalBrainStem	irritability_ypresent	-0.0201263	0.090495	-0.222403	0.82402		0.002171	0.94928	1	1.99295	0.231556	0.630372	0.0201892	152 (6.27)
FrontoParietalBrainStem	depressed_mood_ypresent	-0.0353191	0.0733455	-0.481544	0.630177		0.002171	0.878907	1	1.99295	0.231556	0.630372	0.0201892	152 (6.27)
FrontoParietalLeftHippocampus	(Intercept)	0.0156721	0.0343638	0.456065	0.648387		0.00378449	0.886846	1	2.01479	12.129	0.000496448	0	150 (6.19)
FrontoParietalLeftHippocampus	anhedonia_ypresent	-0.0422648	0.0780302	-0.541647	0.588115		0.00378449	0.856597	1	2.01479	12.129	0.000496448	0	150 (6.19)
FrontoParietalLeftHippocampus	INTERVIEW_AGE	-0.0593556	0.0210314	-2.82224	0.00481061	**	0.00378449	0.0650735	1	2.01479	12.129	0.000496448	0	150 (6.19)
FrontoParietalLeftHippocampus	SEXFemale	-0.0649885	0.0420612	-1.54509	0.122464		0.00378449	0.47891	1	2.01479	12.129	0.000496448	0	150 (6.19)
FrontoParietalLeftHippocampus	RACE_ETHNICITYBlack	-0.0171727	0.0753846	-0.227801	0.819822		0.00378449	0.947439	1	2.01479	12.129	0.000496448	0	150 (6.19)
FrontoParietalLeftHippocampus	RACE_ETHNICITYHispanic	0.0179329	0.0541072	0.331432	0.740349		0.00378449	0.916479	1	2.01479	12.129	0.000496448	0	150 (6.19)
FrontoParietalLeftHippocampus	RACE_ETHNICITYAsian	-0.277225	0.158456	-1.74955	0.0803319		0.00378449	0.382457	1	2.01479	12.129	0.000496448	0	150 (6.19)
FrontoParietalLeftHippocampus	RACE_ETHNICITYOther	0.0453859	0.0743103	0.610762	0.541419		0.00378449	0.837231	1	2.01479	12.129	0.000496448	0	150 (6.19)
FrontoParietalLeftHippocampus	bipolar_II_ypresent	0.0268899	0.179613	0.14971	0.881007		0.00378449	0.966528	1	2.01479	12.129	0.000496448	0	150 (6.19)
FrontoParietalLeftHippocampus	irritability_ypresent	0.100069	0.0901715	1.10976	0.26722		0.00378449	0.681015	1	2.01479	12.129	0.000496448	0	150 (6.19)
FrontoParietalLeftHippocampus	depressed_mood_ypresent	0.115681	0.0731381	1.58168	0.113863		0.00378449	0.464562	1	2.01479	12.129	0.000496448	0	150 (6.19)
FrontoParietalLeftAmygdala	(Intercept)	0.0268376	0.0344779	0.778401	0.436414		-0.000512389	0.794748	1	1.99282	2.49201	0.114426	0	139 (5.73)
FrontoParietalLeftAmygdala	anhedonia_ypresent	-0.113237	0.0790298	-1.43284	0.152042		-0.000512389	0.531876	1	1.99282	2.49201	0.114426	0	139 (5.73)
FrontoParietalLeftAmygdala	INTERVIEW_AGE	-0.0148835	0.0210207	-0.708041	0.478992		-0.000512389	0.813055	1	1.99282	2.49201	0.114426	0	139 (5.73)
FrontoParietalLeftAmygdala	SEXFemale	-0.0226365	0.0420319	-0.538555	0.590247		-0.000512389	0.857107	1	1.99282	2.49201	0.114426	0	139 (5.73)
FrontoParietalLeftAmygdala	RACE_ETHNICITYBlack	-0.0852408	0.0760656	-1.12062	0.262567		-0.000512389	0.676723	1	1.99282	2.49201	0.114426	0	139 (5.73)
FrontoParietalLeftAmygdala	RACE_ETHNICITYHispanic	-0.0245494	0.0538196	-0.456142	0.648331		-0.000512389	0.886846	1	1.99282	2.49201	0.114426	0	139 (5.73)
FrontoParietalLeftAmygdala	RACE_ETHNICITYAsian	-0.0818771	0.158814	-0.515552	0.606217		-0.000512389	0.86463	1	1.99282	2.49201	0.114426	0	139 (5.73)
FrontoParietalLeftAmygdala	RACE_ETHNICITYOther	0.0664776	0.0734105	0.90556	0.365265		-0.000512389	0.75401	1	1.99282	2.49201	0.114426	0	139 (5.73)
FrontoParietalLeftAmygdala	bipolar_II_ypresent	0.0895083	0.184394	0.48542	0.627425		-0.000512389	0.878134	1	1.99282	2.49201	0.114426	0	139 (5.73)
FrontoParietalLeftAmygdala	irritability_ypresent	-0.11053	0.0895577	-1.23417	0.217265		-0.000512389	0.627739	1	1.99282	2.49201	0.114426	0	139 (5.73)
FrontoParietalLeftAmygdala	depressed_mood_ypresent	0.0791089	0.0731562	1.08137	0.279647		-0.000512389	0.691619	1	1.99282	2.49201	0.114426	0	139 (5.73)
FrontoParietalLeftAccumbensArea	(Intercept)	0.0387579	0.0348324	1.1127	0.265957		0.00020906	0.681015	1	2.06074	0.292824	0.588416	0.0979444	165 (6.81)
FrontoParietalLeftAccumbensArea	anhedonia_ypresent	0.00297291	0.0791749	0.0375487	0.970051		0.00020906	0.991424	1	2.06074	0.292824	0.588416	0.0979444	165 (6.81)
FrontoParietalLeftAccumbensArea	INTERVIEW_AGE	-0.00994487	0.0210605	-0.472204	0.636827		0.00020906	0.882922	1	2.06074	0.292824	0.588416	0.0979444	165 (6.81)
FrontoParietalLeftAccumbensArea	SEXFemale	-0.0885918	0.0424979	-2.08461	0.0372169	*	0.00020906	0.250544	1	2.06074	0.292824	0.588416	0.0979444	165 (6.81)
FrontoParietalLeftAccumbensArea	RACE_ETHNICITYBlack	-0.0607899	0.0764737	-0.794913	0.426748		0.00020906	0.793279	1	2.06074	0.292824	0.588416	0.0979444	165 (6.81)
FrontoParietalLeftAccumbensArea	RACE_ETHNICITYHispanic	0.0483253	0.0543792	0.888672	0.374275		0.00020906	0.76059	1	2.06074	0.292824	0.588416	0.0979444	165 (6.81)
FrontoParietalLeftAccumbensArea	RACE_ETHNICITYAsian	0.20916	0.159175	1.31402	0.188973		0.00020906	0.587335	1	2.06074	0.292824	0.588416	0.0979444	165 (6.81)
FrontoParietalLeftAccumbensArea	RACE_ETHNICITYOther	0.00643274	0.0758123	0.0848509	0.932387		0.00020906	0.98306	1	2.06074	0.292824	0.588416	0.0979444	165 (6.81)
FrontoParietalLeftAccumbensArea	bipolar_II_ypresent	0.239045	0.182353	1.31089	0.190028		0.00020906	0.588847	1	2.06074	0.292824	0.588416	0.0979444	165 (6.81)
FrontoParietalLeftAccumbensArea	irritability_ypresent	-0.0755749	0.0912948	-0.827811	0.407865		0.00020906	0.785475	1	2.06074	0.292824	0.588416	0.0979444	165 (6.81)
FrontoParietalLeftAccumbensArea	depressed_mood_ypresent	-0.0197919	0.0738791	-0.267896	0.788804		0.00020906	0.934899	1	2.06074	0.292824	0.588416	0.0979444	165 (6.81)
FrontoParietalLeftVentraldc	(Intercept)	0.0264372	0.0346116	0.763826	0.445052		0.00450648	0.799591	1	2.00629	0.167484	0.682357	0	180 (7.43)
FrontoParietalLeftVentraldc	anhedonia_ypresent	-0.168325	0.0793506	-2.12128	0.0340082	*	0.00450648	0.235539	1	2.00629	0.167484	0.682357	0	180 (7.43)
FrontoParietalLeftVentraldc	INTERVIEW_AGE	0.0494638	0.0211233	2.34167	0.0192851	*	0.00450648	0.169931	1	2.00629	0.167484	0.682357	0	180 (7.43)
FrontoParietalLeftVentraldc	SEXFemale	-0.0155586	0.0422794	-0.367996	0.712911		0.00450648	0.911806	1	2.00629	0.167484	0.682357	0	180 (7.43)
FrontoParietalLeftVentraldc	RACE_ETHNICITYBlack	-0.17071	0.0757062	-2.2549	0.024236	*	0.00450648	0.197526	1	2.00629	0.167484	0.682357	0	180 (7.43)
FrontoParietalLeftVentraldc	RACE_ETHNICITYHispanic	0.0681548	0.0542693	1.25586	0.209297		0.00450648	0.620931	1	2.00629	0.167484	0.682357	0	180 (7.43)
FrontoParietalLeftVentraldc	RACE_ETHNICITYAsian	-0.0867582	0.158443	-0.547567	0.584044		0.00450648	0.855179	1	2.00629	0.167484	0.682357	0	180 (7.43)
FrontoParietalLeftVentraldc	RACE_ETHNICITYOther	-0.0497055	0.074969	-0.663015	0.50739		0.00450648	0.825516	1	2.00629	0.167484	0.682357	0	180 (7.43)
FrontoParietalLeftVentraldc	bipolar_II_ypresent	0.111574	0.186566	0.59804	0.549874		0.00450648	0.841222	1	2.00629	0.167484	0.682357	0	180 (7.43)
FrontoParietalLeftVentraldc	irritability_ypresent	0.0345679	0.0915529	0.377573	0.705784		0.00450648	0.911615	1	2.00629	0.167484	0.682357	0	180 (7.43)
FrontoParietalLeftVentraldc	depressed_mood_ypresent	-0.0145126	0.0750065	-0.193484	0.846597		0.00450648	0.957542	1	2.00629	0.167484	0.682357	0	180 (7.43)
FrontoParietalRightCerebellumCortex	(Intercept)	0.0354791	0.0344075	1.03114	0.302584		0.00394909	0.707781	1	1.95835	7.29818	0.00690245	0	152 (6.27)
FrontoParietalRightCerebellumCortex	anhedonia_ypresent	-0.112288	0.0792179	-1.41746	0.156487		0.00394909	0.540243	1	1.95835	7.29818	0.00690245	0	152 (6.27)
FrontoParietalRightCerebellumCortex	INTERVIEW_AGE	-0.00590284	0.0209911	-0.281207	0.778578		0.00394909	0.930974	1	1.95835	7.29818	0.00690245	0	152 (6.27)
FrontoParietalRightCerebellumCortex	SEXFemale	-0.0963558	0.0420704	-2.29035	0.0220928	*	0.00394909	0.184998	1	1.95835	7.29818	0.00690245	0	152 (6.27)
FrontoParietalRightCerebellumCortex	RACE_ETHNICITYBlack	-0.0828333	0.0755194	-1.09685	0.272824		0.00394909	0.685583	1	1.95835	7.29818	0.00690245	0	152 (6.27)
FrontoParietalRightCerebellumCortex	RACE_ETHNICITYHispanic	0.135658	0.0537563	2.52357	0.0116851	*	0.00394909	0.122913	1	1.95835	7.29818	0.00690245	0	152 (6.27)
FrontoParietalRightCerebellumCortex	RACE_ETHNICITYAsian	-0.0994695	0.158446	-0.627781	0.530211		0.00394909	0.835326	1	1.95835	7.29818	0.00690245	0	152 (6.27)
FrontoParietalRightCerebellumCortex	RACE_ETHNICITYOther	0.0238984	0.0744862	0.320843	0.748359		0.00394909	0.919231	1	1.95835	7.29818	0.00690245	0	152 (6.27)
FrontoParietalRightCerebellumCortex	bipolar_II_ypresent	-0.0490053	0.177016	-0.27684	0.781928		0.00394909	0.932331	1	1.95835	7.29818	0.00690245	0	152 (6.27)
FrontoParietalRightCerebellumCortex	irritability_ypresent	0.0927941	0.0904575	1.02583	0.305081		0.00394909	0.710814	1	1.95835	7.29818	0.00690245	0	152 (6.27)
FrontoParietalRightCerebellumCortex	depressed_mood_ypresent	-0.0545553	0.0735123	-0.742124	0.458089		0.00394909	0.804385	1	1.95835	7.29818	0.00690245	0	152 (6.27)
FrontoParietalRightThalamusProper	(Intercept)	-0.0379861	0.0343849	-1.10473	0.269394		-0.000435095	0.682302	1	2.01112	2.18506	0.139356	0	143 (5.9)
FrontoParietalRightThalamusProper	anhedonia_ypresent	-0.07446	0.0784429	-0.949227	0.342606		-0.000435095	0.739276	1	2.01112	2.18506	0.139356	0	143 (5.9)
FrontoParietalRightThalamusProper	INTERVIEW_AGE	0.0177252	0.0210222	0.843162	0.399227		-0.000435095	0.778561	1	2.01112	2.18506	0.139356	0	143 (5.9)
FrontoParietalRightThalamusProper	SEXFemale	0.0145257	0.0420734	0.345245	0.729942		-0.000435095	0.913514	1	2.01112	2.18506	0.139356	0	143 (5.9)
FrontoParietalRightThalamusProper	RACE_ETHNICITYBlack	0.166384	0.0755301	2.20288	0.0277032	*	-0.000435095	0.211248	1	2.01112	2.18506	0.139356	0	143 (5.9)
FrontoParietalRightThalamusProper	RACE_ETHNICITYHispanic	0.0507758	0.0541071	0.938432	0.348123		-0.000435095	0.743805	1	2.01112	2.18506	0.139356	0	143 (5.9)
FrontoParietalRightThalamusProper	RACE_ETHNICITYAsian	0.139437	0.160724	0.867555	0.38573		-0.000435095	0.770543	1	2.01112	2.18506	0.139356	0	143 (5.9)
FrontoParietalRightThalamusProper	RACE_ETHNICITYOther	0.109564	0.0736904	1.48682	0.137202		-0.000435095	0.508213	1	2.01112	2.18506	0.139356	0	143 (5.9)
FrontoParietalRightThalamusProper	bipolar_II_ypresent	-0.0777249	0.182035	-0.426978	0.669436		-0.000435095	0.897023	1	2.01112	2.18506	0.139356	0	143 (5.9)
FrontoParietalRightThalamusProper	irritability_ypresent	-0.0410575	0.0902616	-0.454872	0.649244		-0.000435095	0.886846	1	2.01112	2.18506	0.139356	0	143 (5.9)
FrontoParietalRightThalamusProper	depressed_mood_ypresent	0.0300664	0.0734137	0.409547	0.682177		-0.000435095	0.902897	1	2.01112	2.18506	0.139356	0	143 (5.9)
FrontoParietalRightCaudate	(Intercept)	-0.0417608	0.0345411	-1.20902	0.22678		0.000257948	0.640926	1	1.97362	4.1149	0.042507	0.0926327	112 (4.62)
FrontoParietalRightCaudate	anhedonia_ypresent	-0.061629	0.0773632	-0.79662	0.425754		0.000257948	0.793001	1	1.97362	4.1149	0.042507	0.0926327	112 (4.62)
FrontoParietalRightCaudate	INTERVIEW_AGE	-0.0260869	0.0209003	-1.24816	0.212101		0.000257948	0.621502	1	1.97362	4.1149	0.042507	0.0926327	112 (4.62)
FrontoParietalRightCaudate	SEXFemale	0.1122	0.0419907	2.67202	0.00759269	**	0.000257948	0.0887395	1	1.97362	4.1149	0.042507	0.0926327	112 (4.62)
FrontoParietalRightCaudate	RACE_ETHNICITYBlack	-0.0260265	0.075093	-0.34659	0.728931		0.000257948	0.913514	1	1.97362	4.1149	0.042507	0.0926327	112 (4.62)
FrontoParietalRightCaudate	RACE_ETHNICITYHispanic	-0.0251138	0.0538161	-0.46666	0.640787		0.000257948	0.884031	1	1.97362	4.1149	0.042507	0.0926327	112 (4.62)
FrontoParietalRightCaudate	RACE_ETHNICITYAsian	-0.103004	0.159049	-0.647623	0.517293		0.000257948	0.82906	1	1.97362	4.1149	0.042507	0.0926327	112 (4.62)
FrontoParietalRightCaudate	RACE_ETHNICITYOther	0.00196688	0.0748805	0.0262669	0.979047		0.000257948	0.993454	1	1.97362	4.1149	0.042507	0.0926327	112 (4.62)
FrontoParietalRightCaudate	bipolar_II_ypresent	0.072618	0.184157	0.394327	0.693376		0.000257948	0.906371	1	1.97362	4.1149	0.042507	0.0926327	112 (4.62)
FrontoParietalRightCaudate	irritability_ypresent	0.0212068	0.0900174	0.235585	0.813776		0.000257948	0.947439	1	1.97362	4.1149	0.042507	0.0926327	112 (4.62)
FrontoParietalRightCaudate	depressed_mood_ypresent	0.00670756	0.0729021	0.0920079	0.9267		0.000257948	0.982081	1	1.97362	4.1149	0.042507	0.0926327	112 (4.62)
FrontoParietalRightPutamen	(Intercept)	0.0268603	0.0344042	0.780728	0.435043		-0.0022192	0.794748	1	1.95038	0.102822	0.74847	0.0600223	123 (5.07)
FrontoParietalRightPutamen	anhedonia_ypresent	0.0418563	0.0779429	0.537013	0.591311		-0.0022192	0.857364	1	1.95038	0.102822	0.74847	0.0600223	123 (5.07)
FrontoParietalRightPutamen	INTERVIEW_AGE	-0.0215543	0.0209352	-1.02957	0.303319		-0.0022192	0.709009	1	1.95038	0.102822	0.74847	0.0600223	123 (5.07)
FrontoParietalRightPutamen	SEXFemale	-0.0348297	0.0420923	-0.827462	0.408062		-0.0022192	0.785475	1	1.95038	0.102822	0.74847	0.0600223	123 (5.07)
FrontoParietalRightPutamen	RACE_ETHNICITYBlack	-0.00256548	0.0762737	-0.0336351	0.973171		-0.0022192	0.992935	1	1.95038	0.102822	0.74847	0.0600223	123 (5.07)
FrontoParietalRightPutamen	RACE_ETHNICITYHispanic	-0.0434482	0.0540175	-0.804336	0.421287		-0.0022192	0.790266	1	1.95038	0.102822	0.74847	0.0600223	123 (5.07)
FrontoParietalRightPutamen	RACE_ETHNICITYAsian	-0.0876761	0.159143	-0.550928	0.581737		-0.0022192	0.854331	1	1.95038	0.102822	0.74847	0.0600223	123 (5.07)
FrontoParietalRightPutamen	RACE_ETHNICITYOther	0.0332849	0.0742811	0.448094	0.654128		-0.0022192	0.890333	1	1.95038	0.102822	0.74847	0.0600223	123 (5.07)
FrontoParietalRightPutamen	bipolar_II_ypresent	-0.142857	0.179405	-0.796284	0.425949		-0.0022192	0.793001	1	1.95038	0.102822	0.74847	0.0600223	123 (5.07)
FrontoParietalRightPutamen	irritability_ypresent	-0.0905397	0.0897151	-1.00919	0.312989		-0.0022192	0.716412	1	1.95038	0.102822	0.74847	0.0600223	123 (5.07)
FrontoParietalRightPutamen	depressed_mood_ypresent	0.0168757	0.073377	0.229986	0.818123		-0.0022192	0.947439	1	1.95038	0.102822	0.74847	0.0600223	123 (5.07)
FrontoParietalRightPallidum	(Intercept)	-0.0531037	0.0342988	-1.54827	0.121698		0.0120499	0.477337	1	2.0423	3.85262	0.0496683	0	157 (6.48)
FrontoParietalRightPallidum	anhedonia_ypresent	0.0203079	0.0791424	0.256599	0.797511		0.0120499	0.938282	1	2.0423	3.85262	0.0496683	0	157 (6.48)
FrontoParietalRightPallidum	INTERVIEW_AGE	-0.0708275	0.0208762	-3.39274	0.000703921	***	0.0120499	0.0172949	1	2.0423	3.85262	0.0496683	0	157 (6.48)
FrontoParietalRightPallidum	SEXFemale	-0.0177904	0.0419198	-0.424391	0.671321		0.0120499	0.898463	1	2.0423	3.85262	0.0496683	0	157 (6.48)
FrontoParietalRightPallidum	RACE_ETHNICITYBlack	0.279184	0.0747516	3.73483	0.000192499	***	0.0120499	0.00635248	0.647953	2.0423	3.85262	0.0496683	0	157 (6.48)
FrontoParietalRightPallidum	RACE_ETHNICITYHispanic	0.109744	0.0538893	2.03647	0.0418198	*	0.0120499	0.266801	1	2.0423	3.85262	0.0496683	0	157 (6.48)
FrontoParietalRightPallidum	RACE_ETHNICITYAsian	-0.28832	0.159721	-1.80515	0.0711843		0.0120499	0.354447	1	2.0423	3.85262	0.0496683	0	157 (6.48)
FrontoParietalRightPallidum	RACE_ETHNICITYOther	0.159605	0.07418	2.1516	0.031535	*	0.0120499	0.227295	1	2.0423	3.85262	0.0496683	0	157 (6.48)
FrontoParietalRightPallidum	bipolar_II_ypresent	0.216899	0.178984	1.21183	0.225703		0.0120499	0.640717	1	2.0423	3.85262	0.0496683	0	157 (6.48)
FrontoParietalRightPallidum	irritability_ypresent	-0.029587	0.0906284	-0.326465	0.744103		0.0120499	0.91752	1	2.0423	3.85262	0.0496683	0	157 (6.48)
FrontoParietalRightPallidum	depressed_mood_ypresent	0.0229428	0.0729441	0.314526	0.753151		0.0120499	0.921856	1	2.0423	3.85262	0.0496683	0	157 (6.48)
FrontoParietalRightHippocampus	(Intercept)	-0.00166669	0.0342779	-0.0486229	0.961224		0.0047324	0.990049	1	1.97623	5.13617	0.0234323	0	134 (5.53)
FrontoParietalRightHippocampus	anhedonia_ypresent	-0.106115	0.0778896	-1.36238	0.173212		0.0047324	0.568724	1	1.97623	5.13617	0.0234323	0	134 (5.53)
FrontoParietalRightHippocampus	INTERVIEW_AGE	-0.050619	0.0208941	-2.42264	0.0154855	*	0.0047324	0.146829	1	1.97623	5.13617	0.0234323	0	134 (5.53)
FrontoParietalRightHippocampus	SEXFemale	0.0584494	0.0418692	1.396	0.16285		0.0047324	0.550986	1	1.97623	5.13617	0.0234323	0	134 (5.53)
FrontoParietalRightHippocampus	RACE_ETHNICITYBlack	-0.154586	0.0755145	-2.0471	0.0407628	*	0.0047324	0.263861	1	1.97623	5.13617	0.0234323	0	134 (5.53)
FrontoParietalRightHippocampus	RACE_ETHNICITYHispanic	-0.0650721	0.0538918	-1.20746	0.227381		0.0047324	0.641821	1	1.97623	5.13617	0.0234323	0	134 (5.53)
FrontoParietalRightHippocampus	RACE_ETHNICITYAsian	-0.0348881	0.156533	-0.22288	0.823649		0.0047324	0.94928	1	1.97623	5.13617	0.0234323	0	134 (5.53)
FrontoParietalRightHippocampus	RACE_ETHNICITYOther	-0.108108	0.07377	-1.46547	0.14293		0.0047324	0.521801	1	1.97623	5.13617	0.0234323	0	134 (5.53)
FrontoParietalRightHippocampus	bipolar_II_ypresent	0.0174287	0.181745	0.0958965	0.923611		0.0047324	0.982081	1	1.97623	5.13617	0.0234323	0	134 (5.53)
FrontoParietalRightHippocampus	irritability_ypresent	0.0663474	0.0898089	0.738762	0.460128		0.0047324	0.804988	1	1.97623	5.13617	0.0234323	0	134 (5.53)
FrontoParietalRightHippocampus	depressed_mood_ypresent	0.161066	0.0727602	2.21366	0.0269509	*	0.0047324	0.209209	1	1.97623	5.13617	0.0234323	0	134 (5.53)
FrontoParietalRightAmygdala	(Intercept)	-0.0179979	0.0350464	-0.513545	0.607621		-0.0011819	0.865974	1	2.05174	1.81636	0.177747	0.143798	153 (6.31)
FrontoParietalRightAmygdala	anhedonia_ypresent	-0.0474354	0.077697	-0.610517	0.541581		-0.0011819	0.837231	1	2.05174	1.81636	0.177747	0.143798	153 (6.31)
FrontoParietalRightAmygdala	INTERVIEW_AGE	0.0144431	0.021014	0.68731	0.491958		-0.0011819	0.817736	1	2.05174	1.81636	0.177747	0.143798	153 (6.31)
FrontoParietalRightAmygdala	SEXFemale	0.0431164	0.0424802	1.01498	0.310226		-0.0011819	0.71571	1	2.05174	1.81636	0.177747	0.143798	153 (6.31)
FrontoParietalRightAmygdala	RACE_ETHNICITYBlack	0.0122224	0.0761212	0.160565	0.87245		-0.0011819	0.964864	1	2.05174	1.81636	0.177747	0.143798	153 (6.31)
FrontoParietalRightAmygdala	RACE_ETHNICITYHispanic	0.026953	0.0544314	0.495173	0.620526		-0.0011819	0.873342	1	2.05174	1.81636	0.177747	0.143798	153 (6.31)
FrontoParietalRightAmygdala	RACE_ETHNICITYAsian	0.00403889	0.159419	0.0253351	0.97979		-0.0011819	0.993454	1	2.05174	1.81636	0.177747	0.143798	153 (6.31)
FrontoParietalRightAmygdala	RACE_ETHNICITYOther	-0.139394	0.0749471	-1.85989	0.0630303		-0.0011819	0.335429	1	2.05174	1.81636	0.177747	0.143798	153 (6.31)
FrontoParietalRightAmygdala	bipolar_II_ypresent	-0.145249	0.179505	-0.809167	0.418504		-0.0011819	0.788557	1	2.05174	1.81636	0.177747	0.143798	153 (6.31)
FrontoParietalRightAmygdala	irritability_ypresent	0.0617209	0.0908008	0.67974	0.496739		-0.0011819	0.820321	1	2.05174	1.81636	0.177747	0.143798	153 (6.31)
FrontoParietalRightAmygdala	depressed_mood_ypresent	0.0529675	0.0731747	0.72385	0.469233		-0.0011819	0.806182	1	2.05174	1.81636	0.177747	0.143798	153 (6.31)
FrontoParietalRightAccumbensArea	(Intercept)	0.0222718	0.0346662	0.642466	0.520636		0.0047761	0.830253	1	2.01694	0.103121	0.748116	0.0250791	175 (7.22)
FrontoParietalRightAccumbensArea	anhedonia_ypresent	-0.0795522	0.0786527	-1.01144	0.311917		0.0047761	0.716412	1	2.01694	0.103121	0.748116	0.0250791	175 (7.22)
FrontoParietalRightAccumbensArea	INTERVIEW_AGE	0.0401128	0.0211069	1.90046	0.0575016		0.0047761	0.318339	1	2.01694	0.103121	0.748116	0.0250791	175 (7.22)
FrontoParietalRightAccumbensArea	SEXFemale	0.0313397	0.0423186	0.740565	0.459035		0.0047761	0.80448	1	2.01694	0.103121	0.748116	0.0250791	175 (7.22)
FrontoParietalRightAccumbensArea	RACE_ETHNICITYBlack	-0.251233	0.0760481	-3.30361	0.000969538	***	0.0047761	0.0223308	1	2.01694	0.103121	0.748116	0.0250791	175 (7.22)
FrontoParietalRightAccumbensArea	RACE_ETHNICITYHispanic	-0.0335421	0.0541636	-0.619273	0.5358		0.0047761	0.837231	1	2.01694	0.103121	0.748116	0.0250791	175 (7.22)
FrontoParietalRightAccumbensArea	RACE_ETHNICITYAsian	-0.242426	0.160414	-1.51126	0.130864		0.0047761	0.497729	1	2.01694	0.103121	0.748116	0.0250791	175 (7.22)
FrontoParietalRightAccumbensArea	RACE_ETHNICITYOther	-0.00679156	0.0750084	-0.0905439	0.927863		0.0047761	0.982081	1	2.01694	0.103121	0.748116	0.0250791	175 (7.22)
FrontoParietalRightAccumbensArea	bipolar_II_ypresent	-0.195791	0.187588	-1.04373	0.296725		0.0047761	0.705577	1	2.01694	0.103121	0.748116	0.0250791	175 (7.22)
FrontoParietalRightAccumbensArea	irritability_ypresent	0.0142961	0.0914737	0.156287	0.875821		0.0047761	0.965135	1	2.01694	0.103121	0.748116	0.0250791	175 (7.22)
FrontoParietalRightAccumbensArea	depressed_mood_ypresent	0.0555776	0.0745369	0.745639	0.455964		0.0047761	0.803894	1	2.01694	0.103121	0.748116	0.0250791	175 (7.22)
FrontoParietalRightVentraldc	(Intercept)	-0.00171244	0.0346951	-0.0493568	0.960639		0.00371496	0.989917	1	1.9597	12.224	0.000471788	0	186 (7.67)
FrontoParietalRightVentraldc	anhedonia_ypresent	-0.210406	0.0796022	-2.64322	0.00826963	**	0.00371496	0.0946788	1	1.9597	12.224	0.000471788	0	186 (7.67)
FrontoParietalRightVentraldc	INTERVIEW_AGE	0.0326649	0.0211761	1.54254	0.123085		0.00371496	0.480076	1	1.9597	12.224	0.000471788	0	186 (7.67)
FrontoParietalRightVentraldc	SEXFemale	0.0167657	0.0423843	0.395564	0.692465		0.00371496	0.905531	1	1.9597	12.224	0.000471788	0	186 (7.67)
FrontoParietalRightVentraldc	RACE_ETHNICITYBlack	-0.0751944	0.0760238	-0.98909	0.322727		0.00371496	0.721774	1	1.9597	12.224	0.000471788	0	186 (7.67)
FrontoParietalRightVentraldc	RACE_ETHNICITYHispanic	0.0861668	0.0544987	1.58108	0.114002		0.00371496	0.464564	1	1.9597	12.224	0.000471788	0	186 (7.67)
FrontoParietalRightVentraldc	RACE_ETHNICITYAsian	0.135274	0.158516	0.853378	0.393541		0.00371496	0.775674	1	1.9597	12.224	0.000471788	0	186 (7.67)
FrontoParietalRightVentraldc	RACE_ETHNICITYOther	-0.0958915	0.0750362	-1.27794	0.201405		0.00371496	0.607464	1	1.9597	12.224	0.000471788	0	186 (7.67)
FrontoParietalRightVentraldc	bipolar_II_ypresent	0.170425	0.19097	0.892421	0.372264		0.00371496	0.759756	1	1.9597	12.224	0.000471788	0	186 (7.67)
FrontoParietalRightVentraldc	irritability_ypresent	-0.0367521	0.0918331	-0.400205	0.689044		0.00371496	0.905477	1	1.9597	12.224	0.000471788	0	186 (7.67)
FrontoParietalRightVentraldc	depressed_mood_ypresent	0.0687603	0.0744338	0.923778	0.355702		0.00371496	0.748144	1	1.9597	12.224	0.000471788	0	186 (7.67)
RetrosplenialTemporalLeftCerebellumCortex	(Intercept)	-0.0240704	0.0347955	-0.691766	0.489154		0.00170453	0.817736	1	2.04357	4.84707	0.0276931	0.1358	127 (5.24)
RetrosplenialTemporalLeftCerebellumCortex	anhedonia_ypresent	0.0374308	0.0782191	0.478538	0.632313		0.00170453	0.880218	1	2.04357	4.84707	0.0276931	0.1358	127 (5.24)
RetrosplenialTemporalLeftCerebellumCortex	INTERVIEW_AGE	0.0544697	0.0208512	2.6123	0.00905234	**	0.00170453	0.101567	1	2.04357	4.84707	0.0276931	0.1358	127 (5.24)
RetrosplenialTemporalLeftCerebellumCortex	SEXFemale	0.0164953	0.0421488	0.391359	0.695569		0.00170453	0.907474	1	2.04357	4.84707	0.0276931	0.1358	127 (5.24)
RetrosplenialTemporalLeftCerebellumCortex	RACE_ETHNICITYBlack	0.128131	0.0762996	1.67932	0.0932265		0.00170453	0.405951	1	2.04357	4.84707	0.0276931	0.1358	127 (5.24)
RetrosplenialTemporalLeftCerebellumCortex	RACE_ETHNICITYHispanic	-0.00490428	0.0539856	-0.0908442	0.927624		0.00170453	0.982081	1	2.04357	4.84707	0.0276931	0.1358	127 (5.24)
RetrosplenialTemporalLeftCerebellumCortex	RACE_ETHNICITYAsian	0.116396	0.159133	0.73144	0.464585		0.00170453	0.806182	1	2.04357	4.84707	0.0276931	0.1358	127 (5.24)
RetrosplenialTemporalLeftCerebellumCortex	RACE_ETHNICITYOther	0.0195223	0.0747612	0.261129	0.794016		0.00170453	0.937105	1	2.04357	4.84707	0.0276931	0.1358	127 (5.24)
RetrosplenialTemporalLeftCerebellumCortex	bipolar_II_ypresent	-0.0252354	0.189616	-0.133087	0.894136		0.00170453	0.969465	1	2.04357	4.84707	0.0276931	0.1358	127 (5.24)
RetrosplenialTemporalLeftCerebellumCortex	irritability_ypresent	0.130967	0.0899103	1.45663	0.145355		0.00170453	0.524791	1	2.04357	4.84707	0.0276931	0.1358	127 (5.24)
RetrosplenialTemporalLeftCerebellumCortex	depressed_mood_ypresent	-0.0911373	0.072925	-1.24974	0.211522		0.00170453	0.62098	1	2.04357	4.84707	0.0276931	0.1358	127 (5.24)
RetrosplenialTemporalLeftThalamusProper	(Intercept)	-0.0505644	0.0342371	-1.47689	0.139842		0.000789188	0.514437	1	1.98673	0.180447	0.670989	0.0148939	109 (4.5)
RetrosplenialTemporalLeftThalamusProper	anhedonia_ypresent	-0.0942978	0.0777323	-1.21311	0.225213		0.000789188	0.640258	1	1.98673	0.180447	0.670989	0.0148939	109 (4.5)
RetrosplenialTemporalLeftThalamusProper	INTERVIEW_AGE	0.0160465	0.020776	0.77236	0.439981		0.000789188	0.797577	1	1.98673	0.180447	0.670989	0.0148939	109 (4.5)
RetrosplenialTemporalLeftThalamusProper	SEXFemale	0.0422778	0.0417476	1.0127	0.31131		0.000789188	0.716412	1	1.98673	0.180447	0.670989	0.0148939	109 (4.5)
RetrosplenialTemporalLeftThalamusProper	RACE_ETHNICITYBlack	0.0172887	0.0751976	0.22991	0.818182		0.000789188	0.947439	1	1.98673	0.180447	0.670989	0.0148939	109 (4.5)
RetrosplenialTemporalLeftThalamusProper	RACE_ETHNICITYHispanic	0.113167	0.0535979	2.1114	0.034845	*	0.000789188	0.239528	1	1.98673	0.180447	0.670989	0.0148939	109 (4.5)
RetrosplenialTemporalLeftThalamusProper	RACE_ETHNICITYAsian	0.308091	0.156877	1.9639	0.0496623	*	0.000789188	0.295024	1	1.98673	0.180447	0.670989	0.0148939	109 (4.5)
RetrosplenialTemporalLeftThalamusProper	RACE_ETHNICITYOther	0.0916127	0.0732612	1.25049	0.211246		0.000789188	0.62098	1	1.98673	0.180447	0.670989	0.0148939	109 (4.5)
RetrosplenialTemporalLeftThalamusProper	bipolar_II_ypresent	0.0824854	0.181456	0.454575	0.649458		0.000789188	0.886846	1	1.98673	0.180447	0.670989	0.0148939	109 (4.5)
RetrosplenialTemporalLeftThalamusProper	irritability_ypresent	0.0303222	0.0895101	0.338757	0.734824		0.000789188	0.914725	1	1.98673	0.180447	0.670989	0.0148939	109 (4.5)
RetrosplenialTemporalLeftThalamusProper	depressed_mood_ypresent	-0.0361492	0.072913	-0.495785	0.620093		0.000789188	0.873342	1	1.98673	0.180447	0.670989	0.0148939	109 (4.5)
RetrosplenialTemporalLeftCaudate	(Intercept)	-0.080332	0.0345968	-2.32195	0.0203234	*	0.00313981	0.176766	1	1.97214	0.977022	0.322935	0.128493	132 (5.45)
RetrosplenialTemporalLeftCaudate	anhedonia_ypresent	-0.065934	0.0779436	-0.845918	0.397687		0.00313981	0.777812	1	1.97214	0.977022	0.322935	0.128493	132 (5.45)
RetrosplenialTemporalLeftCaudate	INTERVIEW_AGE	0.0285799	0.020963	1.36335	0.172908		0.00313981	0.568369	1	1.97214	0.977022	0.322935	0.128493	132 (5.45)
RetrosplenialTemporalLeftCaudate	SEXFemale	0.068082	0.0421671	1.61458	0.106541		0.00313981	0.44219	1	1.97214	0.977022	0.322935	0.128493	132 (5.45)
RetrosplenialTemporalLeftCaudate	RACE_ETHNICITYBlack	0.0551447	0.076045	0.725159	0.468429		0.00313981	0.806182	1	1.97214	0.977022	0.322935	0.128493	132 (5.45)
RetrosplenialTemporalLeftCaudate	RACE_ETHNICITYHispanic	0.0725131	0.0543315	1.33464	0.182126		0.00313981	0.577248	1	1.97214	0.977022	0.322935	0.128493	132 (5.45)
RetrosplenialTemporalLeftCaudate	RACE_ETHNICITYAsian	0.361427	0.157106	2.30053	0.0215082	*	0.00313981	0.18282	1	1.97214	0.977022	0.322935	0.128493	132 (5.45)
RetrosplenialTemporalLeftCaudate	RACE_ETHNICITYOther	0.162122	0.0744755	2.17686	0.0295936	*	0.00313981	0.219128	1	1.97214	0.977022	0.322935	0.128493	132 (5.45)
RetrosplenialTemporalLeftCaudate	bipolar_II_ypresent	0.134938	0.184146	0.732778	0.463769		0.00313981	0.806182	1	1.97214	0.977022	0.322935	0.128493	132 (5.45)
RetrosplenialTemporalLeftCaudate	irritability_ypresent	0.0942203	0.0893901	1.05403	0.291979		0.00313981	0.70201	1	1.97214	0.977022	0.322935	0.128493	132 (5.45)
RetrosplenialTemporalLeftCaudate	depressed_mood_ypresent	0.0210654	0.0725796	0.290239	0.77166		0.00313981	0.930303	1	1.97214	0.977022	0.322935	0.128493	132 (5.45)
RetrosplenialTemporalLeftPutamen	(Intercept)	0.015991	0.034594	0.462249	0.643947		0.00150963	0.884705	1	2.00254	0.34625	0.556243	0.087332	135 (5.57)
RetrosplenialTemporalLeftPutamen	anhedonia_ypresent	0.0856845	0.0780405	1.09795	0.272342		0.00150963	0.68513	1	2.00254	0.34625	0.556243	0.087332	135 (5.57)
RetrosplenialTemporalLeftPutamen	INTERVIEW_AGE	0.012774	0.0208636	0.612263	0.540425		0.00150963	0.837231	1	2.00254	0.34625	0.556243	0.087332	135 (5.57)
RetrosplenialTemporalLeftPutamen	SEXFemale	-0.0556691	0.0421498	-1.32075	0.186719		0.00150963	0.584648	1	2.00254	0.34625	0.556243	0.087332	135 (5.57)
RetrosplenialTemporalLeftPutamen	RACE_ETHNICITYBlack	0.0716467	0.0767447	0.933572	0.350623		0.00150963	0.744155	1	2.00254	0.34625	0.556243	0.087332	135 (5.57)
RetrosplenialTemporalLeftPutamen	RACE_ETHNICITYHispanic	0.0189007	0.054072	0.349546	0.726711		0.00150963	0.913514	1	2.00254	0.34625	0.556243	0.087332	135 (5.57)
RetrosplenialTemporalLeftPutamen	RACE_ETHNICITYAsian	0.0210839	0.157148	0.134166	0.893283		0.00150963	0.969465	1	2.00254	0.34625	0.556243	0.087332	135 (5.57)
RetrosplenialTemporalLeftPutamen	RACE_ETHNICITYOther	-0.156447	0.0743139	-2.10522	0.0353813	*	0.00150963	0.24206	1	2.00254	0.34625	0.556243	0.087332	135 (5.57)
RetrosplenialTemporalLeftPutamen	bipolar_II_ypresent	-0.0348305	0.184504	-0.188779	0.850283		0.00150963	0.959362	1	2.00254	0.34625	0.556243	0.087332	135 (5.57)
RetrosplenialTemporalLeftPutamen	irritability_ypresent	0.139657	0.0897398	1.55625	0.119789		0.00150963	0.474261	1	2.00254	0.34625	0.556243	0.087332	135 (5.57)
RetrosplenialTemporalLeftPutamen	depressed_mood_ypresent	-0.004781	0.0728508	-0.0656273	0.94768		0.00150963	0.984535	1	2.00254	0.34625	0.556243	0.087332	135 (5.57)
RetrosplenialTemporalLeftPallidum	(Intercept)	-0.0168706	0.0346404	-0.487022	0.626289		-0.00218895	0.877639	1	2.00982	4.39962	0.035947	0.0581518	139 (5.73)
RetrosplenialTemporalLeftPallidum	anhedonia_ypresent	0.08696	0.0793814	1.09547	0.273427		-0.00218895	0.685583	1	2.00982	4.39962	0.035947	0.0581518	139 (5.73)
RetrosplenialTemporalLeftPallidum	INTERVIEW_AGE	-6.08715e-05	0.021017	-0.0028963	0.997689		-0.00218895	0.999752	1	2.00982	4.39962	0.035947	0.0581518	139 (5.73)
RetrosplenialTemporalLeftPallidum	SEXFemale	0.0136867	0.0422074	0.324273	0.745761		-0.00218895	0.918153	1	2.00982	4.39962	0.035947	0.0581518	139 (5.73)
RetrosplenialTemporalLeftPallidum	RACE_ETHNICITYBlack	0.024279	0.0759151	0.319817	0.749136		-0.00218895	0.919231	1	2.00982	4.39962	0.035947	0.0581518	139 (5.73)
RetrosplenialTemporalLeftPallidum	RACE_ETHNICITYHispanic	0.0115625	0.054157	0.2135	0.830956		-0.00218895	0.951445	1	2.00982	4.39962	0.035947	0.0581518	139 (5.73)
RetrosplenialTemporalLeftPallidum	RACE_ETHNICITYAsian	0.0687066	0.159164	0.431671	0.666022		-0.00218895	0.896426	1	2.00982	4.39962	0.035947	0.0581518	139 (5.73)
RetrosplenialTemporalLeftPallidum	RACE_ETHNICITYOther	-0.0477712	0.0741024	-0.644665	0.51921		-0.00218895	0.82906	1	2.00982	4.39962	0.035947	0.0581518	139 (5.73)
RetrosplenialTemporalLeftPallidum	bipolar_II_ypresent	0.175262	0.185186	0.946411	0.344039		-0.00218895	0.739959	1	2.00982	4.39962	0.035947	0.0581518	139 (5.73)
RetrosplenialTemporalLeftPallidum	irritability_ypresent	-0.113234	0.0910744	-1.24332	0.213879		-0.00218895	0.622604	1	2.00982	4.39962	0.035947	0.0581518	139 (5.73)
RetrosplenialTemporalLeftPallidum	depressed_mood_ypresent	0.0606556	0.07368	0.82323	0.410463		-0.00218895	0.78657	1	2.00982	4.39962	0.035947	0.0581518	139 (5.73)
RetrosplenialTemporalBrainStem	(Intercept)	8.77424e-05	0.0343465	0.00255463	0.997962		0.00846302	0.999752	1	2.02568	0.0453002	0.831453	0.0921625	109 (4.5)
RetrosplenialTemporalBrainStem	anhedonia_ypresent	0.00840043	0.0779306	0.107794	0.914169		0.00846302	0.977283	1	2.02568	0.0453002	0.831453	0.0921625	109 (4.5)
RetrosplenialTemporalBrainStem	INTERVIEW_AGE	-0.008951	0.0208448	-0.429412	0.667664		0.00846302	0.896426	1	2.02568	0.0453002	0.831453	0.0921625	109 (4.5)
RetrosplenialTemporalBrainStem	SEXFemale	0.127734	0.041801	3.05578	0.00227053	**	0.00846302	0.0401081	1	2.02568	0.0453002	0.831453	0.0921625	109 (4.5)
RetrosplenialTemporalBrainStem	RACE_ETHNICITYBlack	-0.227682	0.0752547	-3.02548	0.00250981	**	0.00846302	0.0426668	1	2.02568	0.0453002	0.831453	0.0921625	109 (4.5)
RetrosplenialTemporalBrainStem	RACE_ETHNICITYHispanic	-0.0887755	0.0537039	-1.65305	0.0984561		0.00846302	0.421633	1	2.02568	0.0453002	0.831453	0.0921625	109 (4.5)
RetrosplenialTemporalBrainStem	RACE_ETHNICITYAsian	0.126574	0.156551	0.808516	0.418877		0.00846302	0.788557	1	2.02568	0.0453002	0.831453	0.0921625	109 (4.5)
RetrosplenialTemporalBrainStem	RACE_ETHNICITYOther	-0.106386	0.0735383	-1.44667	0.148125		0.00846302	0.525567	1	2.02568	0.0453002	0.831453	0.0921625	109 (4.5)
RetrosplenialTemporalBrainStem	bipolar_II_ypresent	0.315974	0.181271	1.74311	0.0814482		0.00846302	0.38559	1	2.02568	0.0453002	0.831453	0.0921625	109 (4.5)
RetrosplenialTemporalBrainStem	irritability_ypresent	-0.10298	0.0899979	-1.14425	0.252641		0.00846302	0.672244	1	2.02568	0.0453002	0.831453	0.0921625	109 (4.5)
RetrosplenialTemporalBrainStem	depressed_mood_ypresent	-0.146277	0.0735359	-1.98919	0.0467981	*	0.00846302	0.285367	1	2.02568	0.0453002	0.831453	0.0921625	109 (4.5)
RetrosplenialTemporalLeftHippocampus	(Intercept)	0.067427	0.0346255	1.94732	0.0516196		0.009191	0.299567	1	2.05516	0.0532133	0.817563	0.104507	145 (5.98)
RetrosplenialTemporalLeftHippocampus	anhedonia_ypresent	0.0962051	0.0794311	1.21118	0.225954		0.009191	0.640717	1	2.05516	0.0532133	0.817563	0.104507	145 (5.98)
RetrosplenialTemporalLeftHippocampus	INTERVIEW_AGE	-0.0386128	0.0209696	-1.84136	0.0656987		0.009191	0.338848	1	2.05516	0.0532133	0.817563	0.104507	145 (5.98)
RetrosplenialTemporalLeftHippocampus	SEXFemale	0.0355602	0.0421288	0.844083	0.398712		0.009191	0.778522	1	2.05516	0.0532133	0.817563	0.104507	145 (5.98)
RetrosplenialTemporalLeftHippocampus	RACE_ETHNICITYBlack	-0.287749	0.076679	-3.75264	0.000179372	***	0.009191	0.00622439	0.603766	2.05516	0.0532133	0.817563	0.104507	145 (5.98)
RetrosplenialTemporalLeftHippocampus	RACE_ETHNICITYHispanic	-0.181367	0.0542153	-3.34531	0.000835291	***	0.009191	0.0196615	1	2.05516	0.0532133	0.817563	0.104507	145 (5.98)
RetrosplenialTemporalLeftHippocampus	RACE_ETHNICITYAsian	-0.274895	0.158421	-1.73522	0.0828371		0.009191	0.386726	1	2.05516	0.0532133	0.817563	0.104507	145 (5.98)
RetrosplenialTemporalLeftHippocampus	RACE_ETHNICITYOther	-0.084931	0.0733396	-1.15805	0.246965		0.009191	0.665559	1	2.05516	0.0532133	0.817563	0.104507	145 (5.98)
RetrosplenialTemporalLeftHippocampus	bipolar_II_ypresent	-0.0422309	0.183329	-0.230356	0.817836		0.009191	0.947439	1	2.05516	0.0532133	0.817563	0.104507	145 (5.98)
RetrosplenialTemporalLeftHippocampus	irritability_ypresent	-0.15857	0.0897825	-1.76616	0.0775032		0.009191	0.373213	1	2.05516	0.0532133	0.817563	0.104507	145 (5.98)
RetrosplenialTemporalLeftHippocampus	depressed_mood_ypresent	-0.0506112	0.0727882	-0.695321	0.486926		0.009191	0.817452	1	2.05516	0.0532133	0.817563	0.104507	145 (5.98)
RetrosplenialTemporalLeftAmygdala	(Intercept)	-0.037233	0.0343847	-1.08284	0.278996		0.00412473	0.690522	1	1.93661	1.64724e-05	0.996762	0.0255898	129 (5.32)
RetrosplenialTemporalLeftAmygdala	anhedonia_ypresent	0.0290783	0.0775777	0.374829	0.707823		0.00412473	0.911806	1	1.93661	1.64724e-05	0.996762	0.0255898	129 (5.32)
RetrosplenialTemporalLeftAmygdala	INTERVIEW_AGE	-0.0246424	0.0209293	-1.17741	0.239154		0.00412473	0.657672	1	1.93661	1.64724e-05	0.996762	0.0255898	129 (5.32)
RetrosplenialTemporalLeftAmygdala	SEXFemale	0.0421345	0.0419051	1.00547	0.314776		0.00412473	0.717001	1	1.93661	1.64724e-05	0.996762	0.0255898	129 (5.32)
RetrosplenialTemporalLeftAmygdala	RACE_ETHNICITYBlack	0.244551	0.0756822	3.2313	0.00124982	**	0.00412473	0.0267956	1	1.93661	1.64724e-05	0.996762	0.0255898	129 (5.32)
RetrosplenialTemporalLeftAmygdala	RACE_ETHNICITYHispanic	0.0126697	0.0536664	0.236083	0.81339		0.00412473	0.947439	1	1.93661	1.64724e-05	0.996762	0.0255898	129 (5.32)
RetrosplenialTemporalLeftAmygdala	RACE_ETHNICITYAsian	0.00876795	0.158531	0.0553074	0.955898		0.00412473	0.989052	1	1.93661	1.64724e-05	0.996762	0.0255898	129 (5.32)
RetrosplenialTemporalLeftAmygdala	RACE_ETHNICITYOther	-0.113654	0.0735659	-1.54493	0.122502		0.00412473	0.47891	1	1.93661	1.64724e-05	0.996762	0.0255898	129 (5.32)
RetrosplenialTemporalLeftAmygdala	bipolar_II_ypresent	-0.200332	0.179332	-1.1171	0.264068		0.00412473	0.678514	1	1.93661	1.64724e-05	0.996762	0.0255898	129 (5.32)
RetrosplenialTemporalLeftAmygdala	irritability_ypresent	-0.0412775	0.0902146	-0.457548	0.64732		0.00412473	0.886846	1	1.93661	1.64724e-05	0.996762	0.0255898	129 (5.32)
RetrosplenialTemporalLeftAmygdala	depressed_mood_ypresent	0.0567057	0.0730405	0.776361	0.437616		0.00412473	0.796225	1	1.93661	1.64724e-05	0.996762	0.0255898	129 (5.32)
RetrosplenialTemporalLeftAccumbensArea	(Intercept)	-0.0432845	0.0348376	-1.24246	0.214193		0.00265756	0.622604	1	2.02501	0.805305	0.369512	0.151815	132 (5.45)
RetrosplenialTemporalLeftAccumbensArea	anhedonia_ypresent	-0.00525354	0.0783704	-0.0670348	0.94656		0.00265756	0.984241	1	2.02501	0.805305	0.369512	0.151815	132 (5.45)
RetrosplenialTemporalLeftAccumbensArea	INTERVIEW_AGE	0.0097213	0.0209891	0.463159	0.643294		0.00265756	0.884335	1	2.02501	0.805305	0.369512	0.151815	132 (5.45)
RetrosplenialTemporalLeftAccumbensArea	SEXFemale	0.0167359	0.042248	0.396135	0.692042		0.00265756	0.905477	1	2.02501	0.805305	0.369512	0.151815	132 (5.45)
RetrosplenialTemporalLeftAccumbensArea	RACE_ETHNICITYBlack	0.212916	0.0764368	2.78552	0.00538835	**	0.00265756	0.0697585	1	2.02501	0.805305	0.369512	0.151815	132 (5.45)
RetrosplenialTemporalLeftAccumbensArea	RACE_ETHNICITYHispanic	0.0841427	0.0542148	1.55203	0.120795		0.00265756	0.47555	1	2.02501	0.805305	0.369512	0.151815	132 (5.45)
RetrosplenialTemporalLeftAccumbensArea	RACE_ETHNICITYAsian	0.0284967	0.159102	0.17911	0.857867		0.00265756	0.961844	1	2.02501	0.805305	0.369512	0.151815	132 (5.45)
RetrosplenialTemporalLeftAccumbensArea	RACE_ETHNICITYOther	-0.0864036	0.0739837	-1.16787	0.24298		0.00265756	0.660639	1	2.02501	0.805305	0.369512	0.151815	132 (5.45)
RetrosplenialTemporalLeftAccumbensArea	bipolar_II_ypresent	-0.110813	0.192731	-0.57496	0.565375		0.00265756	0.84693	1	2.02501	0.805305	0.369512	0.151815	132 (5.45)
RetrosplenialTemporalLeftAccumbensArea	irritability_ypresent	0.14671	0.088561	1.6566	0.0977374		0.00265756	0.420541	1	2.02501	0.805305	0.369512	0.151815	132 (5.45)
RetrosplenialTemporalLeftAccumbensArea	depressed_mood_ypresent	-0.0314043	0.0726296	-0.43239	0.665499		0.00265756	0.896426	1	2.02501	0.805305	0.369512	0.151815	132 (5.45)
RetrosplenialTemporalLeftVentraldc	(Intercept)	-0.00285252	0.0344355	-0.0828364	0.933989		-0.000894095	0.98306	1	1.91422	3.19098	0.0740456	0	125 (5.16)
RetrosplenialTemporalLeftVentraldc	anhedonia_ypresent	-0.0171352	0.0789646	-0.216999	0.828229		-0.000894095	0.950748	1	1.91422	3.19098	0.0740456	0	125 (5.16)
RetrosplenialTemporalLeftVentraldc	INTERVIEW_AGE	-0.0451725	0.0209583	-2.15534	0.0312389	*	-0.000894095	0.226616	1	1.91422	3.19098	0.0740456	0	125 (5.16)
RetrosplenialTemporalLeftVentraldc	SEXFemale	-0.0238035	0.0418756	-0.568434	0.569796		-0.000894095	0.847893	1	1.91422	3.19098	0.0740456	0	125 (5.16)
RetrosplenialTemporalLeftVentraldc	RACE_ETHNICITYBlack	0.0465211	0.0754155	0.616864	0.537386		-0.000894095	0.837231	1	1.91422	3.19098	0.0740456	0	125 (5.16)
RetrosplenialTemporalLeftVentraldc	RACE_ETHNICITYHispanic	0.0638994	0.0534701	1.19505	0.232192		-0.000894095	0.649674	1	1.91422	3.19098	0.0740456	0	125 (5.16)
RetrosplenialTemporalLeftVentraldc	RACE_ETHNICITYAsian	-0.11401	0.158825	-0.71783	0.472935		-0.000894095	0.808481	1	1.91422	3.19098	0.0740456	0	125 (5.16)
RetrosplenialTemporalLeftVentraldc	RACE_ETHNICITYOther	-0.00886332	0.0737196	-0.12023	0.904311		-0.000894095	0.974364	1	1.91422	3.19098	0.0740456	0	125 (5.16)
RetrosplenialTemporalLeftVentraldc	bipolar_II_ypresent	0.0680281	0.186934	0.363916	0.715955		-0.000894095	0.911806	1	1.91422	3.19098	0.0740456	0	125 (5.16)
RetrosplenialTemporalLeftVentraldc	irritability_ypresent	0.034071	0.0906898	0.375687	0.707184		-0.000894095	0.911806	1	1.91422	3.19098	0.0740456	0	125 (5.16)
RetrosplenialTemporalLeftVentraldc	depressed_mood_ypresent	-0.0130058	0.0733377	-0.177342	0.859256		-0.000894095	0.962161	1	1.91422	3.19098	0.0740456	0	125 (5.16)
RetrosplenialTemporalRightCerebellumCortex	(Intercept)	0.108809	0.0338249	3.21683	0.00131395	**	0.0173216	0.0274706	1	1.9974	0.406341	0.523833	0.054407	85 (3.51)
RetrosplenialTemporalRightCerebellumCortex	anhedonia_ypresent	-0.154274	0.0765975	-2.01409	0.0441151	*	0.0173216	0.27652	1	1.9974	0.406341	0.523833	0.054407	85 (3.51)
RetrosplenialTemporalRightCerebellumCortex	INTERVIEW_AGE	-0.0297364	0.0206063	-1.44307	0.149134		0.0173216	0.528406	1	1.9974	0.406341	0.523833	0.054407	85 (3.51)
RetrosplenialTemporalRightCerebellumCortex	SEXFemale	0.0238209	0.0412863	0.57697	0.564015		0.0173216	0.846353	1	1.9974	0.406341	0.523833	0.054407	85 (3.51)
RetrosplenialTemporalRightCerebellumCortex	RACE_ETHNICITYBlack	-0.326412	0.0741007	-4.40498	1.10584e-05	***	0.0173216	0.000653025	0.0372224	1.9974	0.406341	0.523833	0.054407	85 (3.51)
RetrosplenialTemporalRightCerebellumCortex	RACE_ETHNICITYHispanic	-0.258292	0.0529383	-4.87912	1.13769e-06	***	0.0173216	0.000109413	0.00382945	1.9974	0.406341	0.523833	0.054407	85 (3.51)
RetrosplenialTemporalRightCerebellumCortex	RACE_ETHNICITYAsian	-0.151596	0.1557	-0.973641	0.330336		0.0173216	0.729601	1	1.9974	0.406341	0.523833	0.054407	85 (3.51)
RetrosplenialTemporalRightCerebellumCortex	RACE_ETHNICITYOther	-0.131276	0.0734151	-1.78814	0.0738838		0.0173216	0.364652	1	1.9974	0.406341	0.523833	0.054407	85 (3.51)
RetrosplenialTemporalRightCerebellumCortex	bipolar_II_ypresent	0.108457	0.17738	0.611441	0.540968		0.0173216	0.837231	1	1.9974	0.406341	0.523833	0.054407	85 (3.51)
RetrosplenialTemporalRightCerebellumCortex	irritability_ypresent	-0.126779	0.0871723	-1.45435	0.145983		0.0173216	0.524977	1	1.9974	0.406341	0.523833	0.054407	85 (3.51)
RetrosplenialTemporalRightCerebellumCortex	depressed_mood_ypresent	-0.0272742	0.071456	-0.381692	0.702725		0.0173216	0.909758	1	1.9974	0.406341	0.523833	0.054407	85 (3.51)
RetrosplenialTemporalRightThalamusProper	(Intercept)	0.0213432	0.034313	0.622013	0.533994		0.00793317	0.837231	1	1.90004	0.388546	0.533065	0.130645	92 (3.8)
RetrosplenialTemporalRightThalamusProper	anhedonia_ypresent	-0.134993	0.076709	-1.7598	0.0785729		0.00793317	0.377284	1	1.90004	0.388546	0.533065	0.130645	92 (3.8)
RetrosplenialTemporalRightThalamusProper	INTERVIEW_AGE	0.0124267	0.0207021	0.600262	0.548391		0.00793317	0.841105	1	1.90004	0.388546	0.533065	0.130645	92 (3.8)
RetrosplenialTemporalRightThalamusProper	SEXFemale	0.0950332	0.0416865	2.27971	0.0227153	*	0.00793317	0.187862	1	1.90004	0.388546	0.533065	0.130645	92 (3.8)
RetrosplenialTemporalRightThalamusProper	RACE_ETHNICITYBlack	-0.277208	0.0742834	-3.73177	0.000194707	***	0.00793317	0.00636294	0.655383	1.90004	0.388546	0.533065	0.130645	92 (3.8)
RetrosplenialTemporalRightThalamusProper	RACE_ETHNICITYHispanic	-0.0724749	0.0535894	-1.35241	0.176376		0.00793317	0.570524	1	1.90004	0.388546	0.533065	0.130645	92 (3.8)
RetrosplenialTemporalRightThalamusProper	RACE_ETHNICITYAsian	-0.116412	0.158527	-0.734332	0.46282		0.00793317	0.805925	1	1.90004	0.388546	0.533065	0.130645	92 (3.8)
RetrosplenialTemporalRightThalamusProper	RACE_ETHNICITYOther	-0.0475857	0.0737318	-0.645389	0.518739		0.00793317	0.82906	1	1.90004	0.388546	0.533065	0.130645	92 (3.8)
RetrosplenialTemporalRightThalamusProper	bipolar_II_ypresent	-0.0469596	0.178416	-0.263203	0.792418		0.00793317	0.936873	1	1.90004	0.388546	0.533065	0.130645	92 (3.8)
RetrosplenialTemporalRightThalamusProper	irritability_ypresent	-0.0358663	0.0872322	-0.411159	0.680994		0.00793317	0.902897	1	1.90004	0.388546	0.533065	0.130645	92 (3.8)
RetrosplenialTemporalRightThalamusProper	depressed_mood_ypresent	-0.0731543	0.0718942	-1.01753	0.309009		0.00793317	0.715214	1	1.90004	0.388546	0.533065	0.130645	92 (3.8)
RetrosplenialTemporalRightCaudate	(Intercept)	-0.0677615	0.0342374	-1.97917	0.0479176	*	0.00295481	0.289051	1	2.00087	6.26979	0.0122814	0	135 (5.57)
RetrosplenialTemporalRightCaudate	anhedonia_ypresent	-0.0726803	0.0784446	-0.926517	0.354276		0.00295481	0.74624	1	2.00087	6.26979	0.0122814	0	135 (5.57)
RetrosplenialTemporalRightCaudate	INTERVIEW_AGE	0.043906	0.0210152	2.08925	0.0367961	*	0.00295481	0.248208	1	2.00087	6.26979	0.0122814	0	135 (5.57)
RetrosplenialTemporalRightCaudate	SEXFemale	0.115727	0.041923	2.76047	0.005818	**	0.00295481	0.0741795	1	2.00087	6.26979	0.0122814	0	135 (5.57)
RetrosplenialTemporalRightCaudate	RACE_ETHNICITYBlack	0.111323	0.0744081	1.49611	0.134763		0.00295481	0.504593	1	2.00087	6.26979	0.0122814	0	135 (5.57)
RetrosplenialTemporalRightCaudate	RACE_ETHNICITYHispanic	0.0601912	0.0539624	1.11543	0.264784		0.00295481	0.679835	1	2.00087	6.26979	0.0122814	0	135 (5.57)
RetrosplenialTemporalRightCaudate	RACE_ETHNICITYAsian	-0.0507053	0.15854	-0.319826	0.74913		0.00295481	0.919231	1	2.00087	6.26979	0.0122814	0	135 (5.57)
RetrosplenialTemporalRightCaudate	RACE_ETHNICITYOther	-0.0226845	0.0740324	-0.306413	0.759318		0.00295481	0.924363	1	2.00087	6.26979	0.0122814	0	135 (5.57)
RetrosplenialTemporalRightCaudate	bipolar_II_ypresent	0.0074556	0.195884	0.0380613	0.969642		0.00295481	0.991424	1	2.00087	6.26979	0.0122814	0	135 (5.57)
RetrosplenialTemporalRightCaudate	irritability_ypresent	-0.0605812	0.0899056	-0.673831	0.500487		0.00295481	0.820494	1	2.00087	6.26979	0.0122814	0	135 (5.57)
RetrosplenialTemporalRightCaudate	depressed_mood_ypresent	0.0215194	0.0728779	0.29528	0.767807		0.00295481	0.928353	1	2.00087	6.26979	0.0122814	0	135 (5.57)
RetrosplenialTemporalRightPutamen	(Intercept)	0.00655476	0.034521	0.189878	0.849422		-0.000322257	0.958804	1	1.98363	0.0205	0.886149	0.0681036	117 (4.83)
RetrosplenialTemporalRightPutamen	anhedonia_ypresent	-0.0164204	0.0781446	-0.210129	0.833586		-0.000322257	0.952063	1	1.98363	0.0205	0.886149	0.0681036	117 (4.83)
RetrosplenialTemporalRightPutamen	INTERVIEW_AGE	0.0103622	0.0208477	0.497043	0.619206		-0.000322257	0.872801	1	1.98363	0.0205	0.886149	0.0681036	117 (4.83)
RetrosplenialTemporalRightPutamen	SEXFemale	-0.0765925	0.0419864	-1.82422	0.0682488		-0.000322257	0.348014	1	1.98363	0.0205	0.886149	0.0681036	117 (4.83)
RetrosplenialTemporalRightPutamen	RACE_ETHNICITYBlack	0.0953142	0.0748846	1.27281	0.203213		-0.000322257	0.610274	1	1.98363	0.0205	0.886149	0.0681036	117 (4.83)
RetrosplenialTemporalRightPutamen	RACE_ETHNICITYHispanic	0.00949474	0.0540002	0.175828	0.860445		-0.000322257	0.962264	1	1.98363	0.0205	0.886149	0.0681036	117 (4.83)
RetrosplenialTemporalRightPutamen	RACE_ETHNICITYAsian	0.181371	0.160933	1.127	0.25986		-0.000322257	0.674036	1	1.98363	0.0205	0.886149	0.0681036	117 (4.83)
RetrosplenialTemporalRightPutamen	RACE_ETHNICITYOther	0.067061	0.0741383	0.904539	0.365805		-0.000322257	0.75401	1	1.98363	0.0205	0.886149	0.0681036	117 (4.83)
RetrosplenialTemporalRightPutamen	bipolar_II_ypresent	0.15198	0.1838	0.826875	0.408394		-0.000322257	0.785475	1	1.98363	0.0205	0.886149	0.0681036	117 (4.83)
RetrosplenialTemporalRightPutamen	irritability_ypresent	0.0423454	0.0904065	0.468388	0.639551		-0.000322257	0.884031	1	1.98363	0.0205	0.886149	0.0681036	117 (4.83)
RetrosplenialTemporalRightPutamen	depressed_mood_ypresent	0.0698739	0.0731554	0.955143	0.339606		-0.000322257	0.736542	1	1.98363	0.0205	0.886149	0.0681036	117 (4.83)
RetrosplenialTemporalRightPallidum	(Intercept)	-0.00394986	0.034508	-0.114462	0.908881		0.00293886	0.976452	1	1.9727	0.0658249	0.797516	0.0153714	131 (5.4)
RetrosplenialTemporalRightPallidum	anhedonia_ypresent	0.017786	0.0777571	0.228738	0.819093		0.00293886	0.947439	1	1.9727	0.0658249	0.797516	0.0153714	131 (5.4)
RetrosplenialTemporalRightPallidum	INTERVIEW_AGE	-0.00444096	0.020878	-0.21271	0.831572		0.00293886	0.951445	1	1.9727	0.0658249	0.797516	0.0153714	131 (5.4)
RetrosplenialTemporalRightPallidum	SEXFemale	0.0525964	0.0418958	1.25541	0.209459		0.00293886	0.620931	1	1.9727	0.0658249	0.797516	0.0153714	131 (5.4)
RetrosplenialTemporalRightPallidum	RACE_ETHNICITYBlack	-0.117852	0.0756169	-1.55854	0.119243		0.00293886	0.47276	1	1.9727	0.0658249	0.797516	0.0153714	131 (5.4)
RetrosplenialTemporalRightPallidum	RACE_ETHNICITYHispanic	0.05729	0.0537312	1.06623	0.286431		0.00293886	0.696031	1	1.9727	0.0658249	0.797516	0.0153714	131 (5.4)
RetrosplenialTemporalRightPallidum	RACE_ETHNICITYAsian	-0.219189	0.158581	-1.38219	0.167049		0.00293886	0.557823	1	1.9727	0.0658249	0.797516	0.0153714	131 (5.4)
RetrosplenialTemporalRightPallidum	RACE_ETHNICITYOther	-0.143775	0.0733576	-1.95992	0.0501271		0.00293886	0.295495	1	1.9727	0.0658249	0.797516	0.0153714	131 (5.4)
RetrosplenialTemporalRightPallidum	bipolar_II_ypresent	-0.191773	0.181599	-1.05602	0.291069		0.00293886	0.70201	1	1.9727	0.0658249	0.797516	0.0153714	131 (5.4)
RetrosplenialTemporalRightPallidum	irritability_ypresent	-0.162113	0.088835	-1.82488	0.06815		0.00293886	0.348014	1	1.9727	0.0658249	0.797516	0.0153714	131 (5.4)
RetrosplenialTemporalRightPallidum	depressed_mood_ypresent	0.066806	0.0727901	0.917789	0.358826		0.00293886	0.750393	1	1.9727	0.0658249	0.797516	0.0153714	131 (5.4)
RetrosplenialTemporalRightHippocampus	(Intercept)	-0.0196385	0.0343055	-0.572459	0.567068		0.00188211	0.847331	1	2.07382	0.170204	0.67993	0	140 (5.78)
RetrosplenialTemporalRightHippocampus	anhedonia_ypresent	-0.0493472	0.0786286	-0.627599	0.53033		0.00188211	0.835326	1	2.07382	0.170204	0.67993	0	140 (5.78)
RetrosplenialTemporalRightHippocampus	INTERVIEW_AGE	0.0097334	0.0209556	0.464477	0.642351		0.00188211	0.884031	1	2.07382	0.170204	0.67993	0	140 (5.78)
RetrosplenialTemporalRightHippocampus	SEXFemale	-0.0434941	0.0419797	-1.03608	0.300277		0.00188211	0.705577	1	2.07382	0.170204	0.67993	0	140 (5.78)
RetrosplenialTemporalRightHippocampus	RACE_ETHNICITYBlack	0.179902	0.0756262	2.37883	0.0174499	*	0.00188211	0.157696	1	2.07382	0.170204	0.67993	0	140 (5.78)
RetrosplenialTemporalRightHippocampus	RACE_ETHNICITYHispanic	0.11878	0.0539998	2.19964	0.0279328	*	0.00188211	0.211285	1	2.07382	0.170204	0.67993	0	140 (5.78)
RetrosplenialTemporalRightHippocampus	RACE_ETHNICITYAsian	-0.169855	0.156776	-1.08343	0.278734		0.00188211	0.690522	1	2.07382	0.170204	0.67993	0	140 (5.78)
RetrosplenialTemporalRightHippocampus	RACE_ETHNICITYOther	-0.00143708	0.0737453	-0.0194871	0.984454		0.00188211	0.995097	1	2.07382	0.170204	0.67993	0	140 (5.78)
RetrosplenialTemporalRightHippocampus	bipolar_II_ypresent	0.0645208	0.184023	0.350612	0.725912		0.00188211	0.913514	1	2.07382	0.170204	0.67993	0	140 (5.78)
RetrosplenialTemporalRightHippocampus	irritability_ypresent	-0.0490071	0.0902508	-0.543009	0.587177		0.00188211	0.8556	1	2.07382	0.170204	0.67993	0	140 (5.78)
RetrosplenialTemporalRightHippocampus	depressed_mood_ypresent	0.102816	0.0733425	1.40186	0.161094		0.00188211	0.548988	1	2.07382	0.170204	0.67993	0	140 (5.78)
RetrosplenialTemporalRightAmygdala	(Intercept)	0.0970031	0.0348013	2.78734	0.00535801	**	0.00657191	0.0697585	1	1.94935	0.833589	0.361237	0.222034	120 (4.95)
RetrosplenialTemporalRightAmygdala	anhedonia_ypresent	-0.0635756	0.0774493	-0.820868	0.411807		0.00657191	0.787419	1	1.94935	0.833589	0.361237	0.222034	120 (4.95)
RetrosplenialTemporalRightAmygdala	INTERVIEW_AGE	-0.0263242	0.0207742	-1.26716	0.205228		0.00657191	0.614043	1	1.94935	0.833589	0.361237	0.222034	120 (4.95)
RetrosplenialTemporalRightAmygdala	SEXFemale	-0.12181	0.0421533	-2.88968	0.00389254	**	0.00657191	0.055894	1	1.94935	0.833589	0.361237	0.222034	120 (4.95)
RetrosplenialTemporalRightAmygdala	RACE_ETHNICITYBlack	-0.0568577	0.0759701	-0.748422	0.454283		0.00657191	0.803894	1	1.94935	0.833589	0.361237	0.222034	120 (4.95)
RetrosplenialTemporalRightAmygdala	RACE_ETHNICITYHispanic	-0.164554	0.0541101	-3.04109	0.00238393	**	0.00657191	0.0409403	1	1.94935	0.833589	0.361237	0.222034	120 (4.95)
RetrosplenialTemporalRightAmygdala	RACE_ETHNICITYAsian	0.173262	0.158982	1.08982	0.275908		0.00657191	0.688951	1	1.94935	0.833589	0.361237	0.222034	120 (4.95)
RetrosplenialTemporalRightAmygdala	RACE_ETHNICITYOther	-0.0547314	0.0755822	-0.724131	0.469059		0.00657191	0.806182	1	1.94935	0.833589	0.361237	0.222034	120 (4.95)
RetrosplenialTemporalRightAmygdala	bipolar_II_ypresent	0.205547	0.183146	1.12231	0.261847		0.00657191	0.67642	1	1.94935	0.833589	0.361237	0.222034	120 (4.95)
RetrosplenialTemporalRightAmygdala	irritability_ypresent	0.0396034	0.0883177	0.44842	0.653893		0.00657191	0.890333	1	1.94935	0.833589	0.361237	0.222034	120 (4.95)
RetrosplenialTemporalRightAmygdala	depressed_mood_ypresent	0.0364293	0.0719317	0.506442	0.612595		0.00657191	0.868246	1	1.94935	0.833589	0.361237	0.222034	120 (4.95)
RetrosplenialTemporalRightAccumbensArea	(Intercept)	0.0666806	0.0347774	1.91736	0.0553173		0.000750898	0.310571	1	2.00599	1.46149	0.226693	0.180789	127 (5.24)
RetrosplenialTemporalRightAccumbensArea	anhedonia_ypresent	-0.0900897	0.0770226	-1.16965	0.242263		0.000750898	0.660209	1	2.00599	1.46149	0.226693	0.180789	127 (5.24)
RetrosplenialTemporalRightAccumbensArea	INTERVIEW_AGE	-0.00988628	0.0209398	-0.47213	0.636879		0.000750898	0.882922	1	2.00599	1.46149	0.226693	0.180789	127 (5.24)
RetrosplenialTemporalRightAccumbensArea	SEXFemale	-0.0785366	0.0422346	-1.85953	0.0630799		0.000750898	0.335429	1	2.00599	1.46149	0.226693	0.180789	127 (5.24)
RetrosplenialTemporalRightAccumbensArea	RACE_ETHNICITYBlack	-0.00684226	0.0762152	-0.0897756	0.928473		0.000750898	0.982081	1	2.00599	1.46149	0.226693	0.180789	127 (5.24)
RetrosplenialTemporalRightAccumbensArea	RACE_ETHNICITYHispanic	-0.0754741	0.0541757	-1.39314	0.163714		0.000750898	0.551793	1	2.00599	1.46149	0.226693	0.180789	127 (5.24)
RetrosplenialTemporalRightAccumbensArea	RACE_ETHNICITYAsian	-0.0716621	0.157437	-0.455178	0.649024		0.000750898	0.886846	1	2.00599	1.46149	0.226693	0.180789	127 (5.24)
RetrosplenialTemporalRightAccumbensArea	RACE_ETHNICITYOther	-0.0919337	0.0758871	-1.21145	0.225847		0.000750898	0.640717	1	2.00599	1.46149	0.226693	0.180789	127 (5.24)
RetrosplenialTemporalRightAccumbensArea	bipolar_II_ypresent	0.292607	0.184332	1.58739	0.112563		0.000750898	0.460371	1	2.00599	1.46149	0.226693	0.180789	127 (5.24)
RetrosplenialTemporalRightAccumbensArea	irritability_ypresent	0.0480359	0.0891677	0.538714	0.590137		0.000750898	0.857107	1	2.00599	1.46149	0.226693	0.180789	127 (5.24)
RetrosplenialTemporalRightAccumbensArea	depressed_mood_ypresent	-0.013011	0.0724361	-0.179621	0.857466		0.000750898	0.961844	1	2.00599	1.46149	0.226693	0.180789	127 (5.24)
RetrosplenialTemporalRightVentraldc	(Intercept)	0.046639	0.0344165	1.35513	0.175508		0.0105959	0.570524	1	1.96787	6.8496	0.00886612	0.136055	111 (4.58)
RetrosplenialTemporalRightVentraldc	anhedonia_ypresent	-0.113071	0.0773311	-1.46217	0.14383		0.0105959	0.523285	1	1.96787	6.8496	0.00886612	0.136055	111 (4.58)
RetrosplenialTemporalRightVentraldc	INTERVIEW_AGE	-0.0169496	0.0208141	-0.814331	0.41554		0.0105959	0.788252	1	1.96787	6.8496	0.00886612	0.136055	111 (4.58)
RetrosplenialTemporalRightVentraldc	SEXFemale	0.0626054	0.0418461	1.49609	0.134768		0.0105959	0.504593	1	1.96787	6.8496	0.00886612	0.136055	111 (4.58)
RetrosplenialTemporalRightVentraldc	RACE_ETHNICITYBlack	-0.345206	0.0749184	-4.60776	4.29259e-06	***	0.0105959	0.000307423	0.0144489	1.96787	6.8496	0.00886612	0.136055	111 (4.58)
RetrosplenialTemporalRightVentraldc	RACE_ETHNICITYHispanic	-0.146838	0.053944	-2.72205	0.00653673	**	0.0105959	0.0814912	1	1.96787	6.8496	0.00886612	0.136055	111 (4.58)
RetrosplenialTemporalRightVentraldc	RACE_ETHNICITYAsian	-0.0341274	0.160257	-0.212955	0.831381		0.0105959	0.951445	1	1.96787	6.8496	0.00886612	0.136055	111 (4.58)
RetrosplenialTemporalRightVentraldc	RACE_ETHNICITYOther	-0.0659233	0.0745457	-0.884334	0.376608		0.0105959	0.762733	1	1.96787	6.8496	0.00886612	0.136055	111 (4.58)
RetrosplenialTemporalRightVentraldc	bipolar_II_ypresent	-0.215062	0.18329	-1.17334	0.24078		0.0105959	0.659989	1	1.96787	6.8496	0.00886612	0.136055	111 (4.58)
RetrosplenialTemporalRightVentraldc	irritability_ypresent	0.109173	0.0889961	1.22672	0.220053		0.0105959	0.631423	1	1.96787	6.8496	0.00886612	0.136055	111 (4.58)
RetrosplenialTemporalRightVentraldc	depressed_mood_ypresent	-0.0453213	0.0727628	-0.622864	0.533436		0.0105959	0.837084	1	1.96787	6.8496	0.00886612	0.136055	111 (4.58)
SensorimotorHandLeftCerebellumCortex	(Intercept)	0.0872202	0.0344214	2.53389	0.011346	*	0.0135601	0.12124	1	2.01838	0.585732	0.444074	0.129035	107 (4.41)
SensorimotorHandLeftCerebellumCortex	anhedonia_ypresent	0.0565703	0.0775112	0.729834	0.465566		0.0135601	0.806182	1	2.01838	0.585732	0.444074	0.129035	107 (4.41)
SensorimotorHandLeftCerebellumCortex	INTERVIEW_AGE	-0.055844	0.0207248	-2.69455	0.00709953	**	0.0135601	0.0856524	1	2.01838	0.585732	0.444074	0.129035	107 (4.41)
SensorimotorHandLeftCerebellumCortex	SEXFemale	0.0086868	0.0417089	0.208272	0.835035		0.0135601	0.952143	1	2.01838	0.585732	0.444074	0.129035	107 (4.41)
SensorimotorHandLeftCerebellumCortex	RACE_ETHNICITYBlack	-0.314981	0.0751533	-4.19118	2.87972e-05	***	0.0135601	0.00132783	0.0969315	2.01838	0.585732	0.444074	0.129035	107 (4.41)
SensorimotorHandLeftCerebellumCortex	RACE_ETHNICITYHispanic	-0.216851	0.0533849	-4.06203	5.02742e-05	***	0.0135601	0.00216952	0.169223	2.01838	0.585732	0.444074	0.129035	107 (4.41)
SensorimotorHandLeftCerebellumCortex	RACE_ETHNICITYAsian	0.191124	0.156272	1.22303	0.221445		0.0135601	0.632753	1	2.01838	0.585732	0.444074	0.129035	107 (4.41)
SensorimotorHandLeftCerebellumCortex	RACE_ETHNICITYOther	-0.154445	0.0742853	-2.07907	0.0377209	*	0.0135601	0.252301	1	2.01838	0.585732	0.444074	0.129035	107 (4.41)
SensorimotorHandLeftCerebellumCortex	bipolar_II_ypresent	-0.0288705	0.183045	-0.157724	0.874688		0.0135601	0.965135	1	2.01838	0.585732	0.444074	0.129035	107 (4.41)
SensorimotorHandLeftCerebellumCortex	irritability_ypresent	-0.020088	0.0887011	-0.226469	0.820857		0.0135601	0.947439	1	2.01838	0.585732	0.444074	0.129035	107 (4.41)
SensorimotorHandLeftCerebellumCortex	depressed_mood_ypresent	-0.0927008	0.0718384	-1.29041	0.197038		0.0135601	0.599667	1	2.01838	0.585732	0.444074	0.129035	107 (4.41)
SensorimotorHandLeftThalamusProper	(Intercept)	-0.0255397	0.0345895	-0.738365	0.460369		0.00285915	0.804988	1	2.07843	1.29173	0.25573	0.0815949	142 (5.86)
SensorimotorHandLeftThalamusProper	anhedonia_ypresent	-0.0270846	0.0783072	-0.345876	0.729468		0.00285915	0.913514	1	2.07843	1.29173	0.25573	0.0815949	142 (5.86)
SensorimotorHandLeftThalamusProper	INTERVIEW_AGE	-0.0144586	0.0210033	-0.688399	0.491272		0.00285915	0.817736	1	2.07843	1.29173	0.25573	0.0815949	142 (5.86)
SensorimotorHandLeftThalamusProper	SEXFemale	-0.0138408	0.0421907	-0.328052	0.742902		0.00285915	0.916982	1	2.07843	1.29173	0.25573	0.0815949	142 (5.86)
SensorimotorHandLeftThalamusProper	RACE_ETHNICITYBlack	-0.0770752	0.0757711	-1.01721	0.309161		0.00285915	0.715214	1	2.07843	1.29173	0.25573	0.0815949	142 (5.86)
SensorimotorHandLeftThalamusProper	RACE_ETHNICITYHispanic	0.161431	0.054378	2.96868	0.00302209	**	0.00285915	0.049088	1	2.07843	1.29173	0.25573	0.0815949	142 (5.86)
SensorimotorHandLeftThalamusProper	RACE_ETHNICITYAsian	0.299305	0.158838	1.88434	0.0596463		0.00285915	0.32597	1	2.07843	1.29173	0.25573	0.0815949	142 (5.86)
SensorimotorHandLeftThalamusProper	RACE_ETHNICITYOther	0.0113346	0.0748895	0.15135	0.879713		0.00285915	0.966105	1	2.07843	1.29173	0.25573	0.0815949	142 (5.86)
SensorimotorHandLeftThalamusProper	bipolar_II_ypresent	0.10377	0.181595	0.571435	0.567761		0.00285915	0.847447	1	2.07843	1.29173	0.25573	0.0815949	142 (5.86)
SensorimotorHandLeftThalamusProper	irritability_ypresent	0.0650157	0.0892724	0.728285	0.466514		0.00285915	0.806182	1	2.07843	1.29173	0.25573	0.0815949	142 (5.86)
SensorimotorHandLeftThalamusProper	depressed_mood_ypresent	-0.0372266	0.0732196	-0.508425	0.611205		0.00285915	0.868246	1	2.07843	1.29173	0.25573	0.0815949	142 (5.86)
SensorimotorHandLeftCaudate	(Intercept)	0.147808	0.0341797	4.32444	1.59466e-05	***	0.02615	0.000838689	0.0536761	1.94091	0.693198	0.405079	0.0947584	121 (4.99)
SensorimotorHandLeftCaudate	anhedonia_ypresent	-0.0905127	0.0773728	-1.16983	0.242193		0.02615	0.660209	1	1.94091	0.693198	0.405079	0.0947584	121 (4.99)
SensorimotorHandLeftCaudate	INTERVIEW_AGE	-0.0465332	0.0206647	-2.25182	0.0244278	*	0.02615	0.198609	1	1.94091	0.693198	0.405079	0.0947584	121 (4.99)
SensorimotorHandLeftCaudate	SEXFemale	-0.130862	0.0415137	-3.15225	0.00164111	**	0.02615	0.0321161	1	1.94091	0.693198	0.405079	0.0947584	121 (4.99)
SensorimotorHandLeftCaudate	RACE_ETHNICITYBlack	-0.343867	0.0742458	-4.63147	3.834e-06	***	0.02615	0.000286783	0.0129052	1.94091	0.693198	0.405079	0.0947584	121 (4.99)
SensorimotorHandLeftCaudate	RACE_ETHNICITYHispanic	-0.215383	0.0533581	-4.03656	5.60211e-05	***	0.02615	0.00238692	0.188567	1.94091	0.693198	0.405079	0.0947584	121 (4.99)
SensorimotorHandLeftCaudate	RACE_ETHNICITYAsian	-0.15566	0.155184	-1.00307	0.315935		0.02615	0.717001	1	1.94091	0.693198	0.405079	0.0947584	121 (4.99)
SensorimotorHandLeftCaudate	RACE_ETHNICITYOther	-0.144239	0.0732582	-1.96891	0.0490837	*	0.02615	0.294502	1	1.94091	0.693198	0.405079	0.0947584	121 (4.99)
SensorimotorHandLeftCaudate	bipolar_II_ypresent	0.675241	0.182012	3.70986	0.000212306	***	0.02615	0.00687135	0.714621	1.94091	0.693198	0.405079	0.0947584	121 (4.99)
SensorimotorHandLeftCaudate	irritability_ypresent	-0.132805	0.0885811	-1.49925	0.133947		0.02615	0.502637	1	1.94091	0.693198	0.405079	0.0947584	121 (4.99)
SensorimotorHandLeftCaudate	depressed_mood_ypresent	0.150177	0.0713829	2.10382	0.035503	*	0.02615	0.24233	1	1.94091	0.693198	0.405079	0.0947584	121 (4.99)
SensorimotorHandLeftPutamen	(Intercept)	0.0528381	0.0347331	1.52126	0.128334		0.00141545	0.493682	1	2.01273	1.29456	0.25521	0.121723	136 (5.61)
SensorimotorHandLeftPutamen	anhedonia_ypresent	0.0285207	0.0781383	0.365003	0.715143		0.00141545	0.911806	1	2.01273	1.29456	0.25521	0.121723	136 (5.61)
SensorimotorHandLeftPutamen	INTERVIEW_AGE	-0.0209634	0.0209435	-1.00095	0.316956		0.00141545	0.717776	1	2.01273	1.29456	0.25521	0.121723	136 (5.61)
SensorimotorHandLeftPutamen	SEXFemale	-0.0382716	0.0422331	-0.906199	0.364926		0.00141545	0.75401	1	2.01273	1.29456	0.25521	0.121723	136 (5.61)
SensorimotorHandLeftPutamen	RACE_ETHNICITYBlack	-0.0955669	0.0762948	-1.2526	0.21048		0.00141545	0.62098	1	2.01273	1.29456	0.25521	0.121723	136 (5.61)
SensorimotorHandLeftPutamen	RACE_ETHNICITYHispanic	0.00664707	0.0542154	0.122605	0.902431		0.00141545	0.973896	1	2.01273	1.29456	0.25521	0.121723	136 (5.61)
SensorimotorHandLeftPutamen	RACE_ETHNICITYAsian	0.0636232	0.159081	0.399941	0.689238		0.00141545	0.905477	1	2.01273	1.29456	0.25521	0.121723	136 (5.61)
SensorimotorHandLeftPutamen	RACE_ETHNICITYOther	-0.0834535	0.0752708	-1.10871	0.267672		0.00141545	0.681015	1	2.01273	1.29456	0.25521	0.121723	136 (5.61)
SensorimotorHandLeftPutamen	bipolar_II_ypresent	0.0137873	0.186247	0.0740267	0.940996		0.00141545	0.983686	1	2.01273	1.29456	0.25521	0.121723	136 (5.61)
SensorimotorHandLeftPutamen	irritability_ypresent	-0.0565479	0.0902606	-0.626496	0.531052		0.00141545	0.835358	1	2.01273	1.29456	0.25521	0.121723	136 (5.61)
SensorimotorHandLeftPutamen	depressed_mood_ypresent	-0.180536	0.0730947	-2.46989	0.0135881	*	0.00141545	0.135672	1	2.01273	1.29456	0.25521	0.121723	136 (5.61)
SensorimotorHandLeftPallidum	(Intercept)	0.0872739	0.0338166	2.5808	0.00991846	**	0.0199132	0.109461	1	1.96878	1.11227	0.29159	0.000445003	111 (4.58)
SensorimotorHandLeftPallidum	anhedonia_ypresent	-0.110849	0.0772785	-1.43441	0.151591		0.0199132	0.530963	1	1.96878	1.11227	0.29159	0.000445003	111 (4.58)
SensorimotorHandLeftPallidum	INTERVIEW_AGE	0.00250433	0.0206633	0.121197	0.903545		0.0199132	0.974162	1	1.96878	1.11227	0.29159	0.000445003	111 (4.58)
SensorimotorHandLeftPallidum	SEXFemale	0.0497097	0.0413267	1.20285	0.22916		0.0199132	0.643329	1	1.96878	1.11227	0.29159	0.000445003	111 (4.58)
SensorimotorHandLeftPallidum	RACE_ETHNICITYBlack	-0.465858	0.0747909	-6.22881	5.57037e-10	***	0.0199132	1.87499e-07	1.87499e-06	1.96878	1.11227	0.29159	0.000445003	111 (4.58)
SensorimotorHandLeftPallidum	RACE_ETHNICITYHispanic	-0.199615	0.0530652	-3.76169	0.00017298	***	0.0199132	0.00606511	0.58225	1.96878	1.11227	0.29159	0.000445003	111 (4.58)
SensorimotorHandLeftPallidum	RACE_ETHNICITYAsian	-0.0788783	0.155307	-0.507886	0.611582		0.0199132	0.868246	1	1.96878	1.11227	0.29159	0.000445003	111 (4.58)
SensorimotorHandLeftPallidum	RACE_ETHNICITYOther	-0.209074	0.0725663	-2.88115	0.00399891	**	0.0199132	0.0567946	1	1.96878	1.11227	0.29159	0.000445003	111 (4.58)
SensorimotorHandLeftPallidum	bipolar_II_ypresent	-0.0374969	0.179647	-0.208725	0.834681		0.0199132	0.952063	1	1.96878	1.11227	0.29159	0.000445003	111 (4.58)
SensorimotorHandLeftPallidum	irritability_ypresent	-0.0844876	0.0890596	-0.948663	0.342892		0.0199132	0.739276	1	1.96878	1.11227	0.29159	0.000445003	111 (4.58)
SensorimotorHandLeftPallidum	depressed_mood_ypresent	0.0716551	0.0726738	0.985983	0.324245		0.0199132	0.722309	1	1.96878	1.11227	0.29159	0.000445003	111 (4.58)
SensorimotorHandBrainStem	(Intercept)	0.0588446	0.0343465	1.71326	0.0867983		0.0115954	0.39689	1	2.00175	1.4197	0.233453	0.145748	105 (4.33)
SensorimotorHandBrainStem	anhedonia_ypresent	-0.146736	0.0774682	-1.89415	0.0583302		0.0115954	0.320816	1	2.00175	1.4197	0.233453	0.145748	105 (4.33)
SensorimotorHandBrainStem	INTERVIEW_AGE	-0.0264113	0.0207601	-1.27222	0.203425		0.0115954	0.610274	1	2.00175	1.4197	0.233453	0.145748	105 (4.33)
SensorimotorHandBrainStem	SEXFemale	0.0418415	0.0417751	1.00159	0.316647		0.0115954	0.717734	1	2.00175	1.4197	0.233453	0.145748	105 (4.33)
SensorimotorHandBrainStem	RACE_ETHNICITYBlack	-0.349533	0.0749752	-4.66199	3.31031e-06	***	0.0115954	0.000259128	0.0111425	2.00175	1.4197	0.233453	0.145748	105 (4.33)
SensorimotorHandBrainStem	RACE_ETHNICITYHispanic	-0.0588341	0.0536956	-1.0957	0.273326		0.0115954	0.685583	1	2.00175	1.4197	0.233453	0.145748	105 (4.33)
SensorimotorHandBrainStem	RACE_ETHNICITYAsian	-0.087141	0.160245	-0.543798	0.586633		0.0115954	0.855179	1	2.00175	1.4197	0.233453	0.145748	105 (4.33)
SensorimotorHandBrainStem	RACE_ETHNICITYOther	-0.0967091	0.0734552	-1.31657	0.188113		0.0115954	0.586829	1	2.00175	1.4197	0.233453	0.145748	105 (4.33)
SensorimotorHandBrainStem	bipolar_II_ypresent	-0.0493751	0.180371	-0.273741	0.784308		0.0115954	0.933114	1	2.00175	1.4197	0.233453	0.145748	105 (4.33)
SensorimotorHandBrainStem	irritability_ypresent	-0.166691	0.090201	-1.84799	0.0647312		0.0115954	0.336863	1	2.00175	1.4197	0.233453	0.145748	105 (4.33)
SensorimotorHandBrainStem	depressed_mood_ypresent	-0.00626167	0.0728402	-0.0859644	0.931502		0.0115954	0.98306	1	2.00175	1.4197	0.233453	0.145748	105 (4.33)
SensorimotorHandLeftHippocampus	(Intercept)	-0.0805962	0.0345804	-2.33069	0.019856	*	0.00556108	0.173598	1	2.01152	3.57964	0.0584919	0.191532	117 (4.83)
SensorimotorHandLeftHippocampus	anhedonia_ypresent	-0.00337564	0.0774045	-0.0436103	0.965219		0.00556108	0.990814	1	2.01152	3.57964	0.0584919	0.191532	117 (4.83)
SensorimotorHandLeftHippocampus	INTERVIEW_AGE	0.024716	0.0208713	1.18421	0.236454		0.00556108	0.655451	1	2.01152	3.57964	0.0584919	0.191532	117 (4.83)
SensorimotorHandLeftHippocampus	SEXFemale	0.0609444	0.0421216	1.44687	0.14807		0.00556108	0.525567	1	2.01152	3.57964	0.0584919	0.191532	117 (4.83)
SensorimotorHandLeftHippocampus	RACE_ETHNICITYBlack	0.293329	0.0761507	3.85196	0.000120386	***	0.00556108	0.00455302	0.405219	2.01152	3.57964	0.0584919	0.191532	117 (4.83)
SensorimotorHandLeftHippocampus	RACE_ETHNICITYHispanic	0.0832849	0.0543487	1.53242	0.125557		0.00556108	0.486336	1	2.01152	3.57964	0.0584919	0.191532	117 (4.83)
SensorimotorHandLeftHippocampus	RACE_ETHNICITYAsian	0.023543	0.159045	0.148027	0.882334		0.00556108	0.967406	1	2.01152	3.57964	0.0584919	0.191532	117 (4.83)
SensorimotorHandLeftHippocampus	RACE_ETHNICITYOther	0.0303093	0.0744981	0.406846	0.684159		0.00556108	0.902897	1	2.01152	3.57964	0.0584919	0.191532	117 (4.83)
SensorimotorHandLeftHippocampus	bipolar_II_ypresent	0.237991	0.191403	1.2434	0.213846		0.00556108	0.622604	1	2.01152	3.57964	0.0584919	0.191532	117 (4.83)
SensorimotorHandLeftHippocampus	irritability_ypresent	-0.0534918	0.0889212	-0.601565	0.547523		0.00556108	0.840768	1	2.01152	3.57964	0.0584919	0.191532	117 (4.83)
SensorimotorHandLeftHippocampus	depressed_mood_ypresent	0.0695387	0.0727249	0.956189	0.339077		0.00556108	0.736344	1	2.01152	3.57964	0.0584919	0.191532	117 (4.83)
SensorimotorHandLeftAmygdala	(Intercept)	-0.0495747	0.0346264	-1.4317	0.152368		-0.00102338	0.531876	1	1.84035	0.072817	0.787278	0.100708	145 (5.98)
SensorimotorHandLeftAmygdala	anhedonia_ypresent	-0.00372216	0.0789776	-0.0471293	0.962414		-0.00102338	0.990669	1	1.84035	0.072817	0.787278	0.100708	145 (5.98)
SensorimotorHandLeftAmygdala	INTERVIEW_AGE	0.0102366	0.0210175	0.487051	0.62627		-0.00102338	0.877639	1	1.84035	0.072817	0.787278	0.100708	145 (5.98)
SensorimotorHandLeftAmygdala	SEXFemale	0.0308366	0.0423267	0.728539	0.466359		-0.00102338	0.806182	1	1.84035	0.072817	0.787278	0.100708	145 (5.98)
SensorimotorHandLeftAmygdala	RACE_ETHNICITYBlack	0.0236805	0.0761975	0.310778	0.755998		-0.00102338	0.922657	1	1.84035	0.072817	0.787278	0.100708	145 (5.98)
SensorimotorHandLeftAmygdala	RACE_ETHNICITYHispanic	0.058049	0.0544292	1.0665	0.286309		-0.00102338	0.696031	1	1.84035	0.072817	0.787278	0.100708	145 (5.98)
SensorimotorHandLeftAmygdala	RACE_ETHNICITYAsian	0.0994687	0.163089	0.609904	0.541987		-0.00102338	0.837231	1	1.84035	0.072817	0.787278	0.100708	145 (5.98)
SensorimotorHandLeftAmygdala	RACE_ETHNICITYOther	0.0894875	0.0750315	1.19267	0.233125		-0.00102338	0.649912	1	1.84035	0.072817	0.787278	0.100708	145 (5.98)
SensorimotorHandLeftAmygdala	bipolar_II_ypresent	0.182313	0.186556	0.977254	0.328548		-0.00102338	0.726604	1	1.84035	0.072817	0.787278	0.100708	145 (5.98)
SensorimotorHandLeftAmygdala	irritability_ypresent	-0.0527306	0.0914663	-0.576503	0.564333		-0.00102338	0.846353	1	1.84035	0.072817	0.787278	0.100708	145 (5.98)
SensorimotorHandLeftAmygdala	depressed_mood_ypresent	0.123488	0.0731587	1.68795	0.0915588		-0.00102338	0.405951	1	1.84035	0.072817	0.787278	0.100708	145 (5.98)
SensorimotorHandLeftAccumbensArea	(Intercept)	0.00608806	0.0348976	0.174455	0.861523		0.000269333	0.962264	1	1.9986	5.06698	0.0243858	0.105321	145 (5.98)
SensorimotorHandLeftAccumbensArea	anhedonia_ypresent	0.0980903	0.0792243	1.23813	0.215794		0.000269333	0.625637	1	1.9986	5.06698	0.0243858	0.105321	145 (5.98)
SensorimotorHandLeftAccumbensArea	INTERVIEW_AGE	-0.0290412	0.0209932	-1.38336	0.166689		0.000269333	0.557176	1	1.9986	5.06698	0.0243858	0.105321	145 (5.98)
SensorimotorHandLeftAccumbensArea	SEXFemale	0.0305641	0.0423073	0.722432	0.470104		0.000269333	0.806182	1	1.9986	5.06698	0.0243858	0.105321	145 (5.98)
SensorimotorHandLeftAccumbensArea	RACE_ETHNICITYBlack	-0.122382	0.0763081	-1.60379	0.1089		0.000269333	0.449214	1	1.9986	5.06698	0.0243858	0.105321	145 (5.98)
SensorimotorHandLeftAccumbensArea	RACE_ETHNICITYHispanic	-0.0175066	0.0541966	-0.32302	0.74671		0.000269333	0.91865	1	1.9986	5.06698	0.0243858	0.105321	145 (5.98)
SensorimotorHandLeftAccumbensArea	RACE_ETHNICITYAsian	-0.268008	0.159148	-1.68401	0.0923173		0.000269333	0.405951	1	1.9986	5.06698	0.0243858	0.105321	145 (5.98)
SensorimotorHandLeftAccumbensArea	RACE_ETHNICITYOther	-0.0694816	0.0744581	-0.933163	0.350835		0.000269333	0.744155	1	1.9986	5.06698	0.0243858	0.105321	145 (5.98)
SensorimotorHandLeftAccumbensArea	bipolar_II_ypresent	0.0921846	0.184438	0.499812	0.617256		0.000269333	0.870416	1	1.9986	5.06698	0.0243858	0.105321	145 (5.98)
SensorimotorHandLeftAccumbensArea	irritability_ypresent	-0.125083	0.0902233	-1.38637	0.16577		0.000269333	0.555758	1	1.9986	5.06698	0.0243858	0.105321	145 (5.98)
SensorimotorHandLeftAccumbensArea	depressed_mood_ypresent	0.0394071	0.0734083	0.536821	0.591444		0.000269333	0.857364	1	1.9986	5.06698	0.0243858	0.105321	145 (5.98)
SensorimotorHandLeftVentraldc	(Intercept)	-0.0307636	0.0343281	-0.896166	0.370259		0.000705532	0.757623	1	1.94669	0.00410561	0.94891	0.0344419	129 (5.32)
SensorimotorHandLeftVentraldc	anhedonia_ypresent	0.035149	0.0785323	0.447574	0.654503		0.000705532	0.890484	1	1.94669	0.00410561	0.94891	0.0344419	129 (5.32)
SensorimotorHandLeftVentraldc	INTERVIEW_AGE	-0.0335118	0.0208895	-1.60424	0.108799		0.000705532	0.449214	1	1.94669	0.00410561	0.94891	0.0344419	129 (5.32)
SensorimotorHandLeftVentraldc	SEXFemale	0.0487115	0.0420138	1.15942	0.246408		0.000705532	0.665268	1	1.94669	0.00410561	0.94891	0.0344419	129 (5.32)
SensorimotorHandLeftVentraldc	RACE_ETHNICITYBlack	0.0365321	0.0756588	0.482853	0.629247		0.000705532	0.878907	1	1.94669	0.00410561	0.94891	0.0344419	129 (5.32)
SensorimotorHandLeftVentraldc	RACE_ETHNICITYHispanic	0.0722006	0.0540409	1.33604	0.18167		0.000705532	0.576844	1	1.94669	0.00410561	0.94891	0.0344419	129 (5.32)
SensorimotorHandLeftVentraldc	RACE_ETHNICITYAsian	0.0283953	0.158817	0.178793	0.858116		0.000705532	0.961844	1	1.94669	0.00410561	0.94891	0.0344419	129 (5.32)
SensorimotorHandLeftVentraldc	RACE_ETHNICITYOther	-0.0271931	0.0743402	-0.365793	0.714553		0.000705532	0.911806	1	1.94669	0.00410561	0.94891	0.0344419	129 (5.32)
SensorimotorHandLeftVentraldc	bipolar_II_ypresent	0.0603324	0.179355	0.336385	0.736612		0.000705532	0.914921	1	1.94669	0.00410561	0.94891	0.0344419	129 (5.32)
SensorimotorHandLeftVentraldc	irritability_ypresent	-0.201389	0.0904997	-2.22531	0.026158	*	0.000705532	0.206201	1	1.94669	0.00410561	0.94891	0.0344419	129 (5.32)
SensorimotorHandLeftVentraldc	depressed_mood_ypresent	0.00728341	0.0732028	0.0994963	0.920753		0.000705532	0.981362	1	1.94669	0.00410561	0.94891	0.0344419	129 (5.32)
SensorimotorHandRightCerebellumCortex	(Intercept)	0.0145999	0.0347001	0.420745	0.673981		0.000214344	0.898463	1	1.99394	1.63513	0.200995	0.176261	122 (5.03)
SensorimotorHandRightCerebellumCortex	anhedonia_ypresent	-0.0516199	0.078134	-0.660659	0.508897		0.000214344	0.826712	1	1.99394	1.63513	0.200995	0.176261	122 (5.03)
SensorimotorHandRightCerebellumCortex	INTERVIEW_AGE	-0.0310965	0.0209019	-1.48773	0.136959		0.000214344	0.508213	1	1.99394	1.63513	0.200995	0.176261	122 (5.03)
SensorimotorHandRightCerebellumCortex	SEXFemale	0.0329432	0.0422329	0.780035	0.435451		0.000214344	0.794748	1	1.99394	1.63513	0.200995	0.176261	122 (5.03)
SensorimotorHandRightCerebellumCortex	RACE_ETHNICITYBlack	-0.0816746	0.0764624	-1.06817	0.285558		0.000214344	0.696031	1	1.99394	1.63513	0.200995	0.176261	122 (5.03)
SensorimotorHandRightCerebellumCortex	RACE_ETHNICITYHispanic	-0.0930751	0.0541033	-1.72032	0.085509		0.000214344	0.394279	1	1.99394	1.63513	0.200995	0.176261	122 (5.03)
SensorimotorHandRightCerebellumCortex	RACE_ETHNICITYAsian	0.0310298	0.159372	0.1947	0.845645		0.000214344	0.957237	1	1.99394	1.63513	0.200995	0.176261	122 (5.03)
SensorimotorHandRightCerebellumCortex	RACE_ETHNICITYOther	-0.074974	0.074772	-1.0027	0.316111		0.000214344	0.717001	1	1.99394	1.63513	0.200995	0.176261	122 (5.03)
SensorimotorHandRightCerebellumCortex	bipolar_II_ypresent	0.237157	0.184239	1.28722	0.198147		0.000214344	0.602497	1	1.99394	1.63513	0.200995	0.176261	122 (5.03)
SensorimotorHandRightCerebellumCortex	irritability_ypresent	0.101958	0.0905565	1.12591	0.260323		0.000214344	0.674036	1	1.99394	1.63513	0.200995	0.176261	122 (5.03)
SensorimotorHandRightCerebellumCortex	depressed_mood_ypresent	-0.0212323	0.0726371	-0.292306	0.770079		0.000214344	0.92973	1	1.99394	1.63513	0.200995	0.176261	122 (5.03)
SensorimotorHandRightThalamusProper	(Intercept)	0.0483372	0.0350416	1.37942	0.167901		0.00319658	0.559316	1	1.93561	0.32934	0.566048	0.213093	149 (6.15)
SensorimotorHandRightThalamusProper	anhedonia_ypresent	0.156695	0.0782682	2.00202	0.0454014	*	0.00319658	0.279559	1	1.93561	0.32934	0.566048	0.213093	149 (6.15)
SensorimotorHandRightThalamusProper	INTERVIEW_AGE	-0.0101051	0.0209893	-0.48144	0.630251		0.00319658	0.878907	1	1.93561	0.32934	0.566048	0.213093	149 (6.15)
SensorimotorHandRightThalamusProper	SEXFemale	-0.1243	0.0424118	-2.93079	0.0034149	**	0.00319658	0.0510868	1	1.93561	0.32934	0.566048	0.213093	149 (6.15)
SensorimotorHandRightThalamusProper	RACE_ETHNICITYBlack	0.0889692	0.0767668	1.15895	0.246597		0.00319658	0.665268	1	1.93561	0.32934	0.566048	0.213093	149 (6.15)
SensorimotorHandRightThalamusProper	RACE_ETHNICITYHispanic	-0.0347677	0.0545884	-0.636906	0.52425		0.00319658	0.832371	1	1.93561	0.32934	0.566048	0.213093	149 (6.15)
SensorimotorHandRightThalamusProper	RACE_ETHNICITYAsian	-8.66225e-05	0.157384	-0.000550388	0.999561		0.00319658	0.999796	1	1.93561	0.32934	0.566048	0.213093	149 (6.15)
SensorimotorHandRightThalamusProper	RACE_ETHNICITYOther	-0.0144374	0.0751362	-0.19215	0.847642		0.00319658	0.957759	1	1.93561	0.32934	0.566048	0.213093	149 (6.15)
SensorimotorHandRightThalamusProper	bipolar_II_ypresent	0.0525895	0.186629	0.281786	0.778134		0.00319658	0.930927	1	1.93561	0.32934	0.566048	0.213093	149 (6.15)
SensorimotorHandRightThalamusProper	irritability_ypresent	0.0658351	0.089848	0.732739	0.463794		0.00319658	0.806182	1	1.93561	0.32934	0.566048	0.213093	149 (6.15)
SensorimotorHandRightThalamusProper	depressed_mood_ypresent	-0.0580046	0.0733453	-0.790843	0.429119		0.00319658	0.793725	1	1.93561	0.32934	0.566048	0.213093	149 (6.15)
SensorimotorHandRightCaudate	(Intercept)	0.0924771	0.033966	2.72264	0.00652498	**	0.0241818	0.0814912	1	1.99559	6.51392	0.0107033	0.0745883	105 (4.33)
SensorimotorHandRightCaudate	anhedonia_ypresent	-0.0856218	0.0776695	-1.10239	0.270409		0.0241818	0.682583	1	1.99559	6.51392	0.0107033	0.0745883	105 (4.33)
SensorimotorHandRightCaudate	INTERVIEW_AGE	-0.0143312	0.020598	-0.695757	0.486651		0.0241818	0.817399	1	1.99559	6.51392	0.0107033	0.0745883	105 (4.33)
SensorimotorHandRightCaudate	SEXFemale	0.0109523	0.0413684	0.264749	0.791226		0.0241818	0.936122	1	1.99559	6.51392	0.0107033	0.0745883	105 (4.33)
SensorimotorHandRightCaudate	RACE_ETHNICITYBlack	-0.509967	0.0744273	-6.85187	9.31739e-12	***	0.0241818	5.22706e-09	3.13623e-08	1.99559	6.51392	0.0107033	0.0745883	105 (4.33)
SensorimotorHandRightCaudate	RACE_ETHNICITYHispanic	-0.244918	0.0530197	-4.61939	4.06046e-06	***	0.0241818	0.00029712	0.0136675	1.99559	6.51392	0.0107033	0.0745883	105 (4.33)
SensorimotorHandRightCaudate	RACE_ETHNICITYAsian	0.0613494	0.158964	0.385933	0.699582		0.0241818	0.909209	1	1.99559	6.51392	0.0107033	0.0745883	105 (4.33)
SensorimotorHandRightCaudate	RACE_ETHNICITYOther	-0.0595563	0.0728499	-0.817521	0.413715		0.0241818	0.787419	1	1.99559	6.51392	0.0107033	0.0745883	105 (4.33)
SensorimotorHandRightCaudate	bipolar_II_ypresent	-0.163985	0.174854	-0.937839	0.348425		0.0241818	0.743805	1	1.99559	6.51392	0.0107033	0.0745883	105 (4.33)
SensorimotorHandRightCaudate	irritability_ypresent	0.0305664	0.0887507	0.344408	0.730571		0.0241818	0.913514	1	1.99559	6.51392	0.0107033	0.0745883	105 (4.33)
SensorimotorHandRightCaudate	depressed_mood_ypresent	0.11315	0.0719943	1.57166	0.116168		0.0241818	0.469955	1	1.99559	6.51392	0.0107033	0.0745883	105 (4.33)
SensorimotorHandRightPutamen	(Intercept)	0.0969219	0.0340708	2.84472	0.00448472	**	0.014772	0.0616146	1	2.00216	1.11216	0.291614	0.0112903	131 (5.4)
SensorimotorHandRightPutamen	anhedonia_ypresent	-0.0664131	0.0780528	-0.850875	0.394928		0.014772	0.775674	1	2.00216	1.11216	0.291614	0.0112903	131 (5.4)
SensorimotorHandRightPutamen	INTERVIEW_AGE	-0.00910341	0.0208007	-0.437648	0.661683		0.014772	0.895153	1	2.00216	1.11216	0.291614	0.0112903	131 (5.4)
SensorimotorHandRightPutamen	SEXFemale	-0.000195375	0.0416546	-0.00469035	0.996258		0.014772	0.999558	1	2.00216	1.11216	0.291614	0.0112903	131 (5.4)
SensorimotorHandRightPutamen	RACE_ETHNICITYBlack	-0.443079	0.0758637	-5.84047	5.94925e-09	***	0.014772	1.43037e-06	2.00252e-05	2.00216	1.11216	0.291614	0.0112903	131 (5.4)
SensorimotorHandRightPutamen	RACE_ETHNICITYHispanic	-0.150249	0.0535624	-2.80511	0.0050725	**	0.014772	0.0672423	1	2.00216	1.11216	0.291614	0.0112903	131 (5.4)
SensorimotorHandRightPutamen	RACE_ETHNICITYAsian	0.0224882	0.15761	0.142682	0.886554		0.014772	0.968583	1	2.00216	1.11216	0.291614	0.0112903	131 (5.4)
SensorimotorHandRightPutamen	RACE_ETHNICITYOther	-0.148602	0.072902	-2.03838	0.0416269	*	0.014772	0.266801	1	2.00216	1.11216	0.291614	0.0112903	131 (5.4)
SensorimotorHandRightPutamen	bipolar_II_ypresent	-0.120247	0.178545	-0.673482	0.500709		0.014772	0.820494	1	2.00216	1.11216	0.291614	0.0112903	131 (5.4)
SensorimotorHandRightPutamen	irritability_ypresent	-0.0590861	0.0905201	-0.65274	0.51399		0.014772	0.828984	1	2.00216	1.11216	0.291614	0.0112903	131 (5.4)
SensorimotorHandRightPutamen	depressed_mood_ypresent	-0.027576	0.0725477	-0.380109	0.7039		0.014772	0.910929	1	2.00216	1.11216	0.291614	0.0112903	131 (5.4)
SensorimotorHandRightPallidum	(Intercept)	0.0134232	0.0344009	0.3902	0.696425		0.00522707	0.908135	1	1.9927	0.100291	0.751481	0.0373611	135 (5.57)
SensorimotorHandRightPallidum	anhedonia_ypresent	-0.0435668	0.0778142	-0.559882	0.575615		0.00522707	0.850162	1	1.9927	0.100291	0.751481	0.0373611	135 (5.57)
SensorimotorHandRightPallidum	INTERVIEW_AGE	0.016719	0.0209269	0.798926	0.424417		0.00522707	0.792778	1	1.9927	0.100291	0.751481	0.0373611	135 (5.57)
SensorimotorHandRightPallidum	SEXFemale	0.0546645	0.0420006	1.30152	0.193213		0.00522707	0.594369	1	1.9927	0.100291	0.751481	0.0373611	135 (5.57)
SensorimotorHandRightPallidum	RACE_ETHNICITYBlack	-0.223801	0.0763452	-2.93143	0.00340763	**	0.00522707	0.0510868	1	1.9927	0.100291	0.751481	0.0373611	135 (5.57)
SensorimotorHandRightPallidum	RACE_ETHNICITYHispanic	0.0291102	0.0534984	0.544132	0.586404		0.00522707	0.855179	1	1.9927	0.100291	0.751481	0.0373611	135 (5.57)
SensorimotorHandRightPallidum	RACE_ETHNICITYAsian	-0.026876	0.156659	-0.171557	0.863801		0.00522707	0.962264	1	1.9927	0.100291	0.751481	0.0373611	135 (5.57)
SensorimotorHandRightPallidum	RACE_ETHNICITYOther	-0.127761	0.0741228	-1.72364	0.0849092		0.00522707	0.392588	1	1.9927	0.100291	0.751481	0.0373611	135 (5.57)
SensorimotorHandRightPallidum	bipolar_II_ypresent	-0.419918	0.181933	-2.30809	0.0210831	*	0.00522707	0.181963	1	1.9927	0.100291	0.751481	0.0373611	135 (5.57)
SensorimotorHandRightPallidum	irritability_ypresent	-0.0419978	0.0901206	-0.466017	0.641248		0.00522707	0.884031	1	1.9927	0.100291	0.751481	0.0373611	135 (5.57)
SensorimotorHandRightPallidum	depressed_mood_ypresent	-0.0155018	0.0730896	-0.212093	0.832053		0.00522707	0.951445	1	1.9927	0.100291	0.751481	0.0373611	135 (5.57)
SensorimotorHandRightHippocampus	(Intercept)	0.0956024	0.0343152	2.78601	0.00538016	**	0.0106857	0.0697585	1	2.03451	0.00314834	0.955254	0.00677431	127 (5.24)
SensorimotorHandRightHippocampus	anhedonia_ypresent	-0.173967	0.0780002	-2.23034	0.0258215	*	0.0106857	0.204026	1	2.03451	0.00314834	0.955254	0.00677431	127 (5.24)
SensorimotorHandRightHippocampus	INTERVIEW_AGE	-0.0209201	0.0208595	-1.00291	0.316012		0.0106857	0.717001	1	2.03451	0.00314834	0.955254	0.00677431	127 (5.24)
SensorimotorHandRightHippocampus	SEXFemale	-0.00915716	0.041674	-0.219733	0.826099		0.0106857	0.949894	1	2.03451	0.00314834	0.955254	0.00677431	127 (5.24)
SensorimotorHandRightHippocampus	RACE_ETHNICITYBlack	-0.314087	0.0742662	-4.2292	2.43758e-05	***	0.0106857	0.00115562	0.082049	2.03451	0.00314834	0.955254	0.00677431	127 (5.24)
SensorimotorHandRightHippocampus	RACE_ETHNICITYHispanic	-0.172296	0.0533725	-3.22817	0.00126347	**	0.0106857	0.0269166	1	2.03451	0.00314834	0.955254	0.00677431	127 (5.24)
SensorimotorHandRightHippocampus	RACE_ETHNICITYAsian	-0.0891204	0.157901	-0.564409	0.572531		0.0106857	0.848961	1	2.03451	0.00314834	0.955254	0.00677431	127 (5.24)
SensorimotorHandRightHippocampus	RACE_ETHNICITYOther	-0.115104	0.073654	-1.56277	0.118245		0.0106857	0.470535	1	2.03451	0.00314834	0.955254	0.00677431	127 (5.24)
SensorimotorHandRightHippocampus	bipolar_II_ypresent	-0.100999	0.183787	-0.549542	0.582687		0.0106857	0.85498	1	2.03451	0.00314834	0.955254	0.00677431	127 (5.24)
SensorimotorHandRightHippocampus	irritability_ypresent	-0.0262372	0.0895024	-0.293146	0.769437		0.0106857	0.929622	1	2.03451	0.00314834	0.955254	0.00677431	127 (5.24)
SensorimotorHandRightHippocampus	depressed_mood_ypresent	0.0379143	0.0721604	0.525417	0.599344		0.0106857	0.861423	1	2.03451	0.00314834	0.955254	0.00677431	127 (5.24)
SensorimotorHandRightAmygdala	(Intercept)	0.101277	0.0343348	2.94969	0.00321305	**	0.00552614	0.0491597	1	1.9945	0.0236099	0.877882	0.0382504	118 (4.87)
SensorimotorHandRightAmygdala	anhedonia_ypresent	0.0457544	0.0789268	0.579706	0.56217		0.00552614	0.846216	1	1.9945	0.0236099	0.877882	0.0382504	118 (4.87)
SensorimotorHandRightAmygdala	INTERVIEW_AGE	-0.00719583	0.0208535	-0.345065	0.730077		0.00552614	0.913514	1	1.9945	0.0236099	0.877882	0.0382504	118 (4.87)
SensorimotorHandRightAmygdala	SEXFemale	-0.131131	0.0417931	-3.13763	0.0017248	**	0.00552614	0.0335588	1	1.9945	0.0236099	0.877882	0.0382504	118 (4.87)
SensorimotorHandRightAmygdala	RACE_ETHNICITYBlack	-0.07009	0.0753619	-0.930045	0.352446		0.00552614	0.744248	1	1.9945	0.0236099	0.877882	0.0382504	118 (4.87)
SensorimotorHandRightAmygdala	RACE_ETHNICITYHispanic	-0.0582727	0.0534553	-1.09012	0.275775		0.00552614	0.688951	1	1.9945	0.0236099	0.877882	0.0382504	118 (4.87)
SensorimotorHandRightAmygdala	RACE_ETHNICITYAsian	0.0369711	0.160347	0.230569	0.81767		0.00552614	0.947439	1	1.9945	0.0236099	0.877882	0.0382504	118 (4.87)
SensorimotorHandRightAmygdala	RACE_ETHNICITYOther	-0.167853	0.0730238	-2.29861	0.0216164	*	0.00552614	0.183277	1	1.9945	0.0236099	0.877882	0.0382504	118 (4.87)
SensorimotorHandRightAmygdala	bipolar_II_ypresent	0.305938	0.181556	1.68509	0.0921064		0.00552614	0.405951	1	1.9945	0.0236099	0.877882	0.0382504	118 (4.87)
SensorimotorHandRightAmygdala	irritability_ypresent	0.00752046	0.0897979	0.0837487	0.933264		0.00552614	0.98306	1	1.9945	0.0236099	0.877882	0.0382504	118 (4.87)
SensorimotorHandRightAmygdala	depressed_mood_ypresent	-0.130553	0.0722787	-1.80625	0.0710103		0.00552614	0.354104	1	1.9945	0.0236099	0.877882	0.0382504	118 (4.87)
SensorimotorHandRightAccumbensArea	(Intercept)	0.126791	0.0339451	3.73518	0.000192107	***	0.0224024	0.00635248	0.646631	2.05813	6.49004	0.0108481	0.105589	96 (3.96)
SensorimotorHandRightAccumbensArea	anhedonia_ypresent	-0.0271089	0.0765819	-0.353986	0.723381		0.0224024	0.913514	1	2.05813	6.49004	0.0108481	0.105589	96 (3.96)
SensorimotorHandRightAccumbensArea	INTERVIEW_AGE	-0.00796116	0.0206231	-0.386031	0.699509		0.0224024	0.909209	1	2.05813	6.49004	0.0108481	0.105589	96 (3.96)
SensorimotorHandRightAccumbensArea	SEXFemale	-0.0392466	0.0413852	-0.948326	0.343063		0.0224024	0.739276	1	2.05813	6.49004	0.0108481	0.105589	96 (3.96)
SensorimotorHandRightAccumbensArea	RACE_ETHNICITYBlack	-0.514944	0.0743712	-6.92397	5.66587e-12	***	0.0224024	4.76783e-09	1.90713e-08	2.05813	6.49004	0.0108481	0.105589	96 (3.96)
SensorimotorHandRightAccumbensArea	RACE_ETHNICITYHispanic	-0.152805	0.0531463	-2.87517	0.00407493	**	0.0224024	0.0576311	1	2.05813	6.49004	0.0108481	0.105589	96 (3.96)
SensorimotorHandRightAccumbensArea	RACE_ETHNICITYAsian	-0.0133832	0.157293	-0.0850846	0.932202		0.0224024	0.98306	1	2.05813	6.49004	0.0108481	0.105589	96 (3.96)
SensorimotorHandRightAccumbensArea	RACE_ETHNICITYOther	-0.225547	0.0730841	-3.08613	0.0020518	**	0.0224024	0.0369324	1	2.05813	6.49004	0.0108481	0.105589	96 (3.96)
SensorimotorHandRightAccumbensArea	bipolar_II_ypresent	-0.0626454	0.174765	-0.358455	0.720036		0.0224024	0.913514	1	2.05813	6.49004	0.0108481	0.105589	96 (3.96)
SensorimotorHandRightAccumbensArea	irritability_ypresent	-0.152033	0.0871703	-1.74409	0.0812766		0.0224024	0.385383	1	2.05813	6.49004	0.0108481	0.105589	96 (3.96)
SensorimotorHandRightAccumbensArea	depressed_mood_ypresent	0.0451069	0.0723549	0.623412	0.533075		0.0224024	0.836909	1	2.05813	6.49004	0.0108481	0.105589	96 (3.96)
SensorimotorHandRightVentraldc	(Intercept)	0.044296	0.0345226	1.2831	0.199584		0.00308175	0.605378	1	2.05781	2.54516	0.110633	0.177818	100 (4.13)
SensorimotorHandRightVentraldc	anhedonia_ypresent	-0.0181094	0.0769562	-0.235321	0.81398		0.00308175	0.947439	1	2.05781	2.54516	0.110633	0.177818	100 (4.13)
SensorimotorHandRightVentraldc	INTERVIEW_AGE	0.0171469	0.0207712	0.825511	0.409167		0.00308175	0.785475	1	2.05781	2.54516	0.110633	0.177818	100 (4.13)
SensorimotorHandRightVentraldc	SEXFemale	-0.000992284	0.0419522	-0.0236527	0.981132		0.00308175	0.993454	1	2.05781	2.54516	0.110633	0.177818	100 (4.13)
SensorimotorHandRightVentraldc	RACE_ETHNICITYBlack	-0.251404	0.0754694	-3.33121	0.000878291	***	0.00308175	0.0205301	1	2.05781	2.54516	0.110633	0.177818	100 (4.13)
SensorimotorHandRightVentraldc	RACE_ETHNICITYHispanic	-0.0472014	0.053906	-0.875624	0.381325		0.00308175	0.767584	1	2.05781	2.54516	0.110633	0.177818	100 (4.13)
SensorimotorHandRightVentraldc	RACE_ETHNICITYAsian	-0.00693661	0.157182	-0.0441311	0.964804		0.00308175	0.990814	1	2.05781	2.54516	0.110633	0.177818	100 (4.13)
SensorimotorHandRightVentraldc	RACE_ETHNICITYOther	-0.0187494	0.0740586	-0.25317	0.80016		0.00308175	0.939065	1	2.05781	2.54516	0.110633	0.177818	100 (4.13)
SensorimotorHandRightVentraldc	bipolar_II_ypresent	-0.239554	0.1761	-1.36033	0.173858		0.00308175	0.569267	1	2.05781	2.54516	0.110633	0.177818	100 (4.13)
SensorimotorHandRightVentraldc	irritability_ypresent	-0.107836	0.088421	-1.21958	0.222749		0.00308175	0.635941	1	2.05781	2.54516	0.110633	0.177818	100 (4.13)
SensorimotorHandRightVentraldc	depressed_mood_ypresent	0.0194803	0.0725593	0.268475	0.788358		0.00308175	0.934779	1	2.05781	2.54516	0.110633	0.177818	100 (4.13)
SensorimotorMouthLeftCerebellumCortex	(Intercept)	-0.0280942	0.0345123	-0.814035	0.415709		0.00441109	0.788252	1	1.97496	2.98439	0.0840709	0.0667569	123 (5.07)
SensorimotorMouthLeftCerebellumCortex	anhedonia_ypresent	-0.0912689	0.0781479	-1.1679	0.242969		0.00441109	0.660639	1	1.97496	2.98439	0.0840709	0.0667569	123 (5.07)
SensorimotorMouthLeftCerebellumCortex	INTERVIEW_AGE	-0.00727021	0.0208984	-0.347884	0.727959		0.00441109	0.913514	1	1.97496	2.98439	0.0840709	0.0667569	123 (5.07)
SensorimotorMouthLeftCerebellumCortex	SEXFemale	-0.0630803	0.0419136	-1.50501	0.132461		0.00441109	0.499489	1	1.97496	2.98439	0.0840709	0.0667569	123 (5.07)
SensorimotorMouthLeftCerebellumCortex	RACE_ETHNICITYBlack	0.26548	0.0744112	3.56774	0.00036747	***	0.00441109	0.010946	1	1.97496	2.98439	0.0840709	0.0667569	123 (5.07)
SensorimotorMouthLeftCerebellumCortex	RACE_ETHNICITYHispanic	0.123379	0.0538776	2.28999	0.0221123	*	0.00441109	0.184998	1	1.97496	2.98439	0.0840709	0.0667569	123 (5.07)
SensorimotorMouthLeftCerebellumCortex	RACE_ETHNICITYAsian	0.0666516	0.158644	0.420132	0.674429		0.00441109	0.898704	1	1.97496	2.98439	0.0840709	0.0667569	123 (5.07)
SensorimotorMouthLeftCerebellumCortex	RACE_ETHNICITYOther	0.10847	0.0742521	1.46083	0.144199		0.00441109	0.523285	1	1.97496	2.98439	0.0840709	0.0667569	123 (5.07)
SensorimotorMouthLeftCerebellumCortex	bipolar_II_ypresent	0.00845841	0.191932	0.0440698	0.964853		0.00441109	0.990814	1	1.97496	2.98439	0.0840709	0.0667569	123 (5.07)
SensorimotorMouthLeftCerebellumCortex	irritability_ypresent	-0.0632395	0.089637	-0.705506	0.480567		0.00441109	0.813267	1	1.97496	2.98439	0.0840709	0.0667569	123 (5.07)
SensorimotorMouthLeftCerebellumCortex	depressed_mood_ypresent	0.0932988	0.0729679	1.27863	0.201158		0.00441109	0.607464	1	1.97496	2.98439	0.0840709	0.0667569	123 (5.07)
SensorimotorMouthLeftThalamusProper	(Intercept)	0.0964215	0.0346103	2.78592	0.00538134	**	0.00439423	0.0697585	1	1.97096	0.382444	0.536298	0.169348	114 (4.7)
SensorimotorMouthLeftThalamusProper	anhedonia_ypresent	-0.0463579	0.0778128	-0.595761	0.551393		0.00439423	0.841222	1	1.97096	0.382444	0.536298	0.169348	114 (4.7)
SensorimotorMouthLeftThalamusProper	INTERVIEW_AGE	-0.0421657	0.0208118	-2.02604	0.0428755	*	0.00439423	0.271276	1	1.97096	0.382444	0.536298	0.169348	114 (4.7)
SensorimotorMouthLeftThalamusProper	SEXFemale	-0.116209	0.0420508	-2.76353	0.00576347	**	0.00439423	0.0737636	1	1.97096	0.382444	0.536298	0.169348	114 (4.7)
SensorimotorMouthLeftThalamusProper	RACE_ETHNICITYBlack	-0.176854	0.0757942	-2.33335	0.0197158	*	0.00439423	0.173272	1	1.97096	0.382444	0.536298	0.169348	114 (4.7)
SensorimotorMouthLeftThalamusProper	RACE_ETHNICITYHispanic	-0.0659858	0.0538328	-1.22575	0.220417		0.00439423	0.631423	1	1.97096	0.382444	0.536298	0.169348	114 (4.7)
SensorimotorMouthLeftThalamusProper	RACE_ETHNICITYAsian	0.0115325	0.159029	0.0725182	0.942196		0.00439423	0.983686	1	1.97096	0.382444	0.536298	0.169348	114 (4.7)
SensorimotorMouthLeftThalamusProper	RACE_ETHNICITYOther	-0.0403806	0.0748427	-0.53954	0.589566		0.00439423	0.857107	1	1.97096	0.382444	0.536298	0.169348	114 (4.7)
SensorimotorMouthLeftThalamusProper	bipolar_II_ypresent	-0.157139	0.183418	-0.856723	0.391687		0.00439423	0.775674	1	1.97096	0.382444	0.536298	0.169348	114 (4.7)
SensorimotorMouthLeftThalamusProper	irritability_ypresent	0.041184	0.0903126	0.456016	0.648422		0.00439423	0.886846	1	1.97096	0.382444	0.536298	0.169348	114 (4.7)
SensorimotorMouthLeftThalamusProper	depressed_mood_ypresent	-0.0152279	0.0732502	-0.207889	0.835334		0.00439423	0.952162	1	1.97096	0.382444	0.536298	0.169348	114 (4.7)
SensorimotorMouthLeftCaudate	(Intercept)	-0.0702761	0.0345142	-2.03615	0.0418511	*	0.00388424	0.266801	1	2.00961	1.3262	0.249482	0.0996186	139 (5.73)
SensorimotorMouthLeftCaudate	anhedonia_ypresent	0.127063	0.0782786	1.62321	0.104682		0.00388424	0.438077	1	2.00961	1.3262	0.249482	0.0996186	139 (5.73)
SensorimotorMouthLeftCaudate	INTERVIEW_AGE	0.0239725	0.0209662	1.14338	0.252999		0.00388424	0.672666	1	2.00961	1.3262	0.249482	0.0996186	139 (5.73)
SensorimotorMouthLeftCaudate	SEXFemale	0.101171	0.0421555	2.39995	0.0164775	*	0.00388424	0.152371	1	2.00961	1.3262	0.249482	0.0996186	139 (5.73)
SensorimotorMouthLeftCaudate	RACE_ETHNICITYBlack	0.160284	0.0762424	2.1023	0.0356368	*	0.00388424	0.24233	1	2.00961	1.3262	0.249482	0.0996186	139 (5.73)
SensorimotorMouthLeftCaudate	RACE_ETHNICITYHispanic	-0.00126689	0.0542692	-0.0233446	0.981377		0.00388424	0.993454	1	2.00961	1.3262	0.249482	0.0996186	139 (5.73)
SensorimotorMouthLeftCaudate	RACE_ETHNICITYAsian	-0.148581	0.158848	-0.935365	0.3497		0.00388424	0.744155	1	2.00961	1.3262	0.249482	0.0996186	139 (5.73)
SensorimotorMouthLeftCaudate	RACE_ETHNICITYOther	0.0529481	0.0746545	0.709242	0.478247		0.00388424	0.812337	1	2.00961	1.3262	0.249482	0.0996186	139 (5.73)
SensorimotorMouthLeftCaudate	bipolar_II_ypresent	-0.231802	0.181332	-1.27833	0.201265		0.00388424	0.607464	1	2.00961	1.3262	0.249482	0.0996186	139 (5.73)
SensorimotorMouthLeftCaudate	irritability_ypresent	-0.0752405	0.0896013	-0.839725	0.401151		0.00388424	0.779604	1	2.00961	1.3262	0.249482	0.0996186	139 (5.73)
SensorimotorMouthLeftCaudate	depressed_mood_ypresent	0.0208026	0.0734812	0.283101	0.777125		0.00388424	0.930927	1	2.00961	1.3262	0.249482	0.0996186	139 (5.73)
SensorimotorMouthLeftPutamen	(Intercept)	0.00590946	0.0347134	0.170236	0.86484		0.00222679	0.962649	1	1.94164	1.62257	0.202734	0.102044	160 (6.6)
SensorimotorMouthLeftPutamen	anhedonia_ypresent	-0.027513	0.0790815	-0.347906	0.727943		0.00222679	0.913514	1	1.94164	1.62257	0.202734	0.102044	160 (6.6)
SensorimotorMouthLeftPutamen	INTERVIEW_AGE	-0.0478064	0.0210104	-2.27537	0.0229775	*	0.00222679	0.189564	1	1.94164	1.62257	0.202734	0.102044	160 (6.6)
SensorimotorMouthLeftPutamen	SEXFemale	0.0273579	0.0424338	0.64472	0.519174		0.00222679	0.82906	1	1.94164	1.62257	0.202734	0.102044	160 (6.6)
SensorimotorMouthLeftPutamen	RACE_ETHNICITYBlack	0.104137	0.0772072	1.3488	0.177537		0.00222679	0.571857	1	1.94164	1.62257	0.202734	0.102044	160 (6.6)
SensorimotorMouthLeftPutamen	RACE_ETHNICITYHispanic	-0.0548384	0.0544702	-1.00676	0.314159		0.00222679	0.717001	1	1.94164	1.62257	0.202734	0.102044	160 (6.6)
SensorimotorMouthLeftPutamen	RACE_ETHNICITYAsian	-0.121636	0.157121	-0.774156	0.43892		0.00222679	0.796444	1	1.94164	1.62257	0.202734	0.102044	160 (6.6)
SensorimotorMouthLeftPutamen	RACE_ETHNICITYOther	0.00315034	0.0756335	0.0416527	0.966779		0.00222679	0.990814	1	1.94164	1.62257	0.202734	0.102044	160 (6.6)
SensorimotorMouthLeftPutamen	bipolar_II_ypresent	-0.171884	0.181732	-0.945811	0.344347		0.00222679	0.740147	1	1.94164	1.62257	0.202734	0.102044	160 (6.6)
SensorimotorMouthLeftPutamen	irritability_ypresent	-0.172293	0.0912123	-1.88892	0.0590304		0.00222679	0.324138	1	1.94164	1.62257	0.202734	0.102044	160 (6.6)
SensorimotorMouthLeftPutamen	depressed_mood_ypresent	0.0233112	0.0731234	0.318792	0.749914		0.00222679	0.919231	1	1.94164	1.62257	0.202734	0.102044	160 (6.6)
SensorimotorMouthLeftPallidum	(Intercept)	0.0924853	0.0344823	2.68211	0.00736856	**	0.00486169	0.0876415	1	1.98187	3.3142	0.0686838	0.138897	123 (5.07)
SensorimotorMouthLeftPallidum	anhedonia_ypresent	-0.061692	0.0782305	-0.788593	0.430432		0.00486169	0.793725	1	1.98187	3.3142	0.0686838	0.138897	123 (5.07)
SensorimotorMouthLeftPallidum	INTERVIEW_AGE	-0.0236897	0.0208617	-1.13556	0.256261		0.00486169	0.673705	1	1.98187	3.3142	0.0686838	0.138897	123 (5.07)
SensorimotorMouthLeftPallidum	SEXFemale	-0.120506	0.0420694	-2.86446	0.00421525	**	0.00486169	0.0588736	1	1.98187	3.3142	0.0686838	0.138897	123 (5.07)
SensorimotorMouthLeftPallidum	RACE_ETHNICITYBlack	-0.115187	0.0754384	-1.5269	0.126925		0.00486169	0.490426	1	1.98187	3.3142	0.0686838	0.138897	123 (5.07)
SensorimotorMouthLeftPallidum	RACE_ETHNICITYHispanic	-0.025504	0.0539416	-0.472807	0.636396		0.00486169	0.882922	1	1.98187	3.3142	0.0686838	0.138897	123 (5.07)
SensorimotorMouthLeftPallidum	RACE_ETHNICITYAsian	0.142567	0.160836	0.886409	0.37549		0.00486169	0.761492	1	1.98187	3.3142	0.0686838	0.138897	123 (5.07)
SensorimotorMouthLeftPallidum	RACE_ETHNICITYOther	-0.141456	0.07437	-1.90205	0.0572898		0.00486169	0.318214	1	1.98187	3.3142	0.0686838	0.138897	123 (5.07)
SensorimotorMouthLeftPallidum	bipolar_II_ypresent	0.243354	0.184237	1.32088	0.186675		0.00486169	0.584648	1	1.98187	3.3142	0.0686838	0.138897	123 (5.07)
SensorimotorMouthLeftPallidum	irritability_ypresent	0.0539158	0.0914126	0.589807	0.555378		0.00486169	0.843675	1	1.98187	3.3142	0.0686838	0.138897	123 (5.07)
SensorimotorMouthLeftPallidum	depressed_mood_ypresent	-0.0791442	0.0737055	-1.07379	0.28303		0.00486169	0.694371	1	1.98187	3.3142	0.0686838	0.138897	123 (5.07)
SensorimotorMouthBrainStem	(Intercept)	0.0645321	0.0343592	1.87816	0.0604869		0.0112127	0.329178	1	1.95902	0.227431	0.633435	0.0784549	128 (5.28)
SensorimotorMouthBrainStem	anhedonia_ypresent	0.0258743	0.0774028	0.334282	0.738198		0.0112127	0.915877	1	1.95902	0.227431	0.633435	0.0784549	128 (5.28)
SensorimotorMouthBrainStem	INTERVIEW_AGE	-0.0235098	0.0208283	-1.12875	0.259124		0.0112127	0.674036	1	1.95902	0.227431	0.633435	0.0784549	128 (5.28)
SensorimotorMouthBrainStem	SEXFemale	-0.20831	0.0418418	-4.97852	6.88574e-07	***	0.0112127	7.24294e-05	0.00231774	1.95902	0.227431	0.633435	0.0784549	128 (5.28)
SensorimotorMouthBrainStem	RACE_ETHNICITYBlack	0.051794	0.0747661	0.692747	0.488539		0.0112127	0.817736	1	1.95902	0.227431	0.633435	0.0784549	128 (5.28)
SensorimotorMouthBrainStem	RACE_ETHNICITYHispanic	0.0423742	0.0537783	0.787943	0.430812		0.0112127	0.793725	1	1.95902	0.227431	0.633435	0.0784549	128 (5.28)
SensorimotorMouthBrainStem	RACE_ETHNICITYAsian	0.112864	0.156318	0.722016	0.470359		0.0112127	0.806182	1	1.95902	0.227431	0.633435	0.0784549	128 (5.28)
SensorimotorMouthBrainStem	RACE_ETHNICITYOther	0.0154531	0.0738146	0.20935	0.834194		0.0112127	0.952063	1	1.95902	0.227431	0.633435	0.0784549	128 (5.28)
SensorimotorMouthBrainStem	bipolar_II_ypresent	0.2628	0.181272	1.44976	0.147264		0.0112127	0.525567	1	1.95902	0.227431	0.633435	0.0784549	128 (5.28)
SensorimotorMouthBrainStem	irritability_ypresent	0.158078	0.0904549	1.74759	0.0806693		0.0112127	0.383521	1	1.95902	0.227431	0.633435	0.0784549	128 (5.28)
SensorimotorMouthBrainStem	depressed_mood_ypresent	0.0294881	0.0724994	0.406735	0.684241		0.0112127	0.902897	1	1.95902	0.227431	0.633435	0.0784549	128 (5.28)
SensorimotorMouthLeftHippocampus	(Intercept)	0.0606072	0.0339881	1.78319	0.0746883		0.0159874	0.367545	1	1.99977	8.29787	0.00396916	0	130 (5.36)
SensorimotorMouthLeftHippocampus	anhedonia_ypresent	-0.082363	0.0787064	-1.04646	0.29546		0.0159874	0.705577	1	1.99977	8.29787	0.00396916	0	130 (5.36)
SensorimotorMouthLeftHippocampus	INTERVIEW_AGE	0.0268924	0.0207109	1.29846	0.194259		0.0159874	0.594974	1	1.99977	8.29787	0.00396916	0	130 (5.36)
SensorimotorMouthLeftHippocampus	SEXFemale	0.0609915	0.0415896	1.46651	0.142647		0.0159874	0.521337	1	1.99977	8.29787	0.00396916	0	130 (5.36)
SensorimotorMouthLeftHippocampus	RACE_ETHNICITYBlack	-0.4336	0.074392	-5.82859	6.38133e-09	***	0.0159874	1.43197e-06	2.14796e-05	1.99977	8.29787	0.00396916	0	130 (5.36)
SensorimotorMouthLeftHippocampus	RACE_ETHNICITYHispanic	-0.152773	0.0535969	-2.85041	0.00440554	**	0.0159874	0.0608441	1	1.99977	8.29787	0.00396916	0	130 (5.36)
SensorimotorMouthLeftHippocampus	RACE_ETHNICITYAsian	-0.116562	0.159329	-0.731579	0.464501		0.0159874	0.806182	1	1.99977	8.29787	0.00396916	0	130 (5.36)
SensorimotorMouthLeftHippocampus	RACE_ETHNICITYOther	-0.107197	0.0732169	-1.46411	0.143303		0.0159874	0.522596	1	1.99977	8.29787	0.00396916	0	130 (5.36)
SensorimotorMouthLeftHippocampus	bipolar_II_ypresent	-0.286577	0.188852	-1.51747	0.129287		0.0159874	0.495086	1	1.99977	8.29787	0.00396916	0	130 (5.36)
SensorimotorMouthLeftHippocampus	irritability_ypresent	0.0416788	0.0887733	0.469497	0.638759		0.0159874	0.8839	1	1.99977	8.29787	0.00396916	0	130 (5.36)
SensorimotorMouthLeftHippocampus	depressed_mood_ypresent	-0.00134658	0.0729142	-0.0184681	0.985267		0.0159874	0.99562	1	1.99977	8.29787	0.00396916	0	130 (5.36)
SensorimotorMouthLeftAmygdala	(Intercept)	0.0794314	0.0345078	2.30184	0.0214337	*	0.00894831	0.18282	1	2.01631	0.590874	0.442081	0.140147	125 (5.16)
SensorimotorMouthLeftAmygdala	anhedonia_ypresent	-0.0906229	0.0782042	-1.1588	0.246659		0.00894831	0.665268	1	2.01631	0.590874	0.442081	0.140147	125 (5.16)
SensorimotorMouthLeftAmygdala	INTERVIEW_AGE	-0.0149665	0.0208847	-0.716623	0.47368		0.00894831	0.809069	1	2.01631	0.590874	0.442081	0.140147	125 (5.16)
SensorimotorMouthLeftAmygdala	SEXFemale	-0.00219961	0.0419969	-0.0523755	0.958234		0.00894831	0.989917	1	2.01631	0.590874	0.442081	0.140147	125 (5.16)
SensorimotorMouthLeftAmygdala	RACE_ETHNICITYBlack	-0.334675	0.075844	-4.41268	1.06837e-05	***	0.00894831	0.000642168	0.0359614	2.01631	0.590874	0.442081	0.140147	125 (5.16)
SensorimotorMouthLeftAmygdala	RACE_ETHNICITYHispanic	-0.121418	0.0542877	-2.23657	0.0254105	*	0.00894831	0.202203	1	2.01631	0.590874	0.442081	0.140147	125 (5.16)
SensorimotorMouthLeftAmygdala	RACE_ETHNICITYAsian	-0.0992948	0.158509	-0.62643	0.531095		0.00894831	0.835358	1	2.01631	0.590874	0.442081	0.140147	125 (5.16)
SensorimotorMouthLeftAmygdala	RACE_ETHNICITYOther	-0.178125	0.0736672	-2.41797	0.0156848	*	0.00894831	0.147767	1	2.01631	0.590874	0.442081	0.140147	125 (5.16)
SensorimotorMouthLeftAmygdala	bipolar_II_ypresent	-0.306633	0.178583	-1.71703	0.0861087		0.00894831	0.395959	1	2.01631	0.590874	0.442081	0.140147	125 (5.16)
SensorimotorMouthLeftAmygdala	irritability_ypresent	0.0271482	0.0909695	0.298432	0.765401		0.00894831	0.927102	1	2.01631	0.590874	0.442081	0.140147	125 (5.16)
SensorimotorMouthLeftAmygdala	depressed_mood_ypresent	0.0383272	0.0724489	0.529024	0.59684		0.00894831	0.86037	1	2.01631	0.590874	0.442081	0.140147	125 (5.16)
SensorimotorMouthLeftAccumbensArea	(Intercept)	0.0299026	0.0342591	0.872837	0.382843		0.00547954	0.767625	1	2.02955	6.17812	0.0129339	0.0631436	110 (4.54)
SensorimotorMouthLeftAccumbensArea	anhedonia_ypresent	0.00712616	0.0768111	0.0927751	0.92609		0.00547954	0.982081	1	2.02955	6.17812	0.0129339	0.0631436	110 (4.54)
SensorimotorMouthLeftAccumbensArea	INTERVIEW_AGE	-0.074776	0.0208294	-3.58992	0.000337696	***	0.00547954	0.0105033	1	2.02955	6.17812	0.0129339	0.0631436	110 (4.54)
SensorimotorMouthLeftAccumbensArea	SEXFemale	-0.0772823	0.0417953	-1.84907	0.0645765		0.00547954	0.336863	1	2.02955	6.17812	0.0129339	0.0631436	110 (4.54)
SensorimotorMouthLeftAccumbensArea	RACE_ETHNICITYBlack	-0.0798541	0.0748365	-1.06705	0.286062		0.00547954	0.696031	1	2.02955	6.17812	0.0129339	0.0631436	110 (4.54)
SensorimotorMouthLeftAccumbensArea	RACE_ETHNICITYHispanic	0.0356268	0.0535996	0.664684	0.506319		0.00547954	0.824913	1	2.02955	6.17812	0.0129339	0.0631436	110 (4.54)
SensorimotorMouthLeftAccumbensArea	RACE_ETHNICITYAsian	0.0117477	0.156702	0.0749686	0.940246		0.00547954	0.983686	1	2.02955	6.17812	0.0129339	0.0631436	110 (4.54)
SensorimotorMouthLeftAccumbensArea	RACE_ETHNICITYOther	0.0887035	0.0737364	1.20298	0.229107		0.00547954	0.643329	1	2.02955	6.17812	0.0129339	0.0631436	110 (4.54)
SensorimotorMouthLeftAccumbensArea	bipolar_II_ypresent	-0.297317	0.176496	-1.68455	0.0922113		0.00547954	0.405951	1	2.02955	6.17812	0.0129339	0.0631436	110 (4.54)
SensorimotorMouthLeftAccumbensArea	irritability_ypresent	-0.00760116	0.0889213	-0.0854819	0.931886		0.00547954	0.98306	1	2.02955	6.17812	0.0129339	0.0631436	110 (4.54)
SensorimotorMouthLeftAccumbensArea	depressed_mood_ypresent	0.0411267	0.0727267	0.565496	0.571792		0.00547954	0.848961	1	2.02955	6.17812	0.0129339	0.0631436	110 (4.54)
SensorimotorMouthLeftVentraldc	(Intercept)	0.117115	0.0343749	3.40698	0.00066817	***	0.0180265	0.0169102	1	2.03805	2.42797	0.119187	0.146326	114 (4.7)
SensorimotorMouthLeftVentraldc	anhedonia_ypresent	-0.139816	0.0764971	-1.82773	0.0677196		0.0180265	0.347476	1	2.03805	2.42797	0.119187	0.146326	114 (4.7)
SensorimotorMouthLeftVentraldc	INTERVIEW_AGE	-0.0640788	0.0207138	-3.09352	0.00200173	**	0.0180265	0.0367695	1	2.03805	2.42797	0.119187	0.146326	114 (4.7)
SensorimotorMouthLeftVentraldc	SEXFemale	-0.0877265	0.0417277	-2.10236	0.0356304	*	0.0180265	0.24233	1	2.03805	2.42797	0.119187	0.146326	114 (4.7)
SensorimotorMouthLeftVentraldc	RACE_ETHNICITYBlack	-0.360461	0.0752595	-4.78958	1.77772e-06	***	0.0180265	0.000142472	0.00598381	2.03805	2.42797	0.119187	0.146326	114 (4.7)
SensorimotorMouthLeftVentraldc	RACE_ETHNICITYHispanic	-0.0780098	0.0535902	-1.45567	0.14562		0.0180265	0.524791	1	2.03805	2.42797	0.119187	0.146326	114 (4.7)
SensorimotorMouthLeftVentraldc	RACE_ETHNICITYAsian	-0.0105178	0.157918	-0.0666027	0.946904		0.0180265	0.984241	1	2.03805	2.42797	0.119187	0.146326	114 (4.7)
SensorimotorMouthLeftVentraldc	RACE_ETHNICITYOther	-0.0770054	0.0737155	-1.04463	0.296304		0.0180265	0.705577	1	2.03805	2.42797	0.119187	0.146326	114 (4.7)
SensorimotorMouthLeftVentraldc	bipolar_II_ypresent	0.212005	0.179812	1.17904	0.238506		0.0180265	0.656428	1	2.03805	2.42797	0.119187	0.146326	114 (4.7)
SensorimotorMouthLeftVentraldc	irritability_ypresent	-0.223178	0.0891522	-2.50334	0.0123717	*	0.0180265	0.126575	1	2.03805	2.42797	0.119187	0.146326	114 (4.7)
SensorimotorMouthLeftVentraldc	depressed_mood_ypresent	0.0641862	0.0722836	0.887977	0.374646		0.0180265	0.76059	1	2.03805	2.42797	0.119187	0.146326	114 (4.7)
SensorimotorMouthRightCerebellumCortex	(Intercept)	0.0368946	0.0344702	1.07033	0.284583		0.00260478	0.696031	1	1.94895	1.47147	0.225114	0.0830556	139 (5.73)
SensorimotorMouthRightCerebellumCortex	anhedonia_ypresent	0.115811	0.0796083	1.45476	0.145875		0.00260478	0.524977	1	1.94895	1.47147	0.225114	0.0830556	139 (5.73)
SensorimotorMouthRightCerebellumCortex	INTERVIEW_AGE	-0.0038674	0.0209456	-0.18464	0.853528		0.00260478	0.961286	1	1.94895	1.47147	0.225114	0.0830556	139 (5.73)
SensorimotorMouthRightCerebellumCortex	SEXFemale	-0.0820696	0.0421635	-1.94646	0.0517225		0.00260478	0.299567	1	1.94895	1.47147	0.225114	0.0830556	139 (5.73)
SensorimotorMouthRightCerebellumCortex	RACE_ETHNICITYBlack	-0.115663	0.076386	-1.51419	0.130118		0.00260478	0.497204	1	1.94895	1.47147	0.225114	0.0830556	139 (5.73)
SensorimotorMouthRightCerebellumCortex	RACE_ETHNICITYHispanic	-0.0372958	0.0541458	-0.688802	0.491018		0.00260478	0.817736	1	1.94895	1.47147	0.225114	0.0830556	139 (5.73)
SensorimotorMouthRightCerebellumCortex	RACE_ETHNICITYAsian	0.022354	0.160766	0.139047	0.889426		0.00260478	0.969121	1	1.94895	1.47147	0.225114	0.0830556	139 (5.73)
SensorimotorMouthRightCerebellumCortex	RACE_ETHNICITYOther	0.100013	0.0745227	1.34204	0.179716		0.00260478	0.574547	1	1.94895	1.47147	0.225114	0.0830556	139 (5.73)
SensorimotorMouthRightCerebellumCortex	bipolar_II_ypresent	0.119335	0.181858	0.6562	0.511762		0.00260478	0.826924	1	1.94895	1.47147	0.225114	0.0830556	139 (5.73)
SensorimotorMouthRightCerebellumCortex	irritability_ypresent	0.148339	0.0914872	1.62142	0.105067		0.00260478	0.438211	1	1.94895	1.47147	0.225114	0.0830556	139 (5.73)
SensorimotorMouthRightCerebellumCortex	depressed_mood_ypresent	-0.0987776	0.0734681	-1.3445	0.178922		0.00260478	0.573571	1	1.94895	1.47147	0.225114	0.0830556	139 (5.73)
SensorimotorMouthRightThalamusProper	(Intercept)	0.069086	0.0341649	2.02213	0.0432784	*	0.00285727	0.273312	1	1.96275	0.520242	0.470738	0	116 (4.79)
SensorimotorMouthRightThalamusProper	anhedonia_ypresent	0.026551	0.0774004	0.343035	0.731604		0.00285727	0.913514	1	1.96275	0.520242	0.470738	0	116 (4.79)
SensorimotorMouthRightThalamusProper	INTERVIEW_AGE	-0.0111317	0.0207762	-0.535789	0.592156		0.00285727	0.857835	1	1.96275	0.520242	0.470738	0	116 (4.79)
SensorimotorMouthRightThalamusProper	SEXFemale	-0.041247	0.0417609	-0.987695	0.323406		0.00285727	0.721874	1	1.96275	0.520242	0.470738	0	116 (4.79)
SensorimotorMouthRightThalamusProper	RACE_ETHNICITYBlack	-0.245185	0.0747806	-3.27872	0.00105834	**	0.00285727	0.0239085	1	1.96275	0.520242	0.470738	0	116 (4.79)
SensorimotorMouthRightThalamusProper	RACE_ETHNICITYHispanic	-0.127815	0.0536166	-2.38386	0.0172128	*	0.00285727	0.156168	1	1.96275	0.520242	0.470738	0	116 (4.79)
SensorimotorMouthRightThalamusProper	RACE_ETHNICITYAsian	0.0256303	0.15668	0.163584	0.870073		0.00285727	0.963763	1	1.96275	0.520242	0.470738	0	116 (4.79)
SensorimotorMouthRightThalamusProper	RACE_ETHNICITYOther	-0.00659872	0.0733576	-0.0899527	0.928333		0.00285727	0.982081	1	1.96275	0.520242	0.470738	0	116 (4.79)
SensorimotorMouthRightThalamusProper	bipolar_II_ypresent	-0.0634241	0.1767	-0.358937	0.719676		0.00285727	0.913514	1	1.96275	0.520242	0.470738	0	116 (4.79)
SensorimotorMouthRightThalamusProper	irritability_ypresent	-0.0475016	0.0881109	-0.539112	0.589862		0.00285727	0.857107	1	1.96275	0.520242	0.470738	0	116 (4.79)
SensorimotorMouthRightThalamusProper	depressed_mood_ypresent	0.00997281	0.0727689	0.137048	0.891005		0.00285727	0.969121	1	1.96275	0.520242	0.470738	0	116 (4.79)
SensorimotorMouthRightCaudate	(Intercept)	-0.0206967	0.0341153	-0.60667	0.54413		0.00775442	0.838813	1	1.98167	0.355669	0.550922	0.00502055	111 (4.58)
SensorimotorMouthRightCaudate	anhedonia_ypresent	-0.0628269	0.0772119	-0.813694	0.415905		0.00775442	0.788252	1	1.98167	0.355669	0.550922	0.00502055	111 (4.58)
SensorimotorMouthRightCaudate	INTERVIEW_AGE	0.000311812	0.0207746	0.0150093	0.988026		0.00775442	0.996612	1	1.98167	0.355669	0.550922	0.00502055	111 (4.58)
SensorimotorMouthRightCaudate	SEXFemale	0.102706	0.0415992	2.46894	0.0136236	*	0.00775442	0.135672	1	1.98167	0.355669	0.550922	0.00502055	111 (4.58)
SensorimotorMouthRightCaudate	RACE_ETHNICITYBlack	-0.132906	0.0742697	-1.78951	0.0736644		0.00775442	0.364103	1	1.98167	0.355669	0.550922	0.00502055	111 (4.58)
SensorimotorMouthRightCaudate	RACE_ETHNICITYHispanic	-0.0725167	0.0533532	-1.35918	0.174222		0.00775442	0.56953	1	1.98167	0.355669	0.550922	0.00502055	111 (4.58)
SensorimotorMouthRightCaudate	RACE_ETHNICITYAsian	-0.0508296	0.156318	-0.325168	0.745084		0.00775442	0.917655	1	1.98167	0.355669	0.550922	0.00502055	111 (4.58)
SensorimotorMouthRightCaudate	RACE_ETHNICITYOther	0.162287	0.0730647	2.22114	0.0264383	*	0.00775442	0.207924	1	1.98167	0.355669	0.550922	0.00502055	111 (4.58)
SensorimotorMouthRightCaudate	bipolar_II_ypresent	-0.365016	0.178872	-2.04066	0.041399	*	0.00775442	0.266442	1	1.98167	0.355669	0.550922	0.00502055	111 (4.58)
SensorimotorMouthRightCaudate	irritability_ypresent	-0.115757	0.0887062	-1.30495	0.19204		0.00775442	0.592778	1	1.98167	0.355669	0.550922	0.00502055	111 (4.58)
SensorimotorMouthRightCaudate	depressed_mood_ypresent	0.0249608	0.0723582	0.344962	0.730155		0.00775442	0.913514	1	1.98167	0.355669	0.550922	0.00502055	111 (4.58)
SensorimotorMouthRightPutamen	(Intercept)	-0.018338	0.0346182	-0.529721	0.596358		0.00396794	0.86037	1	2.03418	0.0202435	0.886859	0.0677806	166 (6.85)
SensorimotorMouthRightPutamen	anhedonia_ypresent	0.0442592	0.078886	0.561052	0.574818		0.00396794	0.850162	1	2.03418	0.0202435	0.886859	0.0677806	166 (6.85)
SensorimotorMouthRightPutamen	INTERVIEW_AGE	-0.034709	0.0211001	-1.64497	0.100116		0.00396794	0.426571	1	2.03418	0.0202435	0.886859	0.0677806	166 (6.85)
SensorimotorMouthRightPutamen	SEXFemale	-0.000697838	0.0423557	-0.0164757	0.986856		0.00396794	0.99609	1	2.03418	0.0202435	0.886859	0.0677806	166 (6.85)
SensorimotorMouthRightPutamen	RACE_ETHNICITYBlack	0.243587	0.0759969	3.20522	0.0013685	**	0.00396794	0.02826	1	2.03418	0.0202435	0.886859	0.0677806	166 (6.85)
SensorimotorMouthRightPutamen	RACE_ETHNICITYHispanic	-0.0224157	0.0544844	-0.411416	0.680807		0.00396794	0.902897	1	2.03418	0.0202435	0.886859	0.0677806	166 (6.85)
SensorimotorMouthRightPutamen	RACE_ETHNICITYAsian	-0.0894794	0.156933	-0.570174	0.568617		0.00396794	0.847619	1	2.03418	0.0202435	0.886859	0.0677806	166 (6.85)
SensorimotorMouthRightPutamen	RACE_ETHNICITYOther	0.0645302	0.0747432	0.863359	0.388032		0.00396794	0.772393	1	2.03418	0.0202435	0.886859	0.0677806	166 (6.85)
SensorimotorMouthRightPutamen	bipolar_II_ypresent	-0.0429244	0.181406	-0.236621	0.812972		0.00396794	0.947439	1	2.03418	0.0202435	0.886859	0.0677806	166 (6.85)
SensorimotorMouthRightPutamen	irritability_ypresent	-0.163583	0.0900232	-1.81711	0.0693327		0.00396794	0.351467	1	2.03418	0.0202435	0.886859	0.0677806	166 (6.85)
SensorimotorMouthRightPutamen	depressed_mood_ypresent	0.0589838	0.0733543	0.804094	0.421428		0.00396794	0.790266	1	2.03418	0.0202435	0.886859	0.0677806	166 (6.85)
SensorimotorMouthRightPallidum	(Intercept)	0.0458181	0.0348279	1.31556	0.188457		0.0034973	0.58713	1	2.03457	1.8194	0.177385	0.0808314	156 (6.44)
SensorimotorMouthRightPallidum	anhedonia_ypresent	-0.0485248	0.0783173	-0.619593	0.535588		0.0034973	0.837231	1	2.03457	1.8194	0.177385	0.0808314	156 (6.44)
SensorimotorMouthRightPallidum	INTERVIEW_AGE	-0.00988905	0.0210883	-0.468937	0.63916		0.0034973	0.8839	1	2.03457	1.8194	0.177385	0.0808314	156 (6.44)
SensorimotorMouthRightPallidum	SEXFemale	-0.113933	0.0422539	-2.69639	0.00706165	**	0.0034973	0.0855018	1	2.03457	1.8194	0.177385	0.0808314	156 (6.44)
SensorimotorMouthRightPallidum	RACE_ETHNICITYBlack	-0.103679	0.0755964	-1.37148	0.170362		0.0034973	0.563853	1	2.03457	1.8194	0.177385	0.0808314	156 (6.44)
SensorimotorMouthRightPallidum	RACE_ETHNICITYHispanic	0.0794317	0.054382	1.46062	0.144258		0.0034973	0.523285	1	2.03457	1.8194	0.177385	0.0808314	156 (6.44)
SensorimotorMouthRightPallidum	RACE_ETHNICITYAsian	-0.00846993	0.162647	-0.0520756	0.958473		0.0034973	0.989917	1	2.03457	1.8194	0.177385	0.0808314	156 (6.44)
SensorimotorMouthRightPallidum	RACE_ETHNICITYOther	0.083411	0.0751668	1.10968	0.267256		0.0034973	0.681015	1	2.03457	1.8194	0.177385	0.0808314	156 (6.44)
SensorimotorMouthRightPallidum	bipolar_II_ypresent	-0.14125	0.18618	-0.758673	0.448127		0.0034973	0.799595	1	2.03457	1.8194	0.177385	0.0808314	156 (6.44)
SensorimotorMouthRightPallidum	irritability_ypresent	0.138501	0.0906358	1.52811	0.126626		0.0034973	0.489911	1	2.03457	1.8194	0.177385	0.0808314	156 (6.44)
SensorimotorMouthRightPallidum	depressed_mood_ypresent	-0.0651058	0.0727418	-0.895026	0.370869		0.0034973	0.758411	1	2.03457	1.8194	0.177385	0.0808314	156 (6.44)
SensorimotorMouthRightHippocampus	(Intercept)	-0.0485255	0.0346528	-1.40033	0.16155		-0.000125665	0.549826	1	2.04181	1.72306	0.189299	0.062205	141 (5.82)
SensorimotorMouthRightHippocampus	anhedonia_ypresent	0.078223	0.0786912	0.994051	0.320304		-0.000125665	0.720317	1	2.04181	1.72306	0.189299	0.062205	141 (5.82)
SensorimotorMouthRightHippocampus	INTERVIEW_AGE	-0.0220343	0.0209263	-1.05295	0.292476		-0.000125665	0.70201	1	2.04181	1.72306	0.189299	0.062205	141 (5.82)
SensorimotorMouthRightHippocampus	SEXFemale	0.0556774	0.042192	1.31962	0.187095		-0.000125665	0.58528	1	2.04181	1.72306	0.189299	0.062205	141 (5.82)
SensorimotorMouthRightHippocampus	RACE_ETHNICITYBlack	0.107629	0.0769164	1.3993	0.161859		-0.000125665	0.55032	1	2.04181	1.72306	0.189299	0.062205	141 (5.82)
SensorimotorMouthRightHippocampus	RACE_ETHNICITYHispanic	0.0284363	0.0542316	0.524349	0.600087		-0.000125665	0.861423	1	2.04181	1.72306	0.189299	0.062205	141 (5.82)
SensorimotorMouthRightHippocampus	RACE_ETHNICITYAsian	-0.118625	0.158995	-0.746094	0.455688		-0.000125665	0.803894	1	2.04181	1.72306	0.189299	0.062205	141 (5.82)
SensorimotorMouthRightHippocampus	RACE_ETHNICITYOther	0.0465974	0.0740929	0.628905	0.529474		-0.000125665	0.834759	1	2.04181	1.72306	0.189299	0.062205	141 (5.82)
SensorimotorMouthRightHippocampus	bipolar_II_ypresent	-0.162756	0.179899	-0.904706	0.365717		-0.000125665	0.75401	1	2.04181	1.72306	0.189299	0.062205	141 (5.82)
SensorimotorMouthRightHippocampus	irritability_ypresent	-0.0990579	0.0911786	-1.08642	0.27741		-0.000125665	0.690457	1	2.04181	1.72306	0.189299	0.062205	141 (5.82)
SensorimotorMouthRightHippocampus	depressed_mood_ypresent	0.0584294	0.0735874	0.794014	0.42727		-0.000125665	0.793279	1	2.04181	1.72306	0.189299	0.062205	141 (5.82)
SensorimotorMouthRightAmygdala	(Intercept)	-0.00379088	0.0344939	-0.1099	0.912498		-0.000735539	0.977283	1	2.00816	8.69935	0.00318324	0	152 (6.27)
SensorimotorMouthRightAmygdala	anhedonia_ypresent	0.0606518	0.0788599	0.769109	0.441909		-0.000735539	0.797722	1	2.00816	8.69935	0.00318324	0	152 (6.27)
SensorimotorMouthRightAmygdala	INTERVIEW_AGE	-0.0219908	0.0210406	-1.04516	0.29606		-0.000735539	0.705577	1	2.00816	8.69935	0.00318324	0	152 (6.27)
SensorimotorMouthRightAmygdala	SEXFemale	-0.0320726	0.04217	-0.760554	0.447003		-0.000735539	0.799591	1	2.00816	8.69935	0.00318324	0	152 (6.27)
SensorimotorMouthRightAmygdala	RACE_ETHNICITYBlack	0.0191759	0.0755698	0.25375	0.799712		-0.000735539	0.939065	1	2.00816	8.69935	0.00318324	0	152 (6.27)
SensorimotorMouthRightAmygdala	RACE_ETHNICITYHispanic	0.0845401	0.054013	1.56518	0.11768		-0.000735539	0.470442	1	2.00816	8.69935	0.00318324	0	152 (6.27)
SensorimotorMouthRightAmygdala	RACE_ETHNICITYAsian	-0.0479666	0.160745	-0.298402	0.765424		-0.000735539	0.927102	1	2.00816	8.69935	0.00318324	0	152 (6.27)
SensorimotorMouthRightAmygdala	RACE_ETHNICITYOther	0.0257066	0.0751394	0.342118	0.732294		-0.000735539	0.913514	1	2.00816	8.69935	0.00318324	0	152 (6.27)
SensorimotorMouthRightAmygdala	bipolar_II_ypresent	-0.279831	0.181997	-1.53756	0.124297		-0.000735539	0.48368	1	2.00816	8.69935	0.00318324	0	152 (6.27)
SensorimotorMouthRightAmygdala	irritability_ypresent	0.0538745	0.0900394	0.598344	0.54967		-0.000735539	0.841222	1	2.00816	8.69935	0.00318324	0	152 (6.27)
SensorimotorMouthRightAmygdala	depressed_mood_ypresent	-0.0563003	0.0730331	-0.770888	0.440854		-0.000735539	0.79767	1	2.00816	8.69935	0.00318324	0	152 (6.27)
SensorimotorMouthRightAccumbensArea	(Intercept)	0.0416395	0.0344182	1.20981	0.226478		0.00373509	0.640742	1	1.96961	1.48481	0.223023	0.0131206	157 (6.48)
SensorimotorMouthRightAccumbensArea	anhedonia_ypresent	-0.100316	0.079129	-1.26775	0.205018		0.00373509	0.613961	1	1.96961	1.48481	0.223023	0.0131206	157 (6.48)
SensorimotorMouthRightAccumbensArea	INTERVIEW_AGE	-0.0421272	0.0210532	-2.00099	0.0455135	*	0.00373509	0.279559	1	1.96961	1.48481	0.223023	0.0131206	157 (6.48)
SensorimotorMouthRightAccumbensArea	SEXFemale	-0.0963896	0.0421341	-2.28769	0.022248	*	0.00373509	0.185363	1	1.96961	1.48481	0.223023	0.0131206	157 (6.48)
SensorimotorMouthRightAccumbensArea	RACE_ETHNICITYBlack	-0.0415172	0.0758259	-0.547533	0.584066		0.00373509	0.855179	1	1.96961	1.48481	0.223023	0.0131206	157 (6.48)
SensorimotorMouthRightAccumbensArea	RACE_ETHNICITYHispanic	0.0499363	0.054073	0.923499	0.355846		0.00373509	0.748144	1	1.96961	1.48481	0.223023	0.0131206	157 (6.48)
SensorimotorMouthRightAccumbensArea	RACE_ETHNICITYAsian	0.0965708	0.160488	0.601732	0.547413		0.00373509	0.840768	1	1.96961	1.48481	0.223023	0.0131206	157 (6.48)
SensorimotorMouthRightAccumbensArea	RACE_ETHNICITYOther	0.0885527	0.0750017	1.18068	0.237856		0.00373509	0.65548	1	1.96961	1.48481	0.223023	0.0131206	157 (6.48)
SensorimotorMouthRightAccumbensArea	bipolar_II_ypresent	-0.128617	0.18431	-0.697831	0.485355		0.00373509	0.816444	1	1.96961	1.48481	0.223023	0.0131206	157 (6.48)
SensorimotorMouthRightAccumbensArea	irritability_ypresent	0.154564	0.0910454	1.69765	0.0897111		0.00373509	0.4037	1	1.96961	1.48481	0.223023	0.0131206	157 (6.48)
SensorimotorMouthRightAccumbensArea	depressed_mood_ypresent	-0.103977	0.0738409	-1.40812	0.159234		0.00373509	0.546257	1	1.96961	1.48481	0.223023	0.0131206	157 (6.48)
SensorimotorMouthRightVentraldc	(Intercept)	0.0409797	0.0346831	1.18155	0.237509		0.00295354	0.65548	1	2.00374	0.668655	0.413521	0.0710736	150 (6.19)
SensorimotorMouthRightVentraldc	anhedonia_ypresent	-0.0602207	0.0792095	-0.760271	0.447172		0.00295354	0.799591	1	2.00374	0.668655	0.413521	0.0710736	150 (6.19)
SensorimotorMouthRightVentraldc	INTERVIEW_AGE	-0.0201484	0.0210173	-0.958656	0.337835		0.00295354	0.735069	1	2.00374	0.668655	0.413521	0.0710736	150 (6.19)
SensorimotorMouthRightVentraldc	SEXFemale	-0.114161	0.0422285	-2.70341	0.00691453	**	0.00295354	0.0840227	1	2.00374	0.668655	0.413521	0.0710736	150 (6.19)
SensorimotorMouthRightVentraldc	RACE_ETHNICITYBlack	0.112638	0.0750528	1.50079	0.133551		0.00295354	0.501835	1	2.00374	0.668655	0.413521	0.0710736	150 (6.19)
SensorimotorMouthRightVentraldc	RACE_ETHNICITYHispanic	-0.0361385	0.0543469	-0.66496	0.506144		0.00295354	0.824913	1	2.00374	0.668655	0.413521	0.0710736	150 (6.19)
SensorimotorMouthRightVentraldc	RACE_ETHNICITYAsian	0.0892369	0.160467	0.556107	0.578193		0.00295354	0.851355	1	2.00374	0.668655	0.413521	0.0710736	150 (6.19)
SensorimotorMouthRightVentraldc	RACE_ETHNICITYOther	-0.00720671	0.0749772	-0.0961187	0.923435		0.00295354	0.982081	1	2.00374	0.668655	0.413521	0.0710736	150 (6.19)
SensorimotorMouthRightVentraldc	bipolar_II_ypresent	0.177954	0.181728	0.979233	0.32757		0.00295354	0.72635	1	2.00374	0.668655	0.413521	0.0710736	150 (6.19)
SensorimotorMouthRightVentraldc	irritability_ypresent	0.142606	0.0912564	1.5627	0.118263		0.00295354	0.470535	1	2.00374	0.668655	0.413521	0.0710736	150 (6.19)
SensorimotorMouthRightVentraldc	depressed_mood_ypresent	0.0435632	0.0732977	0.594333	0.552349		0.00295354	0.841222	1	2.00374	0.668655	0.413521	0.0710736	150 (6.19)
SalienceLeftCerebellumCortex	(Intercept)	0.0226013	0.0347108	0.651132	0.515027		0.00251526	0.82906	1	2.02763	3.20954	0.07321	0.125653	142 (5.86)
SalienceLeftCerebellumCortex	anhedonia_ypresent	-0.0121898	0.0778574	-0.156566	0.875601		0.00251526	0.965135	1	2.02763	3.20954	0.07321	0.125653	142 (5.86)
SalienceLeftCerebellumCortex	INTERVIEW_AGE	0.0165252	0.0209843	0.787505	0.431068		0.00251526	0.793725	1	2.02763	3.20954	0.07321	0.125653	142 (5.86)
SalienceLeftCerebellumCortex	SEXFemale	0.0609488	0.0423086	1.44058	0.149842		0.00251526	0.530357	1	2.02763	3.20954	0.07321	0.125653	142 (5.86)
SalienceLeftCerebellumCortex	RACE_ETHNICITYBlack	-0.238552	0.0770116	-3.09761	0.00197476	**	0.00251526	0.0367695	1	2.02763	3.20954	0.07321	0.125653	142 (5.86)
SalienceLeftCerebellumCortex	RACE_ETHNICITYHispanic	-0.0918982	0.0544174	-1.68877	0.0914017		0.00251526	0.405951	1	2.02763	3.20954	0.07321	0.125653	142 (5.86)
SalienceLeftCerebellumCortex	RACE_ETHNICITYAsian	0.0320782	0.159067	0.201665	0.840196		0.00251526	0.955117	1	2.02763	3.20954	0.07321	0.125653	142 (5.86)
SalienceLeftCerebellumCortex	RACE_ETHNICITYOther	-0.106835	0.0747866	-1.42854	0.153275		0.00251526	0.532978	1	2.02763	3.20954	0.07321	0.125653	142 (5.86)
SalienceLeftCerebellumCortex	bipolar_II_ypresent	-0.154628	0.181058	-0.854025	0.393181		0.00251526	0.775674	1	2.02763	3.20954	0.07321	0.125653	142 (5.86)
SalienceLeftCerebellumCortex	irritability_ypresent	0.0150984	0.0892147	0.169236	0.865626		0.00251526	0.963198	1	2.02763	3.20954	0.07321	0.125653	142 (5.86)
SalienceLeftCerebellumCortex	depressed_mood_ypresent	-0.00979749	0.0735448	-0.133218	0.894033		0.00251526	0.969465	1	2.02763	3.20954	0.07321	0.125653	142 (5.86)
SalienceLeftThalamusProper	(Intercept)	0.0527868	0.0350119	1.50768	0.131776		0.00422549	0.499489	1	2.01756	0.627473	0.428284	0.163521	166 (6.85)
SalienceLeftThalamusProper	anhedonia_ypresent	-0.053908	0.0782026	-0.689338	0.490682		0.00422549	0.817736	1	2.01756	0.627473	0.428284	0.163521	166 (6.85)
SalienceLeftThalamusProper	INTERVIEW_AGE	-0.0217557	0.021021	-1.03495	0.300803		0.00422549	0.705577	1	2.01756	0.627473	0.428284	0.163521	166 (6.85)
SalienceLeftThalamusProper	SEXFemale	0.014946	0.0425458	0.351292	0.725402		0.00422549	0.913514	1	2.01756	0.627473	0.428284	0.163521	166 (6.85)
SalienceLeftThalamusProper	RACE_ETHNICITYBlack	-0.178211	0.0770505	-2.31291	0.0208176	*	0.00422549	0.180133	1	2.01756	0.627473	0.428284	0.163521	166 (6.85)
SalienceLeftThalamusProper	RACE_ETHNICITYHispanic	-0.151506	0.0546606	-2.77175	0.00562157	**	0.00422549	0.0722222	1	2.01756	0.627473	0.428284	0.163521	166 (6.85)
SalienceLeftThalamusProper	RACE_ETHNICITYAsian	-0.191466	0.159033	-1.20394	0.22874		0.00422549	0.643329	1	2.01756	0.627473	0.428284	0.163521	166 (6.85)
SalienceLeftThalamusProper	RACE_ETHNICITYOther	-0.180214	0.0749807	-2.40348	0.0163206	*	0.00422549	0.151336	1	2.01756	0.627473	0.428284	0.163521	166 (6.85)
SalienceLeftThalamusProper	bipolar_II_ypresent	0.186532	0.18186	1.02569	0.305147		0.00422549	0.710814	1	2.01756	0.627473	0.428284	0.163521	166 (6.85)
SalienceLeftThalamusProper	irritability_ypresent	-0.0341565	0.091307	-0.374084	0.708377		0.00422549	0.911806	1	2.01756	0.627473	0.428284	0.163521	166 (6.85)
SalienceLeftThalamusProper	depressed_mood_ypresent	0.10659	0.0734352	1.45148	0.146785		0.00422549	0.525211	1	2.01756	0.627473	0.428284	0.163521	166 (6.85)
SalienceLeftCaudate	(Intercept)	-0.0209633	0.0344183	-0.609076	0.542535		0.00607284	0.837694	1	1.9752	2.04746	0.152461	0	157 (6.48)
SalienceLeftCaudate	anhedonia_ypresent	-0.118802	0.0781852	-1.5195	0.128777		0.00607284	0.494256	1	1.9752	2.04746	0.152461	0	157 (6.48)
SalienceLeftCaudate	INTERVIEW_AGE	-0.0248028	0.0210033	-1.1809	0.237767		0.00607284	0.65548	1	1.9752	2.04746	0.152461	0	157 (6.48)
SalienceLeftCaudate	SEXFemale	-0.016507	0.0420835	-0.392244	0.694915		0.00607284	0.907014	1	1.9752	2.04746	0.152461	0	157 (6.48)
SalienceLeftCaudate	RACE_ETHNICITYBlack	-0.0838505	0.0749754	-1.11837	0.263527		0.00607284	0.678159	1	1.9752	2.04746	0.152461	0	157 (6.48)
SalienceLeftCaudate	RACE_ETHNICITYHispanic	0.157873	0.0541569	2.91511	0.00359072	**	0.00607284	0.0528998	1	1.9752	2.04746	0.152461	0	157 (6.48)
SalienceLeftCaudate	RACE_ETHNICITYAsian	0.0777778	0.160192	0.48553	0.627348		0.00607284	0.878134	1	1.9752	2.04746	0.152461	0	157 (6.48)
SalienceLeftCaudate	RACE_ETHNICITYOther	0.164126	0.0742717	2.20981	0.0272187	*	0.00607284	0.210134	1	1.9752	2.04746	0.152461	0	157 (6.48)
SalienceLeftCaudate	bipolar_II_ypresent	-0.353536	0.184329	-1.91796	0.0552417		0.00607284	0.310571	1	1.9752	2.04746	0.152461	0	157 (6.48)
SalienceLeftCaudate	irritability_ypresent	0.0172551	0.0903676	0.190944	0.848587		0.00607284	0.958505	1	1.9752	2.04746	0.152461	0	157 (6.48)
SalienceLeftCaudate	depressed_mood_ypresent	0.0275281	0.0735617	0.374218	0.708277		0.00607284	0.911806	1	1.9752	2.04746	0.152461	0	157 (6.48)
SalienceLeftPutamen	(Intercept)	0.0973356	0.0345073	2.82072	0.00483315	**	0.0126812	0.0650735	1	1.99354	1.63647	0.200811	0.0554751	141 (5.82)
SalienceLeftPutamen	anhedonia_ypresent	-0.0331808	0.0775849	-0.427671	0.668931		0.0126812	0.896703	1	1.99354	1.63647	0.200811	0.0554751	141 (5.82)
SalienceLeftPutamen	INTERVIEW_AGE	-0.0479076	0.0208979	-2.29246	0.0219702	*	0.0126812	0.184998	1	1.99354	1.63647	0.200811	0.0554751	141 (5.82)
SalienceLeftPutamen	SEXFemale	-0.114345	0.0418872	-2.72984	0.00638533	**	0.0126812	0.0804982	1	1.99354	1.63647	0.200811	0.0554751	141 (5.82)
SalienceLeftPutamen	RACE_ETHNICITYBlack	-0.333818	0.074922	-4.45555	8.7741e-06	***	0.0126812	0.000557238	0.0295336	1.99354	1.63647	0.200811	0.0554751	141 (5.82)
SalienceLeftPutamen	RACE_ETHNICITYHispanic	-0.0259368	0.0538856	-0.481332	0.630327		0.0126812	0.878907	1	1.99354	1.63647	0.200811	0.0554751	141 (5.82)
SalienceLeftPutamen	RACE_ETHNICITYAsian	0.0657622	0.156133	0.421194	0.673653		0.0126812	0.898463	1	1.99354	1.63647	0.200811	0.0554751	141 (5.82)
SalienceLeftPutamen	RACE_ETHNICITYOther	-0.00541999	0.0741033	-0.0731411	0.9417		0.0126812	0.983686	1	1.99354	1.63647	0.200811	0.0554751	141 (5.82)
SalienceLeftPutamen	bipolar_II_ypresent	-0.308547	0.183282	-1.68346	0.0924242		0.0126812	0.405951	1	1.99354	1.63647	0.200811	0.0554751	141 (5.82)
SalienceLeftPutamen	irritability_ypresent	0.0926211	0.0888679	1.04223	0.297414		0.0126812	0.705577	1	1.99354	1.63647	0.200811	0.0554751	141 (5.82)
SalienceLeftPutamen	depressed_mood_ypresent	-0.0437048	0.073078	-0.598057	0.549861		0.0126812	0.841222	1	1.99354	1.63647	0.200811	0.0554751	141 (5.82)
SalienceLeftPallidum	(Intercept)	0.0272591	0.0345236	0.78958	0.429856		0.00260241	0.793725	1	2.0472	0.31476	0.574774	0.0447314	153 (6.31)
SalienceLeftPallidum	anhedonia_ypresent	-0.0604822	0.0780914	-0.774505	0.438713		0.00260241	0.796444	1	2.0472	0.31476	0.574774	0.0447314	153 (6.31)
SalienceLeftPallidum	INTERVIEW_AGE	-0.0124866	0.020989	-0.594915	0.55196		0.00260241	0.841222	1	2.0472	0.31476	0.574774	0.0447314	153 (6.31)
SalienceLeftPallidum	SEXFemale	-0.0305095	0.0422052	-0.722885	0.469826		0.00260241	0.806182	1	2.0472	0.31476	0.574774	0.0447314	153 (6.31)
SalienceLeftPallidum	RACE_ETHNICITYBlack	0.0395566	0.0752408	0.525734	0.599125		0.00260241	0.861423	1	2.0472	0.31476	0.574774	0.0447314	153 (6.31)
SalienceLeftPallidum	RACE_ETHNICITYHispanic	-0.0819481	0.0542941	-1.50934	0.131352		0.00260241	0.498457	1	2.0472	0.31476	0.574774	0.0447314	153 (6.31)
SalienceLeftPallidum	RACE_ETHNICITYAsian	-0.0865333	0.158592	-0.545634	0.585371		0.00260241	0.855179	1	2.0472	0.31476	0.574774	0.0447314	153 (6.31)
SalienceLeftPallidum	RACE_ETHNICITYOther	-0.0401795	0.0751584	-0.534598	0.592981		0.00260241	0.858483	1	2.0472	0.31476	0.574774	0.0447314	153 (6.31)
SalienceLeftPallidum	bipolar_II_ypresent	0.539534	0.183851	2.93462	0.00337325	**	0.00260241	0.0509164	1	2.0472	0.31476	0.574774	0.0447314	153 (6.31)
SalienceLeftPallidum	irritability_ypresent	-0.105254	0.0896982	-1.17342	0.240749		0.00260241	0.659989	1	2.0472	0.31476	0.574774	0.0447314	153 (6.31)
SalienceLeftPallidum	depressed_mood_ypresent	0.100105	0.0732292	1.36701	0.171757		0.00260241	0.566799	1	2.0472	0.31476	0.574774	0.0447314	153 (6.31)
SalienceBrainStem	(Intercept)	0.0217935	0.0343783	0.63393	0.52619		0.00588115	0.834474	1	1.99558	3.36343	0.0666589	0.0635995	134 (5.53)
SalienceBrainStem	anhedonia_ypresent	-0.0214623	0.0774417	-0.277141	0.781697		0.00588115	0.932331	1	1.99558	3.36343	0.0666589	0.0635995	134 (5.53)
SalienceBrainStem	INTERVIEW_AGE	0.0133526	0.0209209	0.63824	0.523382		0.00588115	0.831777	1	1.99558	3.36343	0.0666589	0.0635995	134 (5.53)
SalienceBrainStem	SEXFemale	-0.147767	0.042015	-3.51699	0.000445001	***	0.00588115	0.0129127	1	1.99558	3.36343	0.0666589	0.0635995	134 (5.53)
SalienceBrainStem	RACE_ETHNICITYBlack	0.127493	0.0762051	1.67302	0.0944599		0.00588115	0.410261	1	1.99558	3.36343	0.0666589	0.0635995	134 (5.53)
SalienceBrainStem	RACE_ETHNICITYHispanic	0.158568	0.0539481	2.93926	0.00332301	**	0.00588115	0.050612	1	1.99558	3.36343	0.0666589	0.0635995	134 (5.53)
SalienceBrainStem	RACE_ETHNICITYAsian	0.0994442	0.160408	0.619947	0.535355		0.00588115	0.837231	1	1.99558	3.36343	0.0666589	0.0635995	134 (5.53)
SalienceBrainStem	RACE_ETHNICITYOther	0.00544602	0.0736138	0.073981	0.941032		0.00588115	0.983686	1	1.99558	3.36343	0.0666589	0.0635995	134 (5.53)
SalienceBrainStem	bipolar_II_ypresent	0.109654	0.180994	0.605846	0.544678		0.00588115	0.839078	1	1.99558	3.36343	0.0666589	0.0635995	134 (5.53)
SalienceBrainStem	irritability_ypresent	0.0204584	0.0900345	0.227228	0.820267		0.00588115	0.947439	1	1.99558	3.36343	0.0666589	0.0635995	134 (5.53)
SalienceBrainStem	depressed_mood_ypresent	0.0215995	0.0730248	0.295783	0.767423		0.00588115	0.928353	1	1.99558	3.36343	0.0666589	0.0635995	134 (5.53)
SalienceLeftHippocampus	(Intercept)	0.0304085	0.0345163	0.880989	0.378416		0.0092877	0.763647	1	2.04523	3.10905	0.0778585	0.0719998	129 (5.32)
SalienceLeftHippocampus	anhedonia_ypresent	0.0520647	0.0772787	0.673726	0.500554		0.0092877	0.820494	1	2.04523	3.10905	0.0778585	0.0719998	129 (5.32)
SalienceLeftHippocampus	INTERVIEW_AGE	-0.0475336	0.0208451	-2.28033	0.02268	*	0.0092877	0.187862	1	2.04523	3.10905	0.0778585	0.0719998	129 (5.32)
SalienceLeftHippocampus	SEXFemale	-0.14618	0.0419021	-3.48862	0.000494716	***	0.0092877	0.0134747	1	2.04523	3.10905	0.0778585	0.0719998	129 (5.32)
SalienceLeftHippocampus	RACE_ETHNICITYBlack	0.139144	0.0747994	1.86022	0.0629823		0.0092877	0.335429	1	2.04523	3.10905	0.0778585	0.0719998	129 (5.32)
SalienceLeftHippocampus	RACE_ETHNICITYHispanic	0.0283808	0.0537301	0.528209	0.597405		0.0092877	0.860816	1	2.04523	3.10905	0.0778585	0.0719998	129 (5.32)
SalienceLeftHippocampus	RACE_ETHNICITYAsian	0.125076	0.160166	0.780917	0.434932		0.0092877	0.794748	1	2.04523	3.10905	0.0778585	0.0719998	129 (5.32)
SalienceLeftHippocampus	RACE_ETHNICITYOther	0.0419286	0.0738682	0.567613	0.570353		0.0092877	0.848347	1	2.04523	3.10905	0.0778585	0.0719998	129 (5.32)
SalienceLeftHippocampus	bipolar_II_ypresent	0.448652	0.183494	2.44505	0.0145581	*	0.0092877	0.141497	1	2.04523	3.10905	0.0778585	0.0719998	129 (5.32)
SalienceLeftHippocampus	irritability_ypresent	-0.0639295	0.0887261	-0.720527	0.471274		0.0092877	0.806644	1	2.04523	3.10905	0.0778585	0.0719998	129 (5.32)
SalienceLeftHippocampus	depressed_mood_ypresent	0.103175	0.0730907	1.4116	0.158203		0.0092877	0.544294	1	2.04523	3.10905	0.0778585	0.0719998	129 (5.32)
SalienceLeftAmygdala	(Intercept)	-0.029241	0.0348032	-0.840182	0.400894		0.00115203	0.779604	1	2.02285	0.0353861	0.850789	0.289796	110 (4.54)
SalienceLeftAmygdala	anhedonia_ypresent	0.0412837	0.0777625	0.530895	0.595543		0.00115203	0.86037	1	2.02285	0.0353861	0.850789	0.289796	110 (4.54)
SalienceLeftAmygdala	INTERVIEW_AGE	-0.00476481	0.0208797	-0.228203	0.819509		0.00115203	0.947439	1	2.02285	0.0353861	0.850789	0.289796	110 (4.54)
SalienceLeftAmygdala	SEXFemale	0.0809582	0.0422236	1.91737	0.0553148		0.00115203	0.310571	1	2.02285	0.0353861	0.850789	0.289796	110 (4.54)
SalienceLeftAmygdala	RACE_ETHNICITYBlack	0.0381632	0.076315	0.500075	0.61707		0.00115203	0.870416	1	2.02285	0.0353861	0.850789	0.289796	110 (4.54)
SalienceLeftAmygdala	RACE_ETHNICITYHispanic	-0.0177119	0.0543511	-0.325879	0.744545		0.00115203	0.91752	1	2.02285	0.0353861	0.850789	0.289796	110 (4.54)
SalienceLeftAmygdala	RACE_ETHNICITYAsian	0.00879904	0.157654	0.0558122	0.955496		0.00115203	0.988992	1	2.02285	0.0353861	0.850789	0.289796	110 (4.54)
SalienceLeftAmygdala	RACE_ETHNICITYOther	0.0752868	0.0746045	1.00915	0.313011		0.00115203	0.716412	1	2.02285	0.0353861	0.850789	0.289796	110 (4.54)
SalienceLeftAmygdala	bipolar_II_ypresent	-0.0794955	0.183094	-0.434179	0.664199		0.00115203	0.89607	1	2.02285	0.0353861	0.850789	0.289796	110 (4.54)
SalienceLeftAmygdala	irritability_ypresent	-0.0940101	0.0891329	-1.05472	0.291665		0.00115203	0.70201	1	2.02285	0.0353861	0.850789	0.289796	110 (4.54)
SalienceLeftAmygdala	depressed_mood_ypresent	-0.147195	0.0720475	-2.04303	0.0411633	*	0.00115203	0.265432	1	2.02285	0.0353861	0.850789	0.289796	110 (4.54)
SalienceLeftAccumbensArea	(Intercept)	-0.0382979	0.0342124	-1.11941	0.26308		0.0119098	0.677527	1	2.01619	2.3881	0.122262	0.0859023	104 (4.29)
SalienceLeftAccumbensArea	anhedonia_ypresent	-0.133895	0.076932	-1.74043	0.0819167		0.0119098	0.386047	1	2.01619	2.3881	0.122262	0.0859023	104 (4.29)
SalienceLeftAccumbensArea	INTERVIEW_AGE	-0.0178495	0.0207481	-0.860295	0.389716		0.0119098	0.773958	1	2.01619	2.3881	0.122262	0.0859023	104 (4.29)
SalienceLeftAccumbensArea	SEXFemale	0.202386	0.0416611	4.8579	1.26588e-06	***	0.0119098	0.000115161	0.00426097	2.01619	2.3881	0.122262	0.0859023	104 (4.29)
SalienceLeftAccumbensArea	RACE_ETHNICITYBlack	-0.137503	0.0745283	-1.84498	0.0651688		0.0119098	0.337474	1	2.01619	2.3881	0.122262	0.0859023	104 (4.29)
SalienceLeftAccumbensArea	RACE_ETHNICITYHispanic	-0.107017	0.0532911	-2.00815	0.0447433	*	0.0119098	0.276849	1	2.01619	2.3881	0.122262	0.0859023	104 (4.29)
SalienceLeftAccumbensArea	RACE_ETHNICITYAsian	0.0311805	0.161968	0.192511	0.847359		0.0119098	0.957759	1	2.01619	2.3881	0.122262	0.0859023	104 (4.29)
SalienceLeftAccumbensArea	RACE_ETHNICITYOther	-0.0839545	0.0738209	-1.13727	0.255542		0.0119098	0.673705	1	2.01619	2.3881	0.122262	0.0859023	104 (4.29)
SalienceLeftAccumbensArea	bipolar_II_ypresent	-0.133045	0.18012	-0.73865	0.460195		0.0119098	0.804988	1	2.01619	2.3881	0.122262	0.0859023	104 (4.29)
SalienceLeftAccumbensArea	irritability_ypresent	-0.0394965	0.0898327	-0.439667	0.66022		0.0119098	0.893926	1	2.01619	2.3881	0.122262	0.0859023	104 (4.29)
SalienceLeftAccumbensArea	depressed_mood_ypresent	-0.0121217	0.0727169	-0.166698	0.867623		0.0119098	0.963198	1	2.01619	2.3881	0.122262	0.0859023	104 (4.29)
SalienceLeftVentraldc	(Intercept)	0.0241023	0.0343076	0.702535	0.482417		0.00786064	0.814267	1	1.99774	0.393157	0.530645	0.0780939	118 (4.87)
SalienceLeftVentraldc	anhedonia_ypresent	0.19889	0.0774762	2.56711	0.0103179	*	0.00786064	0.11276	1	1.99774	0.393157	0.530645	0.0780939	118 (4.87)
SalienceLeftVentraldc	INTERVIEW_AGE	-0.0199852	0.0208097	-0.96038	0.336965		0.00786064	0.734755	1	1.99774	0.393157	0.530645	0.0780939	118 (4.87)
SalienceLeftVentraldc	SEXFemale	-0.127833	0.0418427	-3.05508	0.00227589	**	0.00786064	0.0401081	1	1.99774	0.393157	0.530645	0.0780939	118 (4.87)
SalienceLeftVentraldc	RACE_ETHNICITYBlack	0.1907	0.0756675	2.52023	0.011795	*	0.00786064	0.123683	1	1.99774	0.393157	0.530645	0.0780939	118 (4.87)
SalienceLeftVentraldc	RACE_ETHNICITYHispanic	0.0627486	0.0538493	1.16526	0.244033		0.00786064	0.662432	1	1.99774	0.393157	0.530645	0.0780939	118 (4.87)
SalienceLeftVentraldc	RACE_ETHNICITYAsian	-0.113682	0.156581	-0.726023	0.467899		0.00786064	0.806182	1	1.99774	0.393157	0.530645	0.0780939	118 (4.87)
SalienceLeftVentraldc	RACE_ETHNICITYOther	-0.00569816	0.0734704	-0.0775572	0.938187		0.00786064	0.983686	1	1.99774	0.393157	0.530645	0.0780939	118 (4.87)
SalienceLeftVentraldc	bipolar_II_ypresent	0.147078	0.181281	0.811328	0.417261		0.00786064	0.788557	1	1.99774	0.393157	0.530645	0.0780939	118 (4.87)
SalienceLeftVentraldc	irritability_ypresent	-0.0654909	0.0884513	-0.740418	0.459122		0.00786064	0.80448	1	1.99774	0.393157	0.530645	0.0780939	118 (4.87)
SalienceLeftVentraldc	depressed_mood_ypresent	-0.0375092	0.0736692	-0.509158	0.610691		0.00786064	0.868246	1	1.99774	0.393157	0.530645	0.0780939	118 (4.87)
SalienceRightCerebellumCortex	(Intercept)	0.00745472	0.0344276	0.216533	0.828591		0.00586429	0.950748	1	2.06307	2.86439	0.0905601	0.0945888	112 (4.62)
SalienceRightCerebellumCortex	anhedonia_ypresent	0.0629387	0.0776076	0.810986	0.417458		0.00586429	0.788557	1	2.06307	2.86439	0.0905601	0.0945888	112 (4.62)
SalienceRightCerebellumCortex	INTERVIEW_AGE	-0.0553	0.020813	-2.657	0.00793845	**	0.00586429	0.0915096	1	2.06307	2.86439	0.0905601	0.0945888	112 (4.62)
SalienceRightCerebellumCortex	SEXFemale	0.036291	0.0418701	0.866752	0.386168		0.00586429	0.770963	1	2.06307	2.86439	0.0905601	0.0945888	112 (4.62)
SalienceRightCerebellumCortex	RACE_ETHNICITYBlack	-0.0437542	0.0752777	-0.581238	0.561137		0.00586429	0.846216	1	2.06307	2.86439	0.0905601	0.0945888	112 (4.62)
SalienceRightCerebellumCortex	RACE_ETHNICITYHispanic	-0.156267	0.0537606	-2.90671	0.00368745	**	0.00586429	0.053965	1	2.06307	2.86439	0.0905601	0.0945888	112 (4.62)
SalienceRightCerebellumCortex	RACE_ETHNICITYAsian	-0.196292	0.15679	-1.25194	0.21072		0.00586429	0.62098	1	2.06307	2.86439	0.0905601	0.0945888	112 (4.62)
[truncated: 1,368 more rows]
