# Supplementary material for: Associations between resting state functional brain connectivity and childhood anhedonia: A reproduction and replication study
Source: PLoS One. 2023 May 4;18(5):e0277158. doi: 10.1371/journal.pone.0277158 (PMC10159190; doi:10.1371/journal.pone.0277158)
Supplement: S6 Table — The partial regression coefficients (Estimate), standard errors (Std.Err), t-values, p-values, significance, model R2 (R^2), Bonferroni-Hochberg Adjusted p-values (BH adjustment), Bonferroni adjustd p-values, Durbin-Watson statistic (DW_statistic), Breusch-Pagan Chi^2 (BP Chi^2), and Breusch-Pagan (BP) p-values are presented. The ICC is the proportion of variance in rsfMRI connectivity explained by the family structure random effect. (XLSX) [file pone.0277158.s023.xlsx]

## Sheet: ST6
Supplementary Table. 6 - Multiple linear regression results in ABCD 4.0 (excluding 1.0) sample, controlling for sociodemographic covariates. The partial regression coefficients (Estimate), standard errors (Std.Err), t-values, p-values, significance, model R2 (R^2), Bonferroni-Hochberg Adjusted p-values (BH adjustment), Bonferroni adjustd p-values, Durbin-Watson statistic (DW_statistic), Breusch-P…
rsfMRI connectivity	Independent Variables	Estimate	Std.Err	t-value	p-value	significance	Model R^2	BH adjustment	Bonferroni	DW statistic	BP Chi^2	BP p-value	ICC	Outliers Removed (% total)
AuditoryLeftCerebellumCortex	(Intercept)	0.0685101	0.0216172	3.16924	0.00153565	**	0.0197973	0.00501905	1	2.02184	3.62708	0.0568465	0.147517	87 (1.35)
AuditoryLeftCerebellumCortex	anhedonia_ypresent	-0.0491484	0.0432151	-1.1373	0.255457		0.0197973	0.391584	1	2.02184	3.62708	0.0568465	0.147517	87 (1.35)
AuditoryLeftCerebellumCortex	INTERVIEW_AGE	0.0367808	0.0124018	2.96576	0.00303062	**	0.0197973	0.00913665	1	2.02184	3.62708	0.0568465	0.147517	87 (1.35)
AuditoryLeftCerebellumCortex	SEXFemale	0.0994046	0.0249854	3.9785	7.01213e-05	***	0.0197973	0.000310973	0.171657	2.02184	3.62708	0.0568465	0.147517	87 (1.35)
AuditoryLeftCerebellumCortex	RACE_ETHNICITYBlack	-0.346643	0.0364953	-9.49831	2.94965e-21	***	0.0197973	7.43064e-20	7.22075e-18	2.02184	3.62708	0.0568465	0.147517	87 (1.35)
AuditoryLeftCerebellumCortex	RACE_ETHNICITYHispanic	-0.209588	0.0327256	-6.40441	1.61745e-10	***	0.0197973	1.54668e-09	3.95951e-07	2.02184	3.62708	0.0568465	0.147517	87 (1.35)
AuditoryLeftCerebellumCortex	RACE_ETHNICITYAsian	-0.0713138	0.0865164	-0.82428	0.409811		0.0197973	0.551825	1	2.02184	3.62708	0.0568465	0.147517	87 (1.35)
AuditoryLeftCerebellumCortex	RACE_ETHNICITYOther	-0.115623	0.0423388	-2.7309	0.0063336	**	0.0197973	0.0175975	1	2.02184	3.62708	0.0568465	0.147517	87 (1.35)
AuditoryLeftThalamusProper	(Intercept)	-0.0821364	0.0217024	-3.78468	0.000155326	***	0.00983959	0.000646661	0.380237	1.99611	2.13374	0.144089	0.106261	95 (1.47)
AuditoryLeftThalamusProper	anhedonia_ypresent	-0.0288667	0.0435121	-0.663419	0.507086		0.00983959	0.642545	1	1.99611	2.13374	0.144089	0.106261	95 (1.47)
AuditoryLeftThalamusProper	INTERVIEW_AGE	0.0483953	0.0124877	3.87545	0.000107499	***	0.00983959	0.000464941	0.263157	1.99611	2.13374	0.144089	0.106261	95 (1.47)
AuditoryLeftThalamusProper	SEXFemale	0.185298	0.0251025	7.38165	1.76353e-13	***	0.00983959	2.26027e-12	4.31712e-10	1.99611	2.13374	0.144089	0.106261	95 (1.47)
AuditoryLeftThalamusProper	RACE_ETHNICITYBlack	-0.0335146	0.0365256	-0.917564	0.358882		0.00983959	0.504041	1	1.99611	2.13374	0.144089	0.106261	95 (1.47)
AuditoryLeftThalamusProper	RACE_ETHNICITYHispanic	0.00877191	0.0327528	0.267822	0.788845		0.00983959	0.867128	1	1.99611	2.13374	0.144089	0.106261	95 (1.47)
AuditoryLeftThalamusProper	RACE_ETHNICITYAsian	0.0190546	0.0865683	0.220111	0.825792		0.00983959	0.892118	1	1.99611	2.13374	0.144089	0.106261	95 (1.47)
AuditoryLeftThalamusProper	RACE_ETHNICITYOther	-0.0163566	0.0424788	-0.385053	0.700211		0.00983959	0.805508	1	1.99611	2.13374	0.144089	0.106261	95 (1.47)
AuditoryLeftCaudate	(Intercept)	-0.0731062	0.0216504	-3.37667	0.000738111	***	0.010533	0.00258868	1	2.00095	0.387031	0.533864	0.0782554	116 (1.8)
AuditoryLeftCaudate	anhedonia_ypresent	0.0632545	0.0435546	1.4523	0.146467		0.010533	0.253754	1	2.00095	0.387031	0.533864	0.0782554	116 (1.8)
AuditoryLeftCaudate	INTERVIEW_AGE	0.0365485	0.0125102	2.92149	0.00349593	**	0.010533	0.0102492	1	2.00095	0.387031	0.533864	0.0782554	116 (1.8)
AuditoryLeftCaudate	SEXFemale	0.044157	0.0251176	1.75801	0.0787942		0.010533	0.153781	1	2.00095	0.387031	0.533864	0.0782554	116 (1.8)
AuditoryLeftCaudate	RACE_ETHNICITYBlack	0.261175	0.0366062	7.13473	1.07796e-12	***	0.010533	1.29355e-11	2.63884e-09	2.00095	0.387031	0.533864	0.0782554	116 (1.8)
AuditoryLeftCaudate	RACE_ETHNICITYHispanic	0.0399908	0.0327318	1.22177	0.22184		0.010533	0.350364	1	2.00095	0.387031	0.533864	0.0782554	116 (1.8)
AuditoryLeftCaudate	RACE_ETHNICITYAsian	0.075322	0.0867486	0.868279	0.385274		0.010533	0.527445	1	2.00095	0.387031	0.533864	0.0782554	116 (1.8)
AuditoryLeftCaudate	RACE_ETHNICITYOther	-0.0428551	0.0425663	-1.00679	0.314076		0.010533	0.456531	1	2.00095	0.387031	0.533864	0.0782554	116 (1.8)
AuditoryLeftPutamen	(Intercept)	-0.0807083	0.021545	-3.74603	0.000181251	***	0.0220865	0.000745717	0.443702	1.95518	0.00503275	0.943444	0.0970784	102 (1.58)
AuditoryLeftPutamen	anhedonia_ypresent	0.0247046	0.0431202	0.572924	0.566716		0.0220865	0.694008	1	1.95518	0.00503275	0.943444	0.0970784	102 (1.58)
AuditoryLeftPutamen	INTERVIEW_AGE	0.000657377	0.0124075	0.0529824	0.957748		0.0220865	0.978094	1	1.95518	0.00503275	0.943444	0.0970784	102 (1.58)
AuditoryLeftPutamen	SEXFemale	-0.0479625	0.0249558	-1.9219	0.0546632		0.0220865	0.113307	1	1.95518	0.00503275	0.943444	0.0970784	102 (1.58)
AuditoryLeftPutamen	RACE_ETHNICITYBlack	0.425839	0.0363662	11.7098	2.38357e-31	***	0.0220865	1.10094e-29	5.83497e-28	1.95518	0.00503275	0.943444	0.0970784	102 (1.58)
AuditoryLeftPutamen	RACE_ETHNICITYHispanic	0.106219	0.0325628	3.26197	0.00111227	**	0.0220865	0.00372991	1	1.95518	0.00503275	0.943444	0.0970784	102 (1.58)
AuditoryLeftPutamen	RACE_ETHNICITYAsian	-0.0764076	0.0866064	-0.88224	0.377681		0.0220865	0.521468	1	1.95518	0.00503275	0.943444	0.0970784	102 (1.58)
AuditoryLeftPutamen	RACE_ETHNICITYOther	0.13197	0.0421682	3.12962	0.00175826	**	0.0220865	0.00564097	1	1.95518	0.00503275	0.943444	0.0970784	102 (1.58)
AuditoryLeftPallidum	(Intercept)	-0.0466286	0.0217984	-2.13908	0.0324671	*	0.00977098	0.0724516	1	1.99682	3.36287	0.0666816	0.130725	127 (1.97)
AuditoryLeftPallidum	anhedonia_ypresent	0.016027	0.0438142	0.365795	0.71453		0.00977098	0.814704	1	1.99682	3.36287	0.0666816	0.130725	127 (1.97)
AuditoryLeftPallidum	INTERVIEW_AGE	-0.0223624	0.0125171	-1.78654	0.0740598		0.00977098	0.146159	1	1.99682	3.36287	0.0666816	0.130725	127 (1.97)
AuditoryLeftPallidum	SEXFemale	0.141363	0.0251816	5.61376	2.06395e-08	***	0.00977098	1.60909e-07	5.05256e-05	1.99682	3.36287	0.0666816	0.130725	127 (1.97)
AuditoryLeftPallidum	RACE_ETHNICITYBlack	-0.173743	0.0367016	-4.73393	2.25016e-06	***	0.00977098	1.32732e-05	0.00550839	1.99682	3.36287	0.0666816	0.130725	127 (1.97)
AuditoryLeftPallidum	RACE_ETHNICITYHispanic	0.0533552	0.0329536	1.6191	0.105476		0.00977098	0.194285	1	1.99682	3.36287	0.0666816	0.130725	127 (1.97)
AuditoryLeftPallidum	RACE_ETHNICITYAsian	0.0223743	0.0872335	0.256487	0.797583		0.00977098	0.872813	1	1.99682	3.36287	0.0666816	0.130725	127 (1.97)
AuditoryLeftPallidum	RACE_ETHNICITYOther	-0.06376	0.0425984	-1.49677	0.134504		0.00977098	0.237471	1	1.99682	3.36287	0.0666816	0.130725	127 (1.97)
AuditoryBrainStem	(Intercept)	-0.0537751	0.0218178	-2.46473	0.013738	*	0.00302894	0.0347423	1	1.99865	0.504563	0.477502	0.134164	104 (1.61)
AuditoryBrainStem	anhedonia_ypresent	0.000516559	0.0435925	0.0118497	0.990546		0.00302894	0.995017	1	1.99865	0.504563	0.477502	0.134164	104 (1.61)
AuditoryBrainStem	INTERVIEW_AGE	0.02632	0.0125264	2.10116	0.0356659	*	0.00302894	0.078871	1	1.99865	0.504563	0.477502	0.134164	104 (1.61)
AuditoryBrainStem	SEXFemale	0.0747913	0.0252243	2.96505	0.00303759	**	0.00302894	0.00914639	1	1.99865	0.504563	0.477502	0.134164	104 (1.61)
AuditoryBrainStem	RACE_ETHNICITYBlack	0.00143165	0.0367256	0.0389823	0.968906		0.00302894	0.983367	1	1.99865	0.504563	0.477502	0.134164	104 (1.61)
AuditoryBrainStem	RACE_ETHNICITYHispanic	0.0833893	0.0330368	2.52413	0.0116226	*	0.00302894	0.0299496	1	1.99865	0.504563	0.477502	0.134164	104 (1.61)
AuditoryBrainStem	RACE_ETHNICITYAsian	-0.192827	0.0869367	-2.21802	0.0265888	*	0.00302894	0.060888	1	1.99865	0.504563	0.477502	0.134164	104 (1.61)
AuditoryBrainStem	RACE_ETHNICITYOther	0.0445959	0.0427137	1.04407	0.296494		0.00302894	0.437503	1	1.99865	0.504563	0.477502	0.134164	104 (1.61)
AuditoryLeftHippocampus	(Intercept)	-0.0326965	0.0217509	-1.50322	0.132832		0.00190418	0.235121	1	1.99909	0.236862	0.626482	0.0409491	149 (2.31)
AuditoryLeftHippocampus	anhedonia_ypresent	0.01387	0.0439098	0.315874	0.752108		0.00190418	0.842251	1	1.99909	0.236862	0.626482	0.0409491	149 (2.31)
AuditoryLeftHippocampus	INTERVIEW_AGE	-0.00850189	0.012591	-0.675235	0.499551		0.00190418	0.637924	1	1.99909	0.236862	0.626482	0.0409491	149 (2.31)
AuditoryLeftHippocampus	SEXFemale	-0.00871272	0.0252596	-0.344928	0.73016		0.00190418	0.82527	1	1.99909	0.236862	0.626482	0.0409491	149 (2.31)
AuditoryLeftHippocampus	RACE_ETHNICITYBlack	0.13984	0.03654	3.82703	0.000130953	***	0.00190418	0.000555585	0.320573	1.99909	0.236862	0.626482	0.0409491	149 (2.31)
AuditoryLeftHippocampus	RACE_ETHNICITYHispanic	0.0334399	0.0328794	1.01705	0.30917		0.00190418	0.452932	1	1.99909	0.236862	0.626482	0.0409491	149 (2.31)
AuditoryLeftHippocampus	RACE_ETHNICITYAsian	-0.0873681	0.0873236	-1.00051	0.317103		0.00190418	0.458787	1	1.99909	0.236862	0.626482	0.0409491	149 (2.31)
AuditoryLeftHippocampus	RACE_ETHNICITYOther	0.0772473	0.0427556	1.80672	0.0708542		0.00190418	0.140903	1	1.99909	0.236862	0.626482	0.0409491	149 (2.31)
AuditoryLeftAmygdala	(Intercept)	-0.0798556	0.0217821	-3.66611	0.000248288	***	0.006391	0.00097094	0.607808	2.00179	0.520582	0.470594	0.0975025	128 (1.98)
AuditoryLeftAmygdala	anhedonia_ypresent	0.0379854	0.0436931	0.869369	0.384678		0.006391	0.526968	1	2.00179	0.520582	0.470594	0.0975025	128 (1.98)
AuditoryLeftAmygdala	INTERVIEW_AGE	-0.00151694	0.0125508	-0.120864	0.903803		0.006391	0.945921	1	2.00179	0.520582	0.470594	0.0975025	128 (1.98)
AuditoryLeftAmygdala	SEXFemale	0.0801059	0.0252018	3.17858	0.00148712	**	0.006391	0.00487344	1	2.00179	0.520582	0.470594	0.0975025	128 (1.98)
AuditoryLeftAmygdala	RACE_ETHNICITYBlack	0.198572	0.0367211	5.40757	6.62268e-08	***	0.006391	4.89798e-07	0.000162123	2.00179	0.520582	0.470594	0.0975025	128 (1.98)
AuditoryLeftAmygdala	RACE_ETHNICITYHispanic	0.0153186	0.0328759	0.465951	0.641267		0.006391	0.759468	1	2.00179	0.520582	0.470594	0.0975025	128 (1.98)
AuditoryLeftAmygdala	RACE_ETHNICITYAsian	-0.144	0.087252	-1.65039	0.098912		0.006391	0.184274	1	2.00179	0.520582	0.470594	0.0975025	128 (1.98)
AuditoryLeftAmygdala	RACE_ETHNICITYOther	0.0638729	0.0426605	1.49724	0.134382		0.006391	0.237471	1	2.00179	0.520582	0.470594	0.0975025	128 (1.98)
AuditoryLeftAccumbensArea	(Intercept)	0.0276141	0.0216041	1.27818	0.201231		0.0176561	0.323663	1	2.00101	28.7015	8.44367e-08	0.0944273	156 (2.42)
AuditoryLeftAccumbensArea	anhedonia_ypresent	-0.0608276	0.0435304	-1.39736	0.162355		0.0176561	0.274625	1	2.00101	28.7015	8.44367e-08	0.0944273	156 (2.42)
AuditoryLeftAccumbensArea	INTERVIEW_AGE	0.00180211	0.0125041	0.144122	0.885409		0.0176561	0.933857	1	2.00101	28.7015	8.44367e-08	0.0944273	156 (2.42)
AuditoryLeftAccumbensArea	SEXFemale	0.122406	0.0251195	4.87296	1.1263e-06	***	0.0176561	6.94502e-06	0.00275717	2.00101	28.7015	8.44367e-08	0.0944273	156 (2.42)
AuditoryLeftAccumbensArea	RACE_ETHNICITYBlack	-0.338263	0.0368021	-9.1914	5.17071e-20	***	0.0176561	1.14035e-18	1.26579e-16	2.00101	28.7015	8.44367e-08	0.0944273	156 (2.42)
AuditoryLeftAccumbensArea	RACE_ETHNICITYHispanic	-0.107586	0.0327744	-3.28262	0.00103408	**	0.0176561	0.00352077	1	2.00101	28.7015	8.44367e-08	0.0944273	156 (2.42)
AuditoryLeftAccumbensArea	RACE_ETHNICITYAsian	0.121472	0.0864907	1.40445	0.160234		0.0176561	0.271832	1	2.00101	28.7015	8.44367e-08	0.0944273	156 (2.42)
AuditoryLeftAccumbensArea	RACE_ETHNICITYOther	-0.0874265	0.0424576	-2.05915	0.0395209	*	0.0176561	0.0861507	1	2.00101	28.7015	8.44367e-08	0.0944273	156 (2.42)
AuditoryLeftVentraldc	(Intercept)	0.0999078	0.0215066	4.64545	3.46188e-06	***	0.0295636	1.96628e-05	0.00847467	1.99936	6.04492	0.0139463	0.121235	106 (1.64)
AuditoryLeftVentraldc	anhedonia_ypresent	-0.0345566	0.0430988	-0.801801	0.422698		0.0295636	0.565445	1	1.99936	6.04492	0.0139463	0.121235	106 (1.64)
AuditoryLeftVentraldc	INTERVIEW_AGE	0.0250619	0.0123767	2.02492	0.0429175	*	0.0295636	0.0924842	1	1.99936	6.04492	0.0139463	0.121235	106 (1.64)
AuditoryLeftVentraldc	SEXFemale	0.0768359	0.0248831	3.08787	0.00202468	**	0.0295636	0.00640364	1	1.99936	6.04492	0.0139463	0.121235	106 (1.64)
AuditoryLeftVentraldc	RACE_ETHNICITYBlack	-0.455273	0.0363057	-12.54	1.19161e-35	***	0.0295636	7.11477e-34	2.91706e-32	1.99936	6.04492	0.0139463	0.121235	106 (1.64)
AuditoryLeftVentraldc	RACE_ETHNICITYHispanic	-0.236983	0.0325449	-7.28173	3.69489e-13	***	0.0295636	4.63851e-12	9.0451e-10	1.99936	6.04492	0.0139463	0.121235	106 (1.64)
AuditoryLeftVentraldc	RACE_ETHNICITYAsian	0.076596	0.0857278	0.893479	0.371634		0.0295636	0.516071	1	1.99936	6.04492	0.0139463	0.121235	106 (1.64)
AuditoryLeftVentraldc	RACE_ETHNICITYOther	-0.136625	0.0421358	-3.24249	0.00119105	**	0.0295636	0.00397775	1	1.99936	6.04492	0.0139463	0.121235	106 (1.64)
AuditoryRightCerebellumCortex	(Intercept)	-0.0812778	0.0218063	-3.72725	0.000195266	***	0.00822047	0.00079404	0.478012	1.96347	2.25736	0.132981	0.131531	122 (1.89)
AuditoryRightCerebellumCortex	anhedonia_ypresent	-0.000181843	0.0435353	-0.00417692	0.996667		0.00822047	0.998299	1	1.96347	2.25736	0.132981	0.131531	122 (1.89)
AuditoryRightCerebellumCortex	INTERVIEW_AGE	0.0448255	0.0125275	3.57818	0.000348589	***	0.00822047	0.00132713	0.853346	1.96347	2.25736	0.132981	0.131531	122 (1.89)
AuditoryRightCerebellumCortex	SEXFemale	0.0543476	0.0251924	2.1573	0.0310197	*	0.00822047	0.0696023	1	1.96347	2.25736	0.132981	0.131531	122 (1.89)
AuditoryRightCerebellumCortex	RACE_ETHNICITYBlack	0.226064	0.0367717	6.14777	8.33727e-10	***	0.00822047	7.55912e-09	2.04096e-06	1.96347	2.25736	0.132981	0.131531	122 (1.89)
AuditoryRightCerebellumCortex	RACE_ETHNICITYHispanic	0.0484071	0.0329618	1.46858	0.141996		0.00822047	0.248113	1	1.96347	2.25736	0.132981	0.131531	122 (1.89)
AuditoryRightCerebellumCortex	RACE_ETHNICITYAsian	0.033119	0.0863989	0.383327	0.70149		0.00822047	0.806056	1	1.96347	2.25736	0.132981	0.131531	122 (1.89)
AuditoryRightCerebellumCortex	RACE_ETHNICITYOther	0.0863553	0.0426622	2.02416	0.0429952	*	0.00822047	0.0924936	1	1.96347	2.25736	0.132981	0.131531	122 (1.89)
AuditoryRightThalamusProper	(Intercept)	-0.0206905	0.0217575	-0.95096	0.341661		0.00437765	0.485706	1	1.96612	6.17319	0.0129701	0.0734665	112 (1.74)
AuditoryRightThalamusProper	anhedonia_ypresent	0.0519267	0.043839	1.18449	0.236265		0.00437765	0.369098	1	1.96612	6.17319	0.0129701	0.0734665	112 (1.74)
AuditoryRightThalamusProper	INTERVIEW_AGE	0.0104244	0.0125437	0.831047	0.405978		0.00437765	0.548474	1	1.96612	6.17319	0.0129701	0.0734665	112 (1.74)
AuditoryRightThalamusProper	SEXFemale	0.0503186	0.0251757	1.9987	0.0456835	*	0.00437765	0.0976709	1	1.96612	6.17319	0.0129701	0.0734665	112 (1.74)
AuditoryRightThalamusProper	RACE_ETHNICITYBlack	0.0853319	0.0365034	2.33764	0.0194367	*	0.00437765	0.0467398	1	1.96612	6.17319	0.0129701	0.0734665	112 (1.74)
AuditoryRightThalamusProper	RACE_ETHNICITYHispanic	-0.120378	0.0328403	-3.66556	0.000248813	***	0.00437765	0.000971442	0.609094	1.96612	6.17319	0.0129701	0.0734665	112 (1.74)
AuditoryRightThalamusProper	RACE_ETHNICITYAsian	-0.0608486	0.0867158	-0.701701	0.482892		0.00437765	0.620295	1	1.96612	6.17319	0.0129701	0.0734665	112 (1.74)
AuditoryRightThalamusProper	RACE_ETHNICITYOther	0.0487315	0.0424592	1.14773	0.251125		0.00437765	0.386153	1	1.96612	6.17319	0.0129701	0.0734665	112 (1.74)
AuditoryRightCaudate	(Intercept)	-0.00726775	0.0215646	-0.337022	0.736112		0.000895804	0.829269	1	1.97857	3.18214	0.074447	0.0116339	95 (1.47)
AuditoryRightCaudate	anhedonia_ypresent	0.00465377	0.0438576	0.106111	0.915498		0.000895804	0.953083	1	1.97857	3.18214	0.074447	0.0116339	95 (1.47)
AuditoryRightCaudate	INTERVIEW_AGE	-0.00504574	0.0125436	-0.402256	0.687509		0.000895804	0.794628	1	1.97857	3.18214	0.074447	0.0116339	95 (1.47)
AuditoryRightCaudate	SEXFemale	0.0421066	0.0251291	1.67561	0.0938638		0.000895804	0.177298	1	1.97857	3.18214	0.074447	0.0116339	95 (1.47)
AuditoryRightCaudate	RACE_ETHNICITYBlack	-0.0992464	0.0365028	-2.71887	0.00656836	**	0.000895804	0.0181893	1	1.97857	3.18214	0.074447	0.0116339	95 (1.47)
AuditoryRightCaudate	RACE_ETHNICITYHispanic	0.00311729	0.032656	0.0954583	0.923954		0.000895804	0.957953	1	1.97857	3.18214	0.074447	0.0116339	95 (1.47)
AuditoryRightCaudate	RACE_ETHNICITYAsian	0.0922137	0.086962	1.06039	0.289007		0.000895804	0.429562	1	1.97857	3.18214	0.074447	0.0116339	95 (1.47)
AuditoryRightCaudate	RACE_ETHNICITYOther	-0.0064192	0.0421782	-0.152192	0.87904		0.000895804	0.929542	1	1.97857	3.18214	0.074447	0.0116339	95 (1.47)
AuditoryRightPutamen	(Intercept)	0.189602	0.0213856	8.86586	9.74509e-19	***	0.0479783	1.95541e-17	2.3856e-15	1.93686	8.2547	0.00406467	0.153673	156 (2.42)
AuditoryRightPutamen	anhedonia_ypresent	-0.1223	0.0428658	-2.8531	0.00434367	**	0.0479783	0.0125233	1	1.93686	8.2547	0.00406467	0.153673	156 (2.42)
AuditoryRightPutamen	INTERVIEW_AGE	-0.0537755	0.0122778	-4.37989	1.20667e-05	***	0.0479783	6.16689e-05	0.0295394	1.93686	8.2547	0.00406467	0.153673	156 (2.42)
AuditoryRightPutamen	SEXFemale	-0.0312009	0.0247558	-1.26035	0.207591		0.0479783	0.332581	1	1.93686	8.2547	0.00406467	0.153673	156 (2.42)
AuditoryRightPutamen	RACE_ETHNICITYBlack	-0.56836	0.0362749	-15.6681	2.63053e-54	***	0.0479783	4.29302e-52	6.43954e-51	1.93686	8.2547	0.00406467	0.153673	156 (2.42)
AuditoryRightPutamen	RACE_ETHNICITYHispanic	-0.254698	0.0324726	-7.84347	5.11357e-15	***	0.0479783	7.58669e-14	1.2518e-11	1.93686	8.2547	0.00406467	0.153673	156 (2.42)
AuditoryRightPutamen	RACE_ETHNICITYAsian	0.0871521	0.0855811	1.01836	0.308548		0.0479783	0.45229	1	1.93686	8.2547	0.00406467	0.153673	156 (2.42)
AuditoryRightPutamen	RACE_ETHNICITYOther	-0.225547	0.0418944	-5.38369	7.56133e-08	***	0.0479783	5.54196e-07	0.000185101	1.93686	8.2547	0.00406467	0.153673	156 (2.42)
AuditoryRightPallidum	(Intercept)	0.070343	0.0216205	3.25354	0.00114577	**	0.0136359	0.00383698	1	1.94919	0.647942	0.420849	0.0996795	119 (1.84)
AuditoryRightPallidum	anhedonia_ypresent	-0.0590779	0.043394	-1.36143	0.173426		0.0136359	0.287828	1	1.94919	0.647942	0.420849	0.0996795	119 (1.84)
AuditoryRightPallidum	INTERVIEW_AGE	-0.0452351	0.0124862	-3.62282	0.000293698	***	0.0136359	0.00113046	0.718973	1.94919	0.647942	0.420849	0.0996795	119 (1.84)
AuditoryRightPallidum	SEXFemale	0.049768	0.0251048	1.98241	0.0474769	*	0.0136359	0.100801	1	1.94919	0.647942	0.420849	0.0996795	119 (1.84)
AuditoryRightPallidum	RACE_ETHNICITYBlack	-0.284332	0.0365805	-7.77277	8.90391e-15	***	0.0136359	1.3052e-13	2.17968e-11	1.94919	0.647942	0.420849	0.0996795	119 (1.84)
AuditoryRightPallidum	RACE_ETHNICITYHispanic	-0.16723	0.0327753	-5.10231	3.45314e-07	***	0.0136359	2.34163e-06	0.000845328	1.94919	0.647942	0.420849	0.0996795	119 (1.84)
AuditoryRightPallidum	RACE_ETHNICITYAsian	-0.0561493	0.0869805	-0.64554	0.518601		0.0136359	0.654062	1	1.94919	0.647942	0.420849	0.0996795	119 (1.84)
AuditoryRightPallidum	RACE_ETHNICITYOther	-0.084546	0.0425379	-1.98754	0.0469051	*	0.0136359	0.0998467	1	1.94919	0.647942	0.420849	0.0996795	119 (1.84)
AuditoryRightHippocampus	(Intercept)	-0.0714277	0.0217881	-3.27829	0.00105001	**	0.00371351	0.00356013	1	2.02171	0.0180298	0.893185	0.120608	107 (1.66)
AuditoryRightHippocampus	anhedonia_ypresent	0.0736538	0.0436217	1.68847	0.0913704		0.00371351	0.173661	1	2.02171	0.0180298	0.893185	0.120608	107 (1.66)
AuditoryRightHippocampus	INTERVIEW_AGE	0.011991	0.0125318	0.956844	0.338683		0.00371351	0.482593	1	2.02171	0.0180298	0.893185	0.120608	107 (1.66)
AuditoryRightHippocampus	SEXFemale	0.0223049	0.0252173	0.884507	0.376456		0.00371351	0.520364	1	2.02171	0.0180298	0.893185	0.120608	107 (1.66)
AuditoryRightHippocampus	RACE_ETHNICITYBlack	0.169226	0.0368028	4.59818	4.34463e-06	***	0.00371351	2.4227e-05	0.0106357	2.02171	0.0180298	0.893185	0.120608	107 (1.66)
AuditoryRightHippocampus	RACE_ETHNICITYHispanic	0.0811376	0.0329724	2.46077	0.0138904	*	0.00371351	0.0349859	1	2.02171	0.0180298	0.893185	0.120608	107 (1.66)
AuditoryRightHippocampus	RACE_ETHNICITYAsian	0.0483344	0.0865689	0.558334	0.576636		0.00371351	0.704042	1	2.02171	0.0180298	0.893185	0.120608	107 (1.66)
AuditoryRightHippocampus	RACE_ETHNICITYOther	0.0786197	0.0426955	1.84141	0.0656087		0.00371351	0.131648	1	2.02171	0.0180298	0.893185	0.120608	107 (1.66)
AuditoryRightAmygdala	(Intercept)	0.0375045	0.0217338	1.72563	0.0844626		0.0017097	0.163192	1	1.98345	0.00221371	0.962473	0.0935467	92 (1.43)
AuditoryRightAmygdala	anhedonia_ypresent	0.0460708	0.0435951	1.05679	0.290649		0.0017097	0.43174	1	1.98345	0.00221371	0.962473	0.0935467	92 (1.43)
AuditoryRightAmygdala	INTERVIEW_AGE	0.00203109	0.0125485	0.161859	0.871422		0.0017097	0.924682	1	1.98345	0.00221371	0.962473	0.0935467	92 (1.43)
AuditoryRightAmygdala	SEXFemale	-0.0833022	0.0251956	-3.30622	0.000950892	***	0.0017097	0.00324656	1	1.98345	0.00221371	0.962473	0.0935467	92 (1.43)
AuditoryRightAmygdala	RACE_ETHNICITYBlack	0.0442061	0.036571	1.20877	0.226795		0.0017097	0.357037	1	1.98345	0.00221371	0.962473	0.0935467	92 (1.43)
AuditoryRightAmygdala	RACE_ETHNICITYHispanic	-0.0411345	0.0329395	-1.24879	0.211789		0.0017097	0.337759	1	1.98345	0.00221371	0.962473	0.0935467	92 (1.43)
AuditoryRightAmygdala	RACE_ETHNICITYAsian	-0.0481156	0.0874919	-0.549943	0.582378		0.0017097	0.709284	1	1.98345	0.00221371	0.962473	0.0935467	92 (1.43)
AuditoryRightAmygdala	RACE_ETHNICITYOther	0.014539	0.0425676	0.34155	0.732701		0.0017097	0.826568	1	1.98345	0.00221371	0.962473	0.0935467	92 (1.43)
AuditoryRightAccumbensArea	(Intercept)	0.00385818	0.0218289	0.176746	0.859713		0.0019738	0.917427	1	2.02398	0.00309739	0.955617	0.0995019	120 (1.86)
AuditoryRightAccumbensArea	anhedonia_ypresent	-0.0283953	0.0440176	-0.64509	0.518893		0.0019738	0.654093	1	2.02398	0.00309739	0.955617	0.0995019	120 (1.86)
AuditoryRightAccumbensArea	INTERVIEW_AGE	-0.0025466	0.0125608	-0.202742	0.839343		0.0019738	0.90119	1	2.02398	0.00309739	0.955617	0.0995019	120 (1.86)
AuditoryRightAccumbensArea	SEXFemale	-0.0497198	0.0252454	-1.96946	0.0489439	*	0.0019738	0.103467	1	2.02398	0.00309739	0.955617	0.0995019	120 (1.86)
AuditoryRightAccumbensArea	RACE_ETHNICITYBlack	0.136313	0.0368075	3.70341	0.000214536	***	0.0019738	0.000859549	0.525184	2.02398	0.00309739	0.955617	0.0995019	120 (1.86)
AuditoryRightAccumbensArea	RACE_ETHNICITYHispanic	0.000761293	0.0329282	0.0231198	0.981555		0.0019738	0.990865	1	2.02398	0.00309739	0.955617	0.0995019	120 (1.86)
AuditoryRightAccumbensArea	RACE_ETHNICITYAsian	-0.0932989	0.0878018	-1.06261	0.288		0.0019738	0.428326	1	2.02398	0.00309739	0.955617	0.0995019	120 (1.86)
AuditoryRightAccumbensArea	RACE_ETHNICITYOther	0.033819	0.0425985	0.793901	0.427283		0.0019738	0.569475	1	2.02398	0.00309739	0.955617	0.0995019	120 (1.86)
AuditoryRightVentraldc	(Intercept)	-0.0756033	0.0214635	-3.52241	0.000430653	***	0.0254198	0.00160462	1	1.98702	0.343248	0.55796	0.0827557	99 (1.53)
AuditoryRightVentraldc	anhedonia_ypresent	0.0681716	0.043045	1.58373	0.113305		0.0254198	0.206531	1	1.98702	0.343248	0.55796	0.0827557	99 (1.53)
AuditoryRightVentraldc	INTERVIEW_AGE	0.0229751	0.012394	1.85373	0.0638242		0.0254198	0.128594	1	1.98702	0.343248	0.55796	0.0827557	99 (1.53)
AuditoryRightVentraldc	SEXFemale	-0.0813697	0.0248987	-3.26803	0.00108877	**	0.0254198	0.00366617	1	1.98702	0.343248	0.55796	0.0827557	99 (1.53)
AuditoryRightVentraldc	RACE_ETHNICITYBlack	0.440397	0.0361963	12.1669	1.10396e-33	***	0.0254198	6.14204e-32	2.7025e-30	1.98702	0.343248	0.55796	0.0827557	99 (1.53)
AuditoryRightVentraldc	RACE_ETHNICITYHispanic	0.148198	0.032524	4.55657	5.29684e-06	***	0.0254198	2.90732e-05	0.0129667	1.98702	0.343248	0.55796	0.0827557	99 (1.53)
AuditoryRightVentraldc	RACE_ETHNICITYAsian	0.104755	0.085811	1.22076	0.222221		0.0254198	0.350739	1	1.98702	0.343248	0.55796	0.0827557	99 (1.53)
AuditoryRightVentraldc	RACE_ETHNICITYOther	0.0678481	0.0420702	1.61274	0.106852		0.0254198	0.196523	1	1.98702	0.343248	0.55796	0.0827557	99 (1.53)
CinguloOpercularLeftCerebellumCortex	(Intercept)	0.130025	0.0218292	5.95645	2.71632e-09	***	0.0122891	2.31692e-08	6.64956e-06	1.99106	0.82372	0.364095	0.187759	126 (1.95)
CinguloOpercularLeftCerebellumCortex	anhedonia_ypresent	0.0153327	0.0431557	0.355288	0.722386		0.0122891	0.819248	1	1.99106	0.82372	0.364095	0.187759	126 (1.95)
CinguloOpercularLeftCerebellumCortex	INTERVIEW_AGE	-0.0284588	0.0124774	-2.28083	0.0225919	*	0.0122891	0.0532265	1	1.99106	0.82372	0.364095	0.187759	126 (1.95)
CinguloOpercularLeftCerebellumCortex	SEXFemale	-0.161852	0.0251725	-6.42973	1.37175e-10	***	0.0122891	1.31688e-09	3.35804e-07	1.99106	0.82372	0.364095	0.187759	126 (1.95)
CinguloOpercularLeftCerebellumCortex	RACE_ETHNICITYBlack	-0.196569	0.036887	-5.32895	1.02199e-07	***	0.0122891	7.40189e-07	0.000250184	1.99106	0.82372	0.364095	0.187759	126 (1.95)
CinguloOpercularLeftCerebellumCortex	RACE_ETHNICITYHispanic	-0.0434623	0.0330458	-1.31522	0.188485		0.0122891	0.306994	1	1.99106	0.82372	0.364095	0.187759	126 (1.95)
CinguloOpercularLeftCerebellumCortex	RACE_ETHNICITYAsian	0.0446438	0.0882021	0.506154	0.612766		0.0122891	0.734796	1	1.99106	0.82372	0.364095	0.187759	126 (1.95)
CinguloOpercularLeftCerebellumCortex	RACE_ETHNICITYOther	-0.142962	0.0427298	-3.34572	0.000825475	***	0.0122891	0.00285419	1	1.99106	0.82372	0.364095	0.187759	126 (1.95)
CinguloOpercularLeftThalamusProper	(Intercept)	0.0947951	0.0217381	4.36077	1.31659e-05	***	0.0116675	6.65912e-05	0.0322301	2.02588	1.60661	0.204969	0.125416	115 (1.78)
CinguloOpercularLeftThalamusProper	anhedonia_ypresent	-0.00444745	0.0434384	-0.102385	0.918454		0.0116675	0.955536	1	2.02588	1.60661	0.204969	0.125416	115 (1.78)
CinguloOpercularLeftThalamusProper	INTERVIEW_AGE	-0.0487519	0.012491	-3.90297	9.60052e-05	***	0.0116675	0.000418932	0.235021	2.02588	1.60661	0.204969	0.125416	115 (1.78)
CinguloOpercularLeftThalamusProper	SEXFemale	-0.0479588	0.0251348	-1.90806	0.056428		0.0116675	0.116202	1	2.02588	1.60661	0.204969	0.125416	115 (1.78)
CinguloOpercularLeftThalamusProper	RACE_ETHNICITYBlack	-0.256564	0.0365227	-7.02478	2.36834e-12	***	0.0116675	2.77401e-11	5.79769e-09	2.02588	1.60661	0.204969	0.125416	115 (1.78)
CinguloOpercularLeftThalamusProper	RACE_ETHNICITYHispanic	-0.130596	0.0329313	-3.96572	7.398e-05	***	0.0116675	0.000326312	0.181103	2.02588	1.60661	0.204969	0.125416	115 (1.78)
CinguloOpercularLeftThalamusProper	RACE_ETHNICITYAsian	0.145421	0.0874453	1.663	0.0963627		0.0116675	0.180763	1	2.02588	1.60661	0.204969	0.125416	115 (1.78)
CinguloOpercularLeftThalamusProper	RACE_ETHNICITYOther	-0.0596814	0.0425083	-1.40399	0.16037		0.0116675	0.271873	1	2.02588	1.60661	0.204969	0.125416	115 (1.78)
CinguloOpercularLeftCaudate	(Intercept)	0.140693	0.021554	6.52744	7.21223e-11	***	0.0341479	7.11917e-10	1.76555e-07	1.99249	20.0395	7.58573e-06	0.187435	151 (2.34)
CinguloOpercularLeftCaudate	anhedonia_ypresent	-0.0976488	0.0431632	-2.26232	0.0237118	*	0.0341479	0.0553351	1	1.99249	20.0395	7.58573e-06	0.187435	151 (2.34)
CinguloOpercularLeftCaudate	INTERVIEW_AGE	-0.0180756	0.0123559	-1.46291	0.143541		0.0341479	0.250455	1	1.99249	20.0395	7.58573e-06	0.187435	151 (2.34)
CinguloOpercularLeftCaudate	SEXFemale	0.0355617	0.0249442	1.42565	0.15402		0.0341479	0.263297	1	1.99249	20.0395	7.58573e-06	0.187435	151 (2.34)
CinguloOpercularLeftCaudate	RACE_ETHNICITYBlack	-0.4945	0.0367069	-13.4716	8.41835e-41	***	0.0341479	6.86937e-39	2.06081e-37	1.99249	20.0395	7.58573e-06	0.187435	151 (2.34)
CinguloOpercularLeftCaudate	RACE_ETHNICITYHispanic	-0.251102	0.0327519	-7.66679	2.03052e-14	***	0.0341479	2.88995e-13	4.97071e-11	1.99249	20.0395	7.58573e-06	0.187435	151 (2.34)
CinguloOpercularLeftCaudate	RACE_ETHNICITYAsian	-0.0447163	0.0862872	-0.518227	0.604318		0.0341479	0.728395	1	1.99249	20.0395	7.58573e-06	0.187435	151 (2.34)
CinguloOpercularLeftCaudate	RACE_ETHNICITYOther	-0.176731	0.0422443	-4.18353	2.90913e-05	***	0.0341479	0.000138822	0.0712156	1.99249	20.0395	7.58573e-06	0.187435	151 (2.34)
CinguloOpercularLeftPutamen	(Intercept)	0.163223	0.0213573	7.6425	2.44785e-14	***	0.0349731	3.46378e-13	5.99234e-11	1.98503	16.015	6.28411e-05	0.0730291	135 (2.09)
CinguloOpercularLeftPutamen	anhedonia_ypresent	-0.0745121	0.043308	-1.72051	0.085388		0.0349731	0.164629	1	1.98503	16.015	6.28411e-05	0.0730291	135 (2.09)
CinguloOpercularLeftPutamen	INTERVIEW_AGE	-0.0331953	0.012376	-2.68223	0.00733247	**	0.0349731	0.0199001	1	1.98503	16.015	6.28411e-05	0.0730291	135 (2.09)
CinguloOpercularLeftPutamen	SEXFemale	-0.0178302	0.0248431	-0.717713	0.472961		0.0349731	0.612597	1	1.98503	16.015	6.28411e-05	0.0730291	135 (2.09)
CinguloOpercularLeftPutamen	RACE_ETHNICITYBlack	-0.511902	0.0362464	-14.1228	1.30598e-44	***	0.0349731	1.39002e-42	3.19704e-41	1.98503	16.015	6.28411e-05	0.0730291	135 (2.09)
CinguloOpercularLeftPutamen	RACE_ETHNICITYHispanic	-0.223527	0.0323674	-6.90592	5.47612e-12	***	0.0349731	6.06586e-11	1.34055e-08	1.98503	16.015	6.28411e-05	0.0730291	135 (2.09)
CinguloOpercularLeftPutamen	RACE_ETHNICITYAsian	-0.013285	0.0862651	-0.154002	0.877613		0.0349731	0.929009	1	1.98503	16.015	6.28411e-05	0.0730291	135 (2.09)
CinguloOpercularLeftPutamen	RACE_ETHNICITYOther	-0.200703	0.0419683	-4.78224	1.77285e-06	***	0.0349731	1.06632e-05	0.00433993	1.98503	16.015	6.28411e-05	0.0730291	135 (2.09)
CinguloOpercularLeftPallidum	(Intercept)	-0.00625503	0.0216856	-0.288442	0.773018		0.000134589	0.856791	1	1.99769	0.245664	0.620145	0.0100018	128 (1.98)
CinguloOpercularLeftPallidum	anhedonia_ypresent	0.0646061	0.0438594	1.47303	0.140793		0.000134589	0.246362	1	1.99769	0.245664	0.620145	0.0100018	128 (1.98)
CinguloOpercularLeftPallidum	INTERVIEW_AGE	-0.0212302	0.0125951	-1.6856	0.0919223		0.000134589	0.174489	1	1.99769	0.245664	0.620145	0.0100018	128 (1.98)
CinguloOpercularLeftPallidum	SEXFemale	-0.00528726	0.0252073	-0.209751	0.833869		0.000134589	0.896174	1	1.99769	0.245664	0.620145	0.0100018	128 (1.98)
CinguloOpercularLeftPallidum	RACE_ETHNICITYBlack	0.0474056	0.0364619	1.30014	0.1936		0.000134589	0.313637	1	1.99769	0.245664	0.620145	0.0100018	128 (1.98)
CinguloOpercularLeftPallidum	RACE_ETHNICITYHispanic	-0.0203326	0.0327323	-0.621178	0.534505		0.000134589	0.668503	1	1.99769	0.245664	0.620145	0.0100018	128 (1.98)
CinguloOpercularLeftPallidum	RACE_ETHNICITYAsian	-0.0360695	0.0876135	-0.411689	0.680581		0.000134589	0.787364	1	1.99769	0.245664	0.620145	0.0100018	128 (1.98)
CinguloOpercularLeftPallidum	RACE_ETHNICITYOther	0.00481138	0.0425175	0.113162	0.909905		0.000134589	0.949466	1	1.99769	0.245664	0.620145	0.0100018	128 (1.98)
CinguloOpercularBrainStem	(Intercept)	0.208858	0.0214287	9.74667	2.73446e-22	***	0.0386757	7.69421e-21	6.69396e-19	2.02409	3.50886	0.0610414	0.099664	126 (1.95)
CinguloOpercularBrainStem	anhedonia_ypresent	-0.059747	0.0427959	-1.39609	0.162736		0.0386757	0.274743	1	2.02409	3.50886	0.0610414	0.099664	126 (1.95)
CinguloOpercularBrainStem	INTERVIEW_AGE	-0.0578644	0.0123392	-4.68949	2.79645e-06	***	0.0386757	1.61455e-05	0.00684571	2.02409	3.50886	0.0610414	0.099664	126 (1.95)
CinguloOpercularBrainStem	SEXFemale	-0.16238	0.0247928	-6.54948	6.22834e-11	***	0.0386757	6.17287e-10	1.5247e-07	2.02409	3.50886	0.0610414	0.099664	126 (1.95)
CinguloOpercularBrainStem	RACE_ETHNICITYBlack	-0.475743	0.0361496	-13.1604	4.82095e-39	***	0.0386757	3.37191e-37	1.18017e-35	2.02409	3.50886	0.0610414	0.099664	126 (1.95)
CinguloOpercularBrainStem	RACE_ETHNICITYHispanic	-0.174647	0.0323393	-5.40045	6.8896e-08	***	0.0386757	5.06802e-07	0.000168658	2.02409	3.50886	0.0610414	0.099664	126 (1.95)
CinguloOpercularBrainStem	RACE_ETHNICITYAsian	0.035958	0.0852839	0.421628	0.673311		0.0386757	0.782225	1	2.02409	3.50886	0.0610414	0.099664	126 (1.95)
CinguloOpercularBrainStem	RACE_ETHNICITYOther	-0.138628	0.0419229	-3.30674	0.000949143	***	0.0386757	0.00324656	1	2.02409	3.50886	0.0610414	0.099664	126 (1.95)
CinguloOpercularLeftHippocampus	(Intercept)	0.074507	0.0216838	3.43607	0.000594014	***	0.00849482	0.00212594	1	2.00356	2.92971	0.0869629	0.0789137	113 (1.75)
CinguloOpercularLeftHippocampus	anhedonia_ypresent	0.00632133	0.0434662	0.145431	0.884375		0.00849482	0.933168	1	2.00356	2.92971	0.0869629	0.0789137	113 (1.75)
CinguloOpercularLeftHippocampus	INTERVIEW_AGE	-0.0431544	0.0125231	-3.44599	0.000572671	***	0.00849482	0.00206465	1	2.00356	2.92971	0.0869629	0.0789137	113 (1.75)
CinguloOpercularLeftHippocampus	SEXFemale	-0.0602456	0.0251374	-2.39665	0.0165744	*	0.00849482	0.0408601	1	2.00356	2.92971	0.0869629	0.0789137	113 (1.75)
CinguloOpercularLeftHippocampus	RACE_ETHNICITYBlack	-0.232546	0.0365844	-6.35642	2.20886e-10	***	0.00849482	2.09585e-09	5.4073e-07	2.00356	2.92971	0.0869629	0.0789137	113 (1.75)
CinguloOpercularLeftHippocampus	RACE_ETHNICITYHispanic	-0.0383178	0.0328254	-1.16732	0.243124		0.00849482	0.378125	1	2.00356	2.92971	0.0869629	0.0789137	113 (1.75)
CinguloOpercularLeftHippocampus	RACE_ETHNICITYAsian	0.0368044	0.0865423	0.425277	0.670649		0.00849482	0.780299	1	2.00356	2.92971	0.0869629	0.0789137	113 (1.75)
CinguloOpercularLeftHippocampus	RACE_ETHNICITYOther	-0.0209058	0.0423936	-0.493136	0.621934		0.00849482	0.741956	1	2.00356	2.92971	0.0869629	0.0789137	113 (1.75)
CinguloOpercularLeftAmygdala	(Intercept)	0.21487	0.0212585	10.1075	7.77505e-24	***	0.0605712	2.37916e-22	1.90333e-20	2.00777	0.524886	0.468765	0.156028	156 (2.42)
CinguloOpercularLeftAmygdala	anhedonia_ypresent	-0.1288	0.0424585	-3.03355	0.00242683	**	0.0605712	0.00752964	1	2.00777	0.524886	0.468765	0.156028	156 (2.42)
CinguloOpercularLeftAmygdala	INTERVIEW_AGE	-0.00868548	0.0122111	-0.711278	0.476938		0.0605712	0.616119	1	2.00777	0.524886	0.468765	0.156028	156 (2.42)
CinguloOpercularLeftAmygdala	SEXFemale	-0.0581529	0.0245887	-2.36503	0.018059	*	0.0605712	0.0439011	1	2.00777	0.524886	0.468765	0.156028	156 (2.42)
CinguloOpercularLeftAmygdala	RACE_ETHNICITYBlack	-0.680726	0.0360944	-18.8596	3.20694e-77	***	0.0605712	2.61686e-74	7.85059e-74	2.00777	0.524886	0.468765	0.156028	156 (2.42)
CinguloOpercularLeftAmygdala	RACE_ETHNICITYHispanic	-0.226105	0.0321948	-7.02303	2.39961e-12	***	0.0605712	2.79725e-11	5.87424e-09	2.00777	0.524886	0.468765	0.156028	156 (2.42)
CinguloOpercularLeftAmygdala	RACE_ETHNICITYAsian	0.0771879	0.0853199	0.904688	0.365665		0.0605712	0.511275	1	2.00777	0.524886	0.468765	0.156028	156 (2.42)
CinguloOpercularLeftAmygdala	RACE_ETHNICITYOther	-0.230182	0.0417948	-5.50742	3.7854e-08	***	0.0605712	2.86893e-07	9.26666e-05	2.00777	0.524886	0.468765	0.156028	156 (2.42)
CinguloOpercularLeftAccumbensArea	(Intercept)	0.0922695	0.0216065	4.27045	1.97927e-05	***	0.022915	9.7884e-05	0.0484526	1.98597	0.451607	0.501573	0.129356	110 (1.7)
CinguloOpercularLeftAccumbensArea	anhedonia_ypresent	-0.0471697	0.043228	-1.09118	0.275233		0.022915	0.413409	1	1.98597	0.451607	0.501573	0.129356	110 (1.7)
CinguloOpercularLeftAccumbensArea	INTERVIEW_AGE	-0.0066513	0.012418	-0.53562	0.59224		0.022915	0.717725	1	1.98597	0.451607	0.501573	0.129356	110 (1.7)
CinguloOpercularLeftAccumbensArea	SEXFemale	0.0175765	0.0249862	0.703446	0.481803		0.022915	0.620113	1	1.98597	0.451607	0.501573	0.129356	110 (1.7)
CinguloOpercularLeftAccumbensArea	RACE_ETHNICITYBlack	-0.434048	0.0364039	-11.9231	1.98983e-32	***	0.022915	9.94105e-31	4.87111e-29	1.98597	0.451607	0.501573	0.129356	110 (1.7)
CinguloOpercularLeftAccumbensArea	RACE_ETHNICITYHispanic	-0.088162	0.0326777	-2.69793	0.00699576	**	0.022915	0.0191562	1	1.98597	0.451607	0.501573	0.129356	110 (1.7)
CinguloOpercularLeftAccumbensArea	RACE_ETHNICITYAsian	0.0620695	0.0866585	0.716254	0.473861		0.022915	0.613114	1	1.98597	0.451607	0.501573	0.129356	110 (1.7)
CinguloOpercularLeftAccumbensArea	RACE_ETHNICITYOther	-0.114682	0.04239	-2.7054	0.00684048	**	0.022915	0.0188127	1	1.98597	0.451607	0.501573	0.129356	110 (1.7)
CinguloOpercularLeftVentraldc	(Intercept)	-0.113713	0.0216243	-5.25855	1.49964e-07	***	0.020565	1.06719e-06	0.000367112	1.96851	1.369	0.241984	0.125927	128 (1.98)
CinguloOpercularLeftVentraldc	anhedonia_ypresent	0.041712	0.0433109	0.963083	0.335543		0.020565	0.478955	1	1.96851	1.369	0.241984	0.125927	128 (1.98)
CinguloOpercularLeftVentraldc	INTERVIEW_AGE	-0.0218593	0.0124485	-1.75598	0.0791408		0.020565	0.154126	1	1.96851	1.369	0.241984	0.125927	128 (1.98)
CinguloOpercularLeftVentraldc	SEXFemale	0.00355471	0.0250362	0.141983	0.887098		0.020565	0.934832	1	1.96851	1.369	0.241984	0.125927	128 (1.98)
CinguloOpercularLeftVentraldc	RACE_ETHNICITYBlack	0.404812	0.0366442	11.0471	4.08942e-28	***	0.020565	1.5642e-26	1.00109e-24	1.96851	1.369	0.241984	0.125927	128 (1.98)
CinguloOpercularLeftVentraldc	RACE_ETHNICITYHispanic	0.167489	0.0327268	5.11778	3.18282e-07	***	0.020565	2.17035e-06	0.000779155	1.96851	1.369	0.241984	0.125927	128 (1.98)
CinguloOpercularLeftVentraldc	RACE_ETHNICITYAsian	-0.0132473	0.086137	-0.153794	0.877777		0.020565	0.929009	1	1.96851	1.369	0.241984	0.125927	128 (1.98)
CinguloOpercularLeftVentraldc	RACE_ETHNICITYOther	0.0914034	0.0424487	2.15327	0.0313354	*	0.020565	0.0701822	1	1.96851	1.369	0.241984	0.125927	128 (1.98)
CinguloOpercularRightCerebellumCortex	(Intercept)	-0.00810976	0.0218007	-0.371995	0.709909		-7.77447e-05	0.810946	1	2.01202	1.47562	0.22446	0.108523	109 (1.69)
CinguloOpercularRightCerebellumCortex	anhedonia_ypresent	0.0364569	0.0436703	0.834822	0.40385		-7.77447e-05	0.546201	1	2.01202	1.47562	0.22446	0.108523	109 (1.69)
CinguloOpercularRightCerebellumCortex	INTERVIEW_AGE	0.0083721	0.0125621	0.666457	0.505143		-7.77447e-05	0.641052	1	2.01202	1.47562	0.22446	0.108523	109 (1.69)
CinguloOpercularRightCerebellumCortex	SEXFemale	0.0149558	0.0252537	0.592221	0.553724		-7.77447e-05	0.683223	1	2.01202	1.47562	0.22446	0.108523	109 (1.69)
CinguloOpercularRightCerebellumCortex	RACE_ETHNICITYBlack	0.014515	0.0368214	0.394199	0.693447		-7.77447e-05	0.799981	1	2.01202	1.47562	0.22446	0.108523	109 (1.69)
CinguloOpercularRightCerebellumCortex	RACE_ETHNICITYHispanic	0.0205192	0.0329817	0.62214	0.533872		-7.77447e-05	0.668289	1	2.01202	1.47562	0.22446	0.108523	109 (1.69)
CinguloOpercularRightCerebellumCortex	RACE_ETHNICITYAsian	-0.0829255	0.0879197	-0.943196	0.345617		-7.77447e-05	0.490475	1	2.01202	1.47562	0.22446	0.108523	109 (1.69)
CinguloOpercularRightCerebellumCortex	RACE_ETHNICITYOther	-0.0678835	0.0427196	-1.58905	0.1121		-7.77447e-05	0.204944	1	2.01202	1.47562	0.22446	0.108523	109 (1.69)
CinguloOpercularRightThalamusProper	(Intercept)	0.00830167	0.0217414	0.381838	0.702595		-0.000309607	0.806164	1	2.04404	0.0281777	0.866692	0.0654777	118 (1.83)
CinguloOpercularRightThalamusProper	anhedonia_ypresent	0.0380725	0.0439963	0.865357	0.386876		-0.000309607	0.528405	1	2.04404	0.0281777	0.866692	0.0654777	118 (1.83)
CinguloOpercularRightThalamusProper	INTERVIEW_AGE	-0.000382074	0.0125849	-0.0303597	0.975781		-0.000309607	0.985849	1	2.04404	0.0281777	0.866692	0.0654777	118 (1.83)
CinguloOpercularRightThalamusProper	SEXFemale	-0.000912587	0.0252437	-0.036151	0.971163		-0.000309607	0.984434	1	2.04404	0.0281777	0.866692	0.0654777	118 (1.83)
CinguloOpercularRightThalamusProper	RACE_ETHNICITYBlack	-0.0681887	0.0366571	-1.86018	0.062907		-0.000309607	0.127165	1	2.04404	0.0281777	0.866692	0.0654777	118 (1.83)
CinguloOpercularRightThalamusProper	RACE_ETHNICITYHispanic	-0.0126143	0.0329291	-0.383076	0.701677		-0.000309607	0.806056	1	2.04404	0.0281777	0.866692	0.0654777	118 (1.83)
CinguloOpercularRightThalamusProper	RACE_ETHNICITYAsian	0.0137372	0.0868891	0.1581	0.874383		-0.000309607	0.926218	1	2.04404	0.0281777	0.866692	0.0654777	118 (1.83)
CinguloOpercularRightThalamusProper	RACE_ETHNICITYOther	0.0164507	0.0427234	0.385051	0.700213		-0.000309607	0.805508	1	2.04404	0.0281777	0.866692	0.0654777	118 (1.83)
CinguloOpercularRightCaudate	(Intercept)	-0.0613266	0.0216713	-2.82985	0.00467162	**	0.00563263	0.0133756	1	1.96858	1.73068	0.188324	0.0683422	122 (1.89)
CinguloOpercularRightCaudate	anhedonia_ypresent	0.0311536	0.0437911	0.711413	0.476854		0.00563263	0.616119	1	1.96858	1.73068	0.188324	0.0683422	122 (1.89)
CinguloOpercularRightCaudate	INTERVIEW_AGE	0.0405583	0.0125318	3.23644	0.00121653	**	0.00563263	0.00405179	1	1.96858	1.73068	0.188324	0.0683422	122 (1.89)
CinguloOpercularRightCaudate	SEXFemale	0.0136977	0.0251863	0.543855	0.58656		0.00563263	0.712605	1	1.96858	1.73068	0.188324	0.0683422	122 (1.89)
CinguloOpercularRightCaudate	RACE_ETHNICITYBlack	0.144111	0.0366411	3.93304	8.47763e-05	***	0.00563263	0.000371256	0.207532	1.96858	1.73068	0.188324	0.0683422	122 (1.89)
CinguloOpercularRightCaudate	RACE_ETHNICITYHispanic	0.144689	0.0328306	4.40713	1.06478e-05	***	0.00563263	5.52241e-05	0.0260658	1.96858	1.73068	0.188324	0.0683422	122 (1.89)
CinguloOpercularRightCaudate	RACE_ETHNICITYAsian	0.0145988	0.0884935	0.16497	0.868973		0.00563263	0.923277	1	1.96858	1.73068	0.188324	0.0683422	122 (1.89)
CinguloOpercularRightCaudate	RACE_ETHNICITYOther	-0.0108515	0.0424697	-0.255513	0.798335		0.00563263	0.873246	1	1.96858	1.73068	0.188324	0.0683422	122 (1.89)
CinguloOpercularRightPutamen	(Intercept)	0.0800144	0.0217458	3.67953	0.000235615	***	0.007151	0.000931802	0.576785	2.03983	2.03005	0.154215	0.0690687	145 (2.25)
CinguloOpercularRightPutamen	anhedonia_ypresent	0.0489456	0.0436408	1.12155	0.262095		0.007151	0.399507	1	2.03983	2.03005	0.154215	0.0690687	145 (2.25)
CinguloOpercularRightPutamen	INTERVIEW_AGE	-0.022511	0.0125628	-1.79188	0.0731997		0.007151	0.144861	1	2.03983	2.03005	0.154215	0.0690687	145 (2.25)
CinguloOpercularRightPutamen	SEXFemale	-0.0394568	0.0252093	-1.56517	0.117594		0.007151	0.21308	1	2.03983	2.03005	0.154215	0.0690687	145 (2.25)
CinguloOpercularRightPutamen	RACE_ETHNICITYBlack	-0.204715	0.0366766	-5.58162	2.48218e-08	***	0.007151	1.91081e-07	6.07637e-05	2.03983	2.03005	0.154215	0.0690687	145 (2.25)
CinguloOpercularRightPutamen	RACE_ETHNICITYHispanic	-0.0733684	0.0328283	-2.23491	0.025458	*	0.007151	0.0586276	1	2.03983	2.03005	0.154215	0.0690687	145 (2.25)
CinguloOpercularRightPutamen	RACE_ETHNICITYAsian	0.0868604	0.0865893	1.00313	0.315836		0.007151	0.457224	1	2.03983	2.03005	0.154215	0.0690687	145 (2.25)
CinguloOpercularRightPutamen	RACE_ETHNICITYOther	-0.184998	0.0425718	-4.34556	1.41107e-05	***	0.007151	7.093e-05	0.0345429	2.03983	2.03005	0.154215	0.0690687	145 (2.25)
CinguloOpercularRightPallidum	(Intercept)	0.109533	0.0216625	5.05637	4.39344e-07	***	0.0117134	2.95471e-06	0.00107551	2.00139	1.45039	0.228466	0.0650914	122 (1.89)
CinguloOpercularRightPallidum	anhedonia_ypresent	0.00351215	0.0435358	0.0806727	0.935705		0.0117134	0.965685	1	2.00139	1.45039	0.228466	0.0650914	122 (1.89)
CinguloOpercularRightPallidum	INTERVIEW_AGE	-0.053158	0.0125189	-4.24622	2.20523e-05	***	0.0117134	0.000107538	0.053984	2.00139	1.45039	0.228466	0.0650914	122 (1.89)
CinguloOpercularRightPallidum	SEXFemale	-0.198276	0.0251086	-7.89673	3.35174e-15	***	0.0117134	5.09631e-14	8.20506e-12	2.00139	1.45039	0.228466	0.0650914	122 (1.89)
CinguloOpercularRightPallidum	RACE_ETHNICITYBlack	-0.0216249	0.0364141	-0.593861	0.552627		0.0117134	0.682214	1	2.00139	1.45039	0.228466	0.0650914	122 (1.89)
CinguloOpercularRightPallidum	RACE_ETHNICITYHispanic	-0.0499895	0.0327142	-1.52807	0.126546		0.0117134	0.226285	1	2.00139	1.45039	0.228466	0.0650914	122 (1.89)
CinguloOpercularRightPallidum	RACE_ETHNICITYAsian	0.0792565	0.0881905	0.898697	0.368848		0.0117134	0.513911	1	2.00139	1.45039	0.228466	0.0650914	122 (1.89)
CinguloOpercularRightPallidum	RACE_ETHNICITYOther	-0.0111254	0.0423817	-0.262505	0.79294		0.0117134	0.86978	1	2.00139	1.45039	0.228466	0.0650914	122 (1.89)
CinguloOpercularRightHippocampus	(Intercept)	0.186788	0.0212522	8.78907	1.91978e-18	***	0.0611379	3.72986e-17	4.69962e-15	2.05537	15.2143	9.59746e-05	0.193487	159 (2.46)
CinguloOpercularRightHippocampus	anhedonia_ypresent	-0.0265769	0.0428312	-0.620504	0.534948		0.0611379	0.668503	1	2.05537	15.2143	9.59746e-05	0.193487	159 (2.46)
CinguloOpercularRightHippocampus	INTERVIEW_AGE	-0.013323	0.0121919	-1.09277	0.274535		0.0611379	0.413409	1	2.05537	15.2143	9.59746e-05	0.193487	159 (2.46)
CinguloOpercularRightHippocampus	SEXFemale	0.0195184	0.0245976	0.79351	0.42751		0.0611379	0.569475	1	2.05537	15.2143	9.59746e-05	0.193487	159 (2.46)
CinguloOpercularRightHippocampus	RACE_ETHNICITYBlack	-0.702939	0.0363046	-19.3622	3.57739e-81	***	0.0611379	4.37873e-78	8.75745e-78	2.05537	15.2143	9.59746e-05	0.193487	159 (2.46)
CinguloOpercularRightHippocampus	RACE_ETHNICITYHispanic	-0.2824	0.032351	-8.72923	3.24335e-18	***	0.0611379	6.20291e-17	7.93973e-15	2.05537	15.2143	9.59746e-05	0.193487	159 (2.46)
CinguloOpercularRightHippocampus	RACE_ETHNICITYAsian	-0.136497	0.0850733	-1.60446	0.108664		0.0611379	0.199108	1	2.05537	15.2143	9.59746e-05	0.193487	159 (2.46)
CinguloOpercularRightHippocampus	RACE_ETHNICITYOther	-0.222961	0.0417583	-5.33933	9.65621e-08	***	0.0611379	7.01436e-07	0.000236384	2.05537	15.2143	9.59746e-05	0.193487	159 (2.46)
CinguloOpercularRightAmygdala	(Intercept)	0.155645	0.0213533	7.28903	3.50344e-13	***	0.0358459	4.42084e-12	8.57643e-10	1.99794	2.00049	0.157248	0.0663258	131 (2.03)
CinguloOpercularRightAmygdala	anhedonia_ypresent	-0.103076	0.0432266	-2.38455	0.0171291	*	0.0358459	0.0420583	1	1.99794	2.00049	0.157248	0.0663258	131 (2.03)
CinguloOpercularRightAmygdala	INTERVIEW_AGE	0.0106986	0.0123726	0.864697	0.387238		0.0358459	0.528405	1	1.99794	2.00049	0.157248	0.0663258	131 (2.03)
CinguloOpercularRightAmygdala	SEXFemale	-0.0170946	0.0248118	-0.68897	0.490867		0.0358459	0.628146	1	1.99794	2.00049	0.157248	0.0663258	131 (2.03)
CinguloOpercularRightAmygdala	RACE_ETHNICITYBlack	-0.54038	0.0361523	-14.9473	1.13748e-49	***	0.0358459	1.32598e-47	2.78455e-46	1.99794	2.00049	0.157248	0.0663258	131 (2.03)
CinguloOpercularRightAmygdala	RACE_ETHNICITYHispanic	-0.164238	0.0323707	-5.07365	4.01398e-07	***	0.0358459	2.71442e-06	0.000982621	1.99794	2.00049	0.157248	0.0663258	131 (2.03)
CinguloOpercularRightAmygdala	RACE_ETHNICITYAsian	-0.0737937	0.0853077	-0.865029	0.387056		0.0358459	0.528405	1	1.99794	2.00049	0.157248	0.0663258	131 (2.03)
CinguloOpercularRightAmygdala	RACE_ETHNICITYOther	-0.17397	0.0417882	-4.16315	3.18059e-05	***	0.0358459	0.000151186	0.0778608	1.99794	2.00049	0.157248	0.0663258	131 (2.03)
CinguloOpercularRightAccumbensArea	(Intercept)	-0.00680856	0.0217417	-0.313156	0.754172		-0.000397869	0.843405	1	2.03748	9.55759	0.00199125	0.0897119	106 (1.64)
CinguloOpercularRightAccumbensArea	anhedonia_ypresent	-0.0154316	0.0435832	-0.354072	0.723297		-0.000397869	0.819736	1	2.03748	9.55759	0.00199125	0.0897119	106 (1.64)
CinguloOpercularRightAccumbensArea	INTERVIEW_AGE	0.0150281	0.0125795	1.19466	0.232265		-0.000397869	0.363779	1	2.03748	9.55759	0.00199125	0.0897119	106 (1.64)
CinguloOpercularRightAccumbensArea	SEXFemale	0.0264964	0.0252427	1.04966	0.293913		-0.000397869	0.43606	1	2.03748	9.55759	0.00199125	0.0897119	106 (1.64)
CinguloOpercularRightAccumbensArea	RACE_ETHNICITYBlack	-0.00497791	0.0367843	-0.135327	0.892358		-0.000397869	0.938268	1	2.03748	9.55759	0.00199125	0.0897119	106 (1.64)
CinguloOpercularRightAccumbensArea	RACE_ETHNICITYHispanic	0.00759146	0.0329903	0.230112	0.818012		-0.000397869	0.886844	1	2.03748	9.55759	0.00199125	0.0897119	106 (1.64)
CinguloOpercularRightAccumbensArea	RACE_ETHNICITYAsian	-0.00135482	0.0872629	-0.0155258	0.987613		-0.000397869	0.993294	1	2.03748	9.55759	0.00199125	0.0897119	106 (1.64)
CinguloOpercularRightAccumbensArea	RACE_ETHNICITYOther	-0.0563041	0.0426437	-1.32034	0.18677		-0.000397869	0.305215	1	2.03748	9.55759	0.00199125	0.0897119	106 (1.64)
CinguloOpercularRightVentraldc	(Intercept)	0.167234	0.0215105	7.77451	8.78204e-15	***	0.0415511	1.29509e-13	2.14984e-11	2.02914	0.342965	0.558123	0.226501	113 (1.75)
CinguloOpercularRightVentraldc	anhedonia_ypresent	-0.0272246	0.0427729	-0.636492	0.524479		0.0415511	0.659437	1	2.02914	0.342965	0.558123	0.226501	113 (1.75)
CinguloOpercularRightVentraldc	INTERVIEW_AGE	-0.0105221	0.0122554	-0.858571	0.39061		0.0415511	0.53182	1	2.02914	0.342965	0.558123	0.226501	113 (1.75)
CinguloOpercularRightVentraldc	SEXFemale	-0.0323653	0.0247742	-1.30641	0.191461		0.0415511	0.311219	1	2.02914	0.342965	0.558123	0.226501	113 (1.75)
CinguloOpercularRightVentraldc	RACE_ETHNICITYBlack	-0.578951	0.0364955	-15.8636	1.31813e-55	***	0.0415511	2.48214e-53	3.22678e-52	2.02914	0.342965	0.558123	0.226501	113 (1.75)
CinguloOpercularRightVentraldc	RACE_ETHNICITYHispanic	-0.160909	0.0325692	-4.94054	7.99072e-07	***	0.0415511	5.10739e-06	0.00195613	2.02914	0.342965	0.558123	0.226501	113 (1.75)
CinguloOpercularRightVentraldc	RACE_ETHNICITYAsian	-0.0628634	0.086044	-0.730596	0.465053		0.0415511	0.604915	1	2.02914	0.342965	0.558123	0.226501	113 (1.75)
CinguloOpercularRightVentraldc	RACE_ETHNICITYOther	-0.229417	0.0423378	-5.41872	6.224e-08	***	0.0415511	4.63111e-07	0.000152364	2.02914	0.342965	0.558123	0.226501	113 (1.75)
CinguloParietalLeftCerebellumCortex	(Intercept)	0.113446	0.0217873	5.20695	1.98028e-07	***	0.0124239	1.38904e-06	0.000484774	2.02903	3.54725	0.0596441	0.177943	116 (1.8)
CinguloParietalLeftCerebellumCortex	anhedonia_ypresent	0.00583843	0.0434203	0.134463	0.893041		0.0124239	0.938268	1	2.02903	3.54725	0.0596441	0.177943	116 (1.8)
CinguloParietalLeftCerebellumCortex	INTERVIEW_AGE	-0.050893	0.0124698	-4.08131	4.53343e-05	***	0.0124239	0.000208511	0.110978	2.02903	3.54725	0.0596441	0.177943	116 (1.8)
CinguloParietalLeftCerebellumCortex	SEXFemale	-0.152258	0.0251495	-6.05413	1.49265e-09	***	0.0124239	1.30501e-08	3.65401e-06	2.02903	3.54725	0.0596441	0.177943	116 (1.8)
CinguloParietalLeftCerebellumCortex	RACE_ETHNICITYBlack	-0.176907	0.036903	-4.79383	1.67361e-06	***	0.0124239	1.00912e-05	0.00409701	2.02903	3.54725	0.0596441	0.177943	116 (1.8)
CinguloParietalLeftCerebellumCortex	RACE_ETHNICITYHispanic	-0.0835909	0.0329882	-2.53397	0.0113019	*	0.0124239	0.0292264	1	2.02903	3.54725	0.0596441	0.177943	116 (1.8)
CinguloParietalLeftCerebellumCortex	RACE_ETHNICITYAsian	-0.019326	0.0869277	-0.222322	0.82407		0.0124239	0.891044	1	2.02903	3.54725	0.0596441	0.177943	116 (1.8)
CinguloParietalLeftCerebellumCortex	RACE_ETHNICITYOther	0.0529332	0.0426668	1.24062	0.214793		0.0124239	0.340994	1	2.02903	3.54725	0.0596441	0.177943	116 (1.8)
CinguloParietalLeftThalamusProper	(Intercept)	0.200096	0.0213269	9.38233	8.81227e-21	***	0.0560413	2.03514e-19	2.15724e-17	2.00109	11.3591	0.000750794	0.196677	147 (2.28)
CinguloParietalLeftThalamusProper	anhedonia_ypresent	-0.0929483	0.0425799	-2.18291	0.0290789	*	0.0560413	0.0660344	1	2.00109	11.3591	0.000750794	0.196677	147 (2.28)
CinguloParietalLeftThalamusProper	INTERVIEW_AGE	-0.0403433	0.0122018	-3.30634	0.000950537	***	0.0560413	0.00324656	1	2.00109	11.3591	0.000750794	0.196677	147 (2.28)
CinguloParietalLeftThalamusProper	SEXFemale	-0.0837993	0.0246475	-3.39991	0.000678266	***	0.0560413	0.00239942	1	2.00109	11.3591	0.000750794	0.196677	147 (2.28)
CinguloParietalLeftThalamusProper	RACE_ETHNICITYBlack	-0.644862	0.036387	-17.7223	1.27906e-68	***	0.0560413	5.21858e-66	3.13115e-65	2.00109	11.3591	0.000750794	0.196677	147 (2.28)
CinguloParietalLeftThalamusProper	RACE_ETHNICITYHispanic	-0.175788	0.0322814	-5.4455	5.36121e-08	***	0.0560413	4.01353e-07	0.000131242	2.00109	11.3591	0.000750794	0.196677	147 (2.28)
CinguloParietalLeftThalamusProper	RACE_ETHNICITYAsian	0.1387	0.0853274	1.6255	0.104106		0.0560413	0.192342	1	2.00109	11.3591	0.000750794	0.196677	147 (2.28)
CinguloParietalLeftThalamusProper	RACE_ETHNICITYOther	-0.188278	0.0419371	-4.48953	7.26506e-06	***	0.0560413	3.90019e-05	0.0177849	2.00109	11.3591	0.000750794	0.196677	147 (2.28)
CinguloParietalLeftCaudate	(Intercept)	0.0673163	0.0217833	3.09026	0.00200842	**	0.00739751	0.00636041	1	2.00962	1.02234	0.311965	0.194883	83 (1.29)
CinguloParietalLeftCaudate	anhedonia_ypresent	-0.110996	0.0434106	-2.55688	0.0105847	*	0.00739751	0.0275946	1	2.00962	1.02234	0.311965	0.194883	83 (1.29)
CinguloParietalLeftCaudate	INTERVIEW_AGE	-0.000968498	0.0124549	-0.0777602	0.938021		0.00739751	0.966446	1	2.00962	1.02234	0.311965	0.194883	83 (1.29)
CinguloParietalLeftCaudate	SEXFemale	0.00181262	0.0251501	0.0720722	0.942547		0.00739751	0.969884	1	2.00962	1.02234	0.311965	0.194883	83 (1.29)
CinguloParietalLeftCaudate	RACE_ETHNICITYBlack	-0.233658	0.0368091	-6.34783	2.33426e-10	***	0.00739751	2.20628e-09	5.71427e-07	2.00962	1.02234	0.311965	0.194883	83 (1.29)
CinguloParietalLeftCaudate	RACE_ETHNICITYHispanic	-0.0743379	0.0330627	-2.24839	0.0245856	*	0.00739751	0.056927	1	2.00962	1.02234	0.311965	0.194883	83 (1.29)
CinguloParietalLeftCaudate	RACE_ETHNICITYAsian	0.0502044	0.0871781	0.575883	0.564714		0.00739751	0.693392	1	2.00962	1.02234	0.311965	0.194883	83 (1.29)
CinguloParietalLeftCaudate	RACE_ETHNICITYOther	-0.0710866	0.0427846	-1.6615	0.0966625		0.00739751	0.181048	1	2.00962	1.02234	0.311965	0.194883	83 (1.29)
CinguloParietalLeftPutamen	(Intercept)	-0.00588577	0.0216478	-0.271888	0.785717		0.01194	0.865235	1	1.96742	2.39598	0.121648	0.0799647	124 (1.92)
CinguloParietalLeftPutamen	anhedonia_ypresent	-0.0378294	0.0436246	-0.867158	0.385888		0.01194	0.527445	1	1.96742	2.39598	0.121648	0.0799647	124 (1.92)
CinguloParietalLeftPutamen	INTERVIEW_AGE	-0.00838438	0.0125153	-0.66993	0.502927		0.01194	0.63976	1	1.96742	2.39598	0.121648	0.0799647	124 (1.92)
CinguloParietalLeftPutamen	SEXFemale	-0.0863151	0.0251158	-3.43668	0.000592682	***	0.01194	0.00212428	1	1.96742	2.39598	0.121648	0.0799647	124 (1.92)
CinguloParietalLeftPutamen	RACE_ETHNICITYBlack	0.286784	0.036561	7.84399	5.0889e-15	***	0.01194	7.58669e-14	1.24576e-11	1.96742	2.39598	0.121648	0.0799647	124 (1.92)
CinguloParietalLeftPutamen	RACE_ETHNICITYHispanic	-0.00756442	0.0326904	-0.231396	0.817015		0.01194	0.886844	1	1.96742	2.39598	0.121648	0.0799647	124 (1.92)
CinguloParietalLeftPutamen	RACE_ETHNICITYAsian	-0.084952	0.0869629	-0.976876	0.328668		0.01194	0.470789	1	1.96742	2.39598	0.121648	0.0799647	124 (1.92)
CinguloParietalLeftPutamen	RACE_ETHNICITYOther	0.0878746	0.0426104	2.06228	0.0392218	*	0.01194	0.0855748	1	1.96742	2.39598	0.121648	0.0799647	124 (1.92)
CinguloParietalLeftPallidum	(Intercept)	0.122175	0.0216707	5.63779	1.79646e-08	***	0.0118645	1.40953e-07	4.39772e-05	1.97755	0.209282	0.647331	0.132397	86 (1.33)
CinguloParietalLeftPallidum	anhedonia_ypresent	0.0145441	0.0433722	0.335333	0.737385		0.0118645	0.829939	1	1.97755	0.209282	0.647331	0.132397	86 (1.33)
CinguloParietalLeftPallidum	INTERVIEW_AGE	-0.0204389	0.0124668	-1.63946	0.101166		0.0118645	0.187853	1	1.97755	0.209282	0.647331	0.132397	86 (1.33)
CinguloParietalLeftPallidum	SEXFemale	-0.122234	0.025073	-4.87513	1.11377e-06	***	0.0118645	6.88512e-06	0.00272651	1.97755	0.209282	0.647331	0.132397	86 (1.33)
CinguloParietalLeftPallidum	RACE_ETHNICITYBlack	-0.256383	0.0365313	-7.01818	2.48094e-12	***	0.0118645	2.87836e-11	6.07335e-09	1.97755	0.209282	0.647331	0.132397	86 (1.33)
CinguloParietalLeftPallidum	RACE_ETHNICITYHispanic	-0.0420946	0.0328245	-1.28241	0.199745		0.0118645	0.321906	1	1.97755	0.209282	0.647331	0.132397	86 (1.33)
CinguloParietalLeftPallidum	RACE_ETHNICITYAsian	-0.0906704	0.0865328	-1.04782	0.294764		0.0118645	0.436528	1	1.97755	0.209282	0.647331	0.132397	86 (1.33)
CinguloParietalLeftPallidum	RACE_ETHNICITYOther	-0.126298	0.042538	-2.96905	0.00299832	**	0.0118645	0.00906707	1	1.97755	0.209282	0.647331	0.132397	86 (1.33)
CinguloParietalBrainStem	(Intercept)	-0.0734444	0.0218514	-3.36109	0.000780978	***	0.00444566	0.00272341	1	2.00773	1.73726	0.187487	0.131871	135 (2.09)
CinguloParietalBrainStem	anhedonia_ypresent	0.00298226	0.0438262	0.0680473	0.94575		0.00444566	0.971955	1	2.00773	1.73726	0.187487	0.131871	135 (2.09)
CinguloParietalBrainStem	INTERVIEW_AGE	0.00922127	0.012563	0.734004	0.462974		0.00444566	0.604781	1	2.00773	1.73726	0.187487	0.131871	135 (2.09)
CinguloParietalBrainStem	SEXFemale	0.0232803	0.0252654	0.921429	0.356862		0.00444566	0.502299	1	2.00773	1.73726	0.187487	0.131871	135 (2.09)
CinguloParietalBrainStem	RACE_ETHNICITYBlack	0.193268	0.0369259	5.23394	1.71287e-07	***	0.00444566	1.21188e-06	0.000419312	2.00773	1.73726	0.187487	0.131871	135 (2.09)
CinguloParietalBrainStem	RACE_ETHNICITYHispanic	0.0687635	0.0330583	2.08007	0.0375594	*	0.00444566	0.0823884	1	2.00773	1.73726	0.187487	0.131871	135 (2.09)
CinguloParietalBrainStem	RACE_ETHNICITYAsian	0.13341	0.0874783	1.52507	0.127293		0.00444566	0.227289	1	2.00773	1.73726	0.187487	0.131871	135 (2.09)
CinguloParietalBrainStem	RACE_ETHNICITYOther	0.134958	0.0425916	3.16866	0.00153876	**	0.00444566	0.0050225	1	2.00773	1.73726	0.187487	0.131871	135 (2.09)
CinguloParietalLeftHippocampus	(Intercept)	-0.0297906	0.0217195	-1.3716	0.170235		0.00379552	0.284184	1	2.0122	0.0223224	0.881233	0.075032	113 (1.75)
CinguloParietalLeftHippocampus	anhedonia_ypresent	0.0854707	0.0438036	1.95122	0.0510744		0.00379552	0.107138	1	2.0122	0.0223224	0.881233	0.075032	113 (1.75)
CinguloParietalLeftHippocampus	INTERVIEW_AGE	0.0368119	0.012546	2.93414	0.00335669	**	0.00379552	0.00996021	1	2.0122	0.0223224	0.881233	0.075032	113 (1.75)
CinguloParietalLeftHippocampus	SEXFemale	-0.0333799	0.0251968	-1.32477	0.185297		0.00379552	0.303694	1	2.0122	0.0223224	0.881233	0.075032	113 (1.75)
CinguloParietalLeftHippocampus	RACE_ETHNICITYBlack	0.128532	0.0365784	3.51388	0.000444695	***	0.00379552	0.00164692	1	2.0122	0.0223224	0.881233	0.075032	113 (1.75)
CinguloParietalLeftHippocampus	RACE_ETHNICITYHispanic	0.0744732	0.0328771	2.2652	0.0235339	*	0.00379552	0.0550775	1	2.0122	0.0223224	0.881233	0.075032	113 (1.75)
CinguloParietalLeftHippocampus	RACE_ETHNICITYAsian	0.0765101	0.0876596	0.872809	0.3828		0.00379552	0.526162	1	2.0122	0.0223224	0.881233	0.075032	113 (1.75)
CinguloParietalLeftHippocampus	RACE_ETHNICITYOther	0.00910519	0.0425158	0.21416	0.830429		0.00379552	0.894218	1	2.0122	0.0223224	0.881233	0.075032	113 (1.75)
CinguloParietalLeftAmygdala	(Intercept)	0.170776	0.0216379	7.89246	3.46987e-15	***	0.0246626	5.24336e-14	8.49425e-12	2.0235	8.97393	0.00273858	0.126295	150 (2.32)
CinguloParietalLeftAmygdala	anhedonia_ypresent	-0.058022	0.043453	-1.33528	0.181832		0.0246626	0.299144	1	2.0235	8.97393	0.00273858	0.126295	150 (2.32)
CinguloParietalLeftAmygdala	INTERVIEW_AGE	-0.0462296	0.0124448	-3.71478	0.000205143	***	0.0246626	0.00082733	0.502189	2.0235	8.97393	0.00273858	0.126295	150 (2.32)
CinguloParietalLeftAmygdala	SEXFemale	-0.173948	0.0250341	-6.94846	4.06467e-12	***	0.0246626	4.62805e-11	9.95031e-09	2.0235	8.97393	0.00273858	0.126295	150 (2.32)
CinguloParietalLeftAmygdala	RACE_ETHNICITYBlack	-0.346544	0.0365474	-9.48203	3.45155e-21	***	0.0246626	8.28372e-20	8.44939e-18	2.0235	8.97393	0.00273858	0.126295	150 (2.32)
CinguloParietalLeftAmygdala	RACE_ETHNICITYHispanic	-0.0528876	0.032719	-1.61642	0.106054		0.0246626	0.195202	1	2.0235	8.97393	0.00273858	0.126295	150 (2.32)
CinguloParietalLeftAmygdala	RACE_ETHNICITYAsian	-0.0326788	0.0868269	-0.376367	0.706657		0.0246626	0.809119	1	2.0235	8.97393	0.00273858	0.126295	150 (2.32)
CinguloParietalLeftAmygdala	RACE_ETHNICITYOther	-0.142199	0.0423635	-3.35663	0.000793673	***	0.0246626	0.00275982	1	2.0235	8.97393	0.00273858	0.126295	150 (2.32)
CinguloParietalLeftAccumbensArea	(Intercept)	0.124183	0.0216456	5.73711	1.00781e-08	***	0.0203788	8.14228e-08	2.46711e-05	1.99793	5.78515	0.0161621	0.0705193	146 (2.26)
CinguloParietalLeftAccumbensArea	anhedonia_ypresent	0.00908499	0.0434291	0.209192	0.834305		0.0203788	0.896174	1	1.99793	5.78515	0.0161621	0.0705193	146 (2.26)
CinguloParietalLeftAccumbensArea	INTERVIEW_AGE	-0.0924592	0.0124994	-7.39708	1.57341e-13	***	0.0203788	2.04878e-12	3.8517e-10	1.99793	5.78515	0.0161621	0.0705193	146 (2.26)
CinguloParietalLeftAccumbensArea	SEXFemale	-0.228385	0.0250471	-9.11824	1.00867e-19	***	0.0203788	2.16599e-18	2.46923e-16	1.99793	5.78515	0.0161621	0.0705193	146 (2.26)
CinguloParietalLeftAccumbensArea	RACE_ETHNICITYBlack	-0.0512294	0.0362853	-1.41185	0.158044		0.0203788	0.268674	1	1.99793	5.78515	0.0161621	0.0705193	146 (2.26)
CinguloParietalLeftAccumbensArea	RACE_ETHNICITYHispanic	-0.0252397	0.0326324	-0.773455	0.439282		0.0203788	0.579086	1	1.99793	5.78515	0.0161621	0.0705193	146 (2.26)
CinguloParietalLeftAccumbensArea	RACE_ETHNICITYAsian	0.00438166	0.0868951	0.0504247	0.959786		0.0203788	0.978166	1	1.99793	5.78515	0.0161621	0.0705193	146 (2.26)
CinguloParietalLeftAccumbensArea	RACE_ETHNICITYOther	-0.00723895	0.0422613	-0.17129	0.864001		0.0203788	0.919597	1	1.99793	5.78515	0.0161621	0.0705193	146 (2.26)
CinguloParietalLeftVentraldc	(Intercept)	0.0941996	0.0215339	4.37448	1.23676e-05	***	0.0310991	6.28133e-05	0.030276	1.98421	5.98042	0.0144656	0.177445	116 (1.8)
CinguloParietalLeftVentraldc	anhedonia_ypresent	-0.0255825	0.0430712	-0.593959	0.552561		0.0310991	0.682214	1	1.98421	5.98042	0.0144656	0.177445	116 (1.8)
CinguloParietalLeftVentraldc	INTERVIEW_AGE	0.0161779	0.0123415	1.31085	0.189956		0.0310991	0.308979	1	1.98421	5.98042	0.0144656	0.177445	116 (1.8)
CinguloParietalLeftVentraldc	SEXFemale	0.0829575	0.0249063	3.33079	0.000870954	***	0.0310991	0.00299873	1	1.98421	5.98042	0.0144656	0.177445	116 (1.8)
CinguloParietalLeftVentraldc	RACE_ETHNICITYBlack	-0.48864	0.0365988	-13.3512	4.04833e-40	***	0.0310991	3.19688e-38	9.91031e-37	1.98421	5.98042	0.0144656	0.177445	116 (1.8)
CinguloParietalLeftVentraldc	RACE_ETHNICITYHispanic	-0.19654	0.0326803	-6.01403	1.91068e-09	***	0.0310991	1.64117e-08	4.67734e-06	1.98421	5.98042	0.0144656	0.177445	116 (1.8)
CinguloParietalLeftVentraldc	RACE_ETHNICITYAsian	-0.0109731	0.0854907	-0.128355	0.897872		0.0310991	0.941324	1	1.98421	5.98042	0.0144656	0.177445	116 (1.8)
CinguloParietalLeftVentraldc	RACE_ETHNICITYOther	-0.134903	0.0422554	-3.19257	0.00141702	**	0.0310991	0.00467501	1	1.98421	5.98042	0.0144656	0.177445	116 (1.8)
CinguloParietalRightCerebellumCortex	(Intercept)	0.134195	0.0215832	6.21758	5.37188e-10	***	0.019579	4.92523e-09	1.31504e-06	1.95726	2.73233	0.0983356	0.0832415	137 (2.12)
CinguloParietalRightCerebellumCortex	anhedonia_ypresent	-0.106249	0.0432293	-2.4578	0.0140058	*	0.019579	0.0351294	1	1.95726	2.73233	0.0983356	0.0832415	137 (2.12)
CinguloParietalRightCerebellumCortex	INTERVIEW_AGE	-0.0145428	0.0124661	-1.16659	0.243419		0.019579	0.378343	1	1.95726	2.73233	0.0983356	0.0832415	137 (2.12)
CinguloParietalRightCerebellumCortex	SEXFemale	-0.0487781	0.0250503	-1.94721	0.0515543		0.019579	0.107868	1	1.95726	2.73233	0.0983356	0.0832415	137 (2.12)
CinguloParietalRightCerebellumCortex	RACE_ETHNICITYBlack	-0.384994	0.036535	-10.5377	9.47004e-26	***	0.019579	3.13279e-24	2.31827e-22	1.95726	2.73233	0.0983356	0.0832415	137 (2.12)
CinguloParietalRightCerebellumCortex	RACE_ETHNICITYHispanic	-0.12027	0.0327251	-3.67517	0.000239659	***	0.019579	0.000943845	0.586685	1.95726	2.73233	0.0983356	0.0832415	137 (2.12)
CinguloParietalRightCerebellumCortex	RACE_ETHNICITYAsian	-0.0405944	0.0866728	-0.468364	0.639541		0.019579	0.758158	1	1.95726	2.73233	0.0983356	0.0832415	137 (2.12)
CinguloParietalRightCerebellumCortex	RACE_ETHNICITYOther	-0.147307	0.0421498	-3.49484	0.000477599	***	0.019579	0.0017555	1	1.95726	2.73233	0.0983356	0.0832415	137 (2.12)
CinguloParietalRightThalamusProper	(Intercept)	0.0553313	0.0217896	2.53935	0.0111296	*	0.00294243	0.0288921	1	2.02872	5.67818	0.0171771	0.118376	105 (1.63)
CinguloParietalRightThalamusProper	anhedonia_ypresent	-0.033964	0.0436246	-0.778551	0.436273		0.00294243	0.577522	1	2.02872	5.67818	0.0171771	0.118376	105 (1.63)
CinguloParietalRightThalamusProper	INTERVIEW_AGE	-0.0340393	0.0125423	-2.71397	0.00666627	**	0.00294243	0.0184155	1	2.02872	5.67818	0.0171771	0.118376	105 (1.63)
CinguloParietalRightThalamusProper	SEXFemale	-0.097422	0.0252169	-3.86336	0.000112952	***	0.00294243	0.000485951	0.276506	2.02872	5.67818	0.0171771	0.118376	105 (1.63)
CinguloParietalRightThalamusProper	RACE_ETHNICITYBlack	-0.0363011	0.0367189	-0.98862	0.322887		0.00294243	0.464684	1	2.02872	5.67818	0.0171771	0.118376	105 (1.63)
CinguloParietalRightThalamusProper	RACE_ETHNICITYHispanic	0.0200873	0.0329744	0.60918	0.542427		0.00294243	0.673832	1	2.02872	5.67818	0.0171771	0.118376	105 (1.63)
CinguloParietalRightThalamusProper	RACE_ETHNICITYAsian	-0.0175529	0.0871963	-0.201304	0.840468		0.00294243	0.901606	1	2.02872	5.67818	0.0171771	0.118376	105 (1.63)
CinguloParietalRightThalamusProper	RACE_ETHNICITYOther	-0.0366528	0.0427756	-0.856862	0.391554		0.00294243	0.532635	1	2.02872	5.67818	0.0171771	0.118376	105 (1.63)
CinguloParietalRightCaudate	(Intercept)	0.227036	0.0213264	10.6458	3.03778e-26	***	0.0543473	1.04739e-24	7.4365e-23	2.03566	0.91115	0.339809	0.177397	114 (1.77)
CinguloParietalRightCaudate	anhedonia_ypresent	-0.0132952	0.0422982	-0.314321	0.753287		0.0543473	0.8428	1	2.03566	0.91115	0.339809	0.177397	114 (1.77)
CinguloParietalRightCaudate	INTERVIEW_AGE	-0.0328607	0.0121864	-2.6965	0.00702586	**	0.0543473	0.0191964	1	2.03566	0.91115	0.339809	0.177397	114 (1.77)
CinguloParietalRightCaudate	SEXFemale	-0.177648	0.024602	-7.22085	5.77199e-13	***	0.0543473	7.06492e-12	1.41298e-09	2.03566	0.91115	0.339809	0.177397	114 (1.77)
CinguloParietalRightCaudate	RACE_ETHNICITYBlack	-0.60765	0.0359667	-16.8948	1.14071e-62	***	0.0543473	3.49058e-60	2.79246e-59	2.03566	0.91115	0.339809	0.177397	114 (1.77)
CinguloParietalRightCaudate	RACE_ETHNICITYHispanic	-0.112371	0.0322798	-3.48116	0.000502608	***	0.0543473	0.0018364	1	2.03566	0.91115	0.339809	0.177397	114 (1.77)
CinguloParietalRightCaudate	RACE_ETHNICITYAsian	0.0056997	0.0850422	0.067022	0.946566		0.0543473	0.972385	1	2.03566	0.91115	0.339809	0.177397	114 (1.77)
CinguloParietalRightCaudate	RACE_ETHNICITYOther	-0.204483	0.0417741	-4.89497	1.00757e-06	***	0.0543473	6.30825e-06	0.00246653	2.03566	0.91115	0.339809	0.177397	114 (1.77)
CinguloParietalRightPutamen	(Intercept)	0.0563295	0.0218481	2.57823	0.00995316	**	0.00542077	0.0261993	1	2.00905	1.21236	0.270866	0.15552	123 (1.91)
CinguloParietalRightPutamen	anhedonia_ypresent	0.0475591	0.0435767	1.09139	0.275144		0.00542077	0.413409	1	2.00905	1.21236	0.270866	0.15552	123 (1.91)
CinguloParietalRightPutamen	INTERVIEW_AGE	-0.0633203	0.0125309	-5.05315	4.46796e-07	***	0.00542077	2.99042e-06	0.00109376	2.00905	1.21236	0.270866	0.15552	123 (1.91)
CinguloParietalRightPutamen	SEXFemale	-0.0943367	0.0252438	-3.73703	0.000187848	***	0.00542077	0.000766422	0.459853	2.00905	1.21236	0.270866	0.15552	123 (1.91)
CinguloParietalRightPutamen	RACE_ETHNICITYBlack	-0.0360894	0.0369239	-0.977398	0.328409		0.00542077	0.470694	1	2.00905	1.21236	0.270866	0.15552	123 (1.91)
CinguloParietalRightPutamen	RACE_ETHNICITYHispanic	-0.0273091	0.0330841	-0.825445	0.40915		0.00542077	0.551541	1	2.00905	1.21236	0.270866	0.15552	123 (1.91)
CinguloParietalRightPutamen	RACE_ETHNICITYAsian	-0.0729928	0.0871817	-0.837249	0.402484		0.00542077	0.544911	1	2.00905	1.21236	0.270866	0.15552	123 (1.91)
CinguloParietalRightPutamen	RACE_ETHNICITYOther	-0.0156089	0.0427825	-0.364843	0.715241		0.00542077	0.815134	1	2.00905	1.21236	0.270866	0.15552	123 (1.91)
CinguloParietalRightPallidum	(Intercept)	0.153725	0.0213638	7.19559	6.93888e-13	***	0.0439042	8.45093e-12	1.69864e-09	2.01066	0.753089	0.3855	0.131518	125 (1.94)
CinguloParietalRightPallidum	anhedonia_ypresent	-0.0712041	0.0427518	-1.66552	0.095858		0.0439042	0.179954	1	2.01066	0.753089	0.3855	0.131518	125 (1.94)
CinguloParietalRightPallidum	INTERVIEW_AGE	-0.0516665	0.0123062	-4.19842	2.72467e-05	***	0.0439042	0.000130309	0.0666999	2.01066	0.753089	0.3855	0.131518	125 (1.94)
CinguloParietalRightPallidum	SEXFemale	-0.0418454	0.0247414	-1.69131	0.0908271		0.0439042	0.173207	1	2.01066	0.753089	0.3855	0.131518	125 (1.94)
CinguloParietalRightPallidum	RACE_ETHNICITYBlack	-0.568819	0.036142	-15.7384	8.94703e-55	***	0.0439042	1.56445e-52	2.19023e-51	2.01066	0.753089	0.3855	0.131518	125 (1.94)
CinguloParietalRightPallidum	RACE_ETHNICITYHispanic	-0.125999	0.0323864	-3.89051	0.000101063	***	0.0439042	0.000438656	0.247402	2.01066	0.753089	0.3855	0.131518	125 (1.94)
CinguloParietalRightPallidum	RACE_ETHNICITYAsian	0.100218	0.0860251	1.16498	0.24407		0.0439042	0.378746	1	2.01066	0.753089	0.3855	0.131518	125 (1.94)
CinguloParietalRightPallidum	RACE_ETHNICITYOther	-0.134509	0.0418493	-3.21414	0.00131494	**	0.0439042	0.00436175	1	2.01066	0.753089	0.3855	0.131518	125 (1.94)
CinguloParietalRightHippocampus	(Intercept)	0.0497905	0.0215995	2.30517	0.0211892	*	0.0152018	0.0503703	1	1.98845	0.686482	0.407363	0.0981874	101 (1.56)
CinguloParietalRightHippocampus	anhedonia_ypresent	-0.0166004	0.0434007	-0.38249	0.70211		0.0152018	0.806164	1	1.98845	0.686482	0.407363	0.0981874	101 (1.56)
CinguloParietalRightHippocampus	INTERVIEW_AGE	-0.0194766	0.0124554	-1.56371	0.117936		0.0152018	0.213541	1	1.98845	0.686482	0.407363	0.0981874	101 (1.56)
CinguloParietalRightHippocampus	SEXFemale	0.0568364	0.0250422	2.26962	0.0232639	*	0.0152018	0.0545499	1	1.98845	0.686482	0.407363	0.0981874	101 (1.56)
CinguloParietalRightHippocampus	RACE_ETHNICITYBlack	-0.346075	0.0364667	-9.49016	3.18821e-21	***	0.0152018	7.88357e-20	7.80474e-18	1.98845	0.686482	0.407363	0.0981874	101 (1.56)
CinguloParietalRightHippocampus	RACE_ETHNICITYHispanic	-0.0679812	0.0326796	-2.08023	0.0375442	*	0.0152018	0.0823884	1	1.98845	0.686482	0.407363	0.0981874	101 (1.56)
CinguloParietalRightHippocampus	RACE_ETHNICITYAsian	0.0572491	0.08691	0.658717	0.510102		0.0152018	0.646006	1	1.98845	0.686482	0.407363	0.0981874	101 (1.56)
CinguloParietalRightHippocampus	RACE_ETHNICITYOther	-0.086554	0.0423253	-2.04497	0.0408991	*	0.0152018	0.0887597	1	1.98845	0.686482	0.407363	0.0981874	101 (1.56)
CinguloParietalRightAmygdala	(Intercept)	-0.0333359	0.021618	-1.54204	0.123114		0.0129813	0.221279	1	1.97261	0.422689	0.515598	0.0635537	121 (1.87)
CinguloParietalRightAmygdala	anhedonia_ypresent	0.0152568	0.0436566	0.349473	0.726746		0.0129813	0.822503	1	1.97261	0.422689	0.515598	0.0635537	121 (1.87)
CinguloParietalRightAmygdala	INTERVIEW_AGE	0.0166573	0.0125088	1.33165	0.183024		0.0129813	0.3007	1	1.97261	0.422689	0.515598	0.0635537	121 (1.87)
CinguloParietalRightAmygdala	SEXFemale	-0.0689791	0.0250881	-2.74947	0.00598614	**	0.0129813	0.0166903	1	1.97261	0.422689	0.515598	0.0635537	121 (1.87)
CinguloParietalRightAmygdala	RACE_ETHNICITYBlack	0.308383	0.0363656	8.48008	2.77214e-17	***	0.0129813	4.91753e-16	6.78619e-14	1.97261	0.422689	0.515598	0.0635537	121 (1.87)
CinguloParietalRightAmygdala	RACE_ETHNICITYHispanic	0.0192825	0.0327249	0.58923	0.555728		0.0129813	0.685351	1	1.97261	0.422689	0.515598	0.0635537	121 (1.87)
CinguloParietalRightAmygdala	RACE_ETHNICITYAsian	-0.0479411	0.0868836	-0.551785	0.581115		0.0129813	0.708804	1	1.97261	0.422689	0.515598	0.0635537	121 (1.87)
CinguloParietalRightAmygdala	RACE_ETHNICITYOther	0.125686	0.0423335	2.96895	0.00299939	**	0.0129813	0.00906707	1	1.97261	0.422689	0.515598	0.0635537	121 (1.87)
CinguloParietalRightAccumbensArea	(Intercept)	0.0535043	0.0217789	2.4567	0.0140487	*	0.0034167	0.0352008	1	2.01662	1.50824	0.219408	0.0885823	132 (2.05)
CinguloParietalRightAccumbensArea	anhedonia_ypresent	0.098976	0.043708	2.26448	0.0235782	*	0.0034167	0.0551285	1	2.01662	1.50824	0.219408	0.0885823	132 (2.05)
CinguloParietalRightAccumbensArea	INTERVIEW_AGE	-0.00774441	0.0125695	-0.616129	0.537832		0.0034167	0.670031	1	2.01662	1.50824	0.219408	0.0885823	132 (2.05)
CinguloParietalRightAccumbensArea	SEXFemale	-0.112839	0.0252476	-4.46931	7.98445e-06	***	0.0034167	4.24912e-05	0.0195459	2.01662	1.50824	0.219408	0.0885823	132 (2.05)
CinguloParietalRightAccumbensArea	RACE_ETHNICITYBlack	-0.0027058	0.0366776	-0.0737725	0.941194		0.0034167	0.968899	1	2.01662	1.50824	0.219408	0.0885823	132 (2.05)
CinguloParietalRightAccumbensArea	RACE_ETHNICITYHispanic	0.00131381	0.0329645	0.0398552	0.96821		0.0034167	0.983068	1	2.01662	1.50824	0.219408	0.0885823	132 (2.05)
CinguloParietalRightAccumbensArea	RACE_ETHNICITYAsian	0.00456847	0.0873558	0.0522973	0.958293		0.0034167	0.978094	1	2.01662	1.50824	0.219408	0.0885823	132 (2.05)
CinguloParietalRightAccumbensArea	RACE_ETHNICITYOther	-0.0731615	0.0426874	-1.71389	0.0865985		0.0034167	0.166792	1	2.01662	1.50824	0.219408	0.0885823	132 (2.05)
CinguloParietalRightVentraldc	(Intercept)	-0.0049708	0.0216996	-0.229073	0.818819		-6.03452e-05	0.887326	1	1.97177	1.60237	0.205568	0.0535151	117 (1.81)
CinguloParietalRightVentraldc	anhedonia_ypresent	0.0377685	0.0439508	0.859335	0.390188		-6.03452e-05	0.531542	1	1.97177	1.60237	0.205568	0.0535151	117 (1.81)
CinguloParietalRightVentraldc	INTERVIEW_AGE	-0.00647834	0.0125804	-0.514954	0.606603		-6.03452e-05	0.729713	1	1.97177	1.60237	0.205568	0.0535151	117 (1.81)
CinguloParietalRightVentraldc	SEXFemale	-0.039384	0.025232	-1.56088	0.118602		-6.03452e-05	0.21443	1	1.97177	1.60237	0.205568	0.0535151	117 (1.81)
CinguloParietalRightVentraldc	RACE_ETHNICITYBlack	0.0531884	0.0366236	1.4523	0.146468		-6.03452e-05	0.253754	1	1.97177	1.60237	0.205568	0.0535151	117 (1.81)
CinguloParietalRightVentraldc	RACE_ETHNICITYHispanic	0.0409565	0.0328423	1.24706	0.212421		-6.03452e-05	0.337989	1	1.97177	1.60237	0.205568	0.0535151	117 (1.81)
CinguloParietalRightVentraldc	RACE_ETHNICITYAsian	0.0078074	0.0874519	0.0892765	0.928865		-6.03452e-05	0.960146	1	1.97177	1.60237	0.205568	0.0535151	117 (1.81)
CinguloParietalRightVentraldc	RACE_ETHNICITYOther	0.0332816	0.0426478	0.780383	0.435195		-6.03452e-05	0.577464	1	1.97177	1.60237	0.205568	0.0535151	117 (1.81)
DefaultLeftCerebellumCortex	(Intercept)	-0.00821004	0.0216443	-0.379316	0.704466		0.00887646	0.807365	1	1.99542	2.25266	0.133385	0.0562903	123 (1.91)
DefaultLeftCerebellumCortex	anhedonia_ypresent	0.0452421	0.0435574	1.03868	0.298995		0.00887646	0.440661	1	1.99542	2.25266	0.133385	0.0562903	123 (1.91)
DefaultLeftCerebellumCortex	INTERVIEW_AGE	0.022762	0.0125366	1.81564	0.0694722		0.00887646	0.138631	1	1.99542	2.25266	0.133385	0.0562903	123 (1.91)
DefaultLeftCerebellumCortex	SEXFemale	-0.111026	0.0251334	-4.41748	1.01522e-05	***	0.00887646	5.29905e-05	0.0248525	1.99542	2.25266	0.133385	0.0562903	123 (1.91)
DefaultLeftCerebellumCortex	RACE_ETHNICITYBlack	0.183947	0.0364463	5.04706	4.612e-07	***	0.00887646	3.06799e-06	0.00112902	1.99542	2.25266	0.133385	0.0562903	123 (1.91)
DefaultLeftCerebellumCortex	RACE_ETHNICITYHispanic	0.136045	0.0327633	4.15235	3.33407e-05	***	0.00887646	0.000158174	0.081618	1.99542	2.25266	0.133385	0.0562903	123 (1.91)
DefaultLeftCerebellumCortex	RACE_ETHNICITYAsian	0.127796	0.0876912	1.45734	0.145071		0.00887646	0.252405	1	1.99542	2.25266	0.133385	0.0562903	123 (1.91)
DefaultLeftCerebellumCortex	RACE_ETHNICITYOther	-0.0168895	0.0423107	-0.399178	0.689776		0.00887646	0.796872	1	1.99542	2.25266	0.133385	0.0562903	123 (1.91)
DefaultLeftThalamusProper	(Intercept)	0.113095	0.0216947	5.21303	1.91689e-07	***	0.0149769	1.35232e-06	0.000469255	2.01256	11.5416	0.000680561	0.0786216	143 (2.22)
DefaultLeftThalamusProper	anhedonia_ypresent	-0.0845535	0.0435304	-1.9424	0.052133		0.0149769	0.108799	1	2.01256	11.5416	0.000680561	0.0786216	143 (2.22)
DefaultLeftThalamusProper	INTERVIEW_AGE	-0.053833	0.0125043	-4.30518	1.69379e-05	***	0.0149769	8.42766e-05	0.0414641	2.01256	11.5416	0.000680561	0.0786216	143 (2.22)
DefaultLeftThalamusProper	SEXFemale	-0.18246	0.025114	-7.26526	4.17307e-13	***	0.0149769	5.18562e-12	1.02157e-09	2.01256	11.5416	0.000680561	0.0786216	143 (2.22)
DefaultLeftThalamusProper	RACE_ETHNICITYBlack	-0.157453	0.0365095	-4.31265	1.63767e-05	***	0.0149769	8.18168e-05	0.0400902	2.01256	11.5416	0.000680561	0.0786216	143 (2.22)
DefaultLeftThalamusProper	RACE_ETHNICITYHispanic	0.0410797	0.0327765	1.25333	0.210133		0.0149769	0.336144	1	2.01256	11.5416	0.000680561	0.0786216	143 (2.22)
DefaultLeftThalamusProper	RACE_ETHNICITYAsian	0.0807215	0.0865699	0.932443	0.351143		0.0149769	0.496304	1	2.01256	11.5416	0.000680561	0.0786216	143 (2.22)
DefaultLeftThalamusProper	RACE_ETHNICITYOther	-0.025875	0.0423063	-0.611611	0.540818		0.0149769	0.672682	1	2.01256	11.5416	0.000680561	0.0786216	143 (2.22)
DefaultLeftCaudate	(Intercept)	0.084672	0.0217227	3.89785	9.80546e-05	***	0.0130437	0.000427113	0.240038	1.9915	0.124133	0.724595	0.102501	135 (2.09)
DefaultLeftCaudate	anhedonia_ypresent	-0.00252625	0.0436081	-0.0579308	0.953806		0.0130437	0.976322	1	1.9915	0.124133	0.724595	0.102501	135 (2.09)
DefaultLeftCaudate	INTERVIEW_AGE	-0.0558207	0.0125024	-4.4648	8.15383e-06	***	0.0130437	4.32047e-05	0.0199606	1.9915	0.124133	0.724595	0.102501	135 (2.09)
DefaultLeftCaudate	SEXFemale	-0.200179	0.025141	-7.96225	1.98877e-15	***	0.0130437	3.06195e-14	4.8685e-12	1.9915	0.124133	0.724595	0.102501	135 (2.09)
DefaultLeftCaudate	RACE_ETHNICITYBlack	0.0966051	0.0366218	2.63791	0.00836228	**	0.0130437	0.0222751	1	1.9915	0.124133	0.724595	0.102501	135 (2.09)
DefaultLeftCaudate	RACE_ETHNICITYHispanic	-0.0254474	0.0328289	-0.775154	0.438278		0.0130437	0.579009	1	1.9915	0.124133	0.724595	0.102501	135 (2.09)
DefaultLeftCaudate	RACE_ETHNICITYAsian	-0.00675075	0.0875855	-0.0770762	0.938565		0.0130437	0.9666	1	1.9915	0.124133	0.724595	0.102501	135 (2.09)
DefaultLeftCaudate	RACE_ETHNICITYOther	0.0304472	0.0424587	0.7171	0.473339		0.0130437	0.612762	1	1.9915	0.124133	0.724595	0.102501	135 (2.09)
DefaultLeftPutamen	(Intercept)	0.0913289	0.0215348	4.241	2.25707e-05	***	0.023058	0.000109847	0.0552531	1.97932	14.7679	0.000121589	0.0914485	140 (2.17)
DefaultLeftPutamen	anhedonia_ypresent	-0.0371333	0.0434569	-0.854487	0.392868		0.023058	0.534003	1	1.97932	14.7679	0.000121589	0.0914485	140 (2.17)
DefaultLeftPutamen	INTERVIEW_AGE	0.0095843	0.0124759	0.768224	0.442383		0.023058	0.58192	1	1.97932	14.7679	0.000121589	0.0914485	140 (2.17)
DefaultLeftPutamen	SEXFemale	0.0711671	0.0250155	2.84492	0.00445658	**	0.023058	0.0127748	1	1.97932	14.7679	0.000121589	0.0914485	140 (2.17)
DefaultLeftPutamen	RACE_ETHNICITYBlack	-0.406187	0.0364978	-11.1291	1.66671e-28	***	0.023058	6.47634e-27	4.08009e-25	1.97932	14.7679	0.000121589	0.0914485	140 (2.17)
DefaultLeftPutamen	RACE_ETHNICITYHispanic	-0.22688	0.0326907	-6.94022	4.3063e-12	***	0.023058	4.8357e-11	1.05418e-08	1.97932	14.7679	0.000121589	0.0914485	140 (2.17)
DefaultLeftPutamen	RACE_ETHNICITYAsian	-0.0523907	0.0868447	-0.603268	0.546352		0.023058	0.676972	1	1.97932	14.7679	0.000121589	0.0914485	140 (2.17)
DefaultLeftPutamen	RACE_ETHNICITYOther	-0.0993169	0.0422569	-2.35031	0.0187884	*	0.023058	0.0454037	1	1.97932	14.7679	0.000121589	0.0914485	140 (2.17)
DefaultLeftPallidum	(Intercept)	0.120496	0.0214227	5.62469	1.9378e-08	***	0.0316113	1.51557e-07	4.74372e-05	1.99659	0.280862	0.596137	0.0756118	112 (1.74)
DefaultLeftPallidum	anhedonia_ypresent	-0.0146194	0.0431094	-0.339124	0.734528		0.0316113	0.827865	1	1.99659	0.280862	0.596137	0.0756118	112 (1.74)
DefaultLeftPallidum	INTERVIEW_AGE	-0.0321337	0.0123703	-2.59765	0.00940819	**	0.0316113	0.0249256	1	1.99659	0.280862	0.596137	0.0756118	112 (1.74)
DefaultLeftPallidum	SEXFemale	0.00123679	0.0248352	0.0498	0.960283		0.0316113	0.978262	1	1.99659	0.280862	0.596137	0.0756118	112 (1.74)
DefaultLeftPallidum	RACE_ETHNICITYBlack	-0.50924	0.0360825	-14.1132	1.48268e-44	***	0.0316113	1.45184e-42	3.6296e-41	1.99659	0.280862	0.596137	0.0756118	112 (1.74)
DefaultLeftPallidum	RACE_ETHNICITYHispanic	-0.127265	0.0324561	-3.92115	8.90595e-05	***	0.0316113	0.000389317	0.218018	1.99659	0.280862	0.596137	0.0756118	112 (1.74)
DefaultLeftPallidum	RACE_ETHNICITYAsian	-0.013782	0.085521	-0.161153	0.871978		0.0316113	0.924751	1	1.99659	0.280862	0.596137	0.0756118	112 (1.74)
DefaultLeftPallidum	RACE_ETHNICITYOther	-0.124273	0.0418588	-2.96887	0.00300013	**	0.0316113	0.00906707	1	1.99659	0.280862	0.596137	0.0756118	112 (1.74)
DefaultBrainStem	(Intercept)	0.0145338	0.0217776	0.667374	0.504558		0.00147678	0.640675	1	2.01019	15.781	7.11144e-05	0.0456664	133 (2.06)
DefaultBrainStem	anhedonia_ypresent	-0.0211398	0.0437619	-0.483065	0.629066		0.00147678	0.747913	1	2.01019	15.781	7.11144e-05	0.0456664	133 (2.06)
DefaultBrainStem	INTERVIEW_AGE	-0.034962	0.0125789	-2.77942	0.00546169	**	0.00147678	0.0153504	1	2.01019	15.781	7.11144e-05	0.0456664	133 (2.06)
DefaultBrainStem	SEXFemale	-0.0231373	0.0252322	-0.916977	0.35919		0.00147678	0.504184	1	2.01019	15.781	7.11144e-05	0.0456664	133 (2.06)
DefaultBrainStem	RACE_ETHNICITYBlack	0.00135462	0.036608	0.0370034	0.970483		0.00147678	0.984152	1	2.01019	15.781	7.11144e-05	0.0456664	133 (2.06)
DefaultBrainStem	RACE_ETHNICITYHispanic	0.015908	0.0328418	0.484384	0.62813		0.00147678	0.747597	1	2.01019	15.781	7.11144e-05	0.0456664	133 (2.06)
DefaultBrainStem	RACE_ETHNICITYAsian	0.156437	0.0867642	1.80302	0.0714334		0.00147678	0.141824	1	2.01019	15.781	7.11144e-05	0.0456664	133 (2.06)
DefaultBrainStem	RACE_ETHNICITYOther	-0.0803682	0.0425187	-1.89018	0.0587793		0.00147678	0.12011	1	2.01019	15.781	7.11144e-05	0.0456664	133 (2.06)
DefaultLeftHippocampus	(Intercept)	0.155642	0.0213243	7.29879	3.25814e-13	***	0.0315073	4.13261e-12	7.97593e-10	2.03332	3.335	0.0678205	0.0537831	92 (1.43)
DefaultLeftHippocampus	anhedonia_ypresent	-0.0304117	0.0430119	-0.707053	0.47956		0.0315073	0.6182	1	2.03332	3.335	0.0678205	0.0537831	92 (1.43)
DefaultLeftHippocampus	INTERVIEW_AGE	-0.0530653	0.0123483	-4.29739	1.75401e-05	***	0.0315073	8.70956e-05	0.0429381	2.03332	3.335	0.0678205	0.0537831	92 (1.43)
DefaultLeftHippocampus	SEXFemale	-0.101011	0.0247814	-4.07607	4.6361e-05	***	0.0315073	0.000212134	0.113492	2.03332	3.335	0.0678205	0.0537831	92 (1.43)
DefaultLeftHippocampus	RACE_ETHNICITYBlack	-0.461228	0.0359643	-12.8246	3.44259e-37	***	0.0315073	2.27769e-35	8.42745e-34	2.03332	3.335	0.0678205	0.0537831	92 (1.43)
DefaultLeftHippocampus	RACE_ETHNICITYHispanic	-0.0616311	0.0322963	-1.9083	0.0563969		0.0315073	0.116202	1	2.03332	3.335	0.0678205	0.0537831	92 (1.43)
DefaultLeftHippocampus	RACE_ETHNICITYAsian	-0.0758449	0.0863595	-0.878246	0.379844		0.0315073	0.523568	1	2.03332	3.335	0.0678205	0.0537831	92 (1.43)
DefaultLeftHippocampus	RACE_ETHNICITYOther	-0.159931	0.041771	-3.82876	0.000130028	***	0.0315073	0.00055262	0.318309	2.03332	3.335	0.0678205	0.0537831	92 (1.43)
DefaultLeftAmygdala	(Intercept)	0.0389173	0.0217809	1.78676	0.0740236		0.000968896	0.146159	1	2.0216	0.283156	0.59464	0.0438737	144 (2.23)
DefaultLeftAmygdala	anhedonia_ypresent	0.0292664	0.0436156	0.671006	0.502241		0.000968896	0.63976	1	2.0216	0.283156	0.59464	0.0438737	144 (2.23)
DefaultLeftAmygdala	INTERVIEW_AGE	-0.0252778	0.0126099	-2.0046	0.045049	*	0.000968896	0.0964828	1	2.0216	0.283156	0.59464	0.0438737	144 (2.23)
DefaultLeftAmygdala	SEXFemale	-0.0571071	0.0252642	-2.2604	0.0238303	*	0.000968896	0.0554531	1	2.0216	0.283156	0.59464	0.0438737	144 (2.23)
DefaultLeftAmygdala	RACE_ETHNICITYBlack	-0.0409419	0.0366719	-1.11644	0.264278		0.000968896	0.401833	1	2.0216	0.283156	0.59464	0.0438737	144 (2.23)
DefaultLeftAmygdala	RACE_ETHNICITYHispanic	-0.0422065	0.0328568	-1.28456	0.198994		0.000968896	0.320907	1	2.0216	0.283156	0.59464	0.0438737	144 (2.23)
DefaultLeftAmygdala	RACE_ETHNICITYAsian	0.0878659	0.0870815	1.00901	0.31301		0.000968896	0.4561	1	2.0216	0.283156	0.59464	0.0438737	144 (2.23)
DefaultLeftAmygdala	RACE_ETHNICITYOther	-0.00462336	0.0425755	-0.108592	0.91353		0.000968896	0.95263	1	2.0216	0.283156	0.59464	0.0438737	144 (2.23)
DefaultLeftAccumbensArea	(Intercept)	0.127235	0.0213946	5.94708	2.87508e-09	***	0.0373797	2.44382e-08	7.03821e-06	1.97729	0.00427785	0.947851	0.108749	107 (1.66)
DefaultLeftAccumbensArea	anhedonia_ypresent	-0.0541274	0.0429011	-1.26168	0.20711		0.0373797	0.332028	1	1.97729	0.00427785	0.947851	0.108749	107 (1.66)
DefaultLeftAccumbensArea	INTERVIEW_AGE	-0.0205631	0.0123129	-1.67004	0.0949604		0.0373797	0.179093	1	1.97729	0.00427785	0.947851	0.108749	107 (1.66)
DefaultLeftAccumbensArea	SEXFemale	0.0531504	0.0247747	2.14535	0.0319625	*	0.0373797	0.0714559	1	1.97729	0.00427785	0.947851	0.108749	107 (1.66)
DefaultLeftAccumbensArea	RACE_ETHNICITYBlack	-0.540791	0.0361117	-14.9755	7.50094e-50	***	0.0373797	9.18115e-48	1.83623e-46	1.97729	0.00427785	0.947851	0.108749	107 (1.66)
DefaultLeftAccumbensArea	RACE_ETHNICITYHispanic	-0.231498	0.0323757	-7.15035	9.62879e-13	***	0.0373797	1.16115e-11	2.35713e-09	1.97729	0.00427785	0.947851	0.108749	107 (1.66)
DefaultLeftAccumbensArea	RACE_ETHNICITYAsian	-0.0492185	0.0856485	-0.574657	0.565543		0.0373797	0.693612	1	1.97729	0.00427785	0.947851	0.108749	107 (1.66)
DefaultLeftAccumbensArea	RACE_ETHNICITYOther	-0.126701	0.0419389	-3.0211	0.00252864	**	0.0373797	0.00782569	1	1.97729	0.00427785	0.947851	0.108749	107 (1.66)
DefaultLeftVentraldc	(Intercept)	0.0265572	0.0217018	1.22373	0.221099		0.00764232	0.349644	1	2.03371	0.216722	0.641549	0.0843744	105 (1.63)
DefaultLeftVentraldc	anhedonia_ypresent	-0.0423902	0.043577	-0.972765	0.330707		0.00764232	0.473157	1	2.03371	0.216722	0.641549	0.0843744	105 (1.63)
DefaultLeftVentraldc	INTERVIEW_AGE	-0.0109443	0.012515	-0.874492	0.381883		0.00764232	0.525788	1	2.03371	0.216722	0.641549	0.0843744	105 (1.63)
DefaultLeftVentraldc	SEXFemale	0.0904592	0.0251388	3.59839	0.000322637	***	0.00764232	0.00123409	0.789815	2.03371	0.216722	0.641549	0.0843744	105 (1.63)
DefaultLeftVentraldc	RACE_ETHNICITYBlack	-0.20897	0.0365673	-5.71465	1.14926e-08	***	0.00764232	9.22424e-08	2.81339e-05	2.03371	0.216722	0.641549	0.0843744	105 (1.63)
DefaultLeftVentraldc	RACE_ETHNICITYHispanic	-0.135901	0.0327832	-4.14543	3.43596e-05	***	0.00764232	0.000161755	0.0841124	2.03371	0.216722	0.641549	0.0843744	105 (1.63)
DefaultLeftVentraldc	RACE_ETHNICITYAsian	-0.0524882	0.0872038	-0.601903	0.54726		0.00764232	0.677297	1	2.03371	0.216722	0.641549	0.0843744	105 (1.63)
DefaultLeftVentraldc	RACE_ETHNICITYOther	-0.0430893	0.0424411	-1.01527	0.310015		0.00764232	0.45308	1	2.03371	0.216722	0.641549	0.0843744	105 (1.63)
DefaultRightCerebellumCortex	(Intercept)	-0.0314745	0.0216421	-1.45432	0.145907		0.00331448	0.253319	1	2.04424	1.71395	0.190474	0.00996931	132 (2.05)
DefaultRightCerebellumCortex	anhedonia_ypresent	0.0484263	0.0439616	1.10156	0.270694		0.00331448	0.409555	1	2.04424	1.71395	0.190474	0.00996931	132 (2.05)
DefaultRightCerebellumCortex	INTERVIEW_AGE	0.0135722	0.0125893	1.07807	0.281044		0.00331448	0.420793	1	2.04424	1.71395	0.190474	0.00996931	132 (2.05)
DefaultRightCerebellumCortex	SEXFemale	0.0688026	0.0251736	2.73312	0.00629115	**	0.00331448	0.0175008	1	2.04424	1.71395	0.190474	0.00996931	132 (2.05)
DefaultRightCerebellumCortex	RACE_ETHNICITYBlack	0.0896436	0.0364281	2.46083	0.013888	*	0.00331448	0.0349859	1	2.04424	1.71395	0.190474	0.00996931	132 (2.05)
DefaultRightCerebellumCortex	RACE_ETHNICITYHispanic	-0.0435798	0.03278	-1.32947	0.183743		0.00331448	0.301678	1	2.04424	1.71395	0.190474	0.00996931	132 (2.05)
DefaultRightCerebellumCortex	RACE_ETHNICITYAsian	-0.168203	0.0868641	-1.93639	0.0528648		0.00331448	0.110045	1	2.04424	1.71395	0.190474	0.00996931	132 (2.05)
DefaultRightCerebellumCortex	RACE_ETHNICITYOther	-0.0723704	0.0423434	-1.70913	0.0874762		0.00331448	0.168086	1	2.04424	1.71395	0.190474	0.00996931	132 (2.05)
DefaultRightThalamusProper	(Intercept)	0.000671054	0.0217266	0.0308863	0.975361		0.00226554	0.985832	1	2.01908	0.291149	0.589485	0.0427419	131 (2.03)
DefaultRightThalamusProper	anhedonia_ypresent	0.0770823	0.0438486	1.75792	0.0788093		0.00226554	0.153781	1	2.01908	0.291149	0.589485	0.0427419	131 (2.03)
DefaultRightThalamusProper	INTERVIEW_AGE	-0.0118108	0.0125689	-0.939692	0.347412		0.00226554	0.492737	1	2.01908	0.291149	0.589485	0.0427419	131 (2.03)
DefaultRightThalamusProper	SEXFemale	-0.0648968	0.0252193	-2.57329	0.0100962	*	0.00226554	0.0265187	1	2.01908	0.291149	0.589485	0.0427419	131 (2.03)
DefaultRightThalamusProper	RACE_ETHNICITYBlack	0.105629	0.0365357	2.89113	0.00385172	**	0.00226554	0.0111984	1	2.01908	0.291149	0.589485	0.0427419	131 (2.03)
DefaultRightThalamusProper	RACE_ETHNICITYHispanic	-0.0030855	0.0328112	-0.094038	0.925082		0.00226554	0.957953	1	2.01908	0.291149	0.589485	0.0427419	131 (2.03)
DefaultRightThalamusProper	RACE_ETHNICITYAsian	0.0644616	0.0876277	0.73563	0.461983		0.00226554	0.603809	1	2.01908	0.291149	0.589485	0.0427419	131 (2.03)
DefaultRightThalamusProper	RACE_ETHNICITYOther	0.0575705	0.0425183	1.35402	0.175779		0.00226554	0.291142	1	2.01908	0.291149	0.589485	0.0427419	131 (2.03)
DefaultRightCaudate	(Intercept)	-0.0226113	0.0217354	-1.0403	0.298242		0.000838409	0.439817	1	2.01245	0.321842	0.570503	0.0401522	132 (2.05)
DefaultRightCaudate	anhedonia_ypresent	-0.0191052	0.0437075	-0.437115	0.662043		0.000838409	0.775075	1	2.01245	0.321842	0.570503	0.0401522	132 (2.05)
DefaultRightCaudate	INTERVIEW_AGE	-0.0307627	0.0125877	-2.44387	0.0145577	*	0.000838409	0.0363274	1	2.01245	0.321842	0.570503	0.0401522	132 (2.05)
DefaultRightCaudate	SEXFemale	0.0573397	0.025237	2.27205	0.023117	*	0.000838409	0.0542573	1	2.01245	0.321842	0.570503	0.0401522	132 (2.05)
DefaultRightCaudate	RACE_ETHNICITYBlack	-0.00289948	0.0366366	-0.0791417	0.936922		0.000838409	0.966114	1	2.01245	0.321842	0.570503	0.0401522	132 (2.05)
DefaultRightCaudate	RACE_ETHNICITYHispanic	-0.00442071	0.0327914	-0.134813	0.892764		0.000838409	0.938268	1	2.01245	0.321842	0.570503	0.0401522	132 (2.05)
DefaultRightCaudate	RACE_ETHNICITYAsian	0.0247202	0.0876836	0.281925	0.77801		0.000838409	0.860239	1	2.01245	0.321842	0.570503	0.0401522	132 (2.05)
DefaultRightCaudate	RACE_ETHNICITYOther	-0.0240041	0.0425782	-0.563765	0.572934		0.000838409	0.700221	1	2.01245	0.321842	0.570503	0.0401522	132 (2.05)
DefaultRightPutamen	(Intercept)	-0.0468049	0.021661	-2.16079	0.0307492	*	0.00366997	0.0691221	1	1.97566	0.503046	0.478165	0.0501347	108 (1.67)
DefaultRightPutamen	anhedonia_ypresent	0.0202447	0.0436682	0.463603	0.642948		0.00366997	0.761092	1	1.97566	0.503046	0.478165	0.0501347	108 (1.67)
DefaultRightPutamen	INTERVIEW_AGE	0.0208248	0.0125579	1.6583	0.0973065		0.00366997	0.18188	1	1.97566	0.503046	0.478165	0.0501347	108 (1.67)
DefaultRightPutamen	SEXFemale	-0.013279	0.0251634	-0.527712	0.597718		0.00366997	0.723584	1	1.97566	0.503046	0.478165	0.0501347	108 (1.67)
DefaultRightPutamen	RACE_ETHNICITYBlack	0.171062	0.0364592	4.69188	2.76393e-06	***	0.00366997	1.59955e-05	0.00676611	1.97566	0.503046	0.478165	0.0501347	108 (1.67)
DefaultRightPutamen	RACE_ETHNICITYHispanic	0.0896937	0.0328116	2.7336	0.00628207	**	0.00366997	0.0174955	1	1.97566	0.503046	0.478165	0.0501347	108 (1.67)
DefaultRightPutamen	RACE_ETHNICITYAsian	-0.0517259	0.0869741	-0.594727	0.552047		0.00366997	0.682186	1	1.97566	0.503046	0.478165	0.0501347	108 (1.67)
DefaultRightPutamen	RACE_ETHNICITYOther	0.0621395	0.0424423	1.46409	0.143218		0.00366997	0.25007	1	1.97566	0.503046	0.478165	0.0501347	108 (1.67)
DefaultRightPallidum	(Intercept)	0.128394	0.0218356	5.88004	4.31202e-09	***	0.01795	3.63994e-08	1.05558e-05	2.00555	0.735676	0.39105	0.190775	155 (2.4)
DefaultRightPallidum	anhedonia_ypresent	0.0441779	0.0433811	1.01837	0.308543		0.01795	0.45229	1	2.00555	0.735676	0.39105	0.190775	155 (2.4)
DefaultRightPallidum	INTERVIEW_AGE	-0.0291141	0.0124473	-2.33899	0.0193671	*	0.01795	0.0466183	1	2.00555	0.735676	0.39105	0.190775	155 (2.4)
DefaultRightPallidum	SEXFemale	-0.15342	0.025155	-6.09897	1.13091e-09	***	0.01795	1.00672e-08	2.76847e-06	2.00555	0.735676	0.39105	0.190775	155 (2.4)
DefaultRightPallidum	RACE_ETHNICITYBlack	-0.308044	0.0368798	-8.35264	8.13255e-17	***	0.01795	1.40201e-15	1.99085e-13	2.00555	0.735676	0.39105	0.190775	155 (2.4)
DefaultRightPallidum	RACE_ETHNICITYHispanic	-0.0179858	0.0329648	-0.545607	0.585356		0.01795	0.711495	1	2.00555	0.735676	0.39105	0.190775	155 (2.4)
DefaultRightPallidum	RACE_ETHNICITYAsian	0.082063	0.0876616	0.936134	0.34924		0.01795	0.494471	1	2.00555	0.735676	0.39105	0.190775	155 (2.4)
DefaultRightPallidum	RACE_ETHNICITYOther	-0.10172	0.0429051	-2.37082	0.0177787	*	0.01795	0.0433489	1	2.00555	0.735676	0.39105	0.190775	155 (2.4)
DefaultRightHippocampus	(Intercept)	0.00651946	0.0217372	0.299922	0.764246		0.00750376	0.850784	1	2.01509	0.145448	0.702924	0.0770038	134 (2.08)
DefaultRightHippocampus	anhedonia_ypresent	-0.0322458	0.0436707	-0.738387	0.460307		0.00750376	0.601939	1	2.01509	0.145448	0.702924	0.0770038	134 (2.08)
DefaultRightHippocampus	INTERVIEW_AGE	-0.059589	0.0125469	-4.74931	2.08619e-06	***	0.00750376	1.23956e-05	0.00510699	2.01509	0.145448	0.702924	0.0770038	134 (2.08)
DefaultRightHippocampus	SEXFemale	0.0680705	0.0251872	2.70259	0.00689861	**	0.00750376	0.0189325	1	2.01509	0.145448	0.702924	0.0770038	134 (2.08)
DefaultRightHippocampus	RACE_ETHNICITYBlack	-0.156173	0.0366014	-4.26686	2.01142e-05	***	0.00750376	9.92732e-05	0.0492395	2.01509	0.145448	0.702924	0.0770038	134 (2.08)
DefaultRightHippocampus	RACE_ETHNICITYHispanic	-0.0577701	0.0328659	-1.75775	0.0788378		0.00750376	0.153781	1	2.01509	0.145448	0.702924	0.0770038	134 (2.08)
DefaultRightHippocampus	RACE_ETHNICITYAsian	0.112567	0.0871572	1.29154	0.196564		0.00750376	0.317943	1	2.01509	0.145448	0.702924	0.0770038	134 (2.08)
DefaultRightHippocampus	RACE_ETHNICITYOther	-0.0156923	0.0425211	-0.369049	0.712104		0.00750376	0.812316	1	2.01509	0.145448	0.702924	0.0770038	134 (2.08)
DefaultRightAmygdala	(Intercept)	0.0441187	0.0216977	2.03334	0.0420604	*	0.0122999	0.090717	1	2.03117	18.6907	1.53729e-05	0.14665	129 (2)
DefaultRightAmygdala	anhedonia_ypresent	-0.0582993	0.0435682	-1.33812	0.180907		0.0122999	0.297983	1	2.03117	18.6907	1.53729e-05	0.14665	129 (2)
DefaultRightAmygdala	INTERVIEW_AGE	-0.0195097	0.012506	-1.56003	0.118802		0.0122999	0.214632	1	2.03117	18.6907	1.53729e-05	0.14665	129 (2)
DefaultRightAmygdala	SEXFemale	0.0630825	0.0251673	2.50653	0.0122172	*	0.0122999	0.0312515	1	2.03117	18.6907	1.53729e-05	0.14665	129 (2)
DefaultRightAmygdala	RACE_ETHNICITYBlack	-0.300749	0.0368983	-8.15076	4.3238e-16	***	0.0122999	7.1038e-15	1.05847e-12	2.03117	18.6907	1.53729e-05	0.14665	129 (2)
DefaultRightAmygdala	RACE_ETHNICITYHispanic	-0.0965954	0.0329636	-2.93036	0.00339779	**	0.0122999	0.0100456	1	2.03117	18.6907	1.53729e-05	0.14665	129 (2)
DefaultRightAmygdala	RACE_ETHNICITYAsian	0.0700626	0.087464	0.801045	0.423136		0.0122999	0.565722	1	2.03117	18.6907	1.53729e-05	0.14665	129 (2)
DefaultRightAmygdala	RACE_ETHNICITYOther	-0.0396896	0.0427599	-0.928195	0.353342		0.0122999	0.498261	1	2.03117	18.6907	1.53729e-05	0.14665	129 (2)
DefaultRightAccumbensArea	(Intercept)	0.126332	0.0215202	5.87042	4.56752e-09	***	0.0251046	3.84237e-08	1.11813e-05	1.9871	0.238417	0.625352	0.0841266	126 (1.95)
DefaultRightAccumbensArea	anhedonia_ypresent	-0.0282587	0.0433926	-0.651234	0.514919		0.0251046	0.651355	1	1.9871	0.238417	0.625352	0.0841266	126 (1.95)
DefaultRightAccumbensArea	INTERVIEW_AGE	0.0105115	0.0124284	0.845762	0.397718		0.0251046	0.539099	1	1.9871	0.238417	0.625352	0.0841266	126 (1.95)
DefaultRightAccumbensArea	SEXFemale	0.0107356	0.0249547	0.430204	0.667062		0.0251046	0.777234	1	1.9871	0.238417	0.625352	0.0841266	126 (1.95)
DefaultRightAccumbensArea	RACE_ETHNICITYBlack	-0.448042	0.0363424	-12.3284	1.58524e-34	***	0.0251046	9.02483e-33	3.88068e-31	1.9871	0.238417	0.625352	0.0841266	126 (1.95)
DefaultRightAccumbensArea	RACE_ETHNICITYHispanic	-0.214995	0.0325453	-6.60602	4.26971e-11	***	0.0251046	4.30134e-10	1.04523e-07	1.9871	0.238417	0.625352	0.0841266	126 (1.95)
DefaultRightAccumbensArea	RACE_ETHNICITYAsian	-0.120246	0.0864264	-1.39131	0.164181		0.0251046	0.276802	1	1.9871	0.238417	0.625352	0.0841266	126 (1.95)
DefaultRightAccumbensArea	RACE_ETHNICITYOther	-0.104404	0.0421428	-2.4774	0.0132605	*	0.0251046	0.033639	1	1.9871	0.238417	0.625352	0.0841266	126 (1.95)
DefaultRightVentraldc	(Intercept)	0.00526555	0.0216755	0.242926	0.808071		0.000165245	0.880355	1	1.97398	3.59916	0.0578086	0.0406028	110 (1.7)
DefaultRightVentraldc	anhedonia_ypresent	0.0197913	0.0438241	0.451607	0.651567		0.000165245	0.767583	1	1.97398	3.59916	0.0578086	0.0406028	110 (1.7)
DefaultRightVentraldc	INTERVIEW_AGE	-0.0131854	0.0125824	-1.04792	0.294715		0.000165245	0.436528	1	1.97398	3.59916	0.0578086	0.0406028	110 (1.7)
DefaultRightVentraldc	SEXFemale	-0.0290324	0.0252081	-1.15171	0.249484		0.000165245	0.384353	1	1.97398	3.59916	0.0578086	0.0406028	110 (1.7)
DefaultRightVentraldc	RACE_ETHNICITYBlack	0.0686779	0.0365386	1.8796	0.0602085		0.000165245	0.122723	1	1.97398	3.59916	0.0578086	0.0406028	110 (1.7)
DefaultRightVentraldc	RACE_ETHNICITYHispanic	-0.0203223	0.0328111	-0.619373	0.535693		0.000165245	0.668728	1	1.97398	3.59916	0.0578086	0.0406028	110 (1.7)
DefaultRightVentraldc	RACE_ETHNICITYAsian	-0.0557818	0.0874	-0.638235	0.523344		0.000165245	0.658348	1	1.97398	3.59916	0.0578086	0.0406028	110 (1.7)
DefaultRightVentraldc	RACE_ETHNICITYOther	0.0157312	0.0424064	0.370962	0.710678		0.000165245	0.811446	1	1.97398	3.59916	0.0578086	0.0406028	110 (1.7)
DorsalAttentionLeftCerebellumCortex	(Intercept)	0.0773469	0.0216466	3.57317	0.000355296	***	0.0113878	0.00134847	0.869764	1.98899	0.53496	0.464529	0.083269	97 (1.5)
DorsalAttentionLeftCerebellumCortex	anhedonia_ypresent	0.0120595	0.0434243	0.277713	0.781241		0.0113878	0.862643	1	1.98899	0.53496	0.464529	0.083269	97 (1.5)
DorsalAttentionLeftCerebellumCortex	INTERVIEW_AGE	-0.0145289	0.0124864	-1.16357	0.24464		0.0113878	0.379038	1	1.98899	0.53496	0.464529	0.083269	97 (1.5)
DorsalAttentionLeftCerebellumCortex	SEXFemale	0.0246427	0.0250722	0.982869	0.325709		0.0113878	0.468181	1	1.98899	0.53496	0.464529	0.083269	97 (1.5)
DorsalAttentionLeftCerebellumCortex	RACE_ETHNICITYBlack	-0.298602	0.0364285	-8.19694	2.95731e-16	***	0.0113878	4.92483e-15	7.2395e-13	1.98899	0.53496	0.464529	0.083269	97 (1.5)
DorsalAttentionLeftCerebellumCortex	RACE_ETHNICITYHispanic	-0.15827	0.0327007	-4.83996	1.32937e-06	***	0.0113878	8.09526e-06	0.0032543	1.98899	0.53496	0.464529	0.083269	97 (1.5)
DorsalAttentionLeftCerebellumCortex	RACE_ETHNICITYAsian	-0.195539	0.0864274	-2.26246	0.0237024	*	0.0113878	0.0553351	1	1.98899	0.53496	0.464529	0.083269	97 (1.5)
DorsalAttentionLeftCerebellumCortex	RACE_ETHNICITYOther	-0.0619173	0.042378	-1.46107	0.144045		0.0113878	0.250976	1	1.98899	0.53496	0.464529	0.083269	97 (1.5)
DorsalAttentionLeftThalamusProper	(Intercept)	0.00698128	0.0216647	0.322243	0.74728		0.0033107	0.83761	1	2.0174	2.22629	0.13568	0.0446916	124 (1.92)
DorsalAttentionLeftThalamusProper	anhedonia_ypresent	0.00142621	0.0438674	0.0325119	0.974065		0.0033107	0.984928	1	2.0174	2.22629	0.13568	0.0446916	124 (1.92)
DorsalAttentionLeftThalamusProper	INTERVIEW_AGE	-0.0189162	0.012582	-1.50344	0.132776		0.0033107	0.235121	1	2.0174	2.22629	0.13568	0.0446916	124 (1.92)
DorsalAttentionLeftThalamusProper	SEXFemale	0.0810767	0.0251981	3.21758	0.00129931	**	0.0033107	0.00432162	1	2.0174	2.22629	0.13568	0.0446916	124 (1.92)
DorsalAttentionLeftThalamusProper	RACE_ETHNICITYBlack	-0.120166	0.0367182	-3.27264	0.0010712	**	0.0033107	0.00362698	1	2.0174	2.22629	0.13568	0.0446916	124 (1.92)
DorsalAttentionLeftThalamusProper	RACE_ETHNICITYHispanic	-0.0927185	0.0327845	-2.82812	0.00469694	**	0.0033107	0.0134011	1	2.0174	2.22629	0.13568	0.0446916	124 (1.92)
DorsalAttentionLeftThalamusProper	RACE_ETHNICITYAsian	-0.0147172	0.0866501	-0.169846	0.865136		0.0033107	0.920406	1	2.0174	2.22629	0.13568	0.0446916	124 (1.92)
DorsalAttentionLeftThalamusProper	RACE_ETHNICITYOther	-0.0689069	0.0424262	-1.62416	0.104392		0.0033107	0.192723	1	2.0174	2.22629	0.13568	0.0446916	124 (1.92)
DorsalAttentionLeftCaudate	(Intercept)	0.0958681	0.0218455	4.38845	1.16022e-05	***	0.00759021	5.95432e-05	0.0284021	1.99281	0.776763	0.378133	0.150879	137 (2.12)
DorsalAttentionLeftCaudate	anhedonia_ypresent	0.00288523	0.0437541	0.0659419	0.947426		0.00759021	0.97286	1	1.99281	0.776763	0.378133	0.150879	137 (2.12)
DorsalAttentionLeftCaudate	INTERVIEW_AGE	-0.0117598	0.0125323	-0.938361	0.348095		0.00759021	0.49342	1	1.99281	0.776763	0.378133	0.150879	137 (2.12)
DorsalAttentionLeftCaudate	SEXFemale	-0.165767	0.0252358	-6.56873	5.4796e-11	***	0.00759021	5.45287e-10	1.34141e-07	1.99281	0.776763	0.378133	0.150879	137 (2.12)
DorsalAttentionLeftCaudate	RACE_ETHNICITYBlack	-0.088387	0.036877	-2.3968	0.0165676	*	0.00759021	0.0408601	1	1.99281	0.776763	0.378133	0.150879	137 (2.12)
DorsalAttentionLeftCaudate	RACE_ETHNICITYHispanic	0.023367	0.0330392	0.707251	0.479437		0.00759021	0.6182	1	1.99281	0.776763	0.378133	0.150879	137 (2.12)
DorsalAttentionLeftCaudate	RACE_ETHNICITYAsian	-0.0770262	0.0873696	-0.881613	0.378019		0.00759021	0.521641	1	1.99281	0.776763	0.378133	0.150879	137 (2.12)
DorsalAttentionLeftCaudate	RACE_ETHNICITYOther	-0.0436671	0.0427615	-1.02118	0.307209		0.00759021	0.451139	1	1.99281	0.776763	0.378133	0.150879	137 (2.12)
DorsalAttentionLeftPutamen	(Intercept)	0.110501	0.0215661	5.12383	3.08246e-07	***	0.0252213	2.11368e-06	0.000754585	2.00603	0.38335	0.535816	0.16066	107 (1.66)
DorsalAttentionLeftPutamen	anhedonia_ypresent	0.103185	0.0433118	2.38239	0.0172302	*	0.0252213	0.0421795	1	2.00603	0.38335	0.535816	0.16066	107 (1.66)
DorsalAttentionLeftPutamen	INTERVIEW_AGE	-0.0738394	0.0123865	-5.96128	2.63723e-09	***	0.0252213	2.25732e-08	6.45593e-06	2.00603	0.38335	0.535816	0.16066	107 (1.66)
DorsalAttentionLeftPutamen	SEXFemale	-0.281289	0.0249646	-11.2675	3.5911e-29	***	0.0252213	1.46517e-27	8.79101e-26	2.00603	0.38335	0.535816	0.16066	107 (1.66)
DorsalAttentionLeftPutamen	RACE_ETHNICITYBlack	0.0646943	0.0364315	1.77578	0.0758177		0.0252213	0.148854	1	2.00603	0.38335	0.535816	0.16066	107 (1.66)
DorsalAttentionLeftPutamen	RACE_ETHNICITYHispanic	0.0351954	0.0327226	1.07557	0.282161		0.0252213	0.421948	1	2.00603	0.38335	0.535816	0.16066	107 (1.66)
DorsalAttentionLeftPutamen	RACE_ETHNICITYAsian	-0.0605373	0.0866266	-0.698831	0.484683		0.0252213	0.622184	1	2.00603	0.38335	0.535816	0.16066	107 (1.66)
DorsalAttentionLeftPutamen	RACE_ETHNICITYOther	0.00450112	0.0424879	0.105939	0.915634		0.0252213	0.953083	1	2.00603	0.38335	0.535816	0.16066	107 (1.66)
DorsalAttentionLeftPallidum	(Intercept)	-0.00467756	0.0217737	-0.214826	0.82991		0.00229529	0.894198	1	2.04898	0.521845	0.470056	0.135116	95 (1.47)
DorsalAttentionLeftPallidum	anhedonia_ypresent	-0.00555573	0.043585	-0.127469	0.898573		0.00229529	0.941656	1	2.04898	0.521845	0.470056	0.135116	95 (1.47)
DorsalAttentionLeftPallidum	INTERVIEW_AGE	-0.0308046	0.0125262	-2.45922	0.0139504	*	0.00229529	0.0350705	1	2.04898	0.521845	0.470056	0.135116	95 (1.47)
DorsalAttentionLeftPallidum	SEXFemale	0.0556677	0.0252187	2.20739	0.0273222	*	0.00229529	0.0623343	1	2.04898	0.521845	0.470056	0.135116	95 (1.47)
DorsalAttentionLeftPallidum	RACE_ETHNICITYBlack	0.00419343	0.0368298	0.11386	0.909353		0.00229529	0.949294	1	2.04898	0.521845	0.470056	0.135116	95 (1.47)
DorsalAttentionLeftPallidum	RACE_ETHNICITYHispanic	-0.10134	0.0330155	-3.06948	0.00215336	**	0.00229529	0.00675824	1	2.04898	0.521845	0.470056	0.135116	95 (1.47)
DorsalAttentionLeftPallidum	RACE_ETHNICITYAsian	-0.0359697	0.0872561	-0.412231	0.680184		0.00229529	0.787277	1	2.04898	0.521845	0.470056	0.135116	95 (1.47)
DorsalAttentionLeftPallidum	RACE_ETHNICITYOther	-0.0188426	0.0427202	-0.44107	0.659177		0.00229529	0.774019	1	2.04898	0.521845	0.470056	0.135116	95 (1.47)
DorsalAttentionBrainStem	(Intercept)	-0.0526764	0.0214067	-2.46074	0.0138914	*	0.0355268	0.0349859	1	2.02817	1.32411	0.249856	0.139073	80 (1.24)
DorsalAttentionBrainStem	anhedonia_ypresent	0.00150917	0.042842	0.0352264	0.9719		0.0355268	0.984706	1	2.02817	1.32411	0.249856	0.139073	80 (1.24)
DorsalAttentionBrainStem	INTERVIEW_AGE	0.0633263	0.0123016	5.1478	2.71462e-07	***	0.0355268	1.87194e-06	0.000664539	2.02817	1.32411	0.249856	0.139073	80 (1.24)
DorsalAttentionBrainStem	SEXFemale	0.291225	0.0247657	11.7592	1.3421e-31	***	0.0355268	6.31817e-30	3.28545e-28	2.02817	1.32411	0.249856	0.139073	80 (1.24)
DorsalAttentionBrainStem	RACE_ETHNICITYBlack	-0.327265	0.0361242	-9.05944	1.7153e-19	***	0.0355268	3.55852e-18	4.19905e-16	2.02817	1.32411	0.249856	0.139073	80 (1.24)
DorsalAttentionBrainStem	RACE_ETHNICITYHispanic	-0.112226	0.032392	-3.46463	0.000534464	***	0.0355268	0.00193546	1	2.02817	1.32411	0.249856	0.139073	80 (1.24)
DorsalAttentionBrainStem	RACE_ETHNICITYAsian	-0.0214736	0.0854974	-0.251161	0.801698		0.0355268	0.876533	1	2.02817	1.32411	0.249856	0.139073	80 (1.24)
DorsalAttentionBrainStem	RACE_ETHNICITYOther	-0.124988	0.042034	-2.9735	0.0029553	**	0.0355268	0.00896476	1	2.02817	1.32411	0.249856	0.139073	80 (1.24)
DorsalAttentionLeftHippocampus	(Intercept)	0.00115206	0.021566	0.0534201	0.957399		0.0222592	0.978094	1	2.04914	1.50893	0.219302	0.105053	107 (1.66)
DorsalAttentionLeftHippocampus	anhedonia_ypresent	0.00431024	0.0432781	0.0995941	0.92067		0.0222592	0.956215	1	2.04914	1.50893	0.219302	0.105053	107 (1.66)
DorsalAttentionLeftHippocampus	INTERVIEW_AGE	-0.0503232	0.0124253	-4.05007	5.18142e-05	***	0.0222592	0.000234891	0.126841	2.04914	1.50893	0.219302	0.105053	107 (1.66)
DorsalAttentionLeftHippocampus	SEXFemale	-0.198203	0.0249758	-7.93579	2.45527e-15	***	0.0222592	3.75657e-14	6.01051e-12	2.04914	1.50893	0.219302	0.105053	107 (1.66)
DorsalAttentionLeftHippocampus	RACE_ETHNICITYBlack	0.299254	0.0362795	8.24858	1.93165e-16	***	0.0222592	3.23883e-15	4.72869e-13	2.04914	1.50893	0.219302	0.105053	107 (1.66)
DorsalAttentionLeftHippocampus	RACE_ETHNICITYHispanic	0.148882	0.0326625	4.55819	5.25657e-06	***	0.0222592	2.89171e-05	0.0128681	2.04914	1.50893	0.219302	0.105053	107 (1.66)
DorsalAttentionLeftHippocampus	RACE_ETHNICITYAsian	0.132958	0.0863113	1.54045	0.123502		0.0222592	0.221788	1	2.04914	1.50893	0.219302	0.105053	107 (1.66)
DorsalAttentionLeftHippocampus	RACE_ETHNICITYOther	0.13318	0.0422297	3.1537	0.00161967	**	0.0222592	0.00525855	1	2.04914	1.50893	0.219302	0.105053	107 (1.66)
DorsalAttentionLeftAmygdala	(Intercept)	-0.0263067	0.021826	-1.20529	0.228137		0.000363812	0.358919	1	1.96047	0.933406	0.333979	0.104967	118 (1.83)
DorsalAttentionLeftAmygdala	anhedonia_ypresent	0.0809668	0.043594	1.85729	0.0633159		0.000363812	0.127681	1	1.96047	0.933406	0.333979	0.104967	118 (1.83)
DorsalAttentionLeftAmygdala	INTERVIEW_AGE	-0.00972573	0.0125619	-0.774225	0.438827		0.000363812	0.579086	1	1.96047	0.933406	0.333979	0.104967	118 (1.83)
DorsalAttentionLeftAmygdala	SEXFemale	-0.000711861	0.0252627	-0.0281783	0.977521		0.000363812	0.987199	1	1.96047	0.933406	0.333979	0.104967	118 (1.83)
DorsalAttentionLeftAmygdala	RACE_ETHNICITYBlack	0.0246734	0.0368112	0.67027	0.50271		0.000363812	0.63976	1	1.96047	0.933406	0.333979	0.104967	118 (1.83)
DorsalAttentionLeftAmygdala	RACE_ETHNICITYHispanic	0.0570211	0.032992	1.72833	0.0839776		0.000363812	0.162383	1	1.96047	0.933406	0.333979	0.104967	118 (1.83)
DorsalAttentionLeftAmygdala	RACE_ETHNICITYAsian	0.127956	0.088769	1.44145	0.149506		0.000363812	0.25774	1	1.96047	0.933406	0.333979	0.104967	118 (1.83)
DorsalAttentionLeftAmygdala	RACE_ETHNICITYOther	0.00560021	0.0427577	0.130975	0.895799		0.000363812	0.939955	1	1.96047	0.933406	0.333979	0.104967	118 (1.83)
DorsalAttentionLeftAccumbensArea	(Intercept)	0.0891086	0.0214745	4.1495	3.37555e-05	***	0.0203056	0.000159832	0.0826333	2.01234	0.321342	0.570802	0.0683106	100 (1.55)
DorsalAttentionLeftAccumbensArea	anhedonia_ypresent	0.0191171	0.0431635	0.4429	0.657853		0.0203056	0.773128	1	2.01234	0.321342	0.570802	0.0683106	100 (1.55)
DorsalAttentionLeftAccumbensArea	INTERVIEW_AGE	0.00425631	0.0124405	0.342133	0.732262		0.0203056	0.826454	1	2.01234	0.321342	0.570802	0.0683106	100 (1.55)
DorsalAttentionLeftAccumbensArea	SEXFemale	0.00126124	0.0249566	0.0505374	0.959696		0.0203056	0.978166	1	2.01234	0.321342	0.570802	0.0683106	100 (1.55)
DorsalAttentionLeftAccumbensArea	RACE_ETHNICITYBlack	-0.405728	0.0363291	-11.1681	1.07957e-28	***	0.0203056	4.33246e-27	2.6428e-25	2.01234	0.321342	0.570802	0.0683106	100 (1.55)
DorsalAttentionLeftAccumbensArea	RACE_ETHNICITYHispanic	-0.074828	0.0325187	-2.30108	0.0214193	*	0.0203056	0.0507594	1	2.01234	0.321342	0.570802	0.0683106	100 (1.55)
DorsalAttentionLeftAccumbensArea	RACE_ETHNICITYAsian	0.172914	0.0869028	1.98974	0.0466629	*	0.0203056	0.0994175	1	2.01234	0.321342	0.570802	0.0683106	100 (1.55)
DorsalAttentionLeftAccumbensArea	RACE_ETHNICITYOther	-0.151926	0.042078	-3.61059	0.000307854	***	0.0203056	0.00118123	0.753628	2.01234	0.321342	0.570802	0.0683106	100 (1.55)
DorsalAttentionLeftVentraldc	(Intercept)	0.0499379	0.0216241	2.30937	0.0209551	*	0.0102346	0.0499982	1	2.0103	0.747615	0.387232	0.101192	89 (1.38)
DorsalAttentionLeftVentraldc	anhedonia_ypresent	-0.0824472	0.0435475	-1.89327	0.0583675		0.0102346	0.119568	1	2.0103	0.747615	0.387232	0.101192	89 (1.38)
DorsalAttentionLeftVentraldc	INTERVIEW_AGE	-0.00631556	0.0124833	-0.50592	0.61293		0.0102346	0.734796	1	2.0103	0.747615	0.387232	0.101192	89 (1.38)
DorsalAttentionLeftVentraldc	SEXFemale	0.011926	0.0250909	0.475311	0.634581		0.0102346	0.753739	1	2.0103	0.747615	0.387232	0.101192	89 (1.38)
DorsalAttentionLeftVentraldc	RACE_ETHNICITYBlack	-0.249233	0.0364653	-6.8348	8.9767e-12	***	0.0102346	9.55433e-11	2.1975e-08	2.0103	0.747615	0.387232	0.101192	89 (1.38)
DorsalAttentionLeftVentraldc	RACE_ETHNICITYHispanic	-0.0266359	0.0327481	-0.813357	0.416044		0.0102346	0.557924	1	2.0103	0.747615	0.387232	0.101192	89 (1.38)
DorsalAttentionLeftVentraldc	RACE_ETHNICITYAsian	0.29898	0.0874373	3.41937	0.000631614	***	0.0102346	0.00225064	1	2.0103	0.747615	0.387232	0.101192	89 (1.38)
DorsalAttentionLeftVentraldc	RACE_ETHNICITYOther	-0.0894878	0.0424615	-2.1075	0.035113	*	0.0102346	0.0777186	1	2.0103	0.747615	0.387232	0.101192	89 (1.38)
DorsalAttentionRightCerebellumCortex	(Intercept)	0.0419918	0.0216273	1.94161	0.0522292		0.00629578	0.108907	1	2.02901	1.12076	0.289754	0.0298504	129 (2)
DorsalAttentionRightCerebellumCortex	anhedonia_ypresent	0.0211701	0.0438102	0.483224	0.628953		0.00629578	0.747913	1	2.02901	1.12076	0.289754	0.0298504	129 (2)
DorsalAttentionRightCerebellumCortex	INTERVIEW_AGE	0.0355306	0.0125618	2.82848	0.00469174	**	0.00629578	0.0134011	1	2.02901	1.12076	0.289754	0.0298504	129 (2)
DorsalAttentionRightCerebellumCortex	SEXFemale	-0.135349	0.0251482	-5.38208	7.62806e-08	***	0.00629578	5.57418e-07	0.000186735	2.02901	1.12076	0.289754	0.0298504	129 (2)
DorsalAttentionRightCerebellumCortex	RACE_ETHNICITYBlack	0.0728039	0.0364797	1.99574	0.0460054	*	0.00629578	0.0981876	1	2.02901	1.12076	0.289754	0.0298504	129 (2)
DorsalAttentionRightCerebellumCortex	RACE_ETHNICITYHispanic	0.0478211	0.0327128	1.46185	0.143832		0.00629578	0.250785	1	2.02901	1.12076	0.289754	0.0298504	129 (2)
DorsalAttentionRightCerebellumCortex	RACE_ETHNICITYAsian	-0.146656	0.0871034	-1.6837	0.0922892		0.00629578	0.174864	1	2.02901	1.12076	0.289754	0.0298504	129 (2)
DorsalAttentionRightCerebellumCortex	RACE_ETHNICITYOther	0.033049	0.0424652	0.778261	0.436444		0.00629578	0.577522	1	2.02901	1.12076	0.289754	0.0298504	129 (2)
DorsalAttentionRightThalamusProper	(Intercept)	0.0813285	0.0215777	3.76909	0.000165336	***	0.00994935	0.000684843	0.404742	1.98728	2.39798	0.121492	0.025512	129 (2)
DorsalAttentionRightThalamusProper	anhedonia_ypresent	-0.00411441	0.0435388	-0.0944998	0.924715		0.00994935	0.957953	1	1.98728	2.39798	0.121492	0.025512	129 (2)
DorsalAttentionRightThalamusProper	INTERVIEW_AGE	-0.0108935	0.0125525	-0.867838	0.385516		0.00994935	0.527445	1	1.98728	2.39798	0.121492	0.025512	129 (2)
DorsalAttentionRightThalamusProper	SEXFemale	-0.19463	0.0251083	-7.75163	1.05052e-14	***	0.00994935	1.53076e-13	2.57168e-11	1.98728	2.39798	0.121492	0.025512	129 (2)
DorsalAttentionRightThalamusProper	RACE_ETHNICITYBlack	0.105475	0.036396	2.89798	0.00376862	**	0.00994935	0.0109959	1	1.98728	2.39798	0.121492	0.025512	129 (2)
DorsalAttentionRightThalamusProper	RACE_ETHNICITYHispanic	0.00199076	0.0326034	0.0610597	0.951314		0.00994935	0.974808	1	1.98728	2.39798	0.121492	0.025512	129 (2)
DorsalAttentionRightThalamusProper	RACE_ETHNICITYAsian	-0.0642746	0.08693	-0.739383	0.459702		0.00994935	0.60147	1	1.98728	2.39798	0.121492	0.025512	129 (2)
DorsalAttentionRightThalamusProper	RACE_ETHNICITYOther	-0.0228212	0.0423668	-0.538658	0.590142		0.00994935	0.715891	1	1.98728	2.39798	0.121492	0.025512	129 (2)
DorsalAttentionRightCaudate	(Intercept)	0.0219249	0.0217211	1.00938	0.31283		0.00873835	0.4561	1	2.02175	0.334234	0.563177	0.108087	120 (1.86)
DorsalAttentionRightCaudate	anhedonia_ypresent	0.0156888	0.0435397	0.360333	0.71861		0.00873835	0.817452	1	2.02175	0.334234	0.563177	0.108087	120 (1.86)
DorsalAttentionRightCaudate	INTERVIEW_AGE	-0.0590586	0.0125263	-4.71477	2.47171e-06	***	0.00873835	1.45451e-05	0.00605074	2.02175	0.334234	0.563177	0.108087	120 (1.86)
DorsalAttentionRightCaudate	SEXFemale	0.0692317	0.025173	2.75024	0.00597209	**	0.00873835	0.0166701	1	2.02175	0.334234	0.563177	0.108087	120 (1.86)
DorsalAttentionRightCaudate	RACE_ETHNICITYBlack	-0.19377	0.0366893	-5.28137	1.32499e-07	***	0.00873835	9.48412e-07	0.000324357	2.02175	0.334234	0.563177	0.108087	120 (1.86)
DorsalAttentionRightCaudate	RACE_ETHNICITYHispanic	-0.090646	0.032867	-2.75797	0.00583293	**	0.00873835	0.0163002	1	2.02175	0.334234	0.563177	0.108087	120 (1.86)
DorsalAttentionRightCaudate	RACE_ETHNICITYAsian	0.048834	0.0863181	0.565745	0.571587		0.00873835	0.698973	1	2.02175	0.334234	0.563177	0.108087	120 (1.86)
DorsalAttentionRightCaudate	RACE_ETHNICITYOther	-0.0781222	0.0426528	-1.83159	0.0670602		0.00873835	0.13423	1	2.02175	0.334234	0.563177	0.108087	120 (1.86)
DorsalAttentionRightPutamen	(Intercept)	0.0195641	0.021627	0.904615	0.365704		0.00989723	0.511275	1	2.03925	1.27116	0.259549	0.076045	119 (1.84)
DorsalAttentionRightPutamen	anhedonia_ypresent	0.0910623	0.0437978	2.07916	0.0376433	*	0.00989723	0.0824984	1	2.03925	1.27116	0.259549	0.076045	119 (1.84)
DorsalAttentionRightPutamen	INTERVIEW_AGE	-0.0247539	0.0125178	-1.9775	0.0480289	*	0.00989723	0.10162	1	2.03925	1.27116	0.259549	0.076045	119 (1.84)
DorsalAttentionRightPutamen	SEXFemale	0.0397001	0.025137	1.57935	0.114306		0.00989723	0.207891	1	2.03925	1.27116	0.259549	0.076045	119 (1.84)
DorsalAttentionRightPutamen	RACE_ETHNICITYBlack	-0.272448	0.0364436	-7.47588	8.70765e-14	***	0.00989723	1.17123e-12	2.13163e-10	2.03925	1.27116	0.259549	0.076045	119 (1.84)
DorsalAttentionRightPutamen	RACE_ETHNICITYHispanic	-0.00989266	0.0328146	-0.301472	0.763065		0.00989723	0.850629	1	2.03925	1.27116	0.259549	0.076045	119 (1.84)
DorsalAttentionRightPutamen	RACE_ETHNICITYAsian	0.00943669	0.087088	0.108358	0.913715		0.00989723	0.95263	1	2.03925	1.27116	0.259549	0.076045	119 (1.84)
DorsalAttentionRightPutamen	RACE_ETHNICITYOther	-0.0195084	0.0424635	-0.459416	0.645951		0.00989723	0.763908	1	2.03925	1.27116	0.259549	0.076045	119 (1.84)
DorsalAttentionRightPallidum	(Intercept)	0.00976024	0.0215902	0.452068	0.651236		0.0144028	0.767583	1	2.00216	1.03191	0.309711	0.0545697	122 (1.89)
DorsalAttentionRightPallidum	anhedonia_ypresent	-0.043003	0.0433451	-0.992108	0.321183		0.0144028	0.463048	1	2.00216	1.03191	0.309711	0.0545697	122 (1.89)
DorsalAttentionRightPallidum	INTERVIEW_AGE	-0.0601186	0.0124863	-4.81477	1.50801e-06	***	0.0144028	9.13764e-06	0.00369161	2.00216	1.03191	0.309711	0.0545697	122 (1.89)
DorsalAttentionRightPallidum	SEXFemale	-0.146837	0.0250607	-5.85924	4.88382e-09	***	0.0144028	4.07858e-08	1.19556e-05	2.00216	1.03191	0.309711	0.0545697	122 (1.89)
DorsalAttentionRightPallidum	RACE_ETHNICITYBlack	0.236869	0.0363851	6.51006	8.089e-11	***	0.0144028	7.88919e-10	1.98019e-07	2.00216	1.03191	0.309711	0.0545697	122 (1.89)
DorsalAttentionRightPallidum	RACE_ETHNICITYHispanic	0.0624613	0.0326476	1.9132	0.0557678		0.0144028	0.115401	1	2.00216	1.03191	0.309711	0.0545697	122 (1.89)
DorsalAttentionRightPallidum	RACE_ETHNICITYAsian	0.165637	0.0865177	1.91449	0.0556028		0.0144028	0.115157	1	2.00216	1.03191	0.309711	0.0545697	122 (1.89)
DorsalAttentionRightPallidum	RACE_ETHNICITYOther	0.110962	0.0423044	2.62295	0.00873816	**	0.0144028	0.0232007	1	2.00216	1.03191	0.309711	0.0545697	122 (1.89)
DorsalAttentionRightHippocampus	(Intercept)	0.0223003	0.0217473	1.02543	0.3052		0.000623902	0.448726	1	2.00457	0.218841	0.639924	0.0724657	110 (1.7)
DorsalAttentionRightHippocampus	anhedonia_ypresent	0.0975937	0.0438597	2.22514	0.0261072	*	0.000623902	0.0600097	1	2.00457	0.218841	0.639924	0.0724657	110 (1.7)
DorsalAttentionRightHippocampus	INTERVIEW_AGE	-0.0176734	0.0125688	-1.40613	0.159734		0.000623902	0.271171	1	2.00457	0.218841	0.639924	0.0724657	110 (1.7)
DorsalAttentionRightHippocampus	SEXFemale	-0.0301017	0.0252252	-1.19332	0.232789		0.000623902	0.364365	1	2.00457	0.218841	0.639924	0.0724657	110 (1.7)
DorsalAttentionRightHippocampus	RACE_ETHNICITYBlack	-0.016149	0.0366208	-0.440978	0.659244		0.000623902	0.774019	1	2.00457	0.218841	0.639924	0.0724657	110 (1.7)
DorsalAttentionRightHippocampus	RACE_ETHNICITYHispanic	-0.0256306	0.032907	-0.778881	0.436079		0.000623902	0.577522	1	2.00457	0.218841	0.639924	0.0724657	110 (1.7)
DorsalAttentionRightHippocampus	RACE_ETHNICITYAsian	-0.0636944	0.0877844	-0.725577	0.468125		0.000623902	0.607521	1	2.00457	0.218841	0.639924	0.0724657	110 (1.7)
DorsalAttentionRightHippocampus	RACE_ETHNICITYOther	-0.0659845	0.0426326	-1.54775	0.121733		0.000623902	0.218958	1	2.00457	0.218841	0.639924	0.0724657	110 (1.7)
DorsalAttentionRightAmygdala	(Intercept)	0.0353753	0.0215806	1.63922	0.101216		0.00652489	0.187853	1	2.03357	0.286283	0.592612	0.0400825	89 (1.38)
DorsalAttentionRightAmygdala	anhedonia_ypresent	0.129287	0.0434374	2.9764	0.00292749	**	0.00652489	0.00890247	1	2.03357	0.286283	0.592612	0.0400825	89 (1.38)
DorsalAttentionRightAmygdala	INTERVIEW_AGE	-0.0259785	0.0125279	-2.07365	0.0381521	*	0.00652489	0.0833151	1	2.03357	0.286283	0.592612	0.0400825	89 (1.38)
DorsalAttentionRightAmygdala	SEXFemale	-0.132377	0.0250832	-5.27749	1.35303e-07	***	0.00652489	9.65664e-07	0.000331223	2.03357	0.286283	0.592612	0.0400825	89 (1.38)
DorsalAttentionRightAmygdala	RACE_ETHNICITYBlack	0.0866272	0.0363508	2.38309	0.0171971	*	0.00652489	0.0421429	1	2.03357	0.286283	0.592612	0.0400825	89 (1.38)
DorsalAttentionRightAmygdala	RACE_ETHNICITYHispanic	0.0269688	0.032618	0.826807	0.408377		0.00652489	0.550803	1	2.03357	0.286283	0.592612	0.0400825	89 (1.38)
DorsalAttentionRightAmygdala	RACE_ETHNICITYAsian	-0.0654215	0.08712	-0.750935	0.452719		0.00652489	0.593921	1	2.03357	0.286283	0.592612	0.0400825	89 (1.38)
DorsalAttentionRightAmygdala	RACE_ETHNICITYOther	-0.00915265	0.0423845	-0.215943	0.829039		0.00652489	0.893654	1	2.03357	0.286283	0.592612	0.0400825	89 (1.38)
DorsalAttentionRightAccumbensArea	(Intercept)	0.0867164	0.0216149	4.01187	6.09325e-05	***	0.0115239	0.000272195	0.149163	2.03785	0.0222115	0.881526	0.0579605	114 (1.77)
DorsalAttentionRightAccumbensArea	anhedonia_ypresent	-0.0292133	0.0436429	-0.669372	0.503283		0.0115239	0.63976	1	2.03785	0.0222115	0.881526	0.0579605	114 (1.77)
DorsalAttentionRightAccumbensArea	INTERVIEW_AGE	-0.0514683	0.012501	-4.11712	3.88506e-05	***	0.0115239	0.000181155	0.0951062	2.03785	0.0222115	0.881526	0.0579605	114 (1.77)
DorsalAttentionRightAccumbensArea	SEXFemale	0.0117256	0.0250831	0.467472	0.640179		0.0115239	0.758546	1	2.03785	0.0222115	0.881526	0.0579605	114 (1.77)
DorsalAttentionRightAccumbensArea	RACE_ETHNICITYBlack	-0.170052	0.0363878	-4.67332	3.02496e-06	***	0.0115239	1.73017e-05	0.00740511	2.03785	0.0222115	0.881526	0.0579605	114 (1.77)
DorsalAttentionRightAccumbensArea	RACE_ETHNICITYHispanic	-0.237676	0.0326801	-7.2728	3.94618e-13	***	0.0115239	4.92869e-12	9.66024e-10	2.03785	0.0222115	0.881526	0.0579605	114 (1.77)
DorsalAttentionRightAccumbensArea	RACE_ETHNICITYAsian	-0.119694	0.0875442	-1.36724	0.171598		0.0115239	0.285577	1	2.03785	0.0222115	0.881526	0.0579605	114 (1.77)
DorsalAttentionRightAccumbensArea	RACE_ETHNICITYOther	-0.099874	0.0422565	-2.36352	0.0181323	*	0.0115239	0.0440357	1	2.03785	0.0222115	0.881526	0.0579605	114 (1.77)
DorsalAttentionRightVentraldc	(Intercept)	0.0537859	0.0214651	2.50573	0.0122446	*	0.0260869	0.0312563	1	1.98973	3.99127	0.0457366	0.0852837	95 (1.47)
DorsalAttentionRightVentraldc	anhedonia_ypresent	-0.064419	0.0430879	-1.49506	0.134948		0.0260869	0.238006	1	1.98973	3.99127	0.0457366	0.0852837	95 (1.47)
DorsalAttentionRightVentraldc	INTERVIEW_AGE	-0.0123622	0.0123852	-0.998143	0.318248		0.0260869	0.4599	1	1.98973	3.99127	0.0457366	0.0852837	95 (1.47)
DorsalAttentionRightVentraldc	SEXFemale	0.114798	0.0248807	4.61392	4.02895e-06	***	0.0260869	2.26213e-05	0.00986287	1.98973	3.99127	0.0457366	0.0852837	95 (1.47)
DorsalAttentionRightVentraldc	RACE_ETHNICITYBlack	-0.425461	0.036175	-11.7612	1.31384e-31	***	0.0260869	6.30644e-30	3.21629e-28	1.98973	3.99127	0.0457366	0.0852837	95 (1.47)
DorsalAttentionRightVentraldc	RACE_ETHNICITYHispanic	-0.13306	0.0324515	-4.10027	4.17817e-05	***	0.0260869	0.000194083	0.102282	1.98973	3.99127	0.0457366	0.0852837	95 (1.47)
DorsalAttentionRightVentraldc	RACE_ETHNICITYAsian	0.14984	0.0857928	1.74654	0.0807657		0.0260869	0.157041	1	1.98973	3.99127	0.0457366	0.0852837	95 (1.47)
DorsalAttentionRightVentraldc	RACE_ETHNICITYOther	-0.116826	0.041991	-2.78217	0.00541567	**	0.0260869	0.0152386	1	1.98973	3.99127	0.0457366	0.0852837	95 (1.47)
FrontoParietalLeftCerebellumCortex	(Intercept)	-0.0461963	0.0215509	-2.14359	0.0321039	*	0.0125477	0.0717064	1	2.00846	0.257228	0.612031	0.0222261	120 (1.86)
FrontoParietalLeftCerebellumCortex	anhedonia_ypresent	0.0883001	0.0433145	2.03858	0.0415336	*	0.0125477	0.0896598	1	2.00846	0.257228	0.612031	0.0222261	120 (1.86)
FrontoParietalLeftCerebellumCortex	INTERVIEW_AGE	-0.0142068	0.0125044	-1.13614	0.255939		0.0125477	0.392077	1	2.00846	0.257228	0.612031	0.0222261	120 (1.86)
FrontoParietalLeftCerebellumCortex	SEXFemale	-0.0881829	0.0250491	-3.52041	0.000433922	***	0.0125477	0.00161435	1	2.00846	0.257228	0.612031	0.0222261	120 (1.86)
FrontoParietalLeftCerebellumCortex	RACE_ETHNICITYBlack	0.284308	0.0362201	7.84945	4.87379e-15	***	0.0125477	7.31966e-14	1.1931e-11	2.00846	0.257228	0.612031	0.0222261	120 (1.86)
FrontoParietalLeftCerebellumCortex	RACE_ETHNICITYHispanic	0.126233	0.0325783	3.87477	0.000107805	***	0.0125477	0.000465443	0.263906	2.00846	0.257228	0.612031	0.0222261	120 (1.86)
FrontoParietalLeftCerebellumCortex	RACE_ETHNICITYAsian	-0.0475718	0.0868018	-0.54805	0.583677		0.0125477	0.710159	1	2.00846	0.257228	0.612031	0.0222261	120 (1.86)
FrontoParietalLeftCerebellumCortex	RACE_ETHNICITYOther	0.101582	0.0422763	2.40281	0.0162982	*	0.0125477	0.0403417	1	2.00846	0.257228	0.612031	0.0222261	120 (1.86)
FrontoParietalLeftThalamusProper	(Intercept)	-0.0449572	0.0218645	-2.05617	0.0398067	*	0.00128938	0.0866965	1	1.92101	0.57383	0.448741	0.100927	126 (1.95)
FrontoParietalLeftThalamusProper	anhedonia_ypresent	0.0429762	0.0437416	0.982502	0.32589		0.00128938	0.468181	1	1.92101	0.57383	0.448741	0.100927	126 (1.95)
FrontoParietalLeftThalamusProper	INTERVIEW_AGE	-0.0289455	0.0125735	-2.30209	0.0213622	*	0.00128938	0.0506731	1	1.92101	0.57383	0.448741	0.100927	126 (1.95)
FrontoParietalLeftThalamusProper	SEXFemale	0.0465419	0.0252708	1.84173	0.065562		0.00128938	0.131648	1	1.92101	0.57383	0.448741	0.100927	126 (1.95)
FrontoParietalLeftThalamusProper	RACE_ETHNICITYBlack	0.00653128	0.0367005	0.177962	0.858759		0.00128938	0.916808	1	1.92101	0.57383	0.448741	0.100927	126 (1.95)
FrontoParietalLeftThalamusProper	RACE_ETHNICITYHispanic	0.0716672	0.0330698	2.16715	0.0302608	*	0.00128938	0.0684643	1	1.92101	0.57383	0.448741	0.100927	126 (1.95)
FrontoParietalLeftThalamusProper	RACE_ETHNICITYAsian	0.047163	0.0878453	0.536888	0.591364		0.00128938	0.717018	1	1.92101	0.57383	0.448741	0.100927	126 (1.95)
FrontoParietalLeftThalamusProper	RACE_ETHNICITYOther	0.0105811	0.042631	0.248202	0.803986		0.00128938	0.877577	1	1.92101	0.57383	0.448741	0.100927	126 (1.95)
FrontoParietalLeftCaudate	(Intercept)	0.152173	0.02143	7.10094	1.37475e-12	***	0.0333064	1.62579e-11	3.36539e-09	2.01395	3.55592	0.0593334	0.0959523	119 (1.84)
FrontoParietalLeftCaudate	anhedonia_ypresent	-0.0591249	0.043113	-1.37139	0.170301		0.0333064	0.284184	1	2.01395	3.55592	0.0593334	0.0959523	119 (1.84)
FrontoParietalLeftCaudate	INTERVIEW_AGE	-0.0137874	0.0123625	-1.11526	0.264781		0.0333064	0.402231	1	2.01395	3.55592	0.0593334	0.0959523	119 (1.84)
FrontoParietalLeftCaudate	SEXFemale	-0.0791412	0.0248465	-3.1852	0.00145354	**	0.0333064	0.00478906	1	2.01395	3.55592	0.0593334	0.0959523	119 (1.84)
FrontoParietalLeftCaudate	RACE_ETHNICITYBlack	-0.476631	0.0361727	-13.1765	3.91042e-39	***	0.0333064	2.8155e-37	9.57271e-36	2.01395	3.55592	0.0593334	0.0959523	119 (1.84)
FrontoParietalLeftCaudate	RACE_ETHNICITYHispanic	-0.0802209	0.0324152	-2.47479	0.0133573	*	0.0333064	0.0338495	1	2.01395	3.55592	0.0593334	0.0959523	119 (1.84)
FrontoParietalLeftCaudate	RACE_ETHNICITYAsian	0.273705	0.0867175	3.15629	0.00160542	**	0.0333064	0.00521923	1	2.01395	3.55592	0.0593334	0.0959523	119 (1.84)
FrontoParietalLeftCaudate	RACE_ETHNICITYOther	-0.218813	0.0419796	-5.21237	1.92349e-07	***	0.0333064	1.35308e-06	0.00047087	2.01395	3.55592	0.0593334	0.0959523	119 (1.84)
FrontoParietalLeftPutamen	(Intercept)	0.14979	0.0215728	6.94345	4.20748e-12	***	0.0212012	4.74651e-11	1.02999e-08	2.01341	9.37566	0.00219885	0.100758	107 (1.66)
FrontoParietalLeftPutamen	anhedonia_ypresent	-0.0386291	0.0431065	-0.896132	0.370216		0.0212012	0.51513	1	2.01341	9.37566	0.00219885	0.100758	107 (1.66)
FrontoParietalLeftPutamen	INTERVIEW_AGE	-0.0359765	0.0124391	-2.89222	0.00383831	**	0.0212012	0.0111726	1	2.01341	9.37566	0.00219885	0.100758	107 (1.66)
FrontoParietalLeftPutamen	SEXFemale	-0.0954775	0.0249791	-3.8223	0.000133478	***	0.0212012	0.00056532	0.326755	2.01341	9.37566	0.00219885	0.100758	107 (1.66)
FrontoParietalLeftPutamen	RACE_ETHNICITYBlack	-0.354408	0.0363796	-9.74194	2.85975e-22	***	0.0212012	7.9553e-21	7.00066e-19	2.01341	9.37566	0.00219885	0.100758	107 (1.66)
FrontoParietalLeftPutamen	RACE_ETHNICITYHispanic	-0.153427	0.0326008	-4.70622	2.57706e-06	***	0.0212012	1.50564e-05	0.00630865	2.01341	9.37566	0.00219885	0.100758	107 (1.66)
FrontoParietalLeftPutamen	RACE_ETHNICITYAsian	0.207943	0.0863451	2.40828	0.0160563	*	0.0212012	0.0398639	1	2.01341	9.37566	0.00219885	0.100758	107 (1.66)
FrontoParietalLeftPutamen	RACE_ETHNICITYOther	-0.151271	0.0422822	-3.57765	0.000349282	***	0.0212012	0.00132771	0.855043	2.01341	9.37566	0.00219885	0.100758	107 (1.66)
FrontoParietalLeftPallidum	(Intercept)	-0.0319883	0.0216704	-1.47613	0.139959		0.00606245	0.245078	1	1.9888	7.28392e-05	0.99319	0.0595425	120 (1.86)
FrontoParietalLeftPallidum	anhedonia_ypresent	0.0499687	0.0436498	1.14476	0.25235		0.00606245	0.387306	1	1.9888	7.28392e-05	0.99319	0.0595425	120 (1.86)
FrontoParietalLeftPallidum	INTERVIEW_AGE	0.037615	0.0125656	2.99348	0.00276879	**	0.00606245	0.00849373	1	1.9888	7.28392e-05	0.99319	0.0595425	120 (1.86)
FrontoParietalLeftPallidum	SEXFemale	-0.0437775	0.0251636	-1.73972	0.0819576		0.00606245	0.159017	1	1.9888	7.28392e-05	0.99319	0.0595425	120 (1.86)
FrontoParietalLeftPallidum	RACE_ETHNICITYBlack	0.184714	0.0365897	5.04826	4.58314e-07	***	0.00606245	3.05709e-06	0.00112195	1.9888	7.28392e-05	0.99319	0.0595425	120 (1.86)
FrontoParietalLeftPallidum	RACE_ETHNICITYHispanic	0.078233	0.0327926	2.38569	0.0170762	*	0.00606245	0.0419705	1	1.9888	7.28392e-05	0.99319	0.0595425	120 (1.86)
FrontoParietalLeftPallidum	RACE_ETHNICITYAsian	-0.110884	0.086599	-1.28043	0.200442		0.00606245	0.322817	1	1.9888	7.28392e-05	0.99319	0.0595425	120 (1.86)
FrontoParietalLeftPallidum	RACE_ETHNICITYOther	0.0563894	0.0424513	1.32833	0.184116		0.00606245	0.302089	1	1.9888	7.28392e-05	0.99319	0.0595425	120 (1.86)
FrontoParietalBrainStem	(Intercept)	0.0312755	0.021736	1.43888	0.150235		0.00224493	0.258451	1	1.97118	2.59337	0.107312	0.063533	120 (1.86)
FrontoParietalBrainStem	anhedonia_ypresent	0.025185	0.0435384	0.578455	0.562977		0.00224493	0.692895	1	1.97118	2.59337	0.107312	0.063533	120 (1.86)
FrontoParietalBrainStem	INTERVIEW_AGE	0.0279391	0.0125676	2.22311	0.0262436	*	0.00224493	0.0602101	1	1.97118	2.59337	0.107312	0.063533	120 (1.86)
FrontoParietalBrainStem	SEXFemale	-0.0643999	0.0252156	-2.55397	0.0106734	*	0.00224493	0.0277962	1	1.97118	2.59337	0.107312	0.063533	120 (1.86)
FrontoParietalBrainStem	RACE_ETHNICITYBlack	0.0725645	0.03664	1.98047	0.047694	*	0.00224493	0.101174	1	1.97118	2.59337	0.107312	0.063533	120 (1.86)
FrontoParietalBrainStem	RACE_ETHNICITYHispanic	-0.0366594	0.0328237	-1.11686	0.264097		0.00224493	0.401833	1	1.97118	2.59337	0.107312	0.063533	120 (1.86)
FrontoParietalBrainStem	RACE_ETHNICITYAsian	-0.0458978	0.0870404	-0.527316	0.597993		0.00224493	0.723584	1	1.97118	2.59337	0.107312	0.063533	120 (1.86)
FrontoParietalBrainStem	RACE_ETHNICITYOther	-0.0427523	0.0426067	-1.00342	0.315698		0.00224493	0.457224	1	1.97118	2.59337	0.107312	0.063533	120 (1.86)
FrontoParietalLeftHippocampus	(Intercept)	0.0221638	0.0217465	1.01919	0.308152		0.0103468	0.452251	1	1.96984	0.230046	0.63149	0.107835	125 (1.94)
FrontoParietalLeftHippocampus	anhedonia_ypresent	0.0273202	0.0435577	0.627219	0.530538		0.0103468	0.666116	1	1.96984	0.230046	0.63149	0.107835	125 (1.94)
FrontoParietalLeftHippocampus	INTERVIEW_AGE	-0.0564574	0.0125039	-4.51519	6.4408e-06	***	0.0103468	3.50379e-05	0.0157671	1.96984	0.230046	0.63149	0.107835	125 (1.94)
FrontoParietalLeftHippocampus	SEXFemale	0.0791657	0.0251565	3.14693	0.00165763	**	0.0103468	0.00535342	1	1.96984	0.230046	0.63149	0.107835	125 (1.94)
FrontoParietalLeftHippocampus	RACE_ETHNICITYBlack	-0.221481	0.0366748	-6.03905	1.63829e-09	***	0.0103468	1.41715e-08	4.01054e-06	1.96984	0.230046	0.63149	0.107835	125 (1.94)
FrontoParietalLeftHippocampus	RACE_ETHNICITYHispanic	-0.0960193	0.0328474	-2.92319	0.00347694	**	0.0103468	0.0102302	1	1.96984	0.230046	0.63149	0.107835	125 (1.94)
FrontoParietalLeftHippocampus	RACE_ETHNICITYAsian	0.0314082	0.0874717	0.359067	0.719557		0.0103468	0.817769	1	1.96984	0.230046	0.63149	0.107835	125 (1.94)
FrontoParietalLeftHippocampus	RACE_ETHNICITYOther	-0.0880718	0.042455	-2.07448	0.0380754	*	0.0103468	0.083222	1	1.96984	0.230046	0.63149	0.107835	125 (1.94)
FrontoParietalLeftAmygdala	(Intercept)	0.011225	0.0217235	0.516722	0.605368		0.00459092	0.729302	1	2.00438	0.243792	0.621481	0.0946859	107 (1.66)
FrontoParietalLeftAmygdala	anhedonia_ypresent	0.0162302	0.0436021	0.372233	0.709731		0.00459092	0.810946	1	2.00438	0.243792	0.621481	0.0946859	107 (1.66)
FrontoParietalLeftAmygdala	INTERVIEW_AGE	-0.0157374	0.0125426	-1.25471	0.209629		0.00459092	0.335626	1	2.00438	0.243792	0.621481	0.0946859	107 (1.66)
FrontoParietalLeftAmygdala	SEXFemale	0.0278217	0.0251873	1.1046	0.269376		0.00459092	0.407813	1	2.00438	0.243792	0.621481	0.0946859	107 (1.66)
FrontoParietalLeftAmygdala	RACE_ETHNICITYBlack	-0.182469	0.0366497	-4.97875	6.56883e-07	***	0.00459092	4.24288e-06	0.00160805	2.00438	0.243792	0.621481	0.0946859	107 (1.66)
FrontoParietalLeftAmygdala	RACE_ETHNICITYHispanic	0.0256902	0.032861	0.781785	0.43437		0.00459092	0.577273	1	2.00438	0.243792	0.621481	0.0946859	107 (1.66)
FrontoParietalLeftAmygdala	RACE_ETHNICITYAsian	0.121267	0.087361	1.38811	0.165151		0.00459092	0.278246	1	2.00438	0.243792	0.621481	0.0946859	107 (1.66)
FrontoParietalLeftAmygdala	RACE_ETHNICITYOther	-0.0494646	0.0427843	-1.15614	0.247668		0.00459092	0.382276	1	2.00438	0.243792	0.621481	0.0946859	107 (1.66)
FrontoParietalLeftAccumbensArea	(Intercept)	-0.00897345	0.0215936	-0.41556	0.677746		0.0107297	0.785197	1	2.0023	0.039607	0.842251	0.0459664	129 (2)
FrontoParietalLeftAccumbensArea	anhedonia_ypresent	-0.00958039	0.0434915	-0.220282	0.825659		0.0107297	0.892118	1	2.0023	0.039607	0.842251	0.0459664	129 (2)
FrontoParietalLeftAccumbensArea	INTERVIEW_AGE	-0.0185112	0.0125183	-1.47873	0.139263		0.0107297	0.244208	1	2.0023	0.039607	0.842251	0.0459664	129 (2)
FrontoParietalLeftAccumbensArea	SEXFemale	-0.115304	0.0251134	-4.59133	4.48969e-06	***	0.0107297	2.49448e-05	0.0109908	2.0023	0.039607	0.842251	0.0459664	129 (2)
FrontoParietalLeftAccumbensArea	RACE_ETHNICITYBlack	0.252442	0.0364117	6.93299	4.52991e-12	***	0.0107297	5.06357e-11	1.10892e-08	2.0023	0.039607	0.842251	0.0459664	129 (2)
FrontoParietalLeftAccumbensArea	RACE_ETHNICITYHispanic	0.0557102	0.0326855	1.70443	0.0883492		0.0107297	0.169498	1	2.0023	0.039607	0.842251	0.0459664	129 (2)
FrontoParietalLeftAccumbensArea	RACE_ETHNICITYAsian	-0.0381969	0.0872646	-0.437714	0.661609		0.0107297	0.775075	1	2.0023	0.039607	0.842251	0.0459664	129 (2)
FrontoParietalLeftAccumbensArea	RACE_ETHNICITYOther	0.144185	0.0423643	3.40345	0.000669534	***	0.0107297	0.00237195	1	2.0023	0.039607	0.842251	0.0459664	129 (2)
FrontoParietalLeftVentraldc	(Intercept)	0.0874249	0.0216624	4.03578	5.50631e-05	***	0.00694549	0.00024795	0.134795	1.99432	0.10042	0.751327	0.0555154	130 (2.01)
FrontoParietalLeftVentraldc	anhedonia_ypresent	0.00957719	0.0438886	0.218216	0.827268		0.00694549	0.892924	1	1.99432	0.10042	0.751327	0.0555154	130 (2.01)
FrontoParietalLeftVentraldc	INTERVIEW_AGE	0.0152771	0.0125371	1.21855	0.22306		0.00694549	0.351836	1	1.99432	0.10042	0.751327	0.0555154	130 (2.01)
FrontoParietalLeftVentraldc	SEXFemale	-0.0678695	0.0251696	-2.69649	0.00702612	**	0.00694549	0.0191964	1	1.99432	0.10042	0.751327	0.0555154	130 (2.01)
FrontoParietalLeftVentraldc	RACE_ETHNICITYBlack	-0.224189	0.0365986	-6.12564	9.5758e-10	***	0.00694549	8.65002e-09	2.34416e-06	1.99432	0.10042	0.751327	0.0555154	130 (2.01)
FrontoParietalLeftVentraldc	RACE_ETHNICITYHispanic	-0.0457699	0.0327617	-1.39705	0.162447		0.00694549	0.274625	1	1.99432	0.10042	0.751327	0.0555154	130 (2.01)
FrontoParietalLeftVentraldc	RACE_ETHNICITYAsian	0.042591	0.0874566	0.486995	0.626279		0.00694549	0.746412	1	1.99432	0.10042	0.751327	0.0555154	130 (2.01)
FrontoParietalLeftVentraldc	RACE_ETHNICITYOther	-0.110204	0.0425205	-2.59179	0.00956984	**	0.00694549	0.0252991	1	1.99432	0.10042	0.751327	0.0555154	130 (2.01)
FrontoParietalRightCerebellumCortex	(Intercept)	0.0702377	0.0216422	3.24541	0.00117893	**	0.00409574	0.00394265	1	2.02134	0.61792	0.431821	0.0148606	128 (1.98)
FrontoParietalRightCerebellumCortex	anhedonia_ypresent	-0.0382963	0.0438368	-0.87361	0.382364		0.00409574	0.525996	1	2.02134	0.61792	0.431821	0.0148606	128 (1.98)
FrontoParietalRightCerebellumCortex	INTERVIEW_AGE	-0.00778909	0.0125618	-0.620063	0.535239		0.00409574	0.668503	1	2.02134	0.61792	0.431821	0.0148606	128 (1.98)
FrontoParietalRightCerebellumCortex	SEXFemale	-0.119785	0.0251584	-4.76123	1.96709e-06	***	0.00409574	1.1745e-05	0.00481544	2.02134	0.61792	0.431821	0.0148606	128 (1.98)
FrontoParietalRightCerebellumCortex	RACE_ETHNICITYBlack	-0.0478238	0.0363893	-1.31423	0.188817		0.00409574	0.307329	1	2.02134	0.61792	0.431821	0.0148606	128 (1.98)
FrontoParietalRightCerebellumCortex	RACE_ETHNICITYHispanic	-0.00187137	0.0327159	-0.0572008	0.954387		0.00409574	0.976322	1	2.02134	0.61792	0.431821	0.0148606	128 (1.98)
FrontoParietalRightCerebellumCortex	RACE_ETHNICITYAsian	0.205323	0.0874551	2.34775	0.0189177	*	0.00409574	0.0456713	1	2.02134	0.61792	0.431821	0.0148606	128 (1.98)
FrontoParietalRightCerebellumCortex	RACE_ETHNICITYOther	-0.0485871	0.042329	-1.14785	0.251076		0.00409574	0.386153	1	2.02134	0.61792	0.431821	0.0148606	128 (1.98)
FrontoParietalRightThalamusProper	(Intercept)	-0.0631951	0.0217168	-2.90997	0.00362728	**	0.00260717	0.0106215	1	2.00061	6.66668	0.0098232	0.0627699	133 (2.06)
FrontoParietalRightThalamusProper	anhedonia_ypresent	-0.039413	0.0436742	-0.902433	0.366861		0.00260717	0.512308	1	2.00061	6.66668	0.0098232	0.0627699	133 (2.06)
FrontoParietalRightThalamusProper	INTERVIEW_AGE	-0.0153251	0.0125924	-1.21702	0.223643		0.00260717	0.352529	1	2.00061	6.66668	0.0098232	0.0627699	133 (2.06)
FrontoParietalRightThalamusProper	SEXFemale	0.082394	0.0252383	3.26464	0.00110187	**	0.00260717	0.00370012	1	2.00061	6.66668	0.0098232	0.0627699	133 (2.06)
FrontoParietalRightThalamusProper	RACE_ETHNICITYBlack	0.0972258	0.0366748	2.65102	0.00804488	**	0.00260717	0.0215469	1	2.00061	6.66668	0.0098232	0.0627699	133 (2.06)
FrontoParietalRightThalamusProper	RACE_ETHNICITYHispanic	0.0138628	0.0329083	0.421256	0.673583		0.00260717	0.782225	1	2.00061	6.66668	0.0098232	0.0627699	133 (2.06)
FrontoParietalRightThalamusProper	RACE_ETHNICITYAsian	-0.0234268	0.0867575	-0.270027	0.787149		0.00260717	0.865717	1	2.00061	6.66668	0.0098232	0.0627699	133 (2.06)
FrontoParietalRightThalamusProper	RACE_ETHNICITYOther	0.0834115	0.0425808	1.9589	0.0501687		0.00260717	0.1056	1	2.00061	6.66668	0.0098232	0.0627699	133 (2.06)
FrontoParietalRightCaudate	(Intercept)	-0.0482881	0.0216045	-2.2351	0.0254456	*	0.0120008	0.0586276	1	1.99668	0.43953	0.507349	0.0746924	94 (1.46)
FrontoParietalRightCaudate	anhedonia_ypresent	0.0377515	0.0433894	0.870065	0.384298		0.0120008	0.526742	1	1.99668	0.43953	0.507349	0.0746924	94 (1.46)
FrontoParietalRightCaudate	INTERVIEW_AGE	-0.00534971	0.0124846	-0.428506	0.668297		0.0120008	0.778302	1	1.99668	0.43953	0.507349	0.0746924	94 (1.46)
FrontoParietalRightCaudate	SEXFemale	0.187011	0.0250539	7.46434	9.49404e-14	***	0.0120008	1.27002e-12	2.32414e-10	1.99668	0.43953	0.507349	0.0746924	94 (1.46)
FrontoParietalRightCaudate	RACE_ETHNICITYBlack	-0.185853	0.0363571	-5.11188	3.28301e-07	***	0.0120008	2.23245e-06	0.000803681	1.99668	0.43953	0.507349	0.0746924	94 (1.46)
FrontoParietalRightCaudate	RACE_ETHNICITYHispanic	-0.034751	0.0326841	-1.06324	0.287715		0.0120008	0.428161	1	1.99668	0.43953	0.507349	0.0746924	94 (1.46)
FrontoParietalRightCaudate	RACE_ETHNICITYAsian	-0.190331	0.0872885	-2.18048	0.0292584	*	0.0120008	0.0663191	1	1.99668	0.43953	0.507349	0.0746924	94 (1.46)
FrontoParietalRightCaudate	RACE_ETHNICITYOther	-0.057724	0.042331	-1.36363	0.172731		0.0120008	0.286869	1	1.99668	0.43953	0.507349	0.0746924	94 (1.46)
FrontoParietalRightPutamen	(Intercept)	0.0162318	0.0216615	0.749337	0.453682		0.00247338	0.594865	1	2.0188	2.29963	0.129405	0.0342639	124 (1.92)
FrontoParietalRightPutamen	anhedonia_ypresent	-0.0081944	0.0437439	-0.187327	0.85141		0.00247338	0.910552	1	2.0188	2.29963	0.129405	0.0342639	124 (1.92)
FrontoParietalRightPutamen	INTERVIEW_AGE	-0.0169823	0.0125725	-1.35075	0.176823		0.00247338	0.292277	1	2.0188	2.29963	0.129405	0.0342639	124 (1.92)
FrontoParietalRightPutamen	SEXFemale	-0.0895832	0.0251989	-3.55505	0.000380674	***	0.00247338	0.00143148	0.931891	2.0188	2.29963	0.129405	0.0342639	124 (1.92)
FrontoParietalRightPutamen	RACE_ETHNICITYBlack	0.089173	0.0364643	2.44549	0.0144927	*	0.00247338	0.0362021	1	2.0188	2.29963	0.129405	0.0342639	124 (1.92)
FrontoParietalRightPutamen	RACE_ETHNICITYHispanic	0.0164104	0.0328328	0.499818	0.617221		0.00247338	0.73799	1	2.0188	2.29963	0.129405	0.0342639	124 (1.92)
FrontoParietalRightPutamen	RACE_ETHNICITYAsian	0.0928161	0.0872832	1.06339	0.287646		0.00247338	0.428161	1	2.0188	2.29963	0.129405	0.0342639	124 (1.92)
FrontoParietalRightPutamen	RACE_ETHNICITYOther	0.0828052	0.0424625	1.95008	0.0512107		0.00247338	0.10724	1	2.0188	2.29963	0.129405	0.0342639	124 (1.92)
FrontoParietalRightPallidum	(Intercept)	-0.0882279	0.0215871	-4.08707	4.42255e-05	***	0.00859192	0.000205045	0.108264	1.98271	2.14409	0.14312	0.0151159	119 (1.84)
FrontoParietalRightPallidum	anhedonia_ypresent	0.10888	0.0433929	2.50917	0.0121265	*	0.00859192	0.0310844	1	1.98271	2.14409	0.14312	0.0151159	119 (1.84)
FrontoParietalRightPallidum	INTERVIEW_AGE	0.000215069	0.012536	0.0171561	0.986313		0.00859192	0.99314	1	1.98271	2.14409	0.14312	0.0151159	119 (1.84)
FrontoParietalRightPallidum	SEXFemale	-0.0164346	0.02509	-0.655028	0.512473		0.00859192	0.648674	1	1.98271	2.14409	0.14312	0.0151159	119 (1.84)
FrontoParietalRightPallidum	RACE_ETHNICITYBlack	0.205588	0.0363282	5.6592	1.58748e-08	***	0.00859192	1.25766e-07	3.88616e-05	1.98271	2.14409	0.14312	0.0151159	119 (1.84)
FrontoParietalRightPallidum	RACE_ETHNICITYHispanic	0.18621	0.0325556	5.71975	1.11556e-08	***	0.00859192	8.98323e-08	2.7309e-05	1.98271	2.14409	0.14312	0.0151159	119 (1.84)
FrontoParietalRightPallidum	RACE_ETHNICITYAsian	0.161512	0.0875689	1.8444	0.065172		0.00859192	0.131094	1	1.98271	2.14409	0.14312	0.0151159	119 (1.84)
FrontoParietalRightPallidum	RACE_ETHNICITYOther	0.103783	0.0422048	2.45904	0.0139574	*	0.00859192	0.0350705	1	1.98271	2.14409	0.14312	0.0151159	119 (1.84)
FrontoParietalRightHippocampus	(Intercept)	0.0761634	0.0216719	3.51438	0.000443876	***	0.0203603	0.00164638	1	2.05871	0.384786	0.535053	0.0911086	156 (2.42)
FrontoParietalRightHippocampus	anhedonia_ypresent	0.015824	0.0434585	0.364118	0.715782		0.0203603	0.81522	1	2.05871	0.384786	0.535053	0.0911086	156 (2.42)
FrontoParietalRightHippocampus	INTERVIEW_AGE	-0.042988	0.0124807	-3.44435	0.000576163	***	0.0203603	0.00207419	1	2.05871	0.384786	0.535053	0.0911086	156 (2.42)
FrontoParietalRightHippocampus	SEXFemale	0.0460992	0.0250839	1.8378	0.0661392		0.0203603	0.132603	1	2.05871	0.384786	0.535053	0.0911086	156 (2.42)
FrontoParietalRightHippocampus	RACE_ETHNICITYBlack	-0.380063	0.0364287	-10.4331	2.81377e-25	***	0.0203603	9.18414e-24	6.8881e-22	2.05871	0.384786	0.535053	0.0911086	156 (2.42)
FrontoParietalRightHippocampus	RACE_ETHNICITYHispanic	-0.12455	0.032746	-3.80351	0.000144014	***	0.0203603	0.000603675	0.352546	2.05871	0.384786	0.535053	0.0911086	156 (2.42)
FrontoParietalRightHippocampus	RACE_ETHNICITYAsian	0.120342	0.087291	1.37863	0.168057		0.0203603	0.281398	1	2.05871	0.384786	0.535053	0.0911086	156 (2.42)
FrontoParietalRightHippocampus	RACE_ETHNICITYOther	-0.16034	0.0424369	-3.77833	0.000159343	***	0.0203603	0.000662263	0.390073	2.05871	0.384786	0.535053	0.0911086	156 (2.42)
FrontoParietalRightAmygdala	(Intercept)	0.0332696	0.0216078	1.5397	0.123683		0.00382119	0.221814	1	2.00441	0.00172182	0.966901	0.0244408	106 (1.64)
FrontoParietalRightAmygdala	anhedonia_ypresent	-0.0138695	0.0436716	-0.317587	0.750809		0.00382119	0.841181	1	2.00441	0.00172182	0.966901	0.0244408	106 (1.64)
FrontoParietalRightAmygdala	INTERVIEW_AGE	-0.0180393	0.0125453	-1.43793	0.150502		0.00382119	0.258729	1	2.00441	0.00172182	0.966901	0.0244408	106 (1.64)
FrontoParietalRightAmygdala	SEXFemale	0.0436698	0.025136	1.73734	0.0823754		0.00382119	0.159663	1	2.00441	0.00172182	0.966901	0.0244408	106 (1.64)
FrontoParietalRightAmygdala	RACE_ETHNICITYBlack	-0.173942	0.0363831	-4.78085	1.78496e-06	***	0.00382119	1.07098e-05	0.00436959	2.00441	0.00172182	0.966901	0.0244408	106 (1.64)
FrontoParietalRightAmygdala	RACE_ETHNICITYHispanic	-0.074579	0.0327033	-2.28048	0.0226126	*	0.00382119	0.0532265	1	2.00441	0.00172182	0.966901	0.0244408	106 (1.64)
FrontoParietalRightAmygdala	RACE_ETHNICITYAsian	0.00836193	0.0871852	0.09591	0.923595		0.00382119	0.957953	1	2.00441	0.00172182	0.966901	0.0244408	106 (1.64)
FrontoParietalRightAmygdala	RACE_ETHNICITYOther	-0.0963347	0.0423555	-2.27443	0.0229733	*	0.00382119	0.0539718	1	2.00441	0.00172182	0.966901	0.0244408	106 (1.64)
FrontoParietalRightAccumbensArea	(Intercept)	0.11023	0.0215221	5.1217	3.11735e-07	***	0.0127741	2.13164e-06	0.000763128	1.97825	6.68359	0.00973044	0.0259516	114 (1.77)
FrontoParietalRightAccumbensArea	anhedonia_ypresent	-0.0474699	0.0435062	-1.09111	0.275268		0.0127741	0.413409	1	1.97825	6.68359	0.00973044	0.0259516	114 (1.77)
FrontoParietalRightAccumbensArea	INTERVIEW_AGE	0.0245931	0.0124925	1.96864	0.0490384	*	0.0127741	0.103577	1	1.97825	6.68359	0.00973044	0.0259516	114 (1.77)
FrontoParietalRightAccumbensArea	SEXFemale	-0.0344136	0.0250384	-1.37444	0.169355		0.0127741	0.282991	1	1.97825	6.68359	0.00973044	0.0259516	114 (1.77)
FrontoParietalRightAccumbensArea	RACE_ETHNICITYBlack	-0.31639	0.0363546	-8.70289	4.0747e-18	***	0.0127741	7.67297e-17	9.97486e-15	1.97825	6.68359	0.00973044	0.0259516	114 (1.77)
FrontoParietalRightAccumbensArea	RACE_ETHNICITYHispanic	-0.136616	0.0325403	-4.19836	2.72543e-05	***	0.0127741	0.000130309	0.0667184	1.97825	6.68359	0.00973044	0.0259516	114 (1.77)
FrontoParietalRightAccumbensArea	RACE_ETHNICITYAsian	-0.087185	0.0859058	-1.01489	0.310197		0.0127741	0.45308	1	1.97825	6.68359	0.00973044	0.0259516	114 (1.77)
FrontoParietalRightAccumbensArea	RACE_ETHNICITYOther	-0.0865038	0.0421705	-2.05129	0.0402801	*	0.0127741	0.0875716	1	1.97825	6.68359	0.00973044	0.0259516	114 (1.77)
FrontoParietalRightVentraldc	(Intercept)	0.0876299	0.0217346	4.03181	5.59984e-05	***	0.005392	0.000251531	0.137084	1.98512	4.10966	0.042639	0.0826391	123 (1.91)
FrontoParietalRightVentraldc	anhedonia_ypresent	0.001766	0.0437628	0.040354	0.967812		0.005392	0.983068	1	1.98512	4.10966	0.042639	0.0826391	123 (1.91)
FrontoParietalRightVentraldc	INTERVIEW_AGE	0.0229963	0.0125485	1.83259	0.0669107		0.005392	0.13404	1	1.98512	4.10966	0.042639	0.0826391	123 (1.91)
FrontoParietalRightVentraldc	SEXFemale	-0.0801363	0.0251996	-3.18007	0.00147952	**	0.005392	0.00486156	1	1.98512	4.10966	0.042639	0.0826391	123 (1.91)
FrontoParietalRightVentraldc	RACE_ETHNICITYBlack	-0.180723	0.0366407	-4.93229	8.33478e-07	***	0.005392	5.27224e-06	0.00204036	1.98512	4.10966	0.042639	0.0826391	123 (1.91)
FrontoParietalRightVentraldc	RACE_ETHNICITYHispanic	-0.0438768	0.0328889	-1.33409	0.182222		0.005392	0.299583	1	1.98512	4.10966	0.042639	0.0826391	123 (1.91)
FrontoParietalRightVentraldc	RACE_ETHNICITYAsian	-0.0638387	0.0873038	-0.731224	0.464669		0.005392	0.604915	1	1.98512	4.10966	0.042639	0.0826391	123 (1.91)
FrontoParietalRightVentraldc	RACE_ETHNICITYOther	-0.0922941	0.0424457	-2.1744	0.029712	*	0.005392	0.0672848	1	1.98512	4.10966	0.042639	0.0826391	123 (1.91)
RetrosplenialTemporalLeftCerebellumCortex	(Intercept)	-0.0671803	0.021783	-3.08407	0.00205071	**	0.00824231	0.00647761	1	1.97434	1.17345	0.278694	0.137035	115 (1.78)
RetrosplenialTemporalLeftCerebellumCortex	anhedonia_ypresent	0.0659136	0.0435293	1.51423	0.130016		0.00824231	0.23114	1	1.97434	1.17345	0.278694	0.137035	115 (1.78)
RetrosplenialTemporalLeftCerebellumCortex	INTERVIEW_AGE	0.0180952	0.0125048	1.44706	0.147929		0.00824231	0.255561	1	1.97434	1.17345	0.278694	0.137035	115 (1.78)
RetrosplenialTemporalLeftCerebellumCortex	SEXFemale	0.018702	0.0251814	0.742692	0.457696		0.00824231	0.599165	1	1.97434	1.17345	0.278694	0.137035	115 (1.78)
RetrosplenialTemporalLeftCerebellumCortex	RACE_ETHNICITYBlack	0.245997	0.0367085	6.70137	2.24287e-11	***	0.00824231	2.30695e-10	5.49054e-08	1.97434	1.17345	0.278694	0.137035	115 (1.78)
RetrosplenialTemporalLeftCerebellumCortex	RACE_ETHNICITYHispanic	0.0674125	0.0329434	2.04631	0.0407669	*	0.00824231	0.0885513	1	1.97434	1.17345	0.278694	0.137035	115 (1.78)
RetrosplenialTemporalLeftCerebellumCortex	RACE_ETHNICITYAsian	-0.143662	0.0876316	-1.63939	0.101182		0.00824231	0.187853	1	1.97434	1.17345	0.278694	0.137035	115 (1.78)
RetrosplenialTemporalLeftCerebellumCortex	RACE_ETHNICITYOther	0.0272518	0.0426719	0.638635	0.523084		0.00824231	0.658348	1	1.97434	1.17345	0.278694	0.137035	115 (1.78)
RetrosplenialTemporalLeftThalamusProper	(Intercept)	-0.0756529	0.021778	-3.47383	0.000516523	***	0.00449433	0.00188162	1	1.98132	2.27306	0.13164	0.0991316	115 (1.78)
RetrosplenialTemporalLeftThalamusProper	anhedonia_ypresent	-0.0309315	0.0437436	-0.70711	0.479524		0.00449433	0.6182	1	1.98132	2.27306	0.13164	0.0991316	115 (1.78)
RetrosplenialTemporalLeftThalamusProper	INTERVIEW_AGE	-0.0219102	0.0125523	-1.74552	0.0809429		0.00449433	0.15726	1	1.98132	2.27306	0.13164	0.0991316	115 (1.78)
RetrosplenialTemporalLeftThalamusProper	SEXFemale	0.0896354	0.0252071	3.55595	0.000379362	***	0.00449433	0.00142874	0.928678	1.98132	2.27306	0.13164	0.0991316	115 (1.78)
RetrosplenialTemporalLeftThalamusProper	RACE_ETHNICITYBlack	-0.00843626	0.0366445	-0.230219	0.817929		0.00449433	0.886844	1	1.98132	2.27306	0.13164	0.0991316	115 (1.78)
RetrosplenialTemporalLeftThalamusProper	RACE_ETHNICITYHispanic	0.0980883	0.0329302	2.97868	0.00290592	**	0.00449433	0.00884788	1	1.98132	2.27306	0.13164	0.0991316	115 (1.78)
RetrosplenialTemporalLeftThalamusProper	RACE_ETHNICITYAsian	0.128186	0.0870806	1.47204	0.141061		0.00449433	0.246655	1	1.98132	2.27306	0.13164	0.0991316	115 (1.78)
RetrosplenialTemporalLeftThalamusProper	RACE_ETHNICITYOther	0.124897	0.0426446	2.92879	0.00341503	**	0.00449433	0.0100723	1	1.98132	2.27306	0.13164	0.0991316	115 (1.78)
RetrosplenialTemporalLeftCaudate	(Intercept)	-0.0980518	0.0218004	-4.49771	6.99162e-06	***	0.00410503	3.77364e-05	0.0171155	1.98466	1.68311	0.194512	0.107719	114 (1.77)
RetrosplenialTemporalLeftCaudate	anhedonia_ypresent	0.0307592	0.0438419	0.701594	0.482958		0.00410503	0.620295	1	1.98466	1.68311	0.194512	0.107719	114 (1.77)
RetrosplenialTemporalLeftCaudate	INTERVIEW_AGE	0.0122426	0.0125382	0.976428	0.32889		0.00410503	0.470832	1	1.98466	1.68311	0.194512	0.107719	114 (1.77)
RetrosplenialTemporalLeftCaudate	SEXFemale	0.0959405	0.0252174	3.80454	0.000143405	***	0.00410503	0.000602152	0.351055	1.98466	1.68311	0.194512	0.107719	114 (1.77)
RetrosplenialTemporalLeftCaudate	RACE_ETHNICITYBlack	0.0967715	0.0366564	2.63997	0.00831178	**	0.00410503	0.0221745	1	1.98466	1.68311	0.194512	0.107719	114 (1.77)
RetrosplenialTemporalLeftCaudate	RACE_ETHNICITYHispanic	0.108441	0.0329682	3.28928	0.00100994	**	0.00410503	0.00344337	1	1.98466	1.68311	0.194512	0.107719	114 (1.77)
RetrosplenialTemporalLeftCaudate	RACE_ETHNICITYAsian	0.00748441	0.0868149	0.0862111	0.931301		0.00410503	0.961952	1	1.98466	1.68311	0.194512	0.107719	114 (1.77)
RetrosplenialTemporalLeftCaudate	RACE_ETHNICITYOther	0.097584	0.042665	2.28722	0.0222161	*	0.00410503	0.0524951	1	1.98466	1.68311	0.194512	0.107719	114 (1.77)
RetrosplenialTemporalLeftPutamen	(Intercept)	-0.00487574	0.0218785	-0.222856	0.823655		0.00152709	0.891044	1	1.99163	9.70257	0.0018401	0.12134	151 (2.34)
RetrosplenialTemporalLeftPutamen	anhedonia_ypresent	-0.0036311	0.043787	-0.0829265	0.933913		0.00152709	0.964242	1	1.99163	9.70257	0.0018401	0.12134	151 (2.34)
RetrosplenialTemporalLeftPutamen	INTERVIEW_AGE	0.0350891	0.012587	2.78772	0.00532389	**	0.00152709	0.0149976	1	1.99163	9.70257	0.0018401	0.12134	151 (2.34)
RetrosplenialTemporalLeftPutamen	SEXFemale	0.00693061	0.0253301	0.273612	0.784392		0.00152709	0.864951	1	1.99163	9.70257	0.0018401	0.12134	151 (2.34)
RetrosplenialTemporalLeftPutamen	RACE_ETHNICITYBlack	0.0321791	0.036911	0.871804	0.383349		0.00152709	0.526325	1	1.99163	9.70257	0.0018401	0.12134	151 (2.34)
RetrosplenialTemporalLeftPutamen	RACE_ETHNICITYHispanic	0.00703509	0.0330914	0.212596	0.831649		0.00152709	0.894891	1	1.99163	9.70257	0.0018401	0.12134	151 (2.34)
RetrosplenialTemporalLeftPutamen	RACE_ETHNICITYAsian	-0.236444	0.0884659	-2.67271	0.00754352	**	0.00152709	0.0203825	1	1.99163	9.70257	0.0018401	0.12134	151 (2.34)
RetrosplenialTemporalLeftPutamen	RACE_ETHNICITYOther	-0.00223543	0.0429739	-0.0520183	0.958516		0.00152709	0.978094	1	1.99163	9.70257	0.0018401	0.12134	151 (2.34)
RetrosplenialTemporalLeftPallidum	(Intercept)	-0.033957	0.0217486	-1.56134	0.118493		0.00332899	0.214391	1	1.98518	5.03834	0.0247922	0.0779146	117 (1.81)
RetrosplenialTemporalLeftPallidum	anhedonia_ypresent	-0.00143347	0.0437311	-0.0327792	0.973852		0.00332899	0.984928	1	1.98518	5.03834	0.0247922	0.0779146	117 (1.81)
RetrosplenialTemporalLeftPallidum	INTERVIEW_AGE	0.0178519	0.0125594	1.4214	0.155249		0.00332899	0.264755	1	1.98518	5.03834	0.0247922	0.0779146	117 (1.81)
RetrosplenialTemporalLeftPallidum	SEXFemale	0.0109054	0.0252093	0.432594	0.665325		0.00332899	0.775972	1	1.98518	5.03834	0.0247922	0.0779146	117 (1.81)
RetrosplenialTemporalLeftPallidum	RACE_ETHNICITYBlack	0.173809	0.036563	4.75369	2.04153e-06	***	0.00332899	1.21598e-05	0.00499766	1.98518	5.03834	0.0247922	0.0779146	117 (1.81)
RetrosplenialTemporalLeftPallidum	RACE_ETHNICITYHispanic	-0.000651042	0.032881	-0.0198	0.984204		0.00332899	0.992135	1	1.98518	5.03834	0.0247922	0.0779146	117 (1.81)
RetrosplenialTemporalLeftPallidum	RACE_ETHNICITYAsian	-0.0496033	0.0876871	-0.565686	0.571628		0.00332899	0.698973	1	1.98518	5.03834	0.0247922	0.0779146	117 (1.81)
RetrosplenialTemporalLeftPallidum	RACE_ETHNICITYOther	0.0341445	0.0427382	0.798921	0.424366		0.00332899	0.567057	1	1.98518	5.03834	0.0247922	0.0779146	117 (1.81)
RetrosplenialTemporalBrainStem	(Intercept)	0.0309047	0.0216958	1.42446	0.154364		0.0190198	0.2637	1	1.95919	10.4096	0.00125359	0.19059	138 (2.14)
RetrosplenialTemporalBrainStem	anhedonia_ypresent	-0.0703974	0.0432302	-1.62843	0.103483		0.0190198	0.191334	1	1.95919	10.4096	0.00125359	0.19059	138 (2.14)
RetrosplenialTemporalBrainStem	INTERVIEW_AGE	0.00166144	0.0124242	0.133726	0.893624		0.0190198	0.938319	1	1.95919	10.4096	0.00125359	0.19059	138 (2.14)
RetrosplenialTemporalBrainStem	SEXFemale	0.102449	0.0251039	4.08098	4.53988e-05	***	0.0190198	0.000208511	0.111136	1.95919	10.4096	0.00125359	0.19059	138 (2.14)
RetrosplenialTemporalBrainStem	RACE_ETHNICITYBlack	-0.354842	0.0369879	-9.59347	1.19621e-21	***	0.0190198	3.08244e-20	2.92832e-18	1.95919	10.4096	0.00125359	0.19059	138 (2.14)
RetrosplenialTemporalBrainStem	RACE_ETHNICITYHispanic	-0.0883305	0.0330264	-2.67454	0.0075024	**	0.0190198	0.0202938	1	1.95919	10.4096	0.00125359	0.19059	138 (2.14)
RetrosplenialTemporalBrainStem	RACE_ETHNICITYAsian	0.204191	0.086336	2.36507	0.0180567	*	0.0190198	0.0439011	1	1.95919	10.4096	0.00125359	0.19059	138 (2.14)
RetrosplenialTemporalBrainStem	RACE_ETHNICITYOther	-0.0421098	0.0425848	-0.988846	0.322776		0.0190198	0.464684	1	1.95919	10.4096	0.00125359	0.19059	138 (2.14)
RetrosplenialTemporalLeftHippocampus	(Intercept)	0.104122	0.0214661	4.85054	1.26061e-06	***	0.024284	7.71492e-06	0.00308597	1.97307	11.0553	0.00088434	0.0629161	102 (1.58)
RetrosplenialTemporalLeftHippocampus	anhedonia_ypresent	-0.0351765	0.0431748	-0.814746	0.415249		0.024284	0.557349	1	1.97307	11.0553	0.00088434	0.0629161	102 (1.58)
RetrosplenialTemporalLeftHippocampus	INTERVIEW_AGE	0.0180284	0.0124056	1.45325	0.146205		0.024284	0.253657	1	1.97307	11.0553	0.00088434	0.0629161	102 (1.58)
RetrosplenialTemporalLeftHippocampus	SEXFemale	0.0545605	0.024901	2.1911	0.0284811	*	0.024284	0.0648261	1	1.97307	11.0553	0.00088434	0.0629161	102 (1.58)
RetrosplenialTemporalLeftHippocampus	RACE_ETHNICITYBlack	-0.410528	0.0362285	-11.3316	1.75401e-29	***	0.024284	7.40311e-28	4.29381e-26	1.97307	11.0553	0.00088434	0.0629161	102 (1.58)
RetrosplenialTemporalLeftHippocampus	RACE_ETHNICITYHispanic	-0.232459	0.0324286	-7.16831	8.45447e-13	***	0.024284	1.02458e-11	2.06965e-09	1.97307	11.0553	0.00088434	0.0629161	102 (1.58)
RetrosplenialTemporalLeftHippocampus	RACE_ETHNICITYAsian	0.0899921	0.0861044	1.04515	0.295993		0.024284	0.437503	1	1.97307	11.0553	0.00088434	0.0629161	102 (1.58)
RetrosplenialTemporalLeftHippocampus	RACE_ETHNICITYOther	-0.153356	0.0420104	-3.65042	0.000263918	***	0.024284	0.00102227	0.646072	1.97307	11.0553	0.00088434	0.0629161	102 (1.58)
RetrosplenialTemporalLeftAmygdala	(Intercept)	-0.0951042	0.0216175	-4.39941	1.10324e-05	***	0.00886788	5.67381e-05	0.0270073	1.98542	2.23313	0.13508	0.0409134	110 (1.7)
RetrosplenialTemporalLeftAmygdala	anhedonia_ypresent	0.0395775	0.0434988	0.909852	0.362935		0.00886788	0.508857	1	1.98542	2.23313	0.13508	0.0409134	110 (1.7)
RetrosplenialTemporalLeftAmygdala	INTERVIEW_AGE	0.0299609	0.0125229	2.39249	0.0167636	*	0.00886788	0.0412436	1	1.98542	2.23313	0.13508	0.0409134	110 (1.7)
RetrosplenialTemporalLeftAmygdala	SEXFemale	0.0785489	0.0250916	3.13048	0.00175315	**	0.00886788	0.00563217	1	1.98542	2.23313	0.13508	0.0409134	110 (1.7)
RetrosplenialTemporalLeftAmygdala	RACE_ETHNICITYBlack	0.237494	0.036403	6.52402	7.37391e-11	***	0.00886788	7.24953e-10	1.80513e-07	1.98542	2.23313	0.13508	0.0409134	110 (1.7)
RetrosplenialTemporalLeftAmygdala	RACE_ETHNICITYHispanic	0.0475821	0.0326682	1.45653	0.145297		0.00886788	0.252439	1	1.98542	2.23313	0.13508	0.0409134	110 (1.7)
RetrosplenialTemporalLeftAmygdala	RACE_ETHNICITYAsian	-0.0577361	0.0861223	-0.670396	0.50263		0.00886788	0.63976	1	1.98542	2.23313	0.13508	0.0409134	110 (1.7)
RetrosplenialTemporalLeftAmygdala	RACE_ETHNICITYOther	0.0693152	0.0422504	1.64058	0.100934		0.00886788	0.187755	1	1.98542	2.23313	0.13508	0.0409134	110 (1.7)
RetrosplenialTemporalLeftAccumbensArea	(Intercept)	-0.033016	0.0216316	-1.52629	0.126988		0.00785137	0.226911	1	1.98318	4.2022	0.0403715	0.0484294	107 (1.66)
RetrosplenialTemporalLeftAccumbensArea	anhedonia_ypresent	-0.00714097	0.0435373	-0.16402	0.869721		0.00785137	0.923277	1	1.98318	4.2022	0.0403715	0.0484294	107 (1.66)
RetrosplenialTemporalLeftAccumbensArea	INTERVIEW_AGE	0.0429083	0.0125183	3.42765	0.000612692	***	0.00785137	0.0021864	1	1.98318	4.2022	0.0403715	0.0484294	107 (1.66)
RetrosplenialTemporalLeftAccumbensArea	SEXFemale	0.116502	0.0251087	4.63992	3.55559e-06	***	0.00785137	2.00555e-05	0.00870409	1.98318	4.2022	0.0403715	0.0484294	107 (1.66)
RetrosplenialTemporalLeftAccumbensArea	RACE_ETHNICITYBlack	0.05242	0.0363939	1.44035	0.149817		0.00785137	0.258094	1	1.98318	4.2022	0.0403715	0.0484294	107 (1.66)
RetrosplenialTemporalLeftAccumbensArea	RACE_ETHNICITYHispanic	-0.126085	0.0326755	-3.85871	0.00011512	***	0.00785137	0.000493344	0.281813	1.98318	4.2022	0.0403715	0.0484294	107 (1.66)
RetrosplenialTemporalLeftAccumbensArea	RACE_ETHNICITYAsian	-0.146337	0.0880212	-1.66252	0.0964575		0.00785137	0.180802	1	1.98318	4.2022	0.0403715	0.0484294	107 (1.66)
RetrosplenialTemporalLeftAccumbensArea	RACE_ETHNICITYOther	-0.0126403	0.042365	-0.298366	0.765434		0.00785137	0.851719	1	1.98318	4.2022	0.0403715	0.0484294	107 (1.66)
RetrosplenialTemporalLeftVentraldc	(Intercept)	-0.0220902	0.0217639	-1.01499	0.310147		0.00110535	0.45308	1	1.98912	0.00252356	0.959935	0.093954	117 (1.81)
RetrosplenialTemporalLeftVentraldc	anhedonia_ypresent	-0.0212828	0.0438561	-0.485287	0.627489		0.00110535	0.747491	1	1.98912	0.00252356	0.959935	0.093954	117 (1.81)
RetrosplenialTemporalLeftVentraldc	INTERVIEW_AGE	-0.036882	0.0125684	-2.93451	0.00335279	**	0.00110535	0.00996021	1	1.98912	0.00252356	0.959935	0.093954	117 (1.81)
RetrosplenialTemporalLeftVentraldc	SEXFemale	0.0154629	0.0252517	0.612349	0.540329		0.00110535	0.672458	1	1.98912	0.00252356	0.959935	0.093954	117 (1.81)
RetrosplenialTemporalLeftVentraldc	RACE_ETHNICITYBlack	0.00864829	0.0367602	0.235262	0.814013		0.00110535	0.884887	1	1.98912	0.00252356	0.959935	0.093954	117 (1.81)
RetrosplenialTemporalLeftVentraldc	RACE_ETHNICITYHispanic	0.0396448	0.0329944	1.20156	0.229578		0.00110535	0.36003	1	1.98912	0.00252356	0.959935	0.093954	117 (1.81)
RetrosplenialTemporalLeftVentraldc	RACE_ETHNICITYAsian	0.147878	0.0875185	1.68967	0.0911397		0.00110535	0.173514	1	1.98912	0.00252356	0.959935	0.093954	117 (1.81)
RetrosplenialTemporalLeftVentraldc	RACE_ETHNICITYOther	0.0332323	0.0426231	0.779677	0.43561		0.00110535	0.577522	1	1.98912	0.00252356	0.959935	0.093954	117 (1.81)
RetrosplenialTemporalRightCerebellumCortex	(Intercept)	0.184365	0.0213633	8.63001	7.67369e-18	***	0.0451586	1.41242e-16	1.87852e-14	1.99541	0.99681	0.318084	0.135509	134 (2.08)
RetrosplenialTemporalRightCerebellumCortex	anhedonia_ypresent	-0.0723696	0.04284	-1.6893	0.0912114		0.0451586	0.173514	1	1.99541	0.99681	0.318084	0.135509	134 (2.08)
RetrosplenialTemporalRightCerebellumCortex	INTERVIEW_AGE	-0.0543547	0.0122785	-4.42682	9.7244e-06	***	0.0451586	5.08661e-05	0.0238053	1.99541	0.99681	0.318084	0.135509	134 (2.08)
RetrosplenialTemporalRightCerebellumCortex	SEXFemale	-0.0435409	0.0247471	-1.75944	0.0785519		0.0451586	0.153661	1	1.99541	0.99681	0.318084	0.135509	134 (2.08)
RetrosplenialTemporalRightCerebellumCortex	RACE_ETHNICITYBlack	-0.558718	0.0362819	-15.3994	1.47849e-52	***	0.0451586	2.12903e-50	3.61934e-49	1.99541	0.99681	0.318084	0.135509	134 (2.08)
RetrosplenialTemporalRightCerebellumCortex	RACE_ETHNICITYHispanic	-0.246642	0.0323877	-7.61532	3.0165e-14	***	0.0451586	4.2439e-13	7.38439e-11	1.99541	0.99681	0.318084	0.135509	134 (2.08)
RetrosplenialTemporalRightCerebellumCortex	RACE_ETHNICITYAsian	0.0994771	0.0853687	1.16526	0.243956		0.0451586	0.378746	1	1.99541	0.99681	0.318084	0.135509	134 (2.08)
RetrosplenialTemporalRightCerebellumCortex	RACE_ETHNICITYOther	-0.198403	0.0418592	-4.73977	2.1865e-06	***	0.0451586	1.29289e-05	0.00535256	1.99541	0.99681	0.318084	0.135509	134 (2.08)
RetrosplenialTemporalRightThalamusProper	(Intercept)	0.111078	0.0215311	5.15897	2.55838e-07	***	0.0289353	1.76918e-06	0.000626291	1.98825	0.2802	0.59657	0.168259	95 (1.47)
RetrosplenialTemporalRightThalamusProper	anhedonia_ypresent	-0.133219	0.0428781	-3.10692	0.0018988	**	0.0289353	0.00604456	1	1.98825	0.2802	0.59657	0.168259	95 (1.47)
RetrosplenialTemporalRightThalamusProper	INTERVIEW_AGE	-0.0251957	0.0123487	-2.04035	0.0413567	*	0.0289353	0.0894389	1	1.98825	0.2802	0.59657	0.168259	95 (1.47)
RetrosplenialTemporalRightThalamusProper	SEXFemale	0.0757349	0.0248973	3.04189	0.00236055	**	0.0289353	0.00735195	1	1.98825	0.2802	0.59657	0.168259	95 (1.47)
RetrosplenialTemporalRightThalamusProper	RACE_ETHNICITYBlack	-0.442411	0.0363846	-12.1593	1.20841e-33	***	0.0289353	6.43085e-32	2.95819e-30	1.98825	0.2802	0.59657	0.168259	95 (1.47)
RetrosplenialTemporalRightThalamusProper	RACE_ETHNICITYHispanic	-0.215038	0.0327084	-6.5744	5.27372e-11	***	0.0289353	5.26941e-10	1.29101e-07	1.98825	0.2802	0.59657	0.168259	95 (1.47)
RetrosplenialTemporalRightThalamusProper	RACE_ETHNICITYAsian	-0.123949	0.0858682	-1.44348	0.148936		0.0289353	0.256938	1	1.98825	0.2802	0.59657	0.168259	95 (1.47)
RetrosplenialTemporalRightThalamusProper	RACE_ETHNICITYOther	-0.17757	0.0421604	-4.21177	2.56876e-05	***	0.0289353	0.000124275	0.0628832	1.98825	0.2802	0.59657	0.168259	95 (1.47)
RetrosplenialTemporalRightCaudate	(Intercept)	-0.0517366	0.0217513	-2.37856	0.01741	*	0.00745176	0.042577	1	2.03818	0.91563	0.338625	0.117811	112 (1.74)
RetrosplenialTemporalRightCaudate	anhedonia_ypresent	0.0437296	0.0435005	1.00527	0.314807		0.00745176	0.456531	1	2.03818	0.91563	0.338625	0.117811	112 (1.74)
RetrosplenialTemporalRightCaudate	INTERVIEW_AGE	0.0374937	0.0125124	2.99652	0.00274136	**	0.00745176	0.0084307	1	2.03818	0.91563	0.338625	0.117811	112 (1.74)
RetrosplenialTemporalRightCaudate	SEXFemale	0.0224481	0.0251727	0.891765	0.372553		0.00745176	0.516647	1	2.03818	0.91563	0.338625	0.117811	112 (1.74)
RetrosplenialTemporalRightCaudate	RACE_ETHNICITYBlack	0.221714	0.0367098	6.03964	1.63219e-09	***	0.00745176	1.41688e-08	3.9956e-06	2.03818	0.91563	0.338625	0.117811	112 (1.74)
RetrosplenialTemporalRightCaudate	RACE_ETHNICITYHispanic	0.0106973	0.0329045	0.325103	0.745114		0.00745176	0.835948	1	2.03818	0.91563	0.338625	0.117811	112 (1.74)
RetrosplenialTemporalRightCaudate	RACE_ETHNICITYAsian	-0.0838535	0.0863982	-0.970547	0.331811		0.00745176	0.474182	1	2.03818	0.91563	0.338625	0.117811	112 (1.74)
RetrosplenialTemporalRightCaudate	RACE_ETHNICITYOther	0.0140527	0.0426485	0.329501	0.741788		0.00745176	0.83298	1	2.03818	0.91563	0.338625	0.117811	112 (1.74)
RetrosplenialTemporalRightPutamen	(Intercept)	-0.0124206	0.0216333	-0.574142	0.565892		0.0162313	0.693692	1	1.99203	0.210673	0.646241	0.136769	89 (1.38)
RetrosplenialTemporalRightPutamen	anhedonia_ypresent	0.0776321	0.0431617	1.79863	0.0721243		0.0162313	0.142964	1	1.99203	0.210673	0.646241	0.136769	89 (1.38)
RetrosplenialTemporalRightPutamen	INTERVIEW_AGE	-0.0100045	0.0124391	-0.804274	0.421269		0.0162313	0.56415	1	1.99203	0.210673	0.646241	0.136769	89 (1.38)
RetrosplenialTemporalRightPutamen	SEXFemale	-0.142653	0.0250368	-5.69771	1.26864e-08	***	0.0162313	1.01161e-07	3.10563e-05	1.99203	0.210673	0.646241	0.136769	89 (1.38)
RetrosplenialTemporalRightPutamen	RACE_ETHNICITYBlack	0.31424	0.0364869	8.61241	8.91887e-18	***	0.0162313	1.61729e-16	2.18334e-14	1.99203	0.210673	0.646241	0.136769	89 (1.38)
RetrosplenialTemporalRightPutamen	RACE_ETHNICITYHispanic	0.0636955	0.0327914	1.94244	0.0521275		0.0162313	0.108799	1	1.99203	0.210673	0.646241	0.136769	89 (1.38)
RetrosplenialTemporalRightPutamen	RACE_ETHNICITYAsian	0.0719073	0.0866631	0.829734	0.406721		0.0162313	0.549033	1	1.99203	0.210673	0.646241	0.136769	89 (1.38)
RetrosplenialTemporalRightPutamen	RACE_ETHNICITYOther	0.086539	0.042379	2.04202	0.0411904	*	0.0162313	0.0892336	1	1.99203	0.210673	0.646241	0.136769	89 (1.38)
RetrosplenialTemporalRightPallidum	(Intercept)	0.0158628	0.0216764	0.731804	0.464315		0.00280457	0.604915	1	2.00042	2.24317	0.134206	0.0525375	115 (1.78)
RetrosplenialTemporalRightPallidum	anhedonia_ypresent	-0.108035	0.0438095	-2.46601	0.0136891	*	0.00280457	0.0346546	1	2.00042	2.24317	0.134206	0.0525375	115 (1.78)
RetrosplenialTemporalRightPallidum	INTERVIEW_AGE	-0.0047944	0.0125634	-0.381616	0.702759		0.00280457	0.806164	1	2.00042	2.24317	0.134206	0.0525375	115 (1.78)
RetrosplenialTemporalRightPallidum	SEXFemale	0.0456407	0.025193	1.81164	0.0700892		0.00280457	0.139608	1	2.00042	2.24317	0.134206	0.0525375	115 (1.78)
RetrosplenialTemporalRightPallidum	RACE_ETHNICITYBlack	-0.0998787	0.0366257	-2.72701	0.00640876	**	0.00280457	0.0177674	1	2.00042	2.24317	0.134206	0.0525375	115 (1.78)
RetrosplenialTemporalRightPallidum	RACE_ETHNICITYHispanic	0.00161561	0.0327685	0.0493038	0.960679		0.00280457	0.978262	1	2.00042	2.24317	0.134206	0.0525375	115 (1.78)
RetrosplenialTemporalRightPallidum	RACE_ETHNICITYAsian	-0.199746	0.0870173	-2.29547	0.0217385	*	0.00280457	0.0514661	1	2.00042	2.24317	0.134206	0.0525375	115 (1.78)
RetrosplenialTemporalRightPallidum	RACE_ETHNICITYOther	-0.0788916	0.0424708	-1.85755	0.0632793		0.00280457	0.127681	1	2.00042	2.24317	0.134206	0.0525375	115 (1.78)
RetrosplenialTemporalRightHippocampus	(Intercept)	-0.0361956	0.0216149	-1.67457	0.0940678		0.0160004	0.177547	1	1.97098	0.823302	0.364216	0.102369	108 (1.67)
RetrosplenialTemporalRightHippocampus	anhedonia_ypresent	0.00832159	0.043277	0.192287	0.847524		0.0160004	0.907187	1	1.97098	0.823302	0.364216	0.102369	108 (1.67)
RetrosplenialTemporalRightHippocampus	INTERVIEW_AGE	0.0177165	0.0124658	1.42121	0.155306		0.0160004	0.264755	1	1.97098	0.823302	0.364216	0.102369	108 (1.67)
RetrosplenialTemporalRightHippocampus	SEXFemale	-0.10072	0.02505	-4.02076	5.86836e-05	***	0.0160004	0.000262628	0.143657	1.97098	0.823302	0.364216	0.102369	108 (1.67)
RetrosplenialTemporalRightHippocampus	RACE_ETHNICITYBlack	0.331494	0.036447	9.09525	1.24119e-19	***	0.0160004	2.5975e-18	3.03843e-16	1.97098	0.823302	0.364216	0.102369	108 (1.67)
RetrosplenialTemporalRightHippocampus	RACE_ETHNICITYHispanic	0.139351	0.0327511	4.25485	2.12207e-05	***	0.0160004	0.00010441	0.0519482	1.97098	0.823302	0.364216	0.102369	108 (1.67)
RetrosplenialTemporalRightHippocampus	RACE_ETHNICITYAsian	-0.0805529	0.0865764	-0.930426	0.352186		0.0160004	0.496917	1	1.97098	0.823302	0.364216	0.102369	108 (1.67)
RetrosplenialTemporalRightHippocampus	RACE_ETHNICITYOther	0.0524648	0.042378	1.23802	0.215754		0.0160004	0.341855	1	1.97098	0.823302	0.364216	0.102369	108 (1.67)
RetrosplenialTemporalRightAmygdala	(Intercept)	0.0885132	0.0218022	4.05982	4.97023e-05	***	0.0094565	0.000226155	0.121671	1.99647	9.37452	0.00220022	0.162859	118 (1.83)
RetrosplenialTemporalRightAmygdala	anhedonia_ypresent	0.0614128	0.0433732	1.41592	0.156849		0.0094565	0.266867	1	1.99647	9.37452	0.00220022	0.162859	118 (1.83)
RetrosplenialTemporalRightAmygdala	INTERVIEW_AGE	-0.046354	0.0124859	-3.7125	0.000206989	***	0.0094565	0.000833402	0.506709	1.99647	9.37452	0.00220022	0.162859	118 (1.83)
RetrosplenialTemporalRightAmygdala	SEXFemale	-0.17002	0.0251829	-6.7514	1.59455e-11	***	0.0094565	1.66105e-10	3.90347e-08	1.99647	9.37452	0.00220022	0.162859	118 (1.83)
RetrosplenialTemporalRightAmygdala	RACE_ETHNICITYBlack	-0.060177	0.0368129	-1.63467	0.102167		0.0094565	0.189474	1	1.99647	9.37452	0.00220022	0.162859	118 (1.83)
RetrosplenialTemporalRightAmygdala	RACE_ETHNICITYHispanic	-0.00775704	0.0330182	-0.234932	0.814269		0.0094565	0.884887	1	1.99647	9.37452	0.00220022	0.162859	118 (1.83)
RetrosplenialTemporalRightAmygdala	RACE_ETHNICITYAsian	0.118913	0.0879474	1.35209	0.176394		0.0094565	0.291765	1	1.99647	9.37452	0.00220022	0.162859	118 (1.83)
RetrosplenialTemporalRightAmygdala	RACE_ETHNICITYOther	-0.0424989	0.0426495	-0.996468	0.319061		0.0094565	0.460803	1	1.99647	9.37452	0.00220022	0.162859	118 (1.83)
RetrosplenialTemporalRightAccumbensArea	(Intercept)	0.061435	0.0217169	2.8289	0.00468553	**	0.00510407	0.0133997	1	2.01933	1.96694	0.160773	0.085196	102 (1.58)
RetrosplenialTemporalRightAccumbensArea	anhedonia_ypresent	0.00658487	0.0437345	0.150564	0.880324		0.00510407	0.930498	1	2.01933	1.96694	0.160773	0.085196	102 (1.58)
RetrosplenialTemporalRightAccumbensArea	INTERVIEW_AGE	-0.0454541	0.0125382	-3.62526	0.000290934	***	0.00510407	0.00112159	0.712207	2.01933	1.96694	0.160773	0.085196	102 (1.58)
RetrosplenialTemporalRightAccumbensArea	SEXFemale	-0.0281018	0.0251641	-1.11674	0.264147		0.00510407	0.401833	1	2.01933	1.96694	0.160773	0.085196	102 (1.58)
RetrosplenialTemporalRightAccumbensArea	RACE_ETHNICITYBlack	-0.161037	0.0364798	-4.41442	1.02961e-05	***	0.00510407	5.36275e-05	0.0252049	2.01933	1.96694	0.160773	0.085196	102 (1.58)
RetrosplenialTemporalRightAccumbensArea	RACE_ETHNICITYHispanic	-0.0850672	0.0328777	-2.58738	0.0096929	**	0.00510407	0.0255692	1	2.01933	1.96694	0.160773	0.085196	102 (1.58)
RetrosplenialTemporalRightAccumbensArea	RACE_ETHNICITYAsian	0.0942066	0.0873117	1.07897	0.280643		0.00510407	0.420593	1	2.01933	1.96694	0.160773	0.085196	102 (1.58)
RetrosplenialTemporalRightAccumbensArea	RACE_ETHNICITYOther	-0.0652128	0.0425471	-1.53272	0.125394		0.00510407	0.224553	1	2.01933	1.96694	0.160773	0.085196	102 (1.58)
RetrosplenialTemporalRightVentraldc	(Intercept)	0.120212	0.0215589	5.576	2.56319e-08	***	0.0287711	1.96699e-07	6.27469e-05	1.99201	23.7035	1.12379e-06	0.155264	142 (2.2)
RetrosplenialTemporalRightVentraldc	anhedonia_ypresent	-0.100711	0.0431848	-2.33208	0.0197277	*	0.0287711	0.0473465	1	1.99201	23.7035	1.12379e-06	0.155264	142 (2.2)
RetrosplenialTemporalRightVentraldc	INTERVIEW_AGE	-0.0161663	0.0123972	-1.30402	0.192273		0.0287711	0.312155	1	1.99201	23.7035	1.12379e-06	0.155264	142 (2.2)
RetrosplenialTemporalRightVentraldc	SEXFemale	0.0261221	0.02498	1.04572	0.295729		0.0287711	0.437503	1	1.99201	23.7035	1.12379e-06	0.155264	142 (2.2)
RetrosplenialTemporalRightVentraldc	RACE_ETHNICITYBlack	-0.463702	0.0366272	-12.66	2.71518e-36	***	0.0287711	1.7043e-34	6.64676e-33	1.99201	23.7035	1.12379e-06	0.155264	142 (2.2)
RetrosplenialTemporalRightVentraldc	RACE_ETHNICITYHispanic	-0.190867	0.0328274	-5.81427	6.38814e-09	***	0.0287711	5.26538e-08	1.56382e-05	1.99201	23.7035	1.12379e-06	0.155264	142 (2.2)
RetrosplenialTemporalRightVentraldc	RACE_ETHNICITYAsian	0.0770872	0.0861455	0.894848	0.370902		0.0287711	0.515599	1	1.99201	23.7035	1.12379e-06	0.155264	142 (2.2)
RetrosplenialTemporalRightVentraldc	RACE_ETHNICITYOther	-0.124643	0.0422258	-2.95181	0.00317077	**	0.0287711	0.00947748	1	1.99201	23.7035	1.12379e-06	0.155264	142 (2.2)
SensorimotorHandLeftCerebellumCortex	(Intercept)	0.158495	0.0212824	7.44726	1.0805e-13	***	0.0392164	1.43753e-12	2.64506e-10	1.98365	7.56795	0.00594153	0.0471565	141 (2.18)
SensorimotorHandLeftCerebellumCortex	anhedonia_ypresent	-0.0361215	0.0431604	-0.836913	0.402673		0.0392164	0.544911	1	1.98365	7.56795	0.00594153	0.0471565	141 (2.18)
SensorimotorHandLeftCerebellumCortex	INTERVIEW_AGE	-0.0414449	0.0123531	-3.35502	0.000798281	***	0.0392164	0.0027719	1	1.98365	7.56795	0.00594153	0.0471565	141 (2.18)
SensorimotorHandLeftCerebellumCortex	SEXFemale	0.0096408	0.0247736	0.389156	0.697174		0.0392164	0.803144	1	1.98365	7.56795	0.00594153	0.0471565	141 (2.18)
SensorimotorHandLeftCerebellumCortex	RACE_ETHNICITYBlack	-0.546042	0.036064	-15.1409	6.773e-51	***	0.0392164	8.72648e-49	1.65803e-47	1.98365	7.56795	0.00594153	0.0471565	141 (2.18)
SensorimotorHandLeftCerebellumCortex	RACE_ETHNICITYHispanic	-0.244991	0.0323131	-7.5818	3.89952e-14	***	0.0392164	5.42387e-13	9.54601e-11	1.98365	7.56795	0.00594153	0.0471565	141 (2.18)
SensorimotorHandLeftCerebellumCortex	RACE_ETHNICITYAsian	-0.0869766	0.0856976	-1.01493	0.31018		0.0392164	0.45308	1	1.98365	7.56795	0.00594153	0.0471565	141 (2.18)
SensorimotorHandLeftCerebellumCortex	RACE_ETHNICITYOther	-0.208772	0.0417348	-5.00234	5.81722e-07	***	0.0392164	3.82811e-06	0.00142406	1.98365	7.56795	0.00594153	0.0471565	141 (2.18)
SensorimotorHandLeftThalamusProper	(Intercept)	0.00845253	0.0216893	0.389709	0.696765		0.000461387	0.803051	1	1.99071	8.36309	0.00382918	0.0241535	133 (2.06)
SensorimotorHandLeftThalamusProper	anhedonia_ypresent	0.00616199	0.0438462	0.140537	0.888241		0.000461387	0.935634	1	1.99071	8.36309	0.00382918	0.0241535	133 (2.06)
SensorimotorHandLeftThalamusProper	INTERVIEW_AGE	-0.0104454	0.0125921	-0.829522	0.406841		0.000461387	0.549033	1	1.99071	8.36309	0.00382918	0.0241535	133 (2.06)
SensorimotorHandLeftThalamusProper	SEXFemale	-0.0566746	0.0252263	-2.24665	0.024697	*	0.000461387	0.0570899	1	1.99071	8.36309	0.00382918	0.0241535	133 (2.06)
SensorimotorHandLeftThalamusProper	RACE_ETHNICITYBlack	0.0780484	0.0366095	2.13191	0.0330524	*	0.000461387	0.0735567	1	1.99071	8.36309	0.00382918	0.0241535	133 (2.06)
SensorimotorHandLeftThalamusProper	RACE_ETHNICITYHispanic	0.0144097	0.0328163	0.439104	0.660601		0.000461387	0.774869	1	1.99071	8.36309	0.00382918	0.0241535	133 (2.06)
SensorimotorHandLeftThalamusProper	RACE_ETHNICITYAsian	0.0222619	0.086438	0.257547	0.796765		0.000461387	0.872308	1	1.99071	8.36309	0.00382918	0.0241535	133 (2.06)
SensorimotorHandLeftThalamusProper	RACE_ETHNICITYOther	0.0238267	0.0424912	0.560743	0.574993		0.000461387	0.702386	1	1.99071	8.36309	0.00382918	0.0241535	133 (2.06)
SensorimotorHandLeftCaudate	(Intercept)	0.187337	0.0215287	8.70173	4.11591e-18	***	0.030778	7.69141e-17	1.00757e-14	1.95186	0.0753047	0.783764	0.130402	115 (1.78)
SensorimotorHandLeftCaudate	anhedonia_ypresent	0.0276253	0.0427825	0.645714	0.518488		0.030778	0.654062	1	1.95186	0.0753047	0.783764	0.130402	115 (1.78)
SensorimotorHandLeftCaudate	INTERVIEW_AGE	-0.0603013	0.0123635	-4.87737	1.10134e-06	***	0.030778	6.82554e-06	0.00269609	1.95186	0.0753047	0.783764	0.130402	115 (1.78)
SensorimotorHandLeftCaudate	SEXFemale	-0.202596	0.0248972	-8.13729	4.82546e-16	***	0.030778	7.87515e-15	1.18127e-12	1.95186	0.0753047	0.783764	0.130402	115 (1.78)
SensorimotorHandLeftCaudate	RACE_ETHNICITYBlack	-0.358489	0.0362854	-9.87972	7.45401e-23	***	0.030778	2.12179e-21	1.82474e-19	1.95186	0.0753047	0.783764	0.130402	115 (1.78)
SensorimotorHandLeftCaudate	RACE_ETHNICITYHispanic	-0.12836	0.0325595	-3.94233	8.15653e-05	***	0.030778	0.000358477	0.199672	1.95186	0.0753047	0.783764	0.130402	115 (1.78)
SensorimotorHandLeftCaudate	RACE_ETHNICITYAsian	0.186018	0.0860126	2.16268	0.0306029	*	0.030778	0.0689968	1	1.95186	0.0753047	0.783764	0.130402	115 (1.78)
SensorimotorHandLeftCaudate	RACE_ETHNICITYOther	-0.129627	0.0421983	-3.07186	0.00213629	**	0.030778	0.00671327	1	1.95186	0.0753047	0.783764	0.130402	115 (1.78)
SensorimotorHandLeftPutamen	(Intercept)	0.108657	0.0215983	5.03082	5.01829e-07	***	0.017896	3.3292e-06	0.00122848	2.02345	0.283624	0.594336	0.115795	100 (1.55)
SensorimotorHandLeftPutamen	anhedonia_ypresent	-0.0107557	0.0432266	-0.248822	0.803507		0.017896	0.877577	1	2.02345	0.283624	0.594336	0.115795	100 (1.55)
SensorimotorHandLeftPutamen	INTERVIEW_AGE	-0.0186431	0.0124569	-1.4966	0.134547		0.017896	0.237471	1	2.02345	0.283624	0.594336	0.115795	100 (1.55)
SensorimotorHandLeftPutamen	SEXFemale	-0.0088311	0.0250224	-0.352928	0.724154		0.017896	0.820328	1	2.02345	0.283624	0.594336	0.115795	100 (1.55)
SensorimotorHandLeftPutamen	RACE_ETHNICITYBlack	-0.391496	0.0365426	-10.7134	1.48357e-26	***	0.017896	5.26343e-25	3.63177e-23	2.02345	0.283624	0.594336	0.115795	100 (1.55)
SensorimotorHandLeftPutamen	RACE_ETHNICITYHispanic	-0.13234	0.0326925	-4.04801	5.2269e-05	***	0.017896	0.000236515	0.127954	2.02345	0.283624	0.594336	0.115795	100 (1.55)
SensorimotorHandLeftPutamen	RACE_ETHNICITYAsian	-0.163012	0.0862274	-1.89049	0.0587379		0.017896	0.12011	1	2.02345	0.283624	0.594336	0.115795	100 (1.55)
SensorimotorHandLeftPutamen	RACE_ETHNICITYOther	-0.0975807	0.0422943	-2.30718	0.0210766	*	0.017896	0.050239	1	2.02345	0.283624	0.594336	0.115795	100 (1.55)
SensorimotorHandLeftPallidum	(Intercept)	0.229374	0.021241	10.7986	6.00509e-27	***	0.0607017	2.22734e-25	1.47005e-23	2.00294	0.351113	0.553484	0.164867	137 (2.12)
SensorimotorHandLeftPallidum	anhedonia_ypresent	-0.108513	0.0423725	-2.56093	0.0104624	*	0.0607017	0.027354	1	2.00294	0.351113	0.553484	0.164867	137 (2.12)
SensorimotorHandLeftPallidum	INTERVIEW_AGE	-0.0139028	0.0121839	-1.14107	0.253883		0.0607017	0.389415	1	2.00294	0.351113	0.553484	0.164867	137 (2.12)
SensorimotorHandLeftPallidum	SEXFemale	-0.0851683	0.0245572	-3.46815	0.000527549	***	0.0607017	0.00191324	1	2.00294	0.351113	0.553484	0.164867	137 (2.12)
SensorimotorHandLeftPallidum	RACE_ETHNICITYBlack	-0.668549	0.0361405	-18.4986	1.91786e-74	***	0.0607017	1.17373e-71	4.69492e-71	2.00294	0.351113	0.553484	0.164867	137 (2.12)
SensorimotorHandLeftPallidum	RACE_ETHNICITYHispanic	-0.241923	0.0321418	-7.52675	5.92909e-14	***	0.0607017	8.10861e-13	1.45144e-10	2.00294	0.351113	0.553484	0.164867	137 (2.12)
SensorimotorHandLeftPallidum	RACE_ETHNICITYAsian	0.122162	0.0850338	1.43663	0.150873		0.0607017	0.259184	1	2.00294	0.351113	0.553484	0.164867	137 (2.12)
SensorimotorHandLeftPallidum	RACE_ETHNICITYOther	-0.253976	0.0416947	-6.09133	1.18571e-09	***	0.0607017	1.04411e-08	2.90262e-06	2.00294	0.351113	0.553484	0.164867	137 (2.12)
SensorimotorHandBrainStem	(Intercept)	0.119557	0.0213703	5.59454	2.3042e-08	***	0.0318964	1.78241e-07	5.64069e-05	1.94462	0.496709	0.48095	0.0824337	84 (1.3)
SensorimotorHandBrainStem	anhedonia_ypresent	-0.0644975	0.042904	-1.5033	0.132812		0.0318964	0.235121	1	1.94462	0.496709	0.48095	0.0824337	84 (1.3)
SensorimotorHandBrainStem	INTERVIEW_AGE	-0.00979405	0.0123383	-0.793793	0.427346		0.0318964	0.569475	1	1.94462	0.496709	0.48095	0.0824337	84 (1.3)
SensorimotorHandBrainStem	SEXFemale	0.0359269	0.0247857	1.4495	0.147247		0.0318964	0.254742	1	1.94462	0.496709	0.48095	0.0824337	84 (1.3)
SensorimotorHandBrainStem	RACE_ETHNICITYBlack	-0.503161	0.0359708	-13.988	8.18114e-44	***	0.0318964	7.70286e-42	2.00274e-40	1.94462	0.496709	0.48095	0.0824337	84 (1.3)
SensorimotorHandBrainStem	RACE_ETHNICITYHispanic	-0.144917	0.0323427	-4.48066	7.57147e-06	***	0.0318964	4.03812e-05	0.018535	1.94462	0.496709	0.48095	0.0824337	84 (1.3)
SensorimotorHandBrainStem	RACE_ETHNICITYAsian	0.0277085	0.08523	0.325103	0.745114		0.0318964	0.835948	1	1.94462	0.496709	0.48095	0.0824337	84 (1.3)
SensorimotorHandBrainStem	RACE_ETHNICITYOther	-0.2067	0.0419332	-4.92927	8.46284e-07	***	0.0318964	5.33944e-06	0.0020717	1.94462	0.496709	0.48095	0.0824337	84 (1.3)
SensorimotorHandLeftHippocampus	(Intercept)	-0.0788467	0.0216314	-3.64501	0.000269526	***	0.0157306	0.00104234	0.6598	2.02438	1.21567	0.270211	0.106964	115 (1.78)
SensorimotorHandLeftHippocampus	anhedonia_ypresent	0.0367384	0.0434262	0.845996	0.397587		0.0157306	0.539099	1	2.02438	1.21567	0.270211	0.106964	115 (1.78)
SensorimotorHandLeftHippocampus	INTERVIEW_AGE	-0.00340617	0.0124785	-0.272963	0.78489		0.0157306	0.865111	1	2.02438	1.21567	0.270211	0.106964	115 (1.78)
SensorimotorHandLeftHippocampus	SEXFemale	-0.0227051	0.0250658	-0.905822	0.365064		0.0157306	0.511257	1	2.02438	1.21567	0.270211	0.106964	115 (1.78)
SensorimotorHandLeftHippocampus	RACE_ETHNICITYBlack	0.367152	0.0365517	10.0447	1.45395e-23	***	0.0157306	4.28827e-22	3.55927e-20	2.02438	1.21567	0.270211	0.106964	115 (1.78)
SensorimotorHandLeftHippocampus	RACE_ETHNICITYHispanic	0.094484	0.0327205	2.88761	0.00389499	**	0.0157306	0.0112973	1	2.02438	1.21567	0.270211	0.106964	115 (1.78)
SensorimotorHandLeftHippocampus	RACE_ETHNICITYAsian	0.00608184	0.0868455	0.0700306	0.944172		0.0157306	0.97074	1	2.02438	1.21567	0.270211	0.106964	115 (1.78)
SensorimotorHandLeftHippocampus	RACE_ETHNICITYOther	0.0804937	0.0424825	1.89475	0.0581712		0.0157306	0.119266	1	2.02438	1.21567	0.270211	0.106964	115 (1.78)
SensorimotorHandLeftAmygdala	(Intercept)	-0.0210833	0.0217024	-0.971476	0.331348		0.00209737	0.473797	1	2.02226	1.21285	0.270769	0.0834708	95 (1.47)
SensorimotorHandLeftAmygdala	anhedonia_ypresent	0.0664763	0.0437287	1.5202	0.128511		0.00209737	0.228962	1	2.02226	1.21285	0.270769	0.0834708	95 (1.47)
SensorimotorHandLeftAmygdala	INTERVIEW_AGE	-0.0102966	0.0125456	-0.820731	0.41183		0.00209737	0.554152	1	2.02226	1.21285	0.270769	0.0834708	95 (1.47)
SensorimotorHandLeftAmygdala	SEXFemale	-0.0410762	0.0251838	-1.63106	0.102927		0.00209737	0.190557	1	2.02226	1.21285	0.270769	0.0834708	95 (1.47)
SensorimotorHandLeftAmygdala	RACE_ETHNICITYBlack	0.123029	0.0366433	3.35749	0.000791173	***	0.00209737	0.00275504	1	2.02226	1.21285	0.270769	0.0834708	95 (1.47)
SensorimotorHandLeftAmygdala	RACE_ETHNICITYHispanic	0.0727977	0.0328511	2.21599	0.0267274	*	0.00209737	0.0611482	1	2.02226	1.21285	0.270769	0.0834708	95 (1.47)
SensorimotorHandLeftAmygdala	RACE_ETHNICITYAsian	0.0239842	0.0874346	0.27431	0.783856		0.00209737	0.864749	1	2.02226	1.21285	0.270769	0.0834708	95 (1.47)
SensorimotorHandLeftAmygdala	RACE_ETHNICITYOther	-0.00175639	0.0426209	-0.0412096	0.96713		0.00209737	0.983068	1	2.02226	1.21285	0.270769	0.0834708	95 (1.47)
SensorimotorHandLeftAccumbensArea	(Intercept)	0.0407357	0.0217718	1.87103	0.0613872		0.00310154	0.124565	1	2.00004	2.02366	0.154866	0.0678477	115 (1.78)
SensorimotorHandLeftAccumbensArea	anhedonia_ypresent	0.0350782	0.0436446	0.803724	0.421586		0.00310154	0.564267	1	2.00004	2.02366	0.154866	0.0678477	115 (1.78)
SensorimotorHandLeftAccumbensArea	INTERVIEW_AGE	-0.00417587	0.0125463	-0.332835	0.739269		0.00310154	0.831296	1	2.00004	2.02366	0.154866	0.0678477	115 (1.78)
SensorimotorHandLeftAccumbensArea	SEXFemale	0.0145192	0.0251939	0.576299	0.564434		0.00310154	0.693392	1	2.00004	2.02366	0.154866	0.0678477	115 (1.78)
SensorimotorHandLeftAccumbensArea	RACE_ETHNICITYBlack	-0.182858	0.0366163	-4.99391	6.07549e-07	***	0.00310154	3.97669e-06	0.00148728	2.00004	2.02366	0.154866	0.0678477	115 (1.78)
SensorimotorHandLeftAccumbensArea	RACE_ETHNICITYHispanic	-0.0627079	0.0328079	-1.91137	0.0560026		0.00310154	0.115594	1	2.00004	2.02366	0.154866	0.0678477	115 (1.78)
SensorimotorHandLeftAccumbensArea	RACE_ETHNICITYAsian	-0.0673846	0.0864545	-0.779424	0.435759		0.00310154	0.577522	1	2.00004	2.02366	0.154866	0.0678477	115 (1.78)
SensorimotorHandLeftAccumbensArea	RACE_ETHNICITYOther	-0.0694393	0.0425802	-1.63079	0.102985		0.00310154	0.190557	1	2.00004	2.02366	0.154866	0.0678477	115 (1.78)
SensorimotorHandLeftVentraldc	(Intercept)	-0.0413712	0.0217153	-1.90516	0.0568043		0.00492835	0.116756	1	1.97791	0.725839	0.394235	0.0936834	106 (1.64)
SensorimotorHandLeftVentraldc	anhedonia_ypresent	0.0156417	0.0437573	0.357465	0.720756		0.00492835	0.818752	1	1.97791	0.725839	0.394235	0.0936834	106 (1.64)
SensorimotorHandLeftVentraldc	INTERVIEW_AGE	0.0510861	0.0125329	4.07617	4.6344e-05	***	0.00492835	0.000212134	0.11345	1.97791	0.725839	0.394235	0.0936834	106 (1.64)
SensorimotorHandLeftVentraldc	SEXFemale	-0.000846071	0.0251789	-0.0336024	0.973195		0.00492835	0.984862	1	1.97791	0.725839	0.394235	0.0936834	106 (1.64)
SensorimotorHandLeftVentraldc	RACE_ETHNICITYBlack	0.0892726	0.0366099	2.43848	0.0147763	*	0.00492835	0.0368354	1	1.97791	0.725839	0.394235	0.0936834	106 (1.64)
SensorimotorHandLeftVentraldc	RACE_ETHNICITYHispanic	0.135879	0.032916	4.12806	3.70526e-05	***	0.00492835	0.000173432	0.0907048	1.97791	0.725839	0.394235	0.0936834	106 (1.64)
SensorimotorHandLeftVentraldc	RACE_ETHNICITYAsian	-0.0200769	0.0870392	-0.230666	0.817582		0.00492835	0.886844	1	1.97791	0.725839	0.394235	0.0936834	106 (1.64)
SensorimotorHandLeftVentraldc	RACE_ETHNICITYOther	-0.0133901	0.0425523	-0.314675	0.753019		0.00492835	0.8428	1	1.97791	0.725839	0.394235	0.0936834	106 (1.64)
SensorimotorHandRightCerebellumCortex	(Intercept)	0.0645485	0.0217487	2.96792	0.0030095	**	0.00563352	0.00908415	1	2.00394	6.98836	0.00820414	0.0690272	130 (2.01)
SensorimotorHandRightCerebellumCortex	anhedonia_ypresent	0.107528	0.0437326	2.45877	0.013968	*	0.00563352	0.0350705	1	2.00394	6.98836	0.00820414	0.0690272	130 (2.01)
SensorimotorHandRightCerebellumCortex	INTERVIEW_AGE	-0.0278574	0.0125534	-2.21911	0.0265144	*	0.00563352	0.0607745	1	2.00394	6.98836	0.00820414	0.0690272	130 (2.01)
SensorimotorHandRightCerebellumCortex	SEXFemale	-0.0851371	0.0252017	-3.37823	0.000733943	***	0.00563352	0.00257775	1	2.00394	6.98836	0.00820414	0.0690272	130 (2.01)
SensorimotorHandRightCerebellumCortex	RACE_ETHNICITYBlack	-0.129489	0.0366435	-3.53376	0.000412619	***	0.00563352	0.00154212	1	2.00394	6.98836	0.00820414	0.0690272	130 (2.01)
SensorimotorHandRightCerebellumCortex	RACE_ETHNICITYHispanic	0.000324208	0.0328254	0.00987676	0.99212		0.00563352	0.995763	1	2.00394	6.98836	0.00820414	0.0690272	130 (2.01)
SensorimotorHandRightCerebellumCortex	RACE_ETHNICITYAsian	0.0216814	0.0875632	0.247609	0.804445		0.00563352	0.877577	1	2.00394	6.98836	0.00820414	0.0690272	130 (2.01)
SensorimotorHandRightCerebellumCortex	RACE_ETHNICITYOther	-0.125653	0.042471	-2.95855	0.00310235	**	0.00563352	0.00930704	1	2.00394	6.98836	0.00820414	0.0690272	130 (2.01)
SensorimotorHandRightThalamusProper	(Intercept)	0.0835648	0.0216222	3.86476	0.000112312	***	0.0132137	0.000484048	0.274939	2.00415	5.26833	0.0217168	0.065054	125 (1.94)
SensorimotorHandRightThalamusProper	anhedonia_ypresent	-0.0079641	0.0434582	-0.183259	0.854601		0.0132137	0.913166	1	2.00415	5.26833	0.0217168	0.065054	125 (1.94)
SensorimotorHandRightThalamusProper	INTERVIEW_AGE	-0.0720163	0.0125187	-5.7527	9.19427e-09	***	0.0132137	7.4776e-08	2.25076e-05	2.00415	5.26833	0.0217168	0.065054	125 (1.94)
SensorimotorHandRightThalamusProper	SEXFemale	-0.186177	0.0250916	-7.41989	1.32621e-13	***	0.0132137	1.73613e-12	3.24656e-10	2.00415	5.26833	0.0217168	0.065054	125 (1.94)
SensorimotorHandRightThalamusProper	RACE_ETHNICITYBlack	0.0339307	0.036461	0.930603	0.352094		0.0132137	0.496917	1	2.00415	5.26833	0.0217168	0.065054	125 (1.94)
SensorimotorHandRightThalamusProper	RACE_ETHNICITYHispanic	-0.0160478	0.0326964	-0.490813	0.623576		0.0132137	0.743553	1	2.00415	5.26833	0.0217168	0.065054	125 (1.94)
SensorimotorHandRightThalamusProper	RACE_ETHNICITYAsian	0.195969	0.0878451	2.23084	0.0257266	*	0.0132137	0.0591905	1	2.00415	5.26833	0.0217168	0.065054	125 (1.94)
SensorimotorHandRightThalamusProper	RACE_ETHNICITYOther	0.0121078	0.042277	0.286392	0.774587		0.0132137	0.857616	1	2.00415	5.26833	0.0217168	0.065054	125 (1.94)
SensorimotorHandRightCaudate	(Intercept)	0.187874	0.0212128	8.85665	1.05717e-18	***	0.0623508	2.08706e-17	2.58795e-15	2.01348	22.8435	1.75742e-06	0.171914	152 (2.36)
SensorimotorHandRightCaudate	anhedonia_ypresent	-0.0256899	0.0425944	-0.603129	0.546445		0.0623508	0.676972	1	2.01348	22.8435	1.75742e-06	0.171914	152 (2.36)
SensorimotorHandRightCaudate	INTERVIEW_AGE	-0.0208632	0.0121869	-1.71194	0.0869566		0.0623508	0.16735	1	2.01348	22.8435	1.75742e-06	0.171914	152 (2.36)
SensorimotorHandRightCaudate	SEXFemale	0.0262669	0.0245685	1.06913	0.285053		0.0623508	0.425234	1	2.01348	22.8435	1.75742e-06	0.171914	152 (2.36)
SensorimotorHandRightCaudate	RACE_ETHNICITYBlack	-0.699293	0.0361152	-19.3629	3.51609e-81	***	0.0623508	4.37873e-78	8.60739e-78	2.01348	22.8435	1.75742e-06	0.171914	152 (2.36)
SensorimotorHandRightCaudate	RACE_ETHNICITYHispanic	-0.312907	0.0322827	-9.69272	4.6156e-22	***	0.0623508	1.24165e-20	1.1299e-18	2.01348	22.8435	1.75742e-06	0.171914	152 (2.36)
SensorimotorHandRightCaudate	RACE_ETHNICITYAsian	-0.167465	0.0846707	-1.97784	0.0479905	*	0.0623508	0.10162	1	2.01348	22.8435	1.75742e-06	0.171914	152 (2.36)
SensorimotorHandRightCaudate	RACE_ETHNICITYOther	-0.194646	0.0416346	-4.67509	2.99946e-06	***	0.0623508	1.72363e-05	0.00734267	2.01348	22.8435	1.75742e-06	0.171914	152 (2.36)
SensorimotorHandRightPutamen	(Intercept)	0.145276	0.0212791	6.8272	9.46672e-12	***	0.0407891	1.00323e-10	2.31745e-08	1.97872	3.08886	0.0788299	0.0572767	129 (2)
SensorimotorHandRightPutamen	anhedonia_ypresent	-0.111961	0.042959	-2.60622	0.00917613	**	0.0407891	0.0243371	1	1.97872	3.08886	0.0788299	0.0572767	129 (2)
SensorimotorHandRightPutamen	INTERVIEW_AGE	-0.00463675	0.0123382	-0.375803	0.707076		0.0407891	0.80922	1	1.97872	3.08886	0.0788299	0.0572767	129 (2)
SensorimotorHandRightPutamen	SEXFemale	0.0250171	0.0247343	1.01143	0.311848		0.0407891	0.45522	1	1.97872	3.08886	0.0788299	0.0572767	129 (2)
SensorimotorHandRightPutamen	RACE_ETHNICITYBlack	-0.574698	0.0360327	-15.9493	3.55673e-56	***	0.0407891	7.91535e-54	8.70689e-53	1.97872	3.08886	0.0788299	0.0572767	129 (2)
SensorimotorHandRightPutamen	RACE_ETHNICITYHispanic	-0.174839	0.0322395	-5.42313	6.07348e-08	***	0.0407891	4.53289e-07	0.000148679	1.97872	3.08886	0.0788299	0.0572767	129 (2)
SensorimotorHandRightPutamen	RACE_ETHNICITYAsian	-0.0891989	0.0850631	-1.04862	0.294393		0.0407891	0.436508	1	1.97872	3.08886	0.0788299	0.0572767	129 (2)
SensorimotorHandRightPutamen	RACE_ETHNICITYOther	-0.183794	0.041722	-4.40521	1.07426e-05	***	0.0407891	5.54808e-05	0.0262979	1.97872	3.08886	0.0788299	0.0572767	129 (2)
SensorimotorHandRightPallidum	(Intercept)	0.0141383	0.0217716	0.649391	0.516109		5.80991e-05	0.652264	1	1.9792	1.24194	0.265097	0.0817812	118 (1.83)
SensorimotorHandRightPallidum	anhedonia_ypresent	-0.00764025	0.043669	-0.174958	0.861118		5.80991e-05	0.917726	1	1.9792	1.24194	0.265097	0.0817812	118 (1.83)
SensorimotorHandRightPallidum	INTERVIEW_AGE	0.018595	0.0125861	1.47742	0.139612		5.80991e-05	0.244647	1	1.9792	1.24194	0.265097	0.0817812	118 (1.83)
SensorimotorHandRightPallidum	SEXFemale	-0.0109945	0.0252531	-0.435372	0.663307		5.80991e-05	0.775442	1	1.9792	1.24194	0.265097	0.0817812	118 (1.83)
SensorimotorHandRightPallidum	RACE_ETHNICITYBlack	-0.0531697	0.0366207	-1.4519	0.146579		5.80991e-05	0.253765	1	1.9792	1.24194	0.265097	0.0817812	118 (1.83)
SensorimotorHandRightPallidum	RACE_ETHNICITYHispanic	0.0228332	0.0330255	0.691381	0.489352		5.80991e-05	0.626534	1	1.9792	1.24194	0.265097	0.0817812	118 (1.83)
SensorimotorHandRightPallidum	RACE_ETHNICITYAsian	-0.10008	0.0866279	-1.15529	0.248016		5.80991e-05	0.382573	1	1.9792	1.24194	0.265097	0.0817812	118 (1.83)
SensorimotorHandRightPallidum	RACE_ETHNICITYOther	-0.0223418	0.0425284	-0.525338	0.599366		5.80991e-05	0.7238	1	1.9792	1.24194	0.265097	0.0817812	118 (1.83)
SensorimotorHandRightHippocampus	(Intercept)	0.134399	0.021457	6.26366	4.0063e-10	***	0.0311956	3.72906e-09	9.80742e-07	2.03505	0.029953	0.862597	0.143414	90 (1.39)
SensorimotorHandRightHippocampus	anhedonia_ypresent	0.0470762	0.0429741	1.09545	0.273359		0.0311956	0.412567	1	2.03505	0.029953	0.862597	0.143414	90 (1.39)
SensorimotorHandRightHippocampus	INTERVIEW_AGE	-0.0193809	0.012343	-1.57019	0.11642		0.0311956	0.211266	1	2.03505	0.029953	0.862597	0.143414	90 (1.39)
SensorimotorHandRightHippocampus	SEXFemale	-0.0482117	0.0248358	-1.94122	0.0522762		0.0311956	0.108912	1	2.03505	0.029953	0.862597	0.143414	90 (1.39)
SensorimotorHandRightHippocampus	RACE_ETHNICITYBlack	-0.499927	0.0363549	-13.7513	2.0169e-42	***	0.0311956	1.76335e-40	4.93738e-39	2.03505	0.029953	0.862597	0.143414	90 (1.39)
SensorimotorHandRightHippocampus	RACE_ETHNICITYHispanic	-0.112062	0.0325029	-3.44777	0.000568895	***	0.0311956	0.00205406	1	2.03505	0.029953	0.862597	0.143414	90 (1.39)
SensorimotorHandRightHippocampus	RACE_ETHNICITYAsian	0.0924212	0.0860071	1.07458	0.282605		0.0311956	0.422355	1	2.03505	0.029953	0.862597	0.143414	90 (1.39)
SensorimotorHandRightHippocampus	RACE_ETHNICITYOther	-0.157055	0.0421947	-3.72214	0.000199247	***	0.0311956	0.00080488	0.487757	2.03505	0.029953	0.862597	0.143414	90 (1.39)
SensorimotorHandRightAmygdala	(Intercept)	0.11806	0.021802	5.41508	6.35127e-08	***	0.0116177	4.71149e-07	0.000155479	2.03942	0.803827	0.369952	0.155022	112 (1.74)
SensorimotorHandRightAmygdala	anhedonia_ypresent	-0.0308056	0.0433735	-0.710239	0.477582		0.0116177	0.616625	1	2.03942	0.803827	0.369952	0.155022	112 (1.74)
SensorimotorHandRightAmygdala	INTERVIEW_AGE	-0.048506	0.0124771	-3.88761	0.000102272	***	0.0116177	0.000443119	0.250362	2.03942	0.803827	0.369952	0.155022	112 (1.74)
SensorimotorHandRightAmygdala	SEXFemale	-0.130037	0.0251419	-5.17213	2.3855e-07	***	0.0116177	1.65901e-06	0.000583971	2.03942	0.803827	0.369952	0.155022	112 (1.74)
SensorimotorHandRightAmygdala	RACE_ETHNICITYBlack	-0.205693	0.0367685	-5.59427	2.30811e-08	***	0.0116177	1.78241e-07	5.65024e-05	2.03942	0.803827	0.369952	0.155022	112 (1.74)
SensorimotorHandRightAmygdala	RACE_ETHNICITYHispanic	-0.0979822	0.0329248	-2.97594	0.00293199	**	0.0116177	0.00890511	1	2.03942	0.803827	0.369952	0.155022	112 (1.74)
SensorimotorHandRightAmygdala	RACE_ETHNICITYAsian	0.0195378	0.0872181	0.224011	0.822756		0.0116177	0.890803	1	2.03942	0.803827	0.369952	0.155022	112 (1.74)
SensorimotorHandRightAmygdala	RACE_ETHNICITYOther	0.00734536	0.042596	0.172443	0.863095		0.0116177	0.919033	1	2.03942	0.803827	0.369952	0.155022	112 (1.74)
SensorimotorHandRightAccumbensArea	(Intercept)	0.206298	0.0212793	9.69477	4.52495e-22	***	0.0551116	1.23079e-20	1.10771e-18	2.00304	4.35836	0.0368278	0.158987	152 (2.36)
SensorimotorHandRightAccumbensArea	anhedonia_ypresent	-0.0990188	0.0427997	-2.31354	0.0207251	*	0.0551116	0.0494975	1	2.00304	4.35836	0.0368278	0.158987	152 (2.36)
SensorimotorHandRightAccumbensArea	INTERVIEW_AGE	-0.0300383	0.0122356	-2.455	0.0141152	*	0.0551116	0.0353313	1	2.00304	4.35836	0.0368278	0.158987	152 (2.36)
SensorimotorHandRightAccumbensArea	SEXFemale	-0.0980256	0.0246619	-3.97478	7.12322e-05	***	0.0551116	0.000314883	0.174376	2.00304	4.35836	0.0368278	0.158987	152 (2.36)
SensorimotorHandRightAccumbensArea	RACE_ETHNICITYBlack	-0.631665	0.0362031	-17.4478	1.29654e-66	***	0.0551116	4.53419e-64	3.17393e-63	2.00304	4.35836	0.0368278	0.158987	152 (2.36)
SensorimotorHandRightAccumbensArea	RACE_ETHNICITYHispanic	-0.174549	0.0323218	-5.40037	6.894e-08	***	0.0551116	5.06802e-07	0.000168765	2.00304	4.35836	0.0368278	0.158987	152 (2.36)
SensorimotorHandRightAccumbensArea	RACE_ETHNICITYAsian	0.179787	0.0855843	2.1007	0.0357071	*	0.0551116	0.0788908	1	2.00304	4.35836	0.0368278	0.158987	152 (2.36)
SensorimotorHandRightAccumbensArea	RACE_ETHNICITYOther	-0.192894	0.0417901	-4.61578	3.99399e-06	***	0.0551116	2.24765e-05	0.00977728	2.00304	4.35836	0.0368278	0.158987	152 (2.36)
SensorimotorHandRightVentraldc	(Intercept)	0.0618168	0.0217074	2.84774	0.00441725	**	0.0103814	0.0126918	1	2.00738	0.242103	0.622691	0.154298	82 (1.27)
SensorimotorHandRightVentraldc	anhedonia_ypresent	-0.086145	0.0433927	-1.98524	0.0471603	*	0.0103814	0.100303	1	2.00738	0.242103	0.622691	0.154298	82 (1.27)
SensorimotorHandRightVentraldc	INTERVIEW_AGE	0.00811203	0.0124625	0.650916	0.515124		0.0103814	0.651355	1	2.00738	0.242103	0.622691	0.154298	82 (1.27)
SensorimotorHandRightVentraldc	SEXFemale	0.0462697	0.0250968	1.84365	0.0652803		0.0103814	0.131204	1	2.00738	0.242103	0.622691	0.154298	82 (1.27)
SensorimotorHandRightVentraldc	RACE_ETHNICITYBlack	-0.279106	0.0366919	-7.60674	3.21786e-14	***	0.0103814	4.50133e-13	7.87733e-11	2.00738	0.242103	0.622691	0.154298	82 (1.27)
SensorimotorHandRightVentraldc	RACE_ETHNICITYHispanic	-0.110004	0.0328698	-3.34666	0.000822646	***	0.0103814	0.00284842	1	2.00738	0.242103	0.622691	0.154298	82 (1.27)
SensorimotorHandRightVentraldc	RACE_ETHNICITYAsian	0.0247569	0.0872632	0.283704	0.776647		0.0103814	0.859119	1	2.00738	0.242103	0.622691	0.154298	82 (1.27)
SensorimotorHandRightVentraldc	RACE_ETHNICITYOther	-0.0954514	0.0425988	-2.24071	0.0250795	*	0.0103814	0.0579196	1	2.00738	0.242103	0.622691	0.154298	82 (1.27)
SensorimotorMouthLeftCerebellumCortex	(Intercept)	-0.00525086	0.0216716	-0.242292	0.808562		0.0113798	0.880498	1	1.99603	3.94294	0.0470685	0.0985142	116 (1.8)
SensorimotorMouthLeftCerebellumCortex	anhedonia_ypresent	-0.00464903	0.0437202	-0.106336	0.915319		0.0113798	0.953083	1	1.99603	3.94294	0.0470685	0.0985142	116 (1.8)
SensorimotorMouthLeftCerebellumCortex	INTERVIEW_AGE	-0.0116317	0.0124964	-0.930797	0.351994		0.0113798	0.496917	1	1.99603	3.94294	0.0470685	0.0985142	116 (1.8)
SensorimotorMouthLeftCerebellumCortex	SEXFemale	-0.103928	0.0251188	-4.13745	3.55736e-05	***	0.0113798	0.000166828	0.0870843	1.99603	3.94294	0.0470685	0.0985142	116 (1.8)
SensorimotorMouthLeftCerebellumCortex	RACE_ETHNICITYBlack	0.275009	0.03665	7.50365	7.05999e-14	***	0.0113798	9.60159e-13	1.72829e-10	1.99603	3.94294	0.0470685	0.0985142	116 (1.8)
SensorimotorMouthLeftCerebellumCortex	RACE_ETHNICITYHispanic	0.00859733	0.0327663	0.262383	0.793034		0.0113798	0.86978	1	1.99603	3.94294	0.0470685	0.0985142	116 (1.8)
SensorimotorMouthLeftCerebellumCortex	RACE_ETHNICITYAsian	0.0109032	0.0867708	0.125655	0.900009		0.0113798	0.942756	1	1.99603	3.94294	0.0470685	0.0985142	116 (1.8)
SensorimotorMouthLeftCerebellumCortex	RACE_ETHNICITYOther	0.108802	0.0425205	2.55882	0.010526	*	0.0113798	0.0274709	1	1.99603	3.94294	0.0470685	0.0985142	116 (1.8)
SensorimotorMouthLeftThalamusProper	(Intercept)	0.107106	0.0217379	4.92717	8.55509e-07	***	0.0117867	5.38377e-06	0.00209429	2.02202	0.00227815	0.961931	0.142816	118 (1.83)
SensorimotorMouthLeftThalamusProper	anhedonia_ypresent	0.0312681	0.0434042	0.720392	0.47131		0.0117867	0.611106	1	2.02202	0.00227815	0.961931	0.142816	118 (1.83)
SensorimotorMouthLeftThalamusProper	INTERVIEW_AGE	-0.0350469	0.012496	-2.80465	0.00505241	**	0.0117867	0.0142821	1	2.02202	0.00227815	0.961931	0.142816	118 (1.83)
SensorimotorMouthLeftThalamusProper	SEXFemale	-0.153987	0.0251498	-6.12281	9.74515e-10	***	0.0117867	8.77063e-09	2.38561e-06	2.02202	0.00227815	0.961931	0.142816	118 (1.83)
SensorimotorMouthLeftThalamusProper	RACE_ETHNICITYBlack	-0.188616	0.0366695	-5.14369	2.77494e-07	***	0.0117867	1.90816e-06	0.000679306	2.02202	0.00227815	0.961931	0.142816	118 (1.83)
SensorimotorMouthLeftThalamusProper	RACE_ETHNICITYHispanic	0.0147509	0.0329153	0.448147	0.654063		0.0117867	0.769781	1	2.02202	0.00227815	0.961931	0.142816	118 (1.83)
SensorimotorMouthLeftThalamusProper	RACE_ETHNICITYAsian	0.0740181	0.087176	0.849065	0.395877		0.0117867	0.537676	1	2.02202	0.00227815	0.961931	0.142816	118 (1.83)
SensorimotorMouthLeftThalamusProper	RACE_ETHNICITYOther	-0.102971	0.0427677	-2.40767	0.0160831	*	0.0117867	0.0398899	1	2.02202	0.00227815	0.961931	0.142816	118 (1.83)
SensorimotorMouthLeftCaudate	(Intercept)	-0.0621936	0.0218094	-2.85168	0.00436292	**	0.00360946	0.0125504	1	1.96859	2.07955	0.149285	0.0920453	122 (1.89)
SensorimotorMouthLeftCaudate	anhedonia_ypresent	-0.0224179	0.0438687	-0.511024	0.609352		0.00360946	0.73194	1	1.96859	2.07955	0.149285	0.0920453	122 (1.89)
SensorimotorMouthLeftCaudate	INTERVIEW_AGE	0.0150844	0.0125482	1.20212	0.229363		0.00360946	0.359984	1	1.96859	2.07955	0.149285	0.0920453	122 (1.89)
SensorimotorMouthLeftCaudate	SEXFemale	0.0682463	0.0252224	2.70578	0.00683273	**	0.00360946	0.0188127	1	1.96859	2.07955	0.149285	0.0920453	122 (1.89)
SensorimotorMouthLeftCaudate	RACE_ETHNICITYBlack	0.141268	0.0366542	3.85408	0.000117318	***	0.00360946	0.000501212	0.287194	1.96859	2.07955	0.149285	0.0920453	122 (1.89)
SensorimotorMouthLeftCaudate	RACE_ETHNICITYHispanic	-0.00693892	0.0329305	-0.210714	0.833117		0.00360946	0.896077	1	1.96859	2.07955	0.149285	0.0920453	122 (1.89)
SensorimotorMouthLeftCaudate	RACE_ETHNICITYAsian	-0.0142501	0.0867944	-0.164182	0.869593		0.00360946	0.923277	1	1.96859	2.07955	0.149285	0.0920453	122 (1.89)
SensorimotorMouthLeftCaudate	RACE_ETHNICITYOther	0.0991811	0.0426672	2.32453	0.0201287	*	0.00360946	0.0482615	1	1.96859	2.07955	0.149285	0.0920453	122 (1.89)
SensorimotorMouthLeftPutamen	(Intercept)	-0.0283356	0.0217303	-1.30397	0.192291		0.00199022	0.312155	1	2.00238	1.27123	0.259536	0.06481	123 (1.91)
SensorimotorMouthLeftPutamen	anhedonia_ypresent	0.0444525	0.0437425	1.01623	0.309558		0.00199022	0.45308	1	2.00238	1.27123	0.259536	0.06481	123 (1.91)
SensorimotorMouthLeftPutamen	INTERVIEW_AGE	0.0162137	0.0125916	1.28766	0.19791		0.00199022	0.31937	1	2.00238	1.27123	0.259536	0.06481	123 (1.91)
SensorimotorMouthLeftPutamen	SEXFemale	-0.022406	0.0252316	-0.888011	0.374569		0.00199022	0.51834	1	2.00238	1.27123	0.259536	0.06481	123 (1.91)
SensorimotorMouthLeftPutamen	RACE_ETHNICITYBlack	0.117231	0.036677	3.19629	0.00139891	**	0.00199022	0.00462149	1	2.00238	1.27123	0.259536	0.06481	123 (1.91)
SensorimotorMouthLeftPutamen	RACE_ETHNICITYHispanic	0.0783555	0.03288	2.38308	0.017198	*	0.00199022	0.0421429	1	2.00238	1.27123	0.259536	0.06481	123 (1.91)
SensorimotorMouthLeftPutamen	RACE_ETHNICITYAsian	-0.0884683	0.0880219	-1.00507	0.314901		0.00199022	0.456531	1	2.00238	1.27123	0.259536	0.06481	123 (1.91)
SensorimotorMouthLeftPutamen	RACE_ETHNICITYOther	0.0229067	0.0424983	0.539004	0.589903		0.00199022	0.715891	1	2.00238	1.27123	0.259536	0.06481	123 (1.91)
SensorimotorMouthLeftPallidum	(Intercept)	0.182426	0.0215303	8.47301	2.94494e-17	***	0.0273476	5.18649e-16	7.20923e-14	2.00612	3.72182	0.0537059	0.082788	135 (2.09)
SensorimotorMouthLeftPallidum	anhedonia_ypresent	0.000713134	0.0432611	0.0164844	0.986848		0.0273476	0.99314	1	2.00612	3.72182	0.0537059	0.082788	135 (2.09)
SensorimotorMouthLeftPallidum	INTERVIEW_AGE	-0.0366925	0.0124175	-2.95491	0.00313912	**	0.0273476	0.00940584	1	2.00612	3.72182	0.0537059	0.082788	135 (2.09)
SensorimotorMouthLeftPallidum	SEXFemale	-0.219018	0.0249426	-8.7809	2.0608e-18	***	0.0273476	3.97232e-17	5.04484e-15	2.00612	3.72182	0.0537059	0.082788	135 (2.09)
SensorimotorMouthLeftPallidum	RACE_ETHNICITYBlack	-0.332488	0.0362353	-9.17581	5.95967e-20	***	0.0273476	1.30261e-18	1.45893e-16	2.00612	3.72182	0.0537059	0.082788	135 (2.09)
SensorimotorMouthLeftPallidum	RACE_ETHNICITYHispanic	-0.027264	0.0325082	-0.838681	0.40168		0.0273476	0.544169	1	2.00612	3.72182	0.0537059	0.082788	135 (2.09)
SensorimotorMouthLeftPallidum	RACE_ETHNICITYAsian	-0.0870941	0.0866432	-1.0052	0.314837		0.0273476	0.456531	1	2.00612	3.72182	0.0537059	0.082788	135 (2.09)
SensorimotorMouthLeftPallidum	RACE_ETHNICITYOther	-0.154677	0.042253	-3.66072	0.000253564	***	0.0273476	0.000988414	0.620724	2.00612	3.72182	0.0537059	0.082788	135 (2.09)
SensorimotorMouthBrainStem	(Intercept)	0.148142	0.0215591	6.87144	6.96547e-12	***	0.0243608	7.61227e-11	1.70515e-08	1.98218	7.87502	0.00501224	0.0673945	137 (2.12)
SensorimotorMouthBrainStem	anhedonia_ypresent	0.00402012	0.0434892	0.0924395	0.926352		0.0243608	0.958457	1	1.98218	7.87502	0.00501224	0.0673945	137 (2.12)
SensorimotorMouthBrainStem	INTERVIEW_AGE	-0.0864829	0.0124404	-6.95179	3.96962e-12	***	0.0243608	4.54095e-11	9.71762e-09	1.98218	7.87502	0.00501224	0.0673945	137 (2.12)
SensorimotorMouthBrainStem	SEXFemale	-0.269522	0.0249726	-10.7927	6.39594e-27	***	0.0243608	2.3369e-25	1.56573e-23	1.98218	7.87502	0.00501224	0.0673945	137 (2.12)
SensorimotorMouthBrainStem	RACE_ETHNICITYBlack	-0.0459305	0.0362716	-1.2663	0.205454		0.0243608	0.329804	1	1.98218	7.87502	0.00501224	0.0673945	137 (2.12)
SensorimotorMouthBrainStem	RACE_ETHNICITYHispanic	-0.0350969	0.0325347	-1.07875	0.280739		0.0243608	0.420593	1	1.98218	7.87502	0.00501224	0.0673945	137 (2.12)
SensorimotorMouthBrainStem	RACE_ETHNICITYAsian	0.00441847	0.0867333	0.0509432	0.959372		0.0243608	0.978166	1	1.98218	7.87502	0.00501224	0.0673945	137 (2.12)
SensorimotorMouthBrainStem	RACE_ETHNICITYOther	-0.0272807	0.0420879	-0.648185	0.516889		0.0243608	0.652576	1	1.98218	7.87502	0.00501224	0.0673945	137 (2.12)
SensorimotorMouthLeftHippocampus	(Intercept)	0.0953915	0.0216154	4.41313	1.03581e-05	***	0.0272117	5.38355e-05	0.0253565	1.97557	3.10338	0.0781297	0.215152	125 (1.94)
SensorimotorMouthLeftHippocampus	anhedonia_ypresent	-0.0595398	0.0430241	-1.38387	0.166447		0.0272117	0.279658	1	1.97557	3.10338	0.0781297	0.215152	125 (1.94)
SensorimotorMouthLeftHippocampus	INTERVIEW_AGE	0.0195943	0.0123573	1.58564	0.11287		0.0272117	0.205907	1	1.97557	3.10338	0.0781297	0.215152	125 (1.94)
SensorimotorMouthLeftHippocampus	SEXFemale	0.0534228	0.0249878	2.13795	0.0325587	*	0.0272117	0.0725239	1	1.97557	3.10338	0.0781297	0.215152	125 (1.94)
SensorimotorMouthLeftHippocampus	RACE_ETHNICITYBlack	-0.459375	0.0368423	-12.4687	2.86814e-35	***	0.0272117	1.67172e-33	7.02121e-32	1.97557	3.10338	0.0781297	0.215152	125 (1.94)
SensorimotorMouthLeftHippocampus	RACE_ETHNICITYHispanic	-0.170035	0.0329047	-5.1675	2.44517e-07	***	0.0272117	1.69568e-06	0.000598577	1.97557	3.10338	0.0781297	0.215152	125 (1.94)
SensorimotorMouthLeftHippocampus	RACE_ETHNICITYAsian	0.0249804	0.0857546	0.291301	0.770831		0.0272117	0.856168	1	1.97557	3.10338	0.0781297	0.215152	125 (1.94)
SensorimotorMouthLeftHippocampus	RACE_ETHNICITYOther	-0.0874079	0.0425407	-2.05469	0.0399503	*	0.0272117	0.0869317	1	1.97557	3.10338	0.0781297	0.215152	125 (1.94)
SensorimotorMouthLeftAmygdala	(Intercept)	0.125803	0.0215508	5.83754	5.55992e-09	***	0.021268	4.61379e-08	1.36107e-05	1.96098	3.55712	0.0592906	0.095378	108 (1.67)
SensorimotorMouthLeftAmygdala	anhedonia_ypresent	-0.0933388	0.043174	-2.16192	0.0306616	*	0.021268	0.0690521	1	1.96098	3.55712	0.0592906	0.095378	108 (1.67)
SensorimotorMouthLeftAmygdala	INTERVIEW_AGE	-0.00640272	0.0124227	-0.515404	0.606288		0.021268	0.729692	1	1.96098	3.55712	0.0592906	0.095378	108 (1.67)
SensorimotorMouthLeftAmygdala	SEXFemale	-0.0263329	0.0249783	-1.05423	0.291817		0.021268	0.433213	1	1.96098	3.55712	0.0592906	0.095378	108 (1.67)
SensorimotorMouthLeftAmygdala	RACE_ETHNICITYBlack	-0.411087	0.0364453	-11.2796	3.13931e-29	***	0.021268	1.30255e-27	7.68502e-26	1.96098	3.55712	0.0592906	0.095378	108 (1.67)
SensorimotorMouthLeftAmygdala	RACE_ETHNICITYHispanic	-0.13501	0.0325969	-4.14181	3.4906e-05	***	0.021268	0.000164011	0.08545	1.96098	3.55712	0.0592906	0.095378	108 (1.67)
SensorimotorMouthLeftAmygdala	RACE_ETHNICITYAsian	-0.0248854	0.0860289	-0.289268	0.772386		0.021268	0.856791	1	1.96098	3.55712	0.0592906	0.095378	108 (1.67)
SensorimotorMouthLeftAmygdala	RACE_ETHNICITYOther	-0.112002	0.0421623	-2.65645	0.0079166	**	0.021268	0.0212731	1	1.96098	3.55712	0.0592906	0.095378	108 (1.67)
SensorimotorMouthLeftAccumbensArea	(Intercept)	0.0367576	0.0218674	1.68093	0.0928256		0.00358247	0.175608	1	2.03831	7.65758	0.00565341	0.1468	121 (1.87)
SensorimotorMouthLeftAccumbensArea	anhedonia_ypresent	-0.000365143	0.0436281	-0.00836946	0.993322		0.00358247	0.995763	1	2.03831	7.65758	0.00565341	0.1468	121 (1.87)
SensorimotorMouthLeftAccumbensArea	INTERVIEW_AGE	-0.041863	0.0125537	-3.33471	0.000858792	***	0.00358247	0.00296102	1	2.03831	7.65758	0.00565341	0.1468	121 (1.87)
SensorimotorMouthLeftAccumbensArea	SEXFemale	-0.0895905	0.0252592	-3.54685	0.000392693	***	0.00358247	0.00147441	0.961312	2.03831	7.65758	0.00565341	0.1468	121 (1.87)
SensorimotorMouthLeftAccumbensArea	RACE_ETHNICITYBlack	-0.0219943	0.0368129	-0.597461	0.550221		0.00358247	0.680617	1	2.03831	7.65758	0.00565341	0.1468	121 (1.87)
SensorimotorMouthLeftAccumbensArea	RACE_ETHNICITYHispanic	0.0501926	0.0330839	1.51713	0.129284		0.00358247	0.230004	1	2.03831	7.65758	0.00565341	0.1468	121 (1.87)
SensorimotorMouthLeftAccumbensArea	RACE_ETHNICITYAsian	0.107323	0.0866533	1.23853	0.215564		0.00358247	0.341855	1	2.03831	7.65758	0.00565341	0.1468	121 (1.87)
SensorimotorMouthLeftAccumbensArea	RACE_ETHNICITYOther	-0.0326601	0.0429086	-0.761155	0.446593		0.00358247	0.587143	1	2.03831	7.65758	0.00565341	0.1468	121 (1.87)
SensorimotorMouthLeftVentraldc	(Intercept)	0.217409	0.0213426	10.1866	3.49487e-24	***	0.0515109	1.08297e-22	8.55545e-21	2.00792	0.00775833	0.929812	0.150875	121 (1.87)
SensorimotorMouthLeftVentraldc	anhedonia_ypresent	0.00505387	0.0424946	0.11893	0.905335		0.0515109	0.946311	1	2.00792	0.00775833	0.929812	0.150875	121 (1.87)
SensorimotorMouthLeftVentraldc	INTERVIEW_AGE	-0.0390909	0.0122263	-3.19728	0.00139413	**	0.0515109	0.00461193	1	2.00792	0.00775833	0.929812	0.150875	121 (1.87)
SensorimotorMouthLeftVentraldc	SEXFemale	-0.182946	0.0246416	-7.42427	1.28332e-13	***	0.0515109	1.68901e-12	3.14157e-10	2.00792	0.00775833	0.929812	0.150875	121 (1.87)
SensorimotorMouthLeftVentraldc	RACE_ETHNICITYBlack	-0.577002	0.0359729	-16.0399	8.76351e-57	***	0.0515109	2.14531e-54	2.14531e-53	2.00792	0.00775833	0.929812	0.150875	121 (1.87)
SensorimotorMouthLeftVentraldc	RACE_ETHNICITYHispanic	-0.0955419	0.0322691	-2.96078	0.00307998	**	0.0515109	0.00926263	1	2.00792	0.00775833	0.929812	0.150875	121 (1.87)
SensorimotorMouthLeftVentraldc	RACE_ETHNICITYAsian	0.0995647	0.0848205	1.17383	0.240508		0.0515109	0.375008	1	2.00792	0.00775833	0.929812	0.150875	121 (1.87)
SensorimotorMouthLeftVentraldc	RACE_ETHNICITYOther	-0.20356	0.0418298	-4.86638	1.16414e-06	***	0.0515109	7.14242e-06	0.00284983	2.00792	0.00775833	0.929812	0.150875	121 (1.87)
SensorimotorMouthRightCerebellumCortex	(Intercept)	0.0683268	0.0217821	3.13683	0.00171567	**	0.00448027	0.00551901	1	2.0064	0.141938	0.706362	0.123009	112 (1.74)
SensorimotorMouthRightCerebellumCortex	anhedonia_ypresent	0.0497447	0.0433904	1.14644	0.251655		0.00448027	0.386483	1	2.0064	0.141938	0.706362	0.123009	112 (1.74)
SensorimotorMouthRightCerebellumCortex	INTERVIEW_AGE	-0.0460102	0.0125298	-3.67207	0.000242578	***	0.00448027	0.000951651	0.59383	2.0064	0.141938	0.706362	0.123009	112 (1.74)
SensorimotorMouthRightCerebellumCortex	SEXFemale	-0.0779986	0.0252189	-3.09286	0.00199098	**	0.00448027	0.00631337	1	2.0064	0.141938	0.706362	0.123009	112 (1.74)
SensorimotorMouthRightCerebellumCortex	RACE_ETHNICITYBlack	-0.0912951	0.0368137	-2.47992	0.013167	*	0.00448027	0.0334364	1	2.0064	0.141938	0.706362	0.123009	112 (1.74)
SensorimotorMouthRightCerebellumCortex	RACE_ETHNICITYHispanic	-0.0760041	0.0329619	-2.30581	0.0211531	*	0.00448027	0.0503703	1	2.0064	0.141938	0.706362	0.123009	112 (1.74)
SensorimotorMouthRightCerebellumCortex	RACE_ETHNICITYAsian	-0.163907	0.0874429	-1.87444	0.0609154		0.00448027	0.124061	1	2.0064	0.141938	0.706362	0.123009	112 (1.74)
SensorimotorMouthRightCerebellumCortex	RACE_ETHNICITYOther	-0.00746719	0.0426344	-0.175145	0.860972		0.00448027	0.917726	1	2.0064	0.141938	0.706362	0.123009	112 (1.74)
SensorimotorMouthRightThalamusProper	(Intercept)	0.17128	0.0213204	8.0336	1.12007e-15	***	0.0431139	1.75765e-14	2.74193e-12	1.98984	0.758709	0.383733	0.116736	113 (1.75)
SensorimotorMouthRightThalamusProper	anhedonia_ypresent	-0.0474751	0.042815	-1.10884	0.26754		0.0431139	0.405785	1	1.98984	0.758709	0.383733	0.116736	113 (1.75)
SensorimotorMouthRightThalamusProper	INTERVIEW_AGE	-0.0330536	0.012301	-2.68708	0.00722689	**	0.0431139	0.0197009	1	1.98984	0.758709	0.383733	0.116736	113 (1.75)
SensorimotorMouthRightThalamusProper	SEXFemale	-0.0342571	0.0247283	-1.38534	0.165999		0.0431139	0.279097	1	1.98984	0.758709	0.383733	0.116736	113 (1.75)
SensorimotorMouthRightThalamusProper	RACE_ETHNICITYBlack	-0.574313	0.0360665	-15.9237	5.24234e-56	***	0.0431139	1.06944e-53	1.28333e-52	1.98984	0.758709	0.383733	0.116736	113 (1.75)
SensorimotorMouthRightThalamusProper	RACE_ETHNICITYHispanic	-0.213027	0.032331	-6.58896	4.78578e-11	***	0.0431139	4.80147e-10	1.17156e-07	1.98984	0.758709	0.383733	0.116736	113 (1.75)
SensorimotorMouthRightThalamusProper	RACE_ETHNICITYAsian	0.0257094	0.0854201	0.300976	0.763443		0.0431139	0.850664	1	1.98984	0.758709	0.383733	0.116736	113 (1.75)
SensorimotorMouthRightThalamusProper	RACE_ETHNICITYOther	-0.159831	0.0418346	-3.82054	0.000134432	***	0.0431139	0.000568374	0.329088	1.98984	0.758709	0.383733	0.116736	113 (1.75)
SensorimotorMouthRightCaudate	(Intercept)	0.0517797	0.0215476	2.40304	0.0162879	*	0.0190971	0.0403417	1	2.00283	0.517461	0.471927	0.0769408	99 (1.53)
SensorimotorMouthRightCaudate	anhedonia_ypresent	-0.0257845	0.0432997	-0.59549	0.551537		0.0190971	0.681901	1	2.00283	0.517461	0.471927	0.0769408	99 (1.53)
SensorimotorMouthRightCaudate	INTERVIEW_AGE	-0.00441364	0.0124295	-0.355094	0.722531		0.0190971	0.819248	1	2.00283	0.517461	0.471927	0.0769408	99 (1.53)
SensorimotorMouthRightCaudate	SEXFemale	0.104251	0.024973	4.17457	3.02542e-05	***	0.0190971	0.00014409	0.0740623	2.00283	0.517461	0.471927	0.0769408	99 (1.53)
SensorimotorMouthRightCaudate	RACE_ETHNICITYBlack	-0.378232	0.0363033	-10.4187	3.25155e-25	***	0.0190971	1.04734e-23	7.9598e-22	2.00283	0.517461	0.471927	0.0769408	99 (1.53)
SensorimotorMouthRightCaudate	RACE_ETHNICITYHispanic	-0.135002	0.03256	-4.14625	3.42361e-05	***	0.0190971	0.000161484	0.08381	2.00283	0.517461	0.471927	0.0769408	99 (1.53)
SensorimotorMouthRightCaudate	RACE_ETHNICITYAsian	-0.0765602	0.086676	-0.883291	0.377113		0.0190971	0.520977	1	2.00283	0.517461	0.471927	0.0769408	99 (1.53)
SensorimotorMouthRightCaudate	RACE_ETHNICITYOther	-0.10098	0.0421454	-2.39599	0.0166042	*	0.0190971	0.0408924	1	2.00283	0.517461	0.471927	0.0769408	99 (1.53)
SensorimotorMouthRightPutamen	(Intercept)	-0.0251942	0.021644	-1.16403	0.244456		0.00467966	0.378993	1	1.95089	0.799236	0.371322	0.0191122	139 (2.15)
SensorimotorMouthRightPutamen	anhedonia_ypresent	0.0252305	0.0438665	0.575165	0.5652		0.00467966	0.693539	1	1.95089	0.799236	0.371322	0.0191122	139 (2.15)
SensorimotorMouthRightPutamen	INTERVIEW_AGE	0.00448368	0.0125699	0.356699	0.721329		0.00467966	0.819023	1	1.95089	0.799236	0.371322	0.0191122	139 (2.15)
SensorimotorMouthRightPutamen	SEXFemale	-0.0422077	0.0251835	-1.676	0.0937869		0.00467966	0.17729	1	1.95089	0.799236	0.371322	0.0191122	139 (2.15)
SensorimotorMouthRightPutamen	RACE_ETHNICITYBlack	0.203881	0.0363336	5.61135	2.09289e-08	***	0.00467966	1.62648e-07	5.1234e-05	1.95089	0.799236	0.371322	0.0191122	139 (2.15)
SensorimotorMouthRightPutamen	RACE_ETHNICITYHispanic	0.0204215	0.0328194	0.622239	0.533807		0.00467966	0.668289	1	1.95089	0.799236	0.371322	0.0191122	139 (2.15)
SensorimotorMouthRightPutamen	RACE_ETHNICITYAsian	0.000740231	0.0868407	0.00852401	0.993199		0.00467966	0.995763	1	1.95089	0.799236	0.371322	0.0191122	139 (2.15)
SensorimotorMouthRightPutamen	RACE_ETHNICITYOther	0.0633968	0.0424635	1.49297	0.135495		0.00467966	0.238798	1	1.95089	0.799236	0.371322	0.0191122	139 (2.15)
SensorimotorMouthRightPallidum	(Intercept)	0.0490533	0.0216519	2.26554	0.0235134	*	0.00890195	0.0550775	1	2.01007	2.68709e-06	0.998692	0.0532912	130 (2.01)
SensorimotorMouthRightPallidum	anhedonia_ypresent	-0.000521842	0.0436739	-0.0119486	0.990467		0.00890195	0.995017	1	2.01007	2.68709e-06	0.998692	0.0532912	130 (2.01)
SensorimotorMouthRightPallidum	INTERVIEW_AGE	-0.0221474	0.0125306	-1.76746	0.0771988		0.00890195	0.151307	1	2.01007	2.68709e-06	0.998692	0.0532912	130 (2.01)
SensorimotorMouthRightPallidum	SEXFemale	-0.163727	0.0251452	-6.51128	8.02499e-11	***	0.00890195	7.85807e-10	1.96452e-07	2.01007	2.68709e-06	0.998692	0.0532912	130 (2.01)
SensorimotorMouthRightPallidum	RACE_ETHNICITYBlack	0.140523	0.0364917	3.85081	0.000118891	***	0.00890195	0.000507048	0.291045	2.01007	2.68709e-06	0.998692	0.0532912	130 (2.01)
SensorimotorMouthRightPallidum	RACE_ETHNICITYHispanic	0.0149413	0.0327479	0.456251	0.648225		0.00890195	0.765487	1	2.01007	2.68709e-06	0.998692	0.0532912	130 (2.01)
SensorimotorMouthRightPallidum	RACE_ETHNICITYAsian	0.231013	0.0879931	2.62536	0.00867672	**	0.00890195	0.0230626	1	2.01007	2.68709e-06	0.998692	0.0532912	130 (2.01)
SensorimotorMouthRightPallidum	RACE_ETHNICITYOther	0.00402897	0.0424077	0.0950055	0.924313		0.00890195	0.957953	1	2.01007	2.68709e-06	0.998692	0.0532912	130 (2.01)
SensorimotorMouthRightHippocampus	(Intercept)	0.0013653	0.0217025	0.0629098	0.94984		5.68206e-05	0.973749	1	1.97893	3.36825	0.0664643	0.0607597	107 (1.66)
SensorimotorMouthRightHippocampus	anhedonia_ypresent	0.047309	0.0437761	1.08071	0.279869		5.68206e-05	0.419804	1	1.97893	3.36825	0.0664643	0.0607597	107 (1.66)
SensorimotorMouthRightHippocampus	INTERVIEW_AGE	0.00470986	0.0125803	0.374384	0.708131		5.68206e-05	0.809671	1	1.97893	3.36825	0.0664643	0.0607597	107 (1.66)
SensorimotorMouthRightHippocampus	SEXFemale	-0.0030207	0.0252198	-0.119775	0.904665		5.68206e-05	0.946015	1	1.97893	3.36825	0.0664643	0.0607597	107 (1.66)
SensorimotorMouthRightHippocampus	RACE_ETHNICITYBlack	-0.0520632	0.0365989	-1.42253	0.15492		5.68206e-05	0.264467	1	1.97893	3.36825	0.0664643	0.0607597	107 (1.66)
SensorimotorMouthRightHippocampus	RACE_ETHNICITYHispanic	0.0229148	0.0328592	0.697364	0.485601		5.68206e-05	0.623035	1	1.97893	3.36825	0.0664643	0.0607597	107 (1.66)
SensorimotorMouthRightHippocampus	RACE_ETHNICITYAsian	-0.136826	0.0877797	-1.55874	0.119107		5.68206e-05	0.215026	1	1.97893	3.36825	0.0664643	0.0607597	107 (1.66)
SensorimotorMouthRightHippocampus	RACE_ETHNICITYOther	0.0177522	0.0425583	0.417127	0.6766		5.68206e-05	0.784612	1	1.97893	3.36825	0.0664643	0.0607597	107 (1.66)
SensorimotorMouthRightAmygdala	(Intercept)	0.014402	0.0217099	0.663387	0.507107		0.00665057	0.642545	1	1.99793	1.74632	0.18634	0.070683	130 (2.01)
SensorimotorMouthRightAmygdala	anhedonia_ypresent	0.0463341	0.0435134	1.06482	0.286996		0.00665057	0.427612	1	1.99793	1.74632	0.18634	0.070683	130 (2.01)
SensorimotorMouthRightAmygdala	INTERVIEW_AGE	0.0262046	0.0125502	2.08799	0.0368386	*	0.00665057	0.081171	1	1.99793	1.74632	0.18634	0.070683	130 (2.01)
SensorimotorMouthRightAmygdala	SEXFemale	-0.112883	0.0251919	-4.48092	7.56342e-06	***	0.00665057	4.03812e-05	0.0185152	1.99793	1.74632	0.18634	0.070683	130 (2.01)
SensorimotorMouthRightAmygdala	RACE_ETHNICITYBlack	0.134518	0.0365871	3.67665	0.000238281	***	0.00665057	0.000940824	0.583311	1.99793	1.74632	0.18634	0.070683	130 (2.01)
SensorimotorMouthRightAmygdala	RACE_ETHNICITYHispanic	0.0877534	0.0328528	2.67111	0.00757948	**	0.00665057	0.0204571	1	1.99793	1.74632	0.18634	0.070683	130 (2.01)
SensorimotorMouthRightAmygdala	RACE_ETHNICITYAsian	-0.112634	0.0872233	-1.29133	0.196636		0.00665057	0.317943	1	1.99793	1.74632	0.18634	0.070683	130 (2.01)
SensorimotorMouthRightAmygdala	RACE_ETHNICITYOther	-0.0119393	0.0425021	-0.280911	0.778788		0.00665057	0.860479	1	1.99793	1.74632	0.18634	0.070683	130 (2.01)
SensorimotorMouthRightAccumbensArea	(Intercept)	0.102692	0.0216496	4.74338	2.14802e-06	***	0.0121646	1.27321e-05	0.00525835	2.02302	6.175	0.0129568	0.0467288	137 (2.12)
SensorimotorMouthRightAccumbensArea	anhedonia_ypresent	-0.0388877	0.0435599	-0.892743	0.372029		0.0121646	0.516285	1	2.02302	6.175	0.0129568	0.0467288	137 (2.12)
SensorimotorMouthRightAccumbensArea	INTERVIEW_AGE	-0.0589165	0.0125082	-4.71022	2.52743e-06	***	0.0121646	1.48018e-05	0.00618715	2.02302	6.175	0.0129568	0.0467288	137 (2.12)
SensorimotorMouthRightAccumbensArea	SEXFemale	-0.194271	0.0251069	-7.73776	1.17076e-14	***	0.0121646	1.68304e-13	2.86601e-11	2.02302	6.175	0.0129568	0.0467288	137 (2.12)
SensorimotorMouthRightAccumbensArea	RACE_ETHNICITYBlack	-0.0491972	0.0363719	-1.35262	0.176227		0.0121646	0.291685	1	2.02302	6.175	0.0129568	0.0467288	137 (2.12)
SensorimotorMouthRightAccumbensArea	RACE_ETHNICITYHispanic	0.00661262	0.032711	0.202152	0.839804		0.0121646	0.901289	1	2.02302	6.175	0.0129568	0.0467288	137 (2.12)
SensorimotorMouthRightAccumbensArea	RACE_ETHNICITYAsian	0.00502312	0.0875184	0.057395	0.954232		0.0121646	0.976322	1	2.02302	6.175	0.0129568	0.0467288	137 (2.12)
SensorimotorMouthRightAccumbensArea	RACE_ETHNICITYOther	0.0124236	0.0422898	0.293773	0.768941		0.0121646	0.85492	1	2.02302	6.175	0.0129568	0.0467288	137 (2.12)
SensorimotorMouthRightVentraldc	(Intercept)	0.0715001	0.0216077	3.309	0.000941512	***	0.00965831	0.00322804	1	1.99185	0.177867	0.673213	0.0395332	110 (1.7)
SensorimotorMouthRightVentraldc	anhedonia_ypresent	-0.0204487	0.0436146	-0.46885	0.639193		0.00965831	0.758113	1	1.99185	0.177867	0.673213	0.0395332	110 (1.7)
SensorimotorMouthRightVentraldc	INTERVIEW_AGE	-0.0384954	0.0125212	-3.07442	0.0021181	**	0.00965831	0.00666465	1	1.99185	0.177867	0.673213	0.0395332	110 (1.7)
SensorimotorMouthRightVentraldc	SEXFemale	-0.178169	0.0250813	-7.10365	1.34808e-12	***	0.00965831	1.60199e-11	3.3001e-09	1.99185	0.177867	0.673213	0.0395332	110 (1.7)
SensorimotorMouthRightVentraldc	RACE_ETHNICITYBlack	0.111322	0.0362905	3.06753	0.00216749	**	0.00965831	0.00678518	1	1.99185	0.177867	0.673213	0.0395332	110 (1.7)
SensorimotorMouthRightVentraldc	RACE_ETHNICITYHispanic	-0.0147563	0.0326689	-0.451693	0.651505		0.00965831	0.767583	1	1.99185	0.177867	0.673213	0.0395332	110 (1.7)
SensorimotorMouthRightVentraldc	RACE_ETHNICITYAsian	0.0202015	0.0872381	0.231568	0.816881		0.00965831	0.886844	1	1.99185	0.177867	0.673213	0.0395332	110 (1.7)
SensorimotorMouthRightVentraldc	RACE_ETHNICITYOther	0.0179929	0.042252	0.425847	0.670234		0.00965831	0.780187	1	1.99185	0.177867	0.673213	0.0395332	110 (1.7)
SalienceLeftCerebellumCortex	(Intercept)	0.0467067	0.0215974	2.16261	0.0306089	*	0.0180713	0.0689968	1	1.99458	9.45501	0.00210573	0.0895301	128 (1.98)
SalienceLeftCerebellumCortex	anhedonia_ypresent	-0.0520588	0.0432907	-1.20254	0.2292		0.0180713	0.359984	1	1.99458	9.45501	0.00210573	0.0895301	128 (1.98)
SalienceLeftCerebellumCortex	INTERVIEW_AGE	0.0137839	0.0124749	1.10493	0.269232		0.0180713	0.407813	1	1.99458	9.45501	0.00210573	0.0895301	128 (1.98)
SalienceLeftCerebellumCortex	SEXFemale	0.0876967	0.025051	3.50072	0.000467198	***	0.0180713	0.00172244	1	1.99458	9.45501	0.00210573	0.0895301	128 (1.98)
SalienceLeftCerebellumCortex	RACE_ETHNICITYBlack	-0.363131	0.0365248	-9.94202	4.03689e-23	***	0.0180713	1.16262e-21	9.8823e-20	1.99458	9.45501	0.00210573	0.0895301	128 (1.98)
SalienceLeftCerebellumCortex	RACE_ETHNICITYHispanic	-0.124995	0.0327324	-3.81868	0.000135453	***	0.0180713	0.000571706	0.33159	1.99458	9.45501	0.00210573	0.0895301	128 (1.98)
SalienceLeftCerebellumCortex	RACE_ETHNICITYAsian	-0.0227149	0.0864589	-0.262725	0.792771		0.0180713	0.86978	1	1.99458	9.45501	0.00210573	0.0895301	128 (1.98)
SalienceLeftCerebellumCortex	RACE_ETHNICITYOther	-0.0128353	0.0422939	-0.303478	0.761536		0.0180713	0.849312	1	1.99458	9.45501	0.00210573	0.0895301	128 (1.98)
SalienceLeftThalamusProper	(Intercept)	0.132974	0.021369	6.22273	5.19795e-10	***	0.0296939	4.78368e-09	1.27246e-06	1.97324	0.611627	0.434176	0.0499197	111 (1.72)
SalienceLeftThalamusProper	anhedonia_ypresent	-0.0579219	0.0429962	-1.34714	0.177983		0.0296939	0.293798	1	1.97324	0.611627	0.434176	0.0499197	111 (1.72)
SalienceLeftThalamusProper	INTERVIEW_AGE	-0.00827633	0.012366	-0.669281	0.50334		0.0296939	0.63976	1	1.97324	0.611627	0.434176	0.0499197	111 (1.72)
SalienceLeftThalamusProper	SEXFemale	0.00378803	0.0248376	0.152511	0.878788		0.0296939	0.929542	1	1.97324	0.611627	0.434176	0.0499197	111 (1.72)
SalienceLeftThalamusProper	RACE_ETHNICITYBlack	-0.493665	0.0361194	-13.6676	6.20983e-42	***	0.0296939	5.24195e-40	1.52017e-38	1.97324	0.611627	0.434176	0.0499197	111 (1.72)
SalienceLeftThalamusProper	RACE_ETHNICITYHispanic	-0.18449	0.0323352	-5.70554	1.2122e-08	***	0.0296939	9.69761e-08	2.96747e-05	1.97324	0.611627	0.434176	0.0499197	111 (1.72)
SalienceLeftThalamusProper	RACE_ETHNICITYAsian	-0.107415	0.0861242	-1.24721	0.212367		0.0296939	0.337989	1	1.97324	0.611627	0.434176	0.0499197	111 (1.72)
SalienceLeftThalamusProper	RACE_ETHNICITYOther	-0.107548	0.0418075	-2.57245	0.0101206	*	0.0296939	0.0265544	1	1.97324	0.611627	0.434176	0.0499197	111 (1.72)
SalienceLeftCaudate	(Intercept)	0.0314596	0.0217135	1.44885	0.147429		0.00110461	0.254878	1	2.058	8.15512	0.00429397	0.0497892	122 (1.89)
SalienceLeftCaudate	anhedonia_ypresent	0.00612728	0.0439387	0.139451	0.889099		0.00110461	0.936135	1	2.058	8.15512	0.00429397	0.0497892	122 (1.89)
SalienceLeftCaudate	INTERVIEW_AGE	-0.0294564	0.0125662	-2.34411	0.0191036	*	0.00110461	0.0460744	1	2.058	8.15512	0.00429397	0.0497892	122 (1.89)
SalienceLeftCaudate	SEXFemale	-0.053636	0.0252222	-2.12654	0.0334966	*	0.00110461	0.074275	1	2.058	8.15512	0.00429397	0.0497892	122 (1.89)
SalienceLeftCaudate	RACE_ETHNICITYBlack	-0.0113037	0.0365798	-0.309014	0.757321		0.00110461	0.845578	1	2.058	8.15512	0.00429397	0.0497892	122 (1.89)
SalienceLeftCaudate	RACE_ETHNICITYHispanic	-0.0292813	0.0328462	-0.891468	0.372712		0.00110461	0.516647	1	2.058	8.15512	0.00429397	0.0497892	122 (1.89)
SalienceLeftCaudate	RACE_ETHNICITYAsian	0.155968	0.0877044	1.77834	0.0753965		0.00110461	0.14825	1	2.058	8.15512	0.00429397	0.0497892	122 (1.89)
SalienceLeftCaudate	RACE_ETHNICITYOther	-0.0176823	0.0425046	-0.416009	0.677417		0.00110461	0.785188	1	2.058	8.15512	0.00429397	0.0497892	122 (1.89)
SalienceLeftPutamen	(Intercept)	0.136791	0.0215191	6.35675	2.20426e-10	***	0.0224129	2.09585e-09	5.39604e-07	2.01863	0.879351	0.348379	0.052319	116 (1.8)
SalienceLeftPutamen	anhedonia_ypresent	0.026261	0.0433049	0.606422	0.544256		0.0224129	0.675286	1	2.01863	0.879351	0.348379	0.052319	116 (1.8)
SalienceLeftPutamen	INTERVIEW_AGE	-0.0436061	0.012447	-3.50336	0.000462611	***	0.0224129	0.0017081	1	2.01863	0.879351	0.348379	0.052319	116 (1.8)
SalienceLeftPutamen	SEXFemale	-0.147656	0.0249458	-5.91907	3.40725e-09	***	0.0224129	2.88615e-08	8.34096e-06	2.01863	0.879351	0.348379	0.052319	116 (1.8)
SalienceLeftPutamen	RACE_ETHNICITYBlack	-0.347331	0.036205	-9.59344	1.19516e-21	***	0.0224129	3.08244e-20	2.92576e-18	2.01863	0.879351	0.348379	0.052319	116 (1.8)
SalienceLeftPutamen	RACE_ETHNICITYHispanic	-0.0449024	0.0324674	-1.383	0.166714		0.0224129	0.279915	1	2.01863	0.879351	0.348379	0.052319	116 (1.8)
SalienceLeftPutamen	RACE_ETHNICITYAsian	0.137013	0.0855738	1.60111	0.109403		0.0224129	0.200164	1	2.01863	0.879351	0.348379	0.052319	116 (1.8)
SalienceLeftPutamen	RACE_ETHNICITYOther	-0.0660893	0.0419482	-1.5755	0.115192		0.0224129	0.209346	1	2.01863	0.879351	0.348379	0.052319	116 (1.8)
SalienceLeftPallidum	(Intercept)	0.0392671	0.0216967	1.80982	0.0703712		0.001583	0.140056	1	2.06109	4.84024	0.0278031	0.0461238	118 (1.83)
SalienceLeftPallidum	anhedonia_ypresent	0.0356334	0.0436934	0.815533	0.414798		0.001583	0.557314	1	2.06109	4.84024	0.0278031	0.0461238	118 (1.83)
SalienceLeftPallidum	INTERVIEW_AGE	-0.0212802	0.0125803	-1.69156	0.0907794		0.001583	0.173207	1	2.06109	4.84024	0.0278031	0.0461238	118 (1.83)
SalienceLeftPallidum	SEXFemale	0.00361033	0.0252088	0.143217	0.886123		0.001583	0.934207	1	2.06109	4.84024	0.0278031	0.0461238	118 (1.83)
SalienceLeftPallidum	RACE_ETHNICITYBlack	-0.116029	0.0366237	-3.16813	0.00154155	**	0.001583	0.00502493	1	2.06109	4.84024	0.0278031	0.0461238	118 (1.83)
SalienceLeftPallidum	RACE_ETHNICITYHispanic	-0.0644677	0.0328432	-1.96289	0.0497024	*	0.001583	0.104799	1	2.06109	4.84024	0.0278031	0.0461238	118 (1.83)
SalienceLeftPallidum	RACE_ETHNICITYAsian	-0.0981141	0.086755	-1.13093	0.258126		0.001583	0.394439	1	2.06109	4.84024	0.0278031	0.0461238	118 (1.83)
SalienceLeftPallidum	RACE_ETHNICITYOther	-0.0953629	0.0423984	-2.24921	0.0245332	*	0.001583	0.0569262	1	2.06109	4.84024	0.0278031	0.0461238	118 (1.83)
SalienceBrainStem	(Intercept)	0.0676144	0.0218005	3.10151	0.00193387	**	0.00599012	0.00614023	1	2.02237	2.38659	0.12238	0.0847065	148 (2.29)
SalienceBrainStem	anhedonia_ypresent	-0.00150302	0.0439718	-0.0341815	0.972734		0.00599012	0.984802	1	2.02237	2.38659	0.12238	0.0847065	148 (2.29)
SalienceBrainStem	INTERVIEW_AGE	-0.03206	0.0125784	-2.54881	0.0108328	*	0.00599012	0.0281514	1	2.02237	2.38659	0.12238	0.0847065	148 (2.29)
SalienceBrainStem	SEXFemale	-0.146978	0.0252463	-5.82175	6.11026e-09	***	0.00599012	5.05335e-08	1.49579e-05	2.02237	2.38659	0.12238	0.0847065	148 (2.29)
SalienceBrainStem	RACE_ETHNICITYBlack	-0.0155739	0.0367022	-0.424331	0.671339		0.00599012	0.78073	1	2.02237	2.38659	0.12238	0.0847065	148 (2.29)
SalienceBrainStem	RACE_ETHNICITYHispanic	0.0435313	0.0329158	1.32251	0.186048		0.00599012	0.304239	1	2.02237	2.38659	0.12238	0.0847065	148 (2.29)
SalienceBrainStem	RACE_ETHNICITYAsian	-0.0970907	0.0875564	-1.10889	0.267519		0.00599012	0.405785	1	2.02237	2.38659	0.12238	0.0847065	148 (2.29)
SalienceBrainStem	RACE_ETHNICITYOther	-0.000888034	0.0426252	-0.0208336	0.983379		0.00599012	0.991888	1	2.02237	2.38659	0.12238	0.0847065	148 (2.29)
SalienceLeftHippocampus	(Intercept)	0.0911128	0.0214252	4.25261	2.1433e-05	***	0.026753	0.000105146	0.0524681	2.01606	0.000936545	0.975586	0.096775	99 (1.53)
SalienceLeftHippocampus	anhedonia_ypresent	0.0809505	0.0432789	1.87044	0.0614687		0.026753	0.124566	1	2.01606	0.000936545	0.975586	0.096775	99 (1.53)
SalienceLeftHippocampus	INTERVIEW_AGE	-0.0819453	0.0123869	-6.61548	4.00599e-11	***	0.026753	4.05234e-10	9.80667e-08	2.01606	0.000936545	0.975586	0.096775	99 (1.53)
SalienceLeftHippocampus	SEXFemale	-0.270256	0.0248929	-10.8567	3.21048e-27	***	0.026753	1.20912e-25	7.85926e-24	2.01606	0.000936545	0.975586	0.096775	99 (1.53)
SalienceLeftHippocampus	RACE_ETHNICITYBlack	0.148545	0.0361622	4.10773	4.04586e-05	***	0.026753	0.000188294	0.0990427	2.01606	0.000936545	0.975586	0.096775	99 (1.53)
SalienceLeftHippocampus	RACE_ETHNICITYHispanic	0.0503713	0.0324954	1.5501	0.121166		0.026753	0.2181	1	2.01606	0.000936545	0.975586	0.096775	99 (1.53)
SalienceLeftHippocampus	RACE_ETHNICITYAsian	-0.0615592	0.0863872	-0.712596	0.476122		0.026753	0.615714	1	2.01606	0.000936545	0.975586	0.096775	99 (1.53)
SalienceLeftHippocampus	RACE_ETHNICITYOther	0.00705855	0.0422835	0.166934	0.867428		0.026753	0.922042	1	2.01606	0.000936545	0.975586	0.096775	99 (1.53)
SalienceLeftAmygdala	(Intercept)	-0.0109803	0.0218497	-0.50254	0.615305		0.00328574	0.736398	1	2.0483	3.19199	0.0739998	0.189515	86 (1.33)
SalienceLeftAmygdala	anhedonia_ypresent	-0.0336552	0.0434982	-0.773716	0.439127		0.00328574	0.579086	1	2.0483	3.19199	0.0739998	0.189515	86 (1.33)
SalienceLeftAmygdala	INTERVIEW_AGE	-0.0127947	0.0124952	-1.02397	0.30589		0.00328574	0.449472	1	2.0483	3.19199	0.0739998	0.189515	86 (1.33)
SalienceLeftAmygdala	SEXFemale	0.0906001	0.0252101	3.5938	0.000328354	***	0.00328574	0.00125399	0.803811	2.0483	3.19199	0.0739998	0.189515	86 (1.33)
SalienceLeftAmygdala	RACE_ETHNICITYBlack	-0.00206899	0.0368948	-0.056078	0.955281		0.00328574	0.976829	1	2.0483	3.19199	0.0739998	0.189515	86 (1.33)
SalienceLeftAmygdala	RACE_ETHNICITYHispanic	-0.110644	0.0330798	-3.34475	0.000828324	***	0.00328574	0.00286	1	2.0483	3.19199	0.0739998	0.189515	86 (1.33)
SalienceLeftAmygdala	RACE_ETHNICITYAsian	0.00113127	0.0876479	0.012907	0.989702		0.00328574	0.994986	1	2.0483	3.19199	0.0739998	0.189515	86 (1.33)
SalienceLeftAmygdala	RACE_ETHNICITYOther	-0.0755542	0.0429476	-1.75922	0.0785883		0.00328574	0.153661	1	2.0483	3.19199	0.0739998	0.189515	86 (1.33)
SalienceLeftAccumbensArea	(Intercept)	-0.0325233	0.0213907	-1.52044	0.12845		0.0312934	0.228962	1	2.00437	0.790466	0.373959	0.108506	82 (1.27)
SalienceLeftAccumbensArea	anhedonia_ypresent	-0.0567237	0.0430658	-1.31714	0.187839		0.0312934	0.306299	1	2.00437	0.790466	0.373959	0.108506	82 (1.27)
SalienceLeftAccumbensArea	INTERVIEW_AGE	0.0543371	0.0123483	4.40036	1.09836e-05	***	0.0312934	5.66059e-05	0.0268878	2.00437	0.790466	0.373959	0.108506	82 (1.27)
SalienceLeftAccumbensArea	SEXFemale	0.262249	0.0248087	10.5708	6.66386e-26	***	0.0312934	2.23468e-24	1.63131e-22	2.00437	0.790466	0.373959	0.108506	82 (1.27)
SalienceLeftAccumbensArea	RACE_ETHNICITYBlack	-0.327147	0.0361513	-9.04937	1.879e-19	***	0.0312934	3.86537e-18	4.59979e-16	2.00437	0.790466	0.373959	0.108506	82 (1.27)
SalienceLeftAccumbensArea	RACE_ETHNICITYHispanic	-0.111166	0.0323885	-3.43228	0.00060234	***	0.0312934	0.0021526	1	2.00437	0.790466	0.373959	0.108506	82 (1.27)
SalienceLeftAccumbensArea	RACE_ETHNICITYAsian	-0.107208	0.0862038	-1.24366	0.213672		0.0312934	0.339435	1	2.00437	0.790466	0.373959	0.108506	82 (1.27)
SalienceLeftAccumbensArea	RACE_ETHNICITYOther	-0.123761	0.0419725	-2.94861	0.00320365	**	0.0312934	0.00956406	1	2.00437	0.790466	0.373959	0.108506	82 (1.27)
SalienceLeftVentraldc	(Intercept)	-0.0347098	0.0215324	-1.61198	0.107016		0.0172243	0.196678	1	1.99777	2.1463	0.142914	0.0654727	98 (1.52)
SalienceLeftVentraldc	anhedonia_ypresent	0.0600161	0.043267	1.38711	0.165457		0.0172243	0.278377	1	1.99777	2.1463	0.142914	0.0654727	98 (1.52)
SalienceLeftVentraldc	INTERVIEW_AGE	-0.0433544	0.0124535	-3.48131	0.00050233	***	0.0172243	0.0018364	1	1.99777	2.1463	0.142914	0.0654727	98 (1.52)
SalienceLeftVentraldc	SEXFemale	-0.136575	0.0249864	-5.46597	4.77899e-08	***	0.0172243	3.58864e-07	0.00011699	1.99777	2.1463	0.142914	0.0654727	98 (1.52)
SalienceLeftVentraldc	RACE_ETHNICITYBlack	0.291677	0.0362947	8.03636	1.09498e-15	***	0.0172243	1.73856e-14	2.6805e-12	1.99777	2.1463	0.142914	0.0654727	98 (1.52)
SalienceLeftVentraldc	RACE_ETHNICITYHispanic	0.160776	0.0325564	4.93841	8.07782e-07	***	0.0172243	5.13623e-06	0.00197745	1.99777	2.1463	0.142914	0.0654727	98 (1.52)
SalienceLeftVentraldc	RACE_ETHNICITYAsian	0.163925	0.0864172	1.8969	0.0578863		0.0172243	0.118781	1	1.99777	2.1463	0.142914	0.0654727	98 (1.52)
SalienceLeftVentraldc	RACE_ETHNICITYOther	0.124633	0.0422004	2.95335	0.00315498	**	0.0172243	0.0094418	1	1.99777	2.1463	0.142914	0.0654727	98 (1.52)
SalienceRightCerebellumCortex	(Intercept)	0.00814892	0.0217396	0.374842	0.70779		-2.86474e-05	0.809659	1	1.96481	4.22852	0.03975	0.0831599	102 (1.58)
SalienceRightCerebellumCortex	anhedonia_ypresent	0.0188746	0.0436341	0.432566	0.665345		-2.86474e-05	0.775972	1	1.96481	4.22852	0.03975	0.0831599	102 (1.58)
SalienceRightCerebellumCortex	INTERVIEW_AGE	-0.000697449	0.0125693	-0.0554881	0.955751		-2.86474e-05	0.976902	1	1.96481	4.22852	0.03975	0.0831599	102 (1.58)
SalienceRightCerebellumCortex	SEXFemale	-0.0285168	0.0252301	-1.13027	0.258405		-2.86474e-05	0.394619	1	1.96481	4.22852	0.03975	0.0831599	102 (1.58)
SalienceRightCerebellumCortex	RACE_ETHNICITYBlack	-0.0289763	0.036666	-0.790277	0.429396		-2.86474e-05	0.571283	1	1.96481	4.22852	0.03975	0.0831599	102 (1.58)
SalienceRightCerebellumCortex	RACE_ETHNICITYHispanic	0.0487561	0.0329272	1.48072	0.13873		-2.86474e-05	0.243623	1	1.96481	4.22852	0.03975	0.0831599	102 (1.58)
SalienceRightCerebellumCortex	RACE_ETHNICITYAsian	0.0792129	0.0884198	0.895873	0.370355		-2.86474e-05	0.51513	1	1.96481	4.22852	0.03975	0.0831599	102 (1.58)
SalienceRightCerebellumCortex	RACE_ETHNICITYOther	-0.0283215	0.0425459	-0.665671	0.505646		-2.86474e-05	0.641358	1	1.96481	4.22852	0.03975	0.0831599	102 (1.58)
SalienceRightThalamusProper	(Intercept)	0.0940383	0.021475	4.37895	1.21164e-05	***	0.0191332	6.17935e-05	0.0296609	2.00933	0.955965	0.328206	0.0516089	93 (1.44)
SalienceRightThalamusProper	anhedonia_ypresent	0.0476092	0.0434181	1.09653	0.272889		0.0191332	0.412112	1	2.00933	0.955965	0.328206	0.0516089	93 (1.44)
SalienceRightThalamusProper	INTERVIEW_AGE	-0.00270445	0.012458	-0.217086	0.828148		0.0191332	0.89348	1	2.00933	0.955965	0.328206	0.0516089	93 (1.44)
SalienceRightThalamusProper	SEXFemale	-0.0295733	0.0249452	-1.18553	0.235851		0.0191332	0.368923	1	2.00933	0.955965	0.328206	0.0516089	93 (1.44)
SalienceRightThalamusProper	RACE_ETHNICITYBlack	-0.385637	0.0361248	-10.6751	2.22415e-26	***	0.0191332	7.77815e-25	5.44471e-23	2.00933	0.955965	0.328206	0.0516089	93 (1.44)
SalienceRightThalamusProper	RACE_ETHNICITYHispanic	-0.0651268	0.0325228	-2.0025	0.0452738	*	0.0191332	0.0968795	1	2.00933	0.955965	0.328206	0.0516089	93 (1.44)
SalienceRightThalamusProper	RACE_ETHNICITYAsian	0.204298	0.0862989	2.36733	0.0179468	*	0.0191332	0.0437153	1	2.00933	0.955965	0.328206	0.0516089	93 (1.44)
SalienceRightThalamusProper	RACE_ETHNICITYOther	-0.132121	0.0419365	-3.15051	0.00163741	**	0.0191332	0.0053021	1	2.00933	0.955965	0.328206	0.0516089	93 (1.44)
SalienceRightCaudate	(Intercept)	0.0548693	0.0216352	2.53611	0.0112329	*	0.0152935	0.0290985	1	2.01504	4.54332	0.0330474	0.116242	81 (1.26)
SalienceRightCaudate	anhedonia_ypresent	-0.0268525	0.0433046	-0.620083	0.535225		0.0152935	0.668503	1	2.01504	4.54332	0.0330474	0.116242	81 (1.26)
SalienceRightCaudate	INTERVIEW_AGE	-0.0155107	0.0124351	-1.24733	0.212323		0.0152935	0.337989	1	2.01504	4.54332	0.0330474	0.116242	81 (1.26)
SalienceRightCaudate	SEXFemale	0.0281304	0.0250104	1.12475	0.260738		0.0152935	0.397687	1	2.01504	4.54332	0.0330474	0.116242	81 (1.26)
SalienceRightCaudate	RACE_ETHNICITYBlack	-0.340043	0.0364027	-9.34115	1.29038e-20	***	0.0152935	2.89803e-19	3.15885e-17	2.01504	4.54332	0.0330474	0.116242	81 (1.26)
SalienceRightCaudate	RACE_ETHNICITYHispanic	-0.0100739	0.0326728	-0.308327	0.757844		0.0152935	0.845579	1	2.01504	4.54332	0.0330474	0.116242	81 (1.26)
SalienceRightCaudate	RACE_ETHNICITYAsian	0.131589	0.086955	1.5133	0.130254		0.0152935	0.231394	1	2.01504	4.54332	0.0330474	0.116242	81 (1.26)
SalienceRightCaudate	RACE_ETHNICITYOther	-0.121912	0.042332	-2.87989	0.00399135	**	0.0152935	0.0115495	1	2.01504	4.54332	0.0330474	0.116242	81 (1.26)
SalienceRightPutamen	(Intercept)	-0.00978926	0.021736	-0.45037	0.652459		0.0076916	0.768263	1	2.01457	11.3326	0.000761562	0.0794333	145 (2.25)
SalienceRightPutamen	anhedonia_ypresent	0.0911443	0.0438802	2.07711	0.0378314	*	0.0076916	0.0827625	1	2.01457	11.3326	0.000761562	0.0794333	145 (2.25)
SalienceRightPutamen	INTERVIEW_AGE	0.0283292	0.0125587	2.25574	0.0241208	*	0.0076916	0.0560756	1	2.01457	11.3326	0.000761562	0.0794333	145 (2.25)
SalienceRightPutamen	SEXFemale	-0.0969937	0.0252084	-3.84767	0.000120424	***	0.0076916	0.000512691	0.294797	2.01457	11.3326	0.000761562	0.0794333	145 (2.25)
SalienceRightPutamen	RACE_ETHNICITYBlack	0.1466	0.0367139	3.99303	6.5975e-05	***	0.0076916	0.000293116	0.161507	2.01457	11.3326	0.000761562	0.0794333	145 (2.25)
SalienceRightPutamen	RACE_ETHNICITYHispanic	0.0883491	0.0328853	2.68659	0.00723755	**	0.0076916	0.019708	1	2.01457	11.3326	0.000761562	0.0794333	145 (2.25)
SalienceRightPutamen	RACE_ETHNICITYAsian	-0.18207	0.0875029	-2.08073	0.0374989	*	0.0076916	0.0823884	1	2.01457	11.3326	0.000761562	0.0794333	145 (2.25)
SalienceRightPutamen	RACE_ETHNICITYOther	0.107034	0.0425056	2.51811	0.0118233	*	0.0076916	0.0303948	1	2.01457	11.3326	0.000761562	0.0794333	145 (2.25)
SalienceRightPallidum	(Intercept)	0.0625208	0.0217018	2.88091	0.00397869	**	0.00867571	0.0115264	1	1.97581	2.39261	0.12191	0.0703036	135 (2.09)
SalienceRightPallidum	anhedonia_ypresent	0.0113892	0.0436686	0.26081	0.794247		0.00867571	0.87072	1	1.97581	2.39261	0.12191	0.0703036	135 (2.09)
SalienceRightPallidum	INTERVIEW_AGE	-0.0107424	0.0125393	-0.8567	0.391643		0.00867571	0.532635	1	1.97581	2.39261	0.12191	0.0703036	135 (2.09)
SalienceRightPallidum	SEXFemale	-0.170111	0.0251759	-6.75692	1.53574e-11	***	0.00867571	1.60662e-10	3.7595e-08	1.97581	2.39261	0.12191	0.0703036	135 (2.09)
SalienceRightPallidum	RACE_ETHNICITYBlack	0.135789	0.036597	3.71038	0.00020873	***	0.00867571	0.000839032	0.510971	1.97581	2.39261	0.12191	0.0703036	135 (2.09)
SalienceRightPallidum	RACE_ETHNICITYHispanic	-0.0135959	0.0327896	-0.414639	0.67842		0.00867571	0.785607	1	1.97581	2.39261	0.12191	0.0703036	135 (2.09)
SalienceRightPallidum	RACE_ETHNICITYAsian	-0.0421986	0.087133	-0.484301	0.628189		0.00867571	0.747597	1	1.97581	2.39261	0.12191	0.0703036	135 (2.09)
SalienceRightPallidum	RACE_ETHNICITYOther	0.0141997	0.042511	0.334024	0.738373		0.00867571	0.830669	1	1.97581	2.39261	0.12191	0.0703036	135 (2.09)
SalienceRightHippocampus	(Intercept)	0.0188865	0.0217706	0.867522	0.385689		0.00665887	0.527445	1	2.01784	0.244157	0.62122	0.108926	128 (1.98)
SalienceRightHippocampus	anhedonia_ypresent	-0.00825593	0.0435495	-0.189576	0.849648		0.00665887	0.909064	1	2.01784	0.244157	0.62122	0.108926	128 (1.98)
SalienceRightHippocampus	INTERVIEW_AGE	-0.0381408	0.0125541	-3.03812	0.00239035	**	0.00665887	0.0074353	1	2.01784	0.244157	0.62122	0.108926	128 (1.98)
SalienceRightHippocampus	SEXFemale	0.073681	0.0252154	2.92206	0.00348957	**	0.00665887	0.0102486	1	2.01784	0.244157	0.62122	0.108926	128 (1.98)
SalienceRightHippocampus	RACE_ETHNICITYBlack	-0.195166	0.0366884	-5.31955	1.076e-07	***	0.00665887	7.74717e-07	0.000263404	2.01784	0.244157	0.62122	0.108926	128 (1.98)
SalienceRightHippocampus	RACE_ETHNICITYHispanic	-0.0843581	0.0329437	-2.56067	0.01047	*	0.00665887	0.027354	1	2.01784	0.244157	0.62122	0.108926	128 (1.98)
SalienceRightHippocampus	RACE_ETHNICITYAsian	0.0447019	0.0873215	0.511923	0.608723		0.00665887	0.731543	1	2.01784	0.244157	0.62122	0.108926	128 (1.98)
SalienceRightHippocampus	RACE_ETHNICITYOther	-0.0564321	0.042659	-1.32287	0.185928		0.00665887	0.304239	1	2.01784	0.244157	0.62122	0.108926	128 (1.98)
SalienceRightAmygdala	(Intercept)	0.00362235	0.0216296	0.167472	0.867004		0.00485749	0.921992	1	2.01339	3.51037	0.0609857	0.027172	117 (1.81)
SalienceRightAmygdala	anhedonia_ypresent	0.12609	0.0435087	2.89804	0.00376796	**	0.00485749	0.0109959	1	2.01339	3.51037	0.0609857	0.027172	117 (1.81)
SalienceRightAmygdala	INTERVIEW_AGE	-0.0277603	0.012544	-2.21304	0.0269305	*	0.00485749	0.0614981	1	2.01339	3.51037	0.0609857	0.027172	117 (1.81)
SalienceRightAmygdala	SEXFemale	0.0253929	0.0251463	1.0098	0.312628		0.00485749	0.456086	1	2.01339	3.51037	0.0609857	0.027172	117 (1.81)
SalienceRightAmygdala	RACE_ETHNICITYBlack	-0.170655	0.0363011	-4.70109	2.64261e-06	***	0.00485749	1.54026e-05	0.00646911	2.01339	3.51037	0.0609857	0.027172	117 (1.81)
SalienceRightAmygdala	RACE_ETHNICITYHispanic	0.00397139	0.0327031	0.121438	0.903348		0.00485749	0.945849	1	2.01339	3.51037	0.0609857	0.027172	117 (1.81)
SalienceRightAmygdala	RACE_ETHNICITYAsian	0.0268174	0.0865568	0.309824	0.756705		0.00485749	0.845465	1	2.01339	3.51037	0.0609857	0.027172	117 (1.81)
SalienceRightAmygdala	RACE_ETHNICITYOther	-0.0172538	0.0424888	-0.406078	0.684699		0.00485749	0.791754	1	2.01339	3.51037	0.0609857	0.027172	117 (1.81)
SalienceRightAccumbensArea	(Intercept)	-0.026608	0.0217543	-1.22311	0.221333		0.00841227	0.349789	1	2.01533	0.800061	0.371075	0.0850297	131 (2.03)
SalienceRightAccumbensArea	anhedonia_ypresent	0.0187346	0.0435097	0.430584	0.666785		0.00841227	0.777234	1	2.01533	0.800061	0.371075	0.0850297	131 (2.03)
SalienceRightAccumbensArea	INTERVIEW_AGE	-0.0461357	0.0125345	-3.6807	0.000234534	***	0.00841227	0.000929028	0.574139	2.01533	0.800061	0.371075	0.0850297	131 (2.03)
SalienceRightAccumbensArea	SEXFemale	-0.0945125	0.0251758	-3.75411	0.000175523	***	0.00841227	0.000724588	0.429681	2.01533	0.800061	0.371075	0.0850297	131 (2.03)
SalienceRightAccumbensArea	RACE_ETHNICITYBlack	0.165102	0.0366224	4.50823	6.65499e-06	***	0.00841227	3.61229e-05	0.0162914	2.01533	0.800061	0.371075	0.0850297	131 (2.03)
SalienceRightAccumbensArea	RACE_ETHNICITYHispanic	0.118081	0.0327965	3.60041	0.000320153	***	0.00841227	0.0012265	0.783735	2.01533	0.800061	0.371075	0.0850297	131 (2.03)
SalienceRightAccumbensArea	RACE_ETHNICITYAsian	0.175742	0.0874458	2.00972	0.0445033	*	0.00841227	0.0954813	1	2.01533	0.800061	0.371075	0.0850297	131 (2.03)
SalienceRightAccumbensArea	RACE_ETHNICITYOther	0.152241	0.0426198	3.57208	0.000356801	***	0.00841227	0.00135209	0.87345	2.01533	0.800061	0.371075	0.0850297	131 (2.03)
SalienceRightVentraldc	(Intercept)	-0.0279668	0.021703	-1.28861	0.19758		0.000226183	0.319047	1	2.06977	11.7041	0.000623632	0.047366	118 (1.83)
SalienceRightVentraldc	anhedonia_ypresent	0.0603062	0.0438467	1.37539	0.16906		0.000226183	0.28269	1	2.06977	11.7041	0.000623632	0.047366	118 (1.83)
SalienceRightVentraldc	INTERVIEW_AGE	-0.0116027	0.0125964	-0.921113	0.357026		0.000226183	0.502299	1	2.06977	11.7041	0.000623632	0.047366	118 (1.83)
SalienceRightVentraldc	SEXFemale	0.0252073	0.0252257	0.999268	0.317703		0.000226183	0.459384	1	2.06977	11.7041	0.000623632	0.047366	118 (1.83)
SalienceRightVentraldc	RACE_ETHNICITYBlack	0.03379	0.0366254	0.922582	0.35626		0.000226183	0.501991	1	2.06977	11.7041	0.000623632	0.047366	118 (1.83)
SalienceRightVentraldc	RACE_ETHNICITYHispanic	0.0445268	0.0328398	1.35588	0.175186		0.000226183	0.290364	1	2.06977	11.7041	0.000623632	0.047366	118 (1.83)
SalienceRightVentraldc	RACE_ETHNICITYAsian	-0.0754835	0.0874206	-0.863451	0.387922		0.000226183	0.529028	1	2.06977	11.7041	0.000623632	0.047366	118 (1.83)
SalienceRightVentraldc	RACE_ETHNICITYOther	-0.0230808	0.0426797	-0.540791	0.588671		0.000226183	0.714814	1	2.06977	11.7041	0.000623632	0.047366	118 (1.83)
VentralAttentionLeftCerebellumCortex	(Intercept)	0.0139425	0.0217157	0.642047	0.520866		0.00615992	0.655905	1	2.03065	0.000209601	0.988449	0.11789	104 (1.61)
VentralAttentionLeftCerebellumCortex	anhedonia_ypresent	0.12417	0.0436113	2.84721	0.00442459	**	0.00615992	0.012698	1	2.03065	0.000209601	0.988449	0.11789	104 (1.61)
VentralAttentionLeftCerebellumCortex	INTERVIEW_AGE	-0.0253552	0.0125264	-2.02414	0.0429974	*	0.00615992	0.0924936	1	2.03065	0.000209601	0.988449	0.11789	104 (1.61)
VentralAttentionLeftCerebellumCortex	SEXFemale	-0.10282	0.0251777	-4.08377	4.4857e-05	***	0.00615992	0.000207189	0.10981	2.03065	0.000209601	0.988449	0.11789	104 (1.61)
VentralAttentionLeftCerebellumCortex	RACE_ETHNICITYBlack	0.122556	0.0366052	3.34806	0.000818531	***	0.00615992	0.00283819	1	2.03065	0.000209601	0.988449	0.11789	104 (1.61)
VentralAttentionLeftCerebellumCortex	RACE_ETHNICITYHispanic	0.0459052	0.0329188	1.3945	0.163216		0.00615992	0.275364	1	2.03065	0.000209601	0.988449	0.11789	104 (1.61)
VentralAttentionLeftCerebellumCortex	RACE_ETHNICITYAsian	-0.117526	0.0873617	-1.34528	0.178582		0.00615992	0.294587	1	2.03065	0.000209601	0.988449	0.11789	104 (1.61)
VentralAttentionLeftCerebellumCortex	RACE_ETHNICITYOther	-0.0161606	0.0426995	-0.378474	0.705091		0.00615992	0.807704	1	2.03065	0.000209601	0.988449	0.11789	104 (1.61)
VentralAttentionLeftThalamusProper	(Intercept)	0.0636646	0.0216724	2.93758	0.00331971	**	0.00571	0.00988644	1	2.03406	0.000182324	0.989227	0.0764934	108 (1.67)
VentralAttentionLeftThalamusProper	anhedonia_ypresent	-0.0629437	0.043555	-1.44516	0.148464		0.00571	0.256304	1	2.03406	0.000182324	0.989227	0.0764934	108 (1.67)
VentralAttentionLeftThalamusProper	INTERVIEW_AGE	-0.0211116	0.0125257	-1.68546	0.0919487		0.00571	0.174489	1	2.03406	0.000182324	0.989227	0.0764934	108 (1.67)
VentralAttentionLeftThalamusProper	SEXFemale	0.0311547	0.02516	1.23826	0.215664		0.00571	0.341855	1	2.03406	0.000182324	0.989227	0.0764934	108 (1.67)
VentralAttentionLeftThalamusProper	RACE_ETHNICITYBlack	-0.158367	0.0365781	-4.32957	1.51703e-05	***	0.00571	7.61e-05	0.0371368	2.03406	0.000182324	0.989227	0.0764934	108 (1.67)
VentralAttentionLeftThalamusProper	RACE_ETHNICITYHispanic	-0.152934	0.0328703	-4.65265	3.34363e-06	***	0.00571	1.90353e-05	0.0081852	2.03406	0.000182324	0.989227	0.0764934	108 (1.67)
VentralAttentionLeftThalamusProper	RACE_ETHNICITYAsian	-0.101465	0.0875346	-1.15914	0.246444		0.00571	0.380874	1	2.03406	0.000182324	0.989227	0.0764934	108 (1.67)
VentralAttentionLeftThalamusProper	RACE_ETHNICITYOther	-0.130794	0.0424192	-3.08336	0.00205556	**	0.00571	0.00648454	1	2.03406	0.000182324	0.989227	0.0764934	108 (1.67)
VentralAttentionLeftCaudate	(Intercept)	0.104696	0.0214553	4.87973	1.08826e-06	***	0.029289	6.76159e-06	0.00266407	2.05896	1.48898	0.222374	0.0962955	109 (1.69)
VentralAttentionLeftCaudate	anhedonia_ypresent	-0.0604134	0.043093	-1.40193	0.160985		0.029289	0.272728	1	2.05896	1.48898	0.222374	0.0962955	109 (1.69)
VentralAttentionLeftCaudate	INTERVIEW_AGE	-0.0143061	0.0123664	-1.15685	0.247377		0.029289	0.382069	1	2.05896	1.48898	0.222374	0.0962955	109 (1.69)
VentralAttentionLeftCaudate	SEXFemale	0.0559539	0.0248847	2.24853	0.0245767	*	0.029289	0.056927	1	2.05896	1.48898	0.222374	0.0962955	109 (1.69)
VentralAttentionLeftCaudate	RACE_ETHNICITYBlack	-0.481757	0.0362074	-13.3055	7.34298e-40	***	0.029289	5.61738e-38	1.79756e-36	2.05896	1.48898	0.222374	0.0962955	109 (1.69)
VentralAttentionLeftCaudate	RACE_ETHNICITYHispanic	-0.152899	0.0324517	-4.71158	2.51047e-06	***	0.029289	1.47377e-05	0.00614564	2.05896	1.48898	0.222374	0.0962955	109 (1.69)
VentralAttentionLeftCaudate	RACE_ETHNICITYAsian	-0.0246881	0.0868937	-0.284119	0.776329		0.029289	0.859119	1	2.05896	1.48898	0.222374	0.0962955	109 (1.69)
VentralAttentionLeftCaudate	RACE_ETHNICITYOther	-0.179385	0.0421621	-4.25464	2.12402e-05	***	0.029289	0.00010441	0.0519959	2.05896	1.48898	0.222374	0.0962955	109 (1.69)
VentralAttentionLeftPutamen	(Intercept)	-0.0790129	0.0215001	-3.675	0.000239817	***	0.0179105	0.000943845	0.587071	1.9995	0.00511035	0.94301	0.0398016	118 (1.83)
VentralAttentionLeftPutamen	anhedonia_ypresent	0.0994008	0.0434184	2.28937	0.0220907	*	0.0179105	0.0522493	1	1.9995	0.00511035	0.94301	0.0398016	118 (1.83)
VentralAttentionLeftPutamen	INTERVIEW_AGE	-0.00526273	0.012474	-0.421894	0.673116		0.0179105	0.782225	1	1.9995	0.00511035	0.94301	0.0398016	118 (1.83)
VentralAttentionLeftPutamen	SEXFemale	-0.0641939	0.0249954	-2.56823	0.0102447	*	0.0179105	0.0268224	1	1.9995	0.00511035	0.94301	0.0398016	118 (1.83)
VentralAttentionLeftPutamen	RACE_ETHNICITYBlack	0.361995	0.0363193	9.96701	3.15047e-23	***	0.0179105	9.18137e-22	7.71235e-20	1.9995	0.00511035	0.94301	0.0398016	118 (1.83)
VentralAttentionLeftPutamen	RACE_ETHNICITYHispanic	0.156154	0.0325006	4.80464	1.58605e-06	***	0.0179105	9.58676e-06	0.00388264	1.9995	0.00511035	0.94301	0.0398016	118 (1.83)
VentralAttentionLeftPutamen	RACE_ETHNICITYAsian	-0.0167783	0.0866218	-0.193696	0.846421		0.0179105	0.9068	1	1.9995	0.00511035	0.94301	0.0398016	118 (1.83)
VentralAttentionLeftPutamen	RACE_ETHNICITYOther	0.117467	0.0421196	2.7889	0.00530452	**	0.0179105	0.014971	1	1.9995	0.00511035	0.94301	0.0398016	118 (1.83)
VentralAttentionLeftPallidum	(Intercept)	-0.00539236	0.0217474	-0.247954	0.804178		0.000872325	0.877577	1	1.93836	4.05704	0.0439876	0.0758875	106 (1.64)
VentralAttentionLeftPallidum	anhedonia_ypresent	-0.03287	0.043704	-0.752105	0.452016		0.000872325	0.593635	1	1.93836	4.05704	0.0439876	0.0758875	106 (1.64)
VentralAttentionLeftPallidum	INTERVIEW_AGE	-0.0286618	0.0125501	-2.28379	0.0224167	*	0.000872325	0.052918	1	1.93836	4.05704	0.0439876	0.0758875	106 (1.64)
VentralAttentionLeftPallidum	SEXFemale	-0.00405554	0.0252184	-0.160817	0.872243		0.000872325	0.924751	1	1.93836	4.05704	0.0439876	0.0758875	106 (1.64)
VentralAttentionLeftPallidum	RACE_ETHNICITYBlack	-0.0125873	0.0365937	-0.343975	0.730876		0.000872325	0.82527	1	1.93836	4.05704	0.0439876	0.0758875	106 (1.64)
VentralAttentionLeftPallidum	RACE_ETHNICITYHispanic	0.0709627	0.0329409	2.15424	0.0312585	*	0.000872325	0.0700741	1	1.93836	4.05704	0.0439876	0.0758875	106 (1.64)
VentralAttentionLeftPallidum	RACE_ETHNICITYAsian	-0.0529075	0.0868733	-0.609019	0.542534		0.000872325	0.673832	1	1.93836	4.05704	0.0439876	0.0758875	106 (1.64)
VentralAttentionLeftPallidum	RACE_ETHNICITYOther	-0.0113125	0.0424612	-0.26642	0.789924		0.000872325	0.867924	1	1.93836	4.05704	0.0439876	0.0758875	106 (1.64)
VentralAttentionBrainStem	(Intercept)	0.183135	0.0212547	8.61619	8.6422e-18	***	0.0405996	1.57881e-16	2.11561e-14	2.01309	9.10893	0.00254365	0.0279734	121 (1.87)
VentralAttentionBrainStem	anhedonia_ypresent	-0.0323408	0.0430316	-0.751559	0.452344		0.0405996	0.593747	1	2.01309	9.10893	0.00254365	0.0279734	121 (1.87)
VentralAttentionBrainStem	INTERVIEW_AGE	-0.0416467	0.0123218	-3.37991	0.000729487	***	0.0405996	0.00256721	1	2.01309	9.10893	0.00254365	0.0279734	121 (1.87)
VentralAttentionBrainStem	SEXFemale	-0.12196	0.0247017	-4.9373	8.12442e-07	***	0.0405996	5.15248e-06	0.00198886	2.01309	9.10893	0.00254365	0.0279734	121 (1.87)
VentralAttentionBrainStem	RACE_ETHNICITYBlack	-0.517627	0.0357336	-14.4857	8.31974e-47	***	0.0405996	9.2576e-45	2.03667e-43	2.01309	9.10893	0.00254365	0.0279734	121 (1.87)
VentralAttentionBrainStem	RACE_ETHNICITYHispanic	-0.118712	0.032132	-3.69451	0.000222167	***	0.0405996	0.000885774	0.543865	2.01309	9.10893	0.00254365	0.0279734	121 (1.87)
VentralAttentionBrainStem	RACE_ETHNICITYAsian	0.231199	0.085574	2.70174	0.00691614	**	0.0405996	0.0189594	1	2.01309	9.10893	0.00254365	0.0279734	121 (1.87)
VentralAttentionBrainStem	RACE_ETHNICITYOther	-0.186292	0.0416905	-4.46846	8.01574e-06	***	0.0405996	4.25651e-05	0.0196225	2.01309	9.10893	0.00254365	0.0279734	121 (1.87)
VentralAttentionLeftHippocampus	(Intercept)	0.157742	0.0214477	7.35472	2.15439e-13	***	0.0216256	2.74685e-12	5.27395e-10	1.97755	2.92162	0.0874001	0.0311079	93 (1.44)
VentralAttentionLeftHippocampus	anhedonia_ypresent	-0.0823074	0.0431665	-1.90674	0.0565992		0.0216256	0.116433	1	1.97755	2.92162	0.0874001	0.0311079	93 (1.44)
VentralAttentionLeftHippocampus	INTERVIEW_AGE	-0.0279807	0.0124207	-2.25275	0.0243088	*	0.0216256	0.0564592	1	1.97755	2.92162	0.0874001	0.0311079	93 (1.44)
VentralAttentionLeftHippocampus	SEXFemale	-0.0789513	0.0248889	-3.17215	0.00152038	**	0.0216256	0.00497578	1	1.97755	2.92162	0.0874001	0.0311079	93 (1.44)
VentralAttentionLeftHippocampus	RACE_ETHNICITYBlack	-0.381826	0.036041	-10.5942	5.2187e-26	***	0.0216256	1.77436e-24	1.27754e-22	1.97755	2.92162	0.0874001	0.0311079	93 (1.44)
VentralAttentionLeftHippocampus	RACE_ETHNICITYHispanic	-0.172237	0.0323557	-5.32325	1.05425e-07	***	0.0216256	7.61299e-07	0.00025808	1.97755	2.92162	0.0874001	0.0311079	93 (1.44)
VentralAttentionLeftHippocampus	RACE_ETHNICITYAsian	0.0234511	0.0861287	0.272279	0.785416		0.0216256	0.865235	1	1.97755	2.92162	0.0874001	0.0311079	93 (1.44)
VentralAttentionLeftHippocampus	RACE_ETHNICITYOther	-0.149243	0.0419268	-3.55961	0.000374117	***	0.0216256	0.00141333	0.915837	1.97755	2.92162	0.0874001	0.0311079	93 (1.44)
VentralAttentionLeftAmygdala	(Intercept)	-0.0706986	0.0216488	-3.26571	0.00109772	**	0.0090232	0.00369122	1	1.98891	8.0135	0.00464299	0.0726359	124 (1.92)
VentralAttentionLeftAmygdala	anhedonia_ypresent	0.0122193	0.0435276	0.280725	0.77893		0.0090232	0.860479	1	1.98891	8.0135	0.00464299	0.0726359	124 (1.92)
VentralAttentionLeftAmygdala	INTERVIEW_AGE	0.0301322	0.0125484	2.40129	0.0163662	*	0.0090232	0.0404283	1	1.98891	8.0135	0.00464299	0.0726359	124 (1.92)
VentralAttentionLeftAmygdala	SEXFemale	-0.0156932	0.0251486	-0.624019	0.532638		0.0090232	0.66798	1	1.98891	8.0135	0.00464299	0.0726359	124 (1.92)
VentralAttentionLeftAmygdala	RACE_ETHNICITYBlack	0.243975	0.0366085	6.66443	2.88145e-11	***	0.0090232	2.93908e-10	7.05379e-08	1.98891	8.0135	0.00464299	0.0726359	124 (1.92)
VentralAttentionLeftAmygdala	RACE_ETHNICITYHispanic	0.113279	0.0328277	3.45072	0.000562754	***	0.0090232	0.00203489	1	1.98891	8.0135	0.00464299	0.0726359	124 (1.92)
VentralAttentionLeftAmygdala	RACE_ETHNICITYAsian	-0.0712186	0.0868046	-0.820447	0.411992		0.0090232	0.554152	1	1.98891	8.0135	0.00464299	0.0726359	124 (1.92)
VentralAttentionLeftAmygdala	RACE_ETHNICITYOther	0.163655	0.0424155	3.85838	0.000115275	***	0.0090232	0.000493344	0.282193	1.98891	8.0135	0.00464299	0.0726359	124 (1.92)
VentralAttentionLeftAccumbensArea	(Intercept)	0.0145041	0.0217344	0.667332	0.504584		0.00307526	0.640675	1	2.03139	0.00262592	0.959131	0.084188	105 (1.63)
VentralAttentionLeftAccumbensArea	anhedonia_ypresent	0.0525015	0.0436778	1.20202	0.229401		0.00307526	0.359984	1	2.03139	0.00262592	0.959131	0.084188	105 (1.63)
VentralAttentionLeftAccumbensArea	INTERVIEW_AGE	0.0317262	0.0125374	2.53053	0.0114131	*	0.00307526	0.0294407	1	2.03139	0.00262592	0.959131	0.084188	105 (1.63)
VentralAttentionLeftAccumbensArea	SEXFemale	-0.0441469	0.0251946	-1.75223	0.0797819		0.00307526	0.155251	1	2.03139	0.00262592	0.959131	0.084188	105 (1.63)
VentralAttentionLeftAccumbensArea	RACE_ETHNICITYBlack	0.0964517	0.036649	2.63177	0.00851469	**	0.00307526	0.0226565	1	2.03139	0.00262592	0.959131	0.084188	105 (1.63)
VentralAttentionLeftAccumbensArea	RACE_ETHNICITYHispanic	-0.0548132	0.0329006	-1.66602	0.0957586		0.00307526	0.179954	1	2.03139	0.00262592	0.959131	0.084188	105 (1.63)
VentralAttentionLeftAccumbensArea	RACE_ETHNICITYAsian	-0.0856566	0.0864931	-0.990329	0.322051		0.00307526	0.464027	1	2.03139	0.00262592	0.959131	0.084188	105 (1.63)
VentralAttentionLeftAccumbensArea	RACE_ETHNICITYOther	0.00511312	0.0426262	0.119952	0.904525		0.00307526	0.946015	1	2.03139	0.00262592	0.959131	0.084188	105 (1.63)
VentralAttentionLeftVentraldc	(Intercept)	0.0135289	0.021707	0.623249	0.533143		0.0108597	0.668272	1	1.92307	4.70352	0.0301009	0.0848939	127 (1.97)
VentralAttentionLeftVentraldc	anhedonia_ypresent	0.00838755	0.043507	0.192786	0.847132		0.0108597	0.907165	1	1.92307	4.70352	0.0301009	0.0848939	127 (1.97)
VentralAttentionLeftVentraldc	INTERVIEW_AGE	-0.0511173	0.0125235	-4.08172	4.5254e-05	***	0.0108597	0.000208511	0.110782	1.92307	4.70352	0.0301009	0.0848939	127 (1.97)
VentralAttentionLeftVentraldc	SEXFemale	0.0856431	0.0251362	3.40716	0.000660523	***	0.0108597	0.00234682	1	1.92307	4.70352	0.0301009	0.0848939	127 (1.97)
VentralAttentionLeftVentraldc	RACE_ETHNICITYBlack	-0.228201	0.0366073	-6.23377	4.84718e-10	***	0.0108597	4.4777e-09	1.18659e-06	1.92307	4.70352	0.0301009	0.0848939	127 (1.97)
VentralAttentionLeftVentraldc	RACE_ETHNICITYHispanic	-0.0451815	0.0327666	-1.37889	0.167978		0.0108597	0.281398	1	1.92307	4.70352	0.0301009	0.0848939	127 (1.97)
VentralAttentionLeftVentraldc	RACE_ETHNICITYAsian	0.0934916	0.0867664	1.07751	0.281294		0.0108597	0.420909	1	1.92307	4.70352	0.0301009	0.0848939	127 (1.97)
VentralAttentionLeftVentraldc	RACE_ETHNICITYOther	-0.12433	0.0424366	-2.92977	0.00340423	**	0.0108597	0.0100525	1	1.92307	4.70352	0.0301009	0.0848939	127 (1.97)
VentralAttentionRightCerebellumCortex	(Intercept)	-0.00672569	0.0216809	-0.310213	0.756409		0.0035488	0.845465	1	2.02288	1.18884	0.275564	0.0426024	116 (1.8)
VentralAttentionRightCerebellumCortex	anhedonia_ypresent	0.0873913	0.0435458	2.00688	0.0448047	*	0.0035488	0.0960438	1	2.02288	1.18884	0.275564	0.0426024	116 (1.8)
VentralAttentionRightCerebellumCortex	INTERVIEW_AGE	-0.0148623	0.0125409	-1.1851	0.236021		0.0035488	0.368952	1	2.02288	1.18884	0.275564	0.0426024	116 (1.8)
VentralAttentionRightCerebellumCortex	SEXFemale	0.0226899	0.0251773	0.901203	0.367515		0.0035488	0.512344	1	2.02288	1.18884	0.275564	0.0426024	116 (1.8)
VentralAttentionRightCerebellumCortex	RACE_ETHNICITYBlack	-0.149041	0.0364937	-4.08401	4.48106e-05	***	0.0035488	0.000207189	0.109696	2.02288	1.18884	0.275564	0.0426024	116 (1.8)
VentralAttentionRightCerebellumCortex	RACE_ETHNICITYHispanic	0.0426129	0.0327449	1.30136	0.193182		0.0035488	0.313393	1	2.02288	1.18884	0.275564	0.0426024	116 (1.8)
VentralAttentionRightCerebellumCortex	RACE_ETHNICITYAsian	0.0525134	0.0863603	0.608074	0.543161		0.0035488	0.674268	1	2.02288	1.18884	0.275564	0.0426024	116 (1.8)
VentralAttentionRightCerebellumCortex	RACE_ETHNICITYOther	0.0112663	0.0425545	0.264751	0.79121		0.0035488	0.868947	1	2.02288	1.18884	0.275564	0.0426024	116 (1.8)
VentralAttentionRightThalamusProper	(Intercept)	-0.0160417	0.0214395	-0.748231	0.454349		0.0133075	0.59542	1	2.0565	1.11587	0.29081	0.0016615	108 (1.67)
VentralAttentionRightThalamusProper	anhedonia_ypresent	0.0096719	0.0434238	0.222733	0.823751		0.0133075	0.891044	1	2.0565	1.11587	0.29081	0.0016615	108 (1.67)
VentralAttentionRightThalamusProper	INTERVIEW_AGE	-0.0159122	0.0124963	-1.27335	0.20294		0.0133075	0.326196	1	2.0565	1.11587	0.29081	0.0016615	108 (1.67)
VentralAttentionRightThalamusProper	SEXFemale	-0.0947536	0.0249901	-3.79164	0.000151045	***	0.0133075	0.000630985	0.369757	2.0565	1.11587	0.29081	0.0016615	108 (1.67)
VentralAttentionRightThalamusProper	RACE_ETHNICITYBlack	0.301464	0.0362482	8.31666	1.09705e-16	***	0.0133075	1.86499e-15	2.68559e-13	2.0565	1.11587	0.29081	0.0016615	108 (1.67)
VentralAttentionRightThalamusProper	RACE_ETHNICITYHispanic	0.00447618	0.0324422	0.137974	0.890265		0.0133075	0.936883	1	2.0565	1.11587	0.29081	0.0016615	108 (1.67)
VentralAttentionRightThalamusProper	RACE_ETHNICITYAsian	-0.0289843	0.0863969	-0.335478	0.737276		0.0133075	0.829939	1	2.0565	1.11587	0.29081	0.0016615	108 (1.67)
VentralAttentionRightThalamusProper	RACE_ETHNICITYOther	0.128361	0.0420083	3.05561	0.00225537	**	0.0133075	0.00704229	1	2.0565	1.11587	0.29081	0.0016615	108 (1.67)
VentralAttentionRightCaudate	(Intercept)	0.080541	0.0217194	3.70826	0.000210488	***	0.00695625	0.000844713	0.515275	1.98854	0.0910888	0.762798	0.0472459	167 (2.59)
VentralAttentionRightCaudate	anhedonia_ypresent	-0.0651657	0.0439071	-1.48417	0.137814		0.00695625	0.242188	1	1.98854	0.0910888	0.762798	0.0472459	167 (2.59)
VentralAttentionRightCaudate	INTERVIEW_AGE	0.00188092	0.0125591	0.149765	0.880955		0.00695625	0.930763	1	1.98854	0.0910888	0.762798	0.0472459	167 (2.59)
VentralAttentionRightCaudate	SEXFemale	-0.0610563	0.0252408	-2.41895	0.0155936	*	0.00695625	0.0387938	1	1.98854	0.0910888	0.762798	0.0472459	167 (2.59)
VentralAttentionRightCaudate	RACE_ETHNICITYBlack	-0.227751	0.036677	-6.20962	5.65076e-10	***	0.00695625	5.16159e-09	1.38331e-06	1.98854	0.0910888	0.762798	0.0472459	167 (2.59)
VentralAttentionRightCaudate	RACE_ETHNICITYHispanic	-0.0260589	0.0328443	-0.793406	0.427571		0.00695625	0.569475	1	1.98854	0.0910888	0.762798	0.0472459	167 (2.59)
VentralAttentionRightCaudate	RACE_ETHNICITYAsian	0.0437266	0.0880672	0.496514	0.619549		0.00695625	0.739471	1	1.98854	0.0910888	0.762798	0.0472459	167 (2.59)
VentralAttentionRightCaudate	RACE_ETHNICITYOther	-0.0471867	0.0426885	-1.10537	0.26904		0.00695625	0.407808	1	1.98854	0.0910888	0.762798	0.0472459	167 (2.59)
VentralAttentionRightPutamen	(Intercept)	0.0612169	0.0216841	2.82313	0.00477064	**	0.00214802	0.0135639	1	2.0375	0.931154	0.334563	0.0313953	127 (1.97)
VentralAttentionRightPutamen	anhedonia_ypresent	-0.0314722	0.043786	-0.718773	0.472307		0.00214802	0.612074	1	2.0375	0.931154	0.334563	0.0313953	127 (1.97)
VentralAttentionRightPutamen	INTERVIEW_AGE	0.00551453	0.0125726	0.438615	0.660955		0.00214802	0.774913	1	2.0375	0.931154	0.334563	0.0313953	127 (1.97)
VentralAttentionRightPutamen	SEXFemale	-0.0852039	0.0252059	-3.38032	0.00072841	***	0.00214802	0.00256721	1	2.0375	0.931154	0.334563	0.0313953	127 (1.97)
VentralAttentionRightPutamen	RACE_ETHNICITYBlack	-0.0913586	0.0364414	-2.507	0.0122008	*	0.00214802	0.0312423	1	2.0375	0.931154	0.334563	0.0313953	127 (1.97)
VentralAttentionRightPutamen	RACE_ETHNICITYHispanic	-0.0145626	0.0327923	-0.444084	0.656997		0.00214802	0.772863	1	2.0375	0.931154	0.334563	0.0313953	127 (1.97)
VentralAttentionRightPutamen	RACE_ETHNICITYAsian	0.0831679	0.0878783	0.946399	0.343981		0.00214802	0.488437	1	2.0375	0.931154	0.334563	0.0313953	127 (1.97)
VentralAttentionRightPutamen	RACE_ETHNICITYOther	-0.0131715	0.0426562	-0.308783	0.757497		0.00214802	0.845578	1	2.0375	0.931154	0.334563	0.0313953	127 (1.97)
VentralAttentionRightPallidum	(Intercept)	-0.0680929	0.0217056	-3.13711	0.00171409	**	0.00254381	0.00551901	1	1.9726	4.8303	0.0279638	0.0509373	139 (2.15)
VentralAttentionRightPallidum	anhedonia_ypresent	-0.0442442	0.0438998	-1.00784	0.313568		0.00254381	0.456531	1	1.9726	4.8303	0.0279638	0.0509373	139 (2.15)
VentralAttentionRightPallidum	INTERVIEW_AGE	0.0232183	0.0125794	1.84574	0.0649761		0.00254381	0.130807	1	1.9726	4.8303	0.0279638	0.0509373	139 (2.15)
VentralAttentionRightPallidum	SEXFemale	0.0708335	0.0252416	2.80622	0.00502795	**	0.00254381	0.0142294	1	1.9726	4.8303	0.0279638	0.0509373	139 (2.15)
VentralAttentionRightPallidum	RACE_ETHNICITYBlack	0.0928803	0.036656	2.53384	0.0113061	*	0.00254381	0.0292264	1	1.9726	4.8303	0.0279638	0.0509373	139 (2.15)
VentralAttentionRightPallidum	RACE_ETHNICITYHispanic	0.0644629	0.0328197	1.96415	0.0495565	*	0.00254381	0.104581	1	1.9726	4.8303	0.0279638	0.0509373	139 (2.15)
VentralAttentionRightPallidum	RACE_ETHNICITYAsian	-0.0289716	0.0876458	-0.330553	0.740993		0.00254381	0.83247	1	1.9726	4.8303	0.0279638	0.0509373	139 (2.15)
VentralAttentionRightPallidum	RACE_ETHNICITYOther	0.0949318	0.0426741	2.22458	0.0261448	*	0.00254381	0.0600398	1	1.9726	4.8303	0.0279638	0.0509373	139 (2.15)
VentralAttentionRightHippocampus	(Intercept)	-0.0482621	0.0215453	-2.24003	0.0251238	*	0.00753543	0.057967	1	1.96663	1.61398	0.203934	0.0103824	105 (1.63)
VentralAttentionRightHippocampus	anhedonia_ypresent	0.0127685	0.0434841	0.293637	0.769045		0.00753543	0.85492	1	1.96663	1.61398	0.203934	0.0103824	105 (1.63)
VentralAttentionRightHippocampus	INTERVIEW_AGE	-0.0241026	0.0125058	-1.9273	0.0539865		0.00753543	0.111999	1	1.96663	1.61398	0.203934	0.0103824	105 (1.63)
VentralAttentionRightHippocampus	SEXFemale	0.124648	0.0250694	4.97212	6.79642e-07	***	0.00753543	4.37832e-06	0.00166376	1.96663	1.61398	0.203934	0.0103824	105 (1.63)
VentralAttentionRightHippocampus	RACE_ETHNICITYBlack	-0.144095	0.0362534	-3.97467	7.12602e-05	***	0.00753543	0.000314883	0.174445	1.96663	1.61398	0.203934	0.0103824	105 (1.63)
VentralAttentionRightHippocampus	RACE_ETHNICITYHispanic	0.0628064	0.032567	1.92853	0.0538342		0.00753543	0.111778	1	1.96663	1.61398	0.203934	0.0103824	105 (1.63)
VentralAttentionRightHippocampus	RACE_ETHNICITYAsian	-0.0875577	0.0869716	-1.00674	0.314098		0.00753543	0.456531	1	1.96663	1.61398	0.203934	0.0103824	105 (1.63)
VentralAttentionRightHippocampus	RACE_ETHNICITYOther	-0.018419	0.0422708	-0.435739	0.663041		0.00753543	0.775442	1	1.96663	1.61398	0.203934	0.0103824	105 (1.63)
VentralAttentionRightAmygdala	(Intercept)	0.0452959	0.0216135	2.09572	0.0361468	*	0.00291631	0.0797184	1	2.03529	2.0583	0.151379	0	138 (2.14)
VentralAttentionRightAmygdala	anhedonia_ypresent	-0.0201643	0.0437853	-0.460527	0.645154		0.00291631	0.763334	1	2.03529	2.0583	0.151379	0	138 (2.14)
VentralAttentionRightAmygdala	INTERVIEW_AGE	-0.00225747	0.0125711	-0.179576	0.857491		0.00291631	0.915855	1	2.03529	2.0583	0.151379	0	138 (2.14)
VentralAttentionRightAmygdala	SEXFemale	-0.114098	0.0251858	-4.53026	5.99976e-06	***	0.00291631	3.27114e-05	0.0146874	2.03529	2.0583	0.151379	0	138 (2.14)
VentralAttentionRightAmygdala	RACE_ETHNICITYBlack	0.0662284	0.0364783	1.81556	0.0694855		0.00291631	0.138631	1	2.03529	2.0583	0.151379	0	138 (2.14)
VentralAttentionRightAmygdala	RACE_ETHNICITYHispanic	-0.0071781	0.0326858	-0.219609	0.826183		0.00291631	0.892146	1	2.03529	2.0583	0.151379	0	138 (2.14)
VentralAttentionRightAmygdala	RACE_ETHNICITYAsian	0.120083	0.0877688	1.36817	0.171307		0.00291631	0.285472	1	2.03529	2.0583	0.151379	0	138 (2.14)
VentralAttentionRightAmygdala	RACE_ETHNICITYOther	0.00394472	0.0423106	0.0932324	0.925722		0.00291631	0.95821	1	2.03529	2.0583	0.151379	0	138 (2.14)
VentralAttentionRightAccumbensArea	(Intercept)	-0.0385532	0.0217207	-1.77495	0.0759535		0.00354463	0.148986	1	1.98628	1.07579	0.299641	0.0862103	127 (1.97)
VentralAttentionRightAccumbensArea	anhedonia_ypresent	0.00274446	0.0436622	0.0628567	0.949883		0.00354463	0.973749	1	1.98628	1.07579	0.299641	0.0862103	127 (1.97)
VentralAttentionRightAccumbensArea	INTERVIEW_AGE	0.0171476	0.0125549	1.3658	0.17205		0.00354463	0.286126	1	1.98628	1.07579	0.299641	0.0862103	127 (1.97)
VentralAttentionRightAccumbensArea	SEXFemale	-0.0295785	0.0252318	-1.17227	0.241132		0.00354463	0.375742	1	1.98628	1.07579	0.299641	0.0862103	127 (1.97)
VentralAttentionRightAccumbensArea	RACE_ETHNICITYBlack	0.118899	0.0366748	3.24197	0.00119322	**	0.00354463	0.00397958	1	1.98628	1.07579	0.299641	0.0862103	127 (1.97)
VentralAttentionRightAccumbensArea	RACE_ETHNICITYHispanic	0.146226	0.0329737	4.43463	9.37926e-06	***	0.00354463	4.93773e-05	0.0229604	1.98628	1.07579	0.299641	0.0862103	127 (1.97)
VentralAttentionRightAccumbensArea	RACE_ETHNICITYAsian	-0.0725671	0.0880083	-0.824548	0.40966		0.00354463	0.551825	1	1.98628	1.07579	0.299641	0.0862103	127 (1.97)
VentralAttentionRightAccumbensArea	RACE_ETHNICITYOther	0.0525807	0.0426549	1.2327	0.217733		0.00354463	0.344768	1	1.98628	1.07579	0.299641	0.0862103	127 (1.97)
VentralAttentionRightVentraldc	(Intercept)	0.0807555	0.0215732	3.74333	0.000183212	***	0.0147179	0.000751262	0.448503	1.99364	0.358594	0.549288	0.000339938	141 (2.18)
VentralAttentionRightVentraldc	anhedonia_ypresent	-0.0420892	0.0435416	-0.966643	0.333759		0.0147179	0.476688	1	1.99364	0.358594	0.549288	0.000339938	141 (2.18)
VentralAttentionRightVentraldc	INTERVIEW_AGE	-0.0545647	0.0125124	-4.36085	1.31618e-05	***	0.0147179	6.65912e-05	0.03222	1.99364	0.358594	0.549288	0.000339938	141 (2.18)
VentralAttentionRightVentraldc	SEXFemale	-0.000488479	0.0250375	-0.0195099	0.984435		0.0147179	0.992135	1	1.99364	0.358594	0.549288	0.000339938	141 (2.18)
VentralAttentionRightVentraldc	RACE_ETHNICITYBlack	-0.305358	0.0361845	-8.43893	3.93197e-17	***	0.0147179	6.87533e-16	9.62547e-14	1.99364	0.358594	0.549288	0.000339938	141 (2.18)
VentralAttentionRightVentraldc	RACE_ETHNICITYHispanic	-0.0498644	0.0324672	-1.53584	0.124628		0.0147179	0.223344	1	1.99364	0.358594	0.549288	0.000339938	141 (2.18)
VentralAttentionRightVentraldc	RACE_ETHNICITYAsian	-0.0087325	0.0872559	-0.100079	0.920285		0.0147179	0.956215	1	1.99364	0.358594	0.549288	0.000339938	141 (2.18)
VentralAttentionRightVentraldc	RACE_ETHNICITYOther	-0.165268	0.0420119	-3.93384	8.44954e-05	***	0.0147179	0.000370689	0.206845	1.99364	0.358594	0.549288	0.000339938	141 (2.18)
VisualLeftCerebellumCortex	(Intercept)	0.0158055	0.0216484	0.730098	0.465357		0.00462645	0.604989	1	2.03062	7.46632	0.00628638	0.0164836	123 (1.91)
VisualLeftCerebellumCortex	anhedonia_ypresent	0.0151525	0.0436503	0.347134	0.728502		0.00462645	0.82411	1	2.03062	7.46632	0.00628638	0.0164836	123 (1.91)
VisualLeftCerebellumCortex	INTERVIEW_AGE	-0.0378724	0.0125636	-3.01446	0.00258458	**	0.00462645	0.00797863	1	2.03062	7.46632	0.00628638	0.0164836	123 (1.91)
VisualLeftCerebellumCortex	SEXFemale	0.0361832	0.0251463	1.43891	0.150226		0.00462645	0.258451	1	2.03062	7.46632	0.00628638	0.0164836	123 (1.91)
VisualLeftCerebellumCortex	RACE_ETHNICITYBlack	-0.136708	0.0363654	-3.75929	0.000171931	***	0.00462645	0.000710956	0.420886	2.03062	7.46632	0.00628638	0.0164836	123 (1.91)
VisualLeftCerebellumCortex	RACE_ETHNICITYHispanic	-0.0276779	0.0326957	-0.846529	0.39729		0.00462645	0.539099	1	2.03062	7.46632	0.00628638	0.0164836	123 (1.91)
VisualLeftCerebellumCortex	RACE_ETHNICITYAsian	0.195062	0.0880688	2.21488	0.026804	*	0.00462645	0.0612663	1	2.03062	7.46632	0.00628638	0.0164836	123 (1.91)
VisualLeftCerebellumCortex	RACE_ETHNICITYOther	-0.107334	0.0423189	-2.53631	0.0112267	*	0.00462645	0.0290985	1	2.03062	7.46632	0.00628638	0.0164836	123 (1.91)
VisualLeftThalamusProper	(Intercept)	0.0803896	0.0215958	3.72246	0.000199008	***	0.0102548	0.00080488	0.487171	2.02931	10.0348	0.00153607	0.0466051	135 (2.09)
VisualLeftThalamusProper	anhedonia_ypresent	0.0725871	0.043811	1.65682	0.0976051		0.0102548	0.182117	1	2.02931	10.0348	0.00153607	0.0466051	135 (2.09)
VisualLeftThalamusProper	INTERVIEW_AGE	0.00946668	0.0125374	0.755077	0.450231		0.0102548	0.591608	1	2.02931	10.0348	0.00153607	0.0466051	135 (2.09)
VisualLeftThalamusProper	SEXFemale	0.000874633	0.0251298	0.0348046	0.972237		0.0102548	0.984706	1	2.02931	10.0348	0.00153607	0.0466051	135 (2.09)
VisualLeftThalamusProper	RACE_ETHNICITYBlack	-0.293582	0.0365342	-8.03582	1.1008e-15	***	0.0102548	1.73856e-14	2.69476e-12	2.02931	10.0348	0.00153607	0.0466051	135 (2.09)
VisualLeftThalamusProper	RACE_ETHNICITYHispanic	-0.14249	0.032707	-4.35656	1.34218e-05	***	0.0102548	6.77454e-05	0.0328565	2.02931	10.0348	0.00153607	0.0466051	135 (2.09)
VisualLeftThalamusProper	RACE_ETHNICITYAsian	-0.135876	0.0863749	-1.5731	0.115747		0.0102548	0.210199	1	2.02931	10.0348	0.00153607	0.0466051	135 (2.09)
VisualLeftThalamusProper	RACE_ETHNICITYOther	-0.080376	0.0425494	-1.889	0.0589372		0.0102548	0.120332	1	2.02931	10.0348	0.00153607	0.0466051	135 (2.09)
VisualLeftCaudate	(Intercept)	0.0758674	0.0218278	3.47573	0.000512901	***	0.00547943	0.00187121	1	2.02042	0.380157	0.537519	0.134833	141 (2.18)
VisualLeftCaudate	anhedonia_ypresent	-0.00639127	0.043872	-0.14568	0.884179		0.00547943	0.933168	1	2.02042	0.380157	0.537519	0.134833	141 (2.18)
VisualLeftCaudate	INTERVIEW_AGE	-0.000720182	0.0125584	-0.0573468	0.954271		0.00547943	0.976322	1	2.02042	0.380157	0.537519	0.134833	141 (2.18)
VisualLeftCaudate	SEXFemale	-0.0445841	0.0252703	-1.76429	0.0777321		0.00547943	0.15223	1	2.02042	0.380157	0.537519	0.134833	141 (2.18)
VisualLeftCaudate	RACE_ETHNICITYBlack	-0.221947	0.0368765	-6.01865	1.8576e-09	***	0.00547943	1.6012e-08	4.54741e-06	2.02042	0.380157	0.537519	0.134833	141 (2.18)
VisualLeftCaudate	RACE_ETHNICITYHispanic	-0.070076	0.0330364	-2.12117	0.033946	*	0.00547943	0.0752034	1	2.02042	0.380157	0.537519	0.134833	141 (2.18)
VisualLeftCaudate	RACE_ETHNICITYAsian	-0.0679469	0.0883831	-0.768777	0.442054		0.00547943	0.581801	1	2.02042	0.380157	0.537519	0.134833	141 (2.18)
VisualLeftCaudate	RACE_ETHNICITYOther	-0.0301816	0.0428933	-0.703644	0.48168		0.00547943	0.620113	1	2.02042	0.380157	0.537519	0.134833	141 (2.18)
VisualLeftPutamen	(Intercept)	-0.0615947	0.0218006	-2.82536	0.00473757	**	0.00221259	0.0135013	1	1.97363	2.02113	0.155123	0.0602272	149 (2.31)
VisualLeftPutamen	anhedonia_ypresent	0.010289	0.0437821	0.235005	0.814213		0.00221259	0.884887	1	1.97363	2.02113	0.155123	0.0602272	149 (2.31)
VisualLeftPutamen	INTERVIEW_AGE	-0.0146623	0.0125878	-1.1648	0.244143		0.00221259	0.378746	1	1.97363	2.02113	0.155123	0.0602272	149 (2.31)
VisualLeftPutamen	SEXFemale	0.0616076	0.0252694	2.43803	0.0147948	*	0.00221259	0.0368441	1	1.97363	2.02113	0.155123	0.0602272	149 (2.31)
VisualLeftPutamen	RACE_ETHNICITYBlack	0.01819	0.0365636	0.49749	0.618861		0.00221259	0.73901	1	1.97363	2.02113	0.155123	0.0602272	149 (2.31)
VisualLeftPutamen	RACE_ETHNICITYHispanic	0.113341	0.0329187	3.44305	0.000578938	***	0.00221259	0.00208112	1	1.97363	2.02113	0.155123	0.0602272	149 (2.31)
VisualLeftPutamen	RACE_ETHNICITYAsian	0.103119	0.0873845	1.18007	0.238018		0.00221259	0.3716	1	1.97363	2.02113	0.155123	0.0602272	149 (2.31)
VisualLeftPutamen	RACE_ETHNICITYOther	0.0196011	0.0428035	0.457933	0.647017		0.00221259	0.764739	1	1.97363	2.02113	0.155123	0.0602272	149 (2.31)
VisualLeftPallidum	(Intercept)	0.0226179	0.0216588	1.04428	0.296396		0.00701886	0.437503	1	2.00931	2.24202	0.134305	0.0315073	137 (2.12)
VisualLeftPallidum	anhedonia_ypresent	0.0254055	0.0436097	0.582565	0.560207		0.00701886	0.69018	1	2.00931	2.24202	0.134305	0.0315073	137 (2.12)
VisualLeftPallidum	INTERVIEW_AGE	-0.0223867	0.0125507	-1.78371	0.0745191		0.00701886	0.146878	1	2.00931	2.24202	0.134305	0.0315073	137 (2.12)
VisualLeftPallidum	SEXFemale	-0.0155414	0.0251596	-0.617714	0.536786		0.00701886	0.669132	1	2.00931	2.24202	0.134305	0.0315073	137 (2.12)
VisualLeftPallidum	RACE_ETHNICITYBlack	-0.202488	0.0364017	-5.5626	2.76692e-08	***	0.00701886	2.1167e-07	6.77343e-05	2.00931	2.24202	0.134305	0.0315073	137 (2.12)
VisualLeftPallidum	RACE_ETHNICITYHispanic	0.0683127	0.0327435	2.0863	0.0369917	*	0.00701886	0.081435	1	2.00931	2.24202	0.134305	0.0315073	137 (2.12)
VisualLeftPallidum	RACE_ETHNICITYAsian	0.0992552	0.0864782	1.14775	0.251116		0.00701886	0.386153	1	2.00931	2.24202	0.134305	0.0315073	137 (2.12)
VisualLeftPallidum	RACE_ETHNICITYOther	-0.0202253	0.0425446	-0.475391	0.634525		0.00701886	0.753739	1	2.00931	2.24202	0.134305	0.0315073	137 (2.12)
VisualBrainStem	(Intercept)	0.0271324	0.0217004	1.25031	0.211231		0.00407277	0.337088	1	1.99554	0.00180911	0.966073	0.0709506	110 (1.7)
VisualBrainStem	anhedonia_ypresent	0.0150334	0.0436962	0.344044	0.730824		0.00407277	0.82527	1	1.99554	0.00180911	0.966073	0.0709506	110 (1.7)
VisualBrainStem	INTERVIEW_AGE	-0.0269996	0.012553	-2.15084	0.0315263	*	0.00407277	0.070545	1	1.99554	0.00180911	0.966073	0.0709506	110 (1.7)
VisualBrainStem	SEXFemale	-0.101786	0.0251788	-4.04252	5.35058e-05	***	0.00407277	0.000241664	0.130982	1.99554	0.00180911	0.966073	0.0709506	110 (1.7)
VisualBrainStem	RACE_ETHNICITYBlack	0.0796293	0.0365136	2.18081	0.0292338	*	0.00407277	0.0663191	1	1.99554	0.00180911	0.966073	0.0709506	110 (1.7)
VisualBrainStem	RACE_ETHNICITYHispanic	-0.0198579	0.0328204	-0.605048	0.545169		0.00407277	0.676076	1	1.99554	0.00180911	0.966073	0.0709506	110 (1.7)
VisualBrainStem	RACE_ETHNICITYAsian	0.175159	0.0879436	1.99172	0.0464443	*	0.00407277	0.099038	1	1.99554	0.00180911	0.966073	0.0709506	110 (1.7)
VisualBrainStem	RACE_ETHNICITYOther	0.0827986	0.0425953	1.94384	0.0519587		0.00407277	0.108621	1	1.99554	0.00180911	0.966073	0.0709506	110 (1.7)
VisualLeftHippocampus	(Intercept)	0.203388	0.0214389	9.48686	3.29949e-21	***	0.0454012	7.99717e-20	8.07714e-18	2.03362	8.75023	0.00309563	0.146688	161 (2.49)
VisualLeftHippocampus	anhedonia_ypresent	-0.160171	0.0427758	-3.74442	0.000182424	***	0.0454012	0.000749286	0.446575	2.03362	8.75023	0.00309563	0.146688	161 (2.49)
VisualLeftHippocampus	INTERVIEW_AGE	-0.0415124	0.0122826	-3.37977	0.000729894	***	0.0454012	0.00256721	1	2.03362	8.75023	0.00309563	0.146688	161 (2.49)
VisualLeftHippocampus	SEXFemale	-0.0673589	0.0247922	-2.71694	0.00660694	**	0.0454012	0.0182755	1	2.03362	8.75023	0.00309563	0.146688	161 (2.49)
VisualLeftHippocampus	RACE_ETHNICITYBlack	-0.559835	0.0362749	-15.4331	9.02356e-53	***	0.0454012	1.3806e-50	2.20897e-49	2.03362	8.75023	0.00309563	0.146688	161 (2.49)
VisualLeftHippocampus	RACE_ETHNICITYHispanic	-0.226549	0.0324877	-6.97339	3.41045e-12	***	0.0454012	3.91962e-11	8.34879e-09	2.03362	8.75023	0.00309563	0.146688	161 (2.49)
VisualLeftHippocampus	RACE_ETHNICITYAsian	0.0230526	0.0853961	0.269949	0.787208		0.0454012	0.865717	1	2.03362	8.75023	0.00309563	0.146688	161 (2.49)
VisualLeftHippocampus	RACE_ETHNICITYOther	-0.189818	0.0421107	-4.5076	6.67541e-06	***	0.0454012	3.61535e-05	0.0163414	2.03362	8.75023	0.00309563	0.146688	161 (2.49)
VisualLeftAmygdala	(Intercept)	0.0959145	0.0216438	4.43149	9.51609e-06	***	0.00830839	4.99901e-05	0.0232954	1.97408	0.766245	0.381381	0.0590561	113 (1.75)
VisualLeftAmygdala	anhedonia_ypresent	-0.0534307	0.0434795	-1.22887	0.219165		0.00830839	0.346811	1	1.97408	0.766245	0.381381	0.0590561	113 (1.75)
VisualLeftAmygdala	INTERVIEW_AGE	-0.0301575	0.0125219	-2.40838	0.0160517	*	0.00830839	0.0398639	1	1.97408	0.766245	0.381381	0.0590561	113 (1.75)
VisualLeftAmygdala	SEXFemale	-0.0304134	0.0251241	-1.21053	0.226122		0.00830839	0.356207	1	1.97408	0.766245	0.381381	0.0590561	113 (1.75)
VisualLeftAmygdala	RACE_ETHNICITYBlack	-0.234845	0.0364488	-6.44315	1.25626e-10	***	0.00830839	1.21076e-09	3.07533e-07	1.97408	0.766245	0.381381	0.0590561	113 (1.75)
VisualLeftAmygdala	RACE_ETHNICITYHispanic	-0.123364	0.032673	-3.77571	0.000161014	***	0.00830839	0.00066807	0.394161	1.97408	0.766245	0.381381	0.0590561	113 (1.75)
VisualLeftAmygdala	RACE_ETHNICITYAsian	0.0129385	0.0871083	0.148534	0.881926		0.00830839	0.931387	1	1.97408	0.766245	0.381381	0.0590561	113 (1.75)
VisualLeftAmygdala	RACE_ETHNICITYOther	-0.124986	0.0425157	-2.93977	0.00329644	**	0.00830839	0.00982909	1	1.97408	0.766245	0.381381	0.0590561	113 (1.75)
VisualLeftAccumbensArea	(Intercept)	-0.0713742	0.0217598	-3.2801	0.00104331	**	0.00303212	0.00354726	1	1.97744	2.05235	0.151972	0.0943842	113 (1.75)
VisualLeftAccumbensArea	anhedonia_ypresent	0.0653725	0.0436155	1.49884	0.133966		0.00303212	0.236957	1	1.97744	2.05235	0.151972	0.0943842	113 (1.75)
VisualLeftAccumbensArea	INTERVIEW_AGE	0.00813344	0.012543	0.648443	0.516722		0.00303212	0.652576	1	1.97744	2.05235	0.151972	0.0943842	113 (1.75)
VisualLeftAccumbensArea	SEXFemale	0.0765482	0.0252207	3.03514	0.00241404	**	0.00303212	0.00749946	1	1.97744	2.05235	0.151972	0.0943842	113 (1.75)
VisualLeftAccumbensArea	RACE_ETHNICITYBlack	0.128543	0.0367386	3.49887	0.000470447	***	0.00303212	0.00173181	1	1.97744	2.05235	0.151972	0.0943842	113 (1.75)
VisualLeftAccumbensArea	RACE_ETHNICITYHispanic	0.0352244	0.0329055	1.07047	0.284448		0.00303212	0.42459	1	1.97744	2.05235	0.151972	0.0943842	113 (1.75)
VisualLeftAccumbensArea	RACE_ETHNICITYAsian	0.00376409	0.0874399	0.0430477	0.965665		0.00303212	0.982114	1	1.97744	2.05235	0.151972	0.0943842	113 (1.75)
VisualLeftAccumbensArea	RACE_ETHNICITYOther	8.73663e-05	0.0425993	0.00205088	0.998364		0.00303212	0.999025	1	1.97744	2.05235	0.151972	0.0943842	113 (1.75)
VisualLeftVentraldc	(Intercept)	-0.0655767	0.0217898	-3.00951	0.00262698	**	0.00153095	0.00809929	1	1.9979	0.615705	0.432648	0.0901595	118 (1.83)
VisualLeftVentraldc	anhedonia_ypresent	-0.0189482	0.0437498	-0.433103	0.664954		0.00153095	0.775972	1	1.9979	0.615705	0.432648	0.0901595	118 (1.83)
VisualLeftVentraldc	INTERVIEW_AGE	0.000504807	0.0125852	0.0401113	0.968006		0.00153095	0.983068	1	1.9979	0.615705	0.432648	0.0901595	118 (1.83)
VisualLeftVentraldc	SEXFemale	0.0526018	0.0252424	2.08387	0.0372125	*	0.00153095	0.0818474	1	1.9979	0.615705	0.432648	0.0901595	118 (1.83)
VisualLeftVentraldc	RACE_ETHNICITYBlack	0.102824	0.0366043	2.80908	0.00498355	**	0.00153095	0.0141364	1	1.9979	0.615705	0.432648	0.0901595	118 (1.83)
VisualLeftVentraldc	RACE_ETHNICITYHispanic	0.0778686	0.0329576	2.36269	0.0181729	*	0.00153095	0.0440905	1	1.9979	0.615705	0.432648	0.0901595	118 (1.83)
VisualLeftVentraldc	RACE_ETHNICITYAsian	0.0295697	0.0868902	0.340311	0.733634		0.00153095	0.827239	1	1.9979	0.615705	0.432648	0.0901595	118 (1.83)
VisualLeftVentraldc	RACE_ETHNICITYOther	0.0818617	0.0428238	1.91159	0.0559736		0.00153095	0.115594	1	1.9979	0.615705	0.432648	0.0901595	118 (1.83)
VisualRightCerebellumCortex	(Intercept)	0.0194019	0.0217163	0.893425	0.371664		0.00219006	0.516071	1	1.98982	0.153265	0.695434	0.0729398	135 (2.09)
VisualRightCerebellumCortex	anhedonia_ypresent	-0.000426828	0.0439747	-0.00970622	0.992256		0.00219006	0.995763	1	1.98982	0.153265	0.695434	0.0729398	135 (2.09)
VisualRightCerebellumCortex	INTERVIEW_AGE	-0.0173109	0.012583	-1.37574	0.168951		0.00219006	0.28269	1	1.98982	0.153265	0.695434	0.0729398	135 (2.09)
VisualRightCerebellumCortex	SEXFemale	-0.0838996	0.0252569	-3.32184	0.000899331	***	0.00219006	0.00309208	1	1.98982	0.153265	0.695434	0.0729398	135 (2.09)
VisualRightCerebellumCortex	RACE_ETHNICITYBlack	0.0982096	0.0366556	2.67925	0.00739776	**	0.00219006	0.0200329	1	1.98982	0.153265	0.695434	0.0729398	135 (2.09)
VisualRightCerebellumCortex	RACE_ETHNICITYHispanic	0.0298336	0.0329698	0.904876	0.365565		0.00219006	0.511275	1	1.98982	0.153265	0.695434	0.0729398	135 (2.09)
VisualRightCerebellumCortex	RACE_ETHNICITYAsian	0.0855225	0.0871037	0.981846	0.326213		0.00219006	0.468369	1	1.98982	0.153265	0.695434	0.0729398	135 (2.09)
VisualRightCerebellumCortex	RACE_ETHNICITYOther	-0.018815	0.0428155	-0.439444	0.660355		0.00219006	0.774869	1	1.98982	0.153265	0.695434	0.0729398	135 (2.09)
VisualRightThalamusProper	(Intercept)	-0.0791047	0.0216345	-3.65641	0.000257851	***	0.0189182	0.00100353	0.631218	2.01357	8.55328	0.003449	0.095801	138 (2.14)
VisualRightThalamusProper	anhedonia_ypresent	0.0405304	0.0432281	0.937594	0.348489		0.0189182	0.493693	1	2.01357	8.55328	0.003449	0.095801	138 (2.14)
VisualRightThalamusProper	INTERVIEW_AGE	0.0248904	0.0124586	1.99784	0.0457767	*	0.0189182	0.0977848	1	2.01357	8.55328	0.003449	0.095801	138 (2.14)
VisualRightThalamusProper	SEXFemale	-0.0672178	0.0250645	-2.6818	0.00734188	**	0.0189182	0.0199036	1	2.01357	8.55328	0.003449	0.095801	138 (2.14)
VisualRightThalamusProper	RACE_ETHNICITYBlack	0.34008	0.03638	9.348	1.21387e-20	***	0.0189182	2.75145e-19	2.97156e-17	2.01357	8.55328	0.003449	0.095801	138 (2.14)
VisualRightThalamusProper	RACE_ETHNICITYHispanic	0.228582	0.0327666	6.97608	3.34508e-12	***	0.0189182	3.86262e-11	8.18875e-09	2.01357	8.55328	0.003449	0.095801	138 (2.14)
VisualRightThalamusProper	RACE_ETHNICITYAsian	-0.00880673	0.0870047	-0.101221	0.919378		0.0189182	0.956091	1	2.01357	8.55328	0.003449	0.095801	138 (2.14)
VisualRightThalamusProper	RACE_ETHNICITYOther	0.0609436	0.0424342	1.43619	0.150998		0.0189182	0.259216	1	2.01357	8.55328	0.003449	0.095801	138 (2.14)
VisualRightCaudate	(Intercept)	0.0939029	0.0217387	4.31963	1.58695e-05	***	0.00939559	7.94449e-05	0.0388486	2.00815	2.13079	0.144366	0.0526099	147 (2.28)
VisualRightCaudate	anhedonia_ypresent	-0.0221026	0.0436628	-0.506212	0.612726		0.00939559	0.734796	1	2.00815	2.13079	0.144366	0.0526099	147 (2.28)
VisualRightCaudate	INTERVIEW_AGE	-0.0339722	0.0125474	-2.70751	0.00679736	**	0.00939559	0.0187387	1	2.00815	2.13079	0.144366	0.0526099	147 (2.28)
VisualRightCaudate	SEXFemale	-0.0763409	0.0251697	-3.03304	0.00243088	**	0.00939559	0.00753266	1	2.00815	2.13079	0.144366	0.0526099	147 (2.28)
VisualRightCaudate	RACE_ETHNICITYBlack	-0.242123	0.0365127	-6.6312	3.60632e-11	***	0.00939559	3.66319e-10	8.82828e-08	2.00815	2.13079	0.144366	0.0526099	147 (2.28)
VisualRightCaudate	RACE_ETHNICITYHispanic	-0.0659486	0.0327452	-2.01399	0.0440528	*	0.00939559	0.0946806	1	2.00815	2.13079	0.144366	0.0526099	147 (2.28)
VisualRightCaudate	RACE_ETHNICITYAsian	0.0766815	0.087352	0.877845	0.380061		0.00939559	0.523574	1	2.00815	2.13079	0.144366	0.0526099	147 (2.28)
VisualRightCaudate	RACE_ETHNICITYOther	-0.0442672	0.0423917	-1.04424	0.296414		0.00939559	0.437503	1	2.00815	2.13079	0.144366	0.0526099	147 (2.28)
VisualRightPutamen	(Intercept)	0.0180815	0.0217042	0.833086	0.404828		0.00671512	0.547221	1	1.98372	1.69704	0.192675	0.106802	112 (1.74)
VisualRightPutamen	anhedonia_ypresent	-0.0351252	0.0435429	-0.806681	0.41988		0.00671512	0.562598	1	1.98372	1.69704	0.192675	0.106802	112 (1.74)
VisualRightPutamen	INTERVIEW_AGE	-0.0402445	0.0125199	-3.21444	0.00131357	**	0.00671512	0.00436175	1	1.98372	1.69704	0.192675	0.106802	112 (1.74)
VisualRightPutamen	SEXFemale	0.0665283	0.0251769	2.64243	0.00825157	**	0.00671512	0.0220763	1	1.98372	1.69704	0.192675	0.106802	112 (1.74)
VisualRightPutamen	RACE_ETHNICITYBlack	-0.178559	0.0366852	-4.86734	1.15848e-06	***	0.00671512	7.12551e-06	0.00283595	1.98372	1.69704	0.192675	0.106802	112 (1.74)
VisualRightPutamen	RACE_ETHNICITYHispanic	-0.0758675	0.032913	-2.3051	0.0211934	*	0.00671512	0.0503703	1	1.98372	1.69704	0.192675	0.106802	112 (1.74)
VisualRightPutamen	RACE_ETHNICITYAsian	0.135993	0.0872979	1.5578	0.119331		0.00671512	0.21527	1	1.98372	1.69704	0.192675	0.106802	112 (1.74)
VisualRightPutamen	RACE_ETHNICITYOther	-0.0572831	0.0426907	-1.34182	0.179704		0.00671512	0.296239	1	1.98372	1.69704	0.192675	0.106802	112 (1.74)
VisualRightPallidum	(Intercept)	0.16714	0.0215637	7.75098	1.05695e-14	***	0.0361908	1.53102e-13	2.58742e-11	2.0118	26.2124	3.05858e-07	0.164368	174 (2.7)
VisualRightPallidum	anhedonia_ypresent	-0.100268	0.04323	-2.31941	0.0204046	*	0.0361908	0.0487797	1	2.0118	26.2124	3.05858e-07	0.164368	174 (2.7)
VisualRightPallidum	INTERVIEW_AGE	-0.0212908	0.0123754	-1.72041	0.0854082		0.0361908	0.164629	1	2.0118	26.2124	3.05858e-07	0.164368	174 (2.7)
VisualRightPallidum	SEXFemale	-0.0467323	0.0249552	-1.87265	0.0611633		0.0361908	0.124462	1	2.0118	26.2124	3.05858e-07	0.164368	174 (2.7)
VisualRightPallidum	RACE_ETHNICITYBlack	-0.517619	0.0366583	-14.1201	1.36915e-44	***	0.0361908	1.39653e-42	3.35167e-41	2.0118	26.2124	3.05858e-07	0.164368	174 (2.7)
VisualRightPallidum	RACE_ETHNICITYHispanic	-0.224205	0.0327639	-6.84305	8.48803e-12	***	0.0361908	9.07366e-11	2.07787e-08	2.0118	26.2124	3.05858e-07	0.164368	174 (2.7)
VisualRightPallidum	RACE_ETHNICITYAsian	-0.0429812	0.0855471	-0.502427	0.615385		0.0361908	0.736398	1	2.0118	26.2124	3.05858e-07	0.164368	174 (2.7)
VisualRightPallidum	RACE_ETHNICITYOther	-0.0668425	0.0423202	-1.57945	0.114284		0.0361908	0.207891	1	2.0118	26.2124	3.05858e-07	0.164368	174 (2.7)
VisualRightHippocampus	(Intercept)	0.199956	0.0213776	9.35355	1.15244e-20	***	0.040585	2.6366e-19	2.82117e-17	1.98962	9.09768	0.00255934	0.0814132	135 (2.09)
VisualRightHippocampus	anhedonia_ypresent	-0.0387895	0.0430229	-0.901603	0.367302		0.040585	0.512339	1	1.98962	9.09768	0.00255934	0.0814132	135 (2.09)
VisualRightHippocampus	INTERVIEW_AGE	-0.0231028	0.0123451	-1.87142	0.0613335		0.040585	0.124565	1	1.98962	9.09768	0.00255934	0.0814132	135 (2.09)
VisualRightHippocampus	SEXFemale	-0.0778096	0.024771	-3.14116	0.0016906	**	0.040585	0.00545267	1	1.98962	9.09768	0.00255934	0.0814132	135 (2.09)
VisualRightHippocampus	RACE_ETHNICITYBlack	-0.554424	0.0361347	-15.3432	3.41081e-52	***	0.040585	4.63871e-50	8.34967e-49	1.98962	9.09768	0.00255934	0.0814132	135 (2.09)
VisualRightHippocampus	RACE_ETHNICITYHispanic	-0.244398	0.0323008	-7.56632	4.38787e-14	***	0.040585	6.06865e-13	1.07415e-10	1.98962	9.09768	0.00255934	0.0814132	135 (2.09)
VisualRightHippocampus	RACE_ETHNICITYAsian	-0.0590279	0.0851442	-0.69327	0.488166		0.040585	0.62567	1	1.98962	9.09768	0.00255934	0.0814132	135 (2.09)
VisualRightHippocampus	RACE_ETHNICITYOther	-0.188268	0.0418814	-4.49527	7.07238e-06	***	0.040585	3.8051e-05	0.0173132	1.98962	9.09768	0.00255934	0.0814132	135 (2.09)
VisualRightAmygdala	(Intercept)	-0.0277922	0.0217121	-1.28003	0.200582		0.000253712	0.32283	1	1.99595	1.82479	0.176744	0.0314165	135 (2.09)
VisualRightAmygdala	anhedonia_ypresent	0.00348828	0.0439377	0.0793915	0.936724		0.000253712	0.966114	1	1.99595	1.82479	0.176744	0.0314165	135 (2.09)
VisualRightAmygdala	INTERVIEW_AGE	-0.0180375	0.012603	-1.43121	0.152418		0.000253712	0.260923	1	1.99595	1.82479	0.176744	0.0314165	135 (2.09)
VisualRightAmygdala	SEXFemale	0.0172005	0.0252395	0.681492	0.495585		0.000253712	0.633521	1	1.99595	1.82479	0.176744	0.0314165	135 (2.09)
VisualRightAmygdala	RACE_ETHNICITYBlack	0.0851524	0.0366638	2.32252	0.0202365	*	0.000253712	0.0484251	1	1.99595	1.82479	0.176744	0.0314165	135 (2.09)
VisualRightAmygdala	RACE_ETHNICITYHispanic	0.0298903	0.0328374	0.910252	0.362725		0.000253712	0.508854	1	1.99595	1.82479	0.176744	0.0314165	135 (2.09)
VisualRightAmygdala	RACE_ETHNICITYAsian	0.0113883	0.0876774	0.129888	0.896659		0.000253712	0.940455	1	1.99595	1.82479	0.176744	0.0314165	135 (2.09)
VisualRightAmygdala	RACE_ETHNICITYOther	-0.00680705	0.0424568	-0.160329	0.872627		0.000253712	0.924758	1	1.99595	1.82479	0.176744	0.0314165	135 (2.09)
VisualRightAccumbensArea	(Intercept)	0.125268	0.0216675	5.78137	7.76464e-09	***	0.0173671	6.37847e-08	1.90078e-05	1.98173	2.78715	0.0950234	0.099099	151 (2.34)
VisualRightAccumbensArea	anhedonia_ypresent	0.0106053	0.0434434	0.244118	0.807148		0.0173671	0.879741	1	1.98173	2.78715	0.0950234	0.099099	151 (2.34)
VisualRightAccumbensArea	INTERVIEW_AGE	-0.0267217	0.0124975	-2.13816	0.0325418	*	0.0173671	0.0725239	1	1.98173	2.78715	0.0950234	0.099099	151 (2.34)
VisualRightAccumbensArea	SEXFemale	-0.102337	0.0251138	-4.07494	4.65923e-05	***	0.0173671	0.000212795	0.114058	1.98173	2.78715	0.0950234	0.099099	151 (2.34)
VisualRightAccumbensArea	RACE_ETHNICITYBlack	-0.346845	0.0365186	-9.49776	2.97468e-21	***	0.0173671	7.43064e-20	7.28203e-18	1.98173	2.78715	0.0950234	0.099099	151 (2.34)
VisualRightAccumbensArea	RACE_ETHNICITYHispanic	-0.0880909	0.0327988	-2.6858	0.00725459	**	0.0173671	0.0197265	1	1.98173	2.78715	0.0950234	0.099099	151 (2.34)
VisualRightAccumbensArea	RACE_ETHNICITYAsian	-0.0546478	0.0871417	-0.627114	0.530607		0.0173671	0.666116	1	1.98173	2.78715	0.0950234	0.099099	151 (2.34)
VisualRightAccumbensArea	RACE_ETHNICITYOther	-0.0213924	0.0425884	-0.502306	0.61547		0.0173671	0.736398	1	1.98173	2.78715	0.0950234	0.099099	151 (2.34)
VisualRightVentraldc	(Intercept)	0.0758528	0.0217787	3.48289	0.000499386	***	0.00737507	0.00183008	1	1.99597	3.13404e-06	0.998587	0.134809	113 (1.75)
VisualRightVentraldc	anhedonia_ypresent	0.0617011	0.0434854	1.41889	0.15598		0.00737507	0.265719	1	1.99597	3.13404e-06	0.998587	0.134809	113 (1.75)
VisualRightVentraldc	INTERVIEW_AGE	-0.0348258	0.0125331	-2.77871	0.00547356	**	0.00737507	0.0153661	1	1.99597	3.13404e-06	0.998587	0.134809	113 (1.75)
VisualRightVentraldc	SEXFemale	-0.0231264	0.0251837	-0.918311	0.358491		0.00737507	0.503781	1	1.99597	3.13404e-06	0.998587	0.134809	113 (1.75)
VisualRightVentraldc	RACE_ETHNICITYBlack	-0.230055	0.0368192	-6.24824	4.42075e-10	***	0.00737507	4.09925e-09	1.0822e-06	1.99597	3.13404e-06	0.998587	0.134809	113 (1.75)
VisualRightVentraldc	RACE_ETHNICITYHispanic	-0.122686	0.0329554	-3.72278	0.000198752	***	0.00737507	0.00080488	0.486544	1.99597	3.13404e-06	0.998587	0.134809	113 (1.75)
VisualRightVentraldc	RACE_ETHNICITYAsian	0.00772306	0.0867348	0.0890423	0.929051		0.00737507	0.960146	1	1.99597	3.13404e-06	0.998587	0.134809	113 (1.75)
VisualRightVentraldc	RACE_ETHNICITYOther	-0.0794092	0.0426772	-1.86069	0.0628338		0.00737507	0.127122	1	1.99597	3.13404e-06	0.998587	0.134809	113 (1.75)
WithinAuditory	(Intercept)	-0.0824869	0.0217801	-3.78726	0.000153719	***	0.00927656	0.000641065	0.376305	2.00976	0.957888	0.32772	0.209974	74 (1.15)
WithinAuditory	anhedonia_ypresent	0.0292622	0.0432215	0.677028	0.498413		0.00927656	0.636803	1	2.00976	0.957888	0.32772	0.209974	74 (1.15)
WithinAuditory	INTERVIEW_AGE	-0.0211057	0.0124261	-1.69849	0.0894641		0.00927656	0.171234	1	2.00976	0.957888	0.32772	0.209974	74 (1.15)
WithinAuditory	SEXFemale	0.125241	0.0251102	4.98767	6.27306e-07	***	0.00927656	4.08416e-06	0.00153564	2.00976	0.957888	0.32772	0.209974	74 (1.15)
WithinAuditory	RACE_ETHNICITYBlack	-0.0987807	0.0367827	-2.68552	0.00726046	**	0.00927656	0.0197265	1	2.00976	0.957888	0.32772	0.209974	74 (1.15)
WithinAuditory	RACE_ETHNICITYHispanic	0.133988	0.0330295	4.05662	5.03834e-05	***	0.00927656	0.000228828	0.123339	2.00976	0.957888	0.32772	0.209974	74 (1.15)
WithinAuditory	RACE_ETHNICITYAsian	0.230348	0.0868162	2.65328	0.00799112	**	0.00927656	0.0214499	1	2.00976	0.957888	0.32772	0.209974	74 (1.15)
WithinAuditory	RACE_ETHNICITYOther	-0.000695149	0.0428414	-0.0162261	0.987055		0.00927656	0.99314	1	2.00976	0.957888	0.32772	0.209974	74 (1.15)
AuditoryCinguloOpercular	(Intercept)	0.0340465	0.0215254	1.58169	0.11377		0.0262964	0.207223	1	2.03024	1.11717	0.290529	0.157649	81 (1.26)
AuditoryCinguloOpercular	anhedonia_ypresent	0.03341	0.0429648	0.777614	0.436826		0.0262964	0.577714	1	2.03024	1.11717	0.290529	0.157649	81 (1.26)
AuditoryCinguloOpercular	INTERVIEW_AGE	-0.00754878	0.0123498	-0.611247	0.541058		0.0262964	0.672682	1	2.03024	1.11717	0.290529	0.157649	81 (1.26)
AuditoryCinguloOpercular	SEXFemale	0.111638	0.0248952	4.48432	7.44304e-06	***	0.0262964	3.98699e-05	0.0182206	2.03024	1.11717	0.290529	0.157649	81 (1.26)
AuditoryCinguloOpercular	RACE_ETHNICITYBlack	-0.435952	0.0363007	-12.0095	7.1662e-33	***	0.0262964	3.73252e-31	1.75429e-29	2.03024	1.11717	0.290529	0.157649	81 (1.26)
AuditoryCinguloOpercular	RACE_ETHNICITYHispanic	-0.104428	0.0325907	-3.20422	0.00136096	**	0.0262964	0.0045083	1	2.03024	1.11717	0.290529	0.157649	81 (1.26)
AuditoryCinguloOpercular	RACE_ETHNICITYAsian	0.130752	0.0867938	1.50647	0.131996		0.0262964	0.234319	1	2.03024	1.11717	0.290529	0.157649	81 (1.26)
AuditoryCinguloOpercular	RACE_ETHNICITYOther	-0.0367967	0.0422641	-0.870639	0.383984		0.0262964	0.526607	1	2.03024	1.11717	0.290529	0.157649	81 (1.26)
AuditoryCinguloParietal	(Intercept)	0.161504	0.0215743	7.48594	8.07326e-14	***	0.0159748	1.0919e-12	1.97633e-10	2.01919	1.84129	0.1748	0.0591404	128 (1.98)
AuditoryCinguloParietal	anhedonia_ypresent	-0.0492795	0.0434087	-1.13525	0.256316		0.0159748	0.392408	1	2.01919	1.84129	0.1748	0.0591404	128 (1.98)
AuditoryCinguloParietal	INTERVIEW_AGE	-0.00590478	0.0124864	-0.472898	0.636303		0.0159748	0.755416	1	2.01919	1.84129	0.1748	0.0591404	128 (1.98)
AuditoryCinguloParietal	SEXFemale	-0.237228	0.0250559	-9.46793	3.93865e-21	***	0.0159748	9.27098e-20	9.64182e-18	2.01919	1.84129	0.1748	0.0591404	128 (1.98)
AuditoryCinguloParietal	RACE_ETHNICITYBlack	-0.108822	0.036371	-2.99201	0.00278218	**	0.0159748	0.00852045	1	2.01919	1.84129	0.1748	0.0591404	128 (1.98)
AuditoryCinguloParietal	RACE_ETHNICITYHispanic	-0.101825	0.0326987	-3.11406	0.00185361	**	0.0159748	0.00591607	1	2.01919	1.84129	0.1748	0.0591404	128 (1.98)
AuditoryCinguloParietal	RACE_ETHNICITYAsian	0.0455181	0.0864638	0.526441	0.5986		0.0159748	0.723641	1	2.01919	1.84129	0.1748	0.0591404	128 (1.98)
AuditoryCinguloParietal	RACE_ETHNICITYOther	-0.0461219	0.0422244	-1.0923	0.274741		0.0159748	0.413409	1	2.01919	1.84129	0.1748	0.0591404	128 (1.98)
AuditoryDefault	(Intercept)	0.199082	0.0216176	9.20925	4.37507e-20	***	0.0254864	9.73651e-19	1.07102e-16	2.00792	0.647435	0.421031	0.198776	85 (1.32)
AuditoryDefault	anhedonia_ypresent	-0.0690181	0.0429192	-1.60809	0.107865		0.0254864	0.19794	1	2.00792	0.647435	0.421031	0.198776	85 (1.32)
AuditoryDefault	INTERVIEW_AGE	-0.00486561	0.0123299	-0.39462	0.693137		0.0254864	0.799981	1	2.00792	0.647435	0.421031	0.198776	85 (1.32)
AuditoryDefault	SEXFemale	-0.192805	0.0249197	-7.73707	1.17565e-14	***	0.0254864	1.68304e-13	2.878e-11	2.00792	0.647435	0.421031	0.198776	85 (1.32)
AuditoryDefault	RACE_ETHNICITYBlack	-0.345974	0.0365402	-9.46832	3.91572e-21	***	0.0254864	9.27098e-20	9.58567e-18	2.00792	0.647435	0.421031	0.198776	85 (1.32)
AuditoryDefault	RACE_ETHNICITYHispanic	-0.0907429	0.0327416	-2.77149	0.00559631	**	0.0254864	0.0156748	1	2.00792	0.647435	0.421031	0.198776	85 (1.32)
AuditoryDefault	RACE_ETHNICITYAsian	-0.208162	0.0866827	-2.40142	0.01636	*	0.0254864	0.0404283	1	2.00792	0.647435	0.421031	0.198776	85 (1.32)
AuditoryDefault	RACE_ETHNICITYOther	-0.208885	0.0422888	-4.93949	8.03286e-07	***	0.0254864	5.12095e-06	0.00196644	2.00792	0.647435	0.421031	0.198776	85 (1.32)
AuditoryDorsalAttention	(Intercept)	-0.080717	0.0216552	-3.72737	0.000195173	***	0.00872775	0.00079404	0.477785	2.00985	0.00835903	0.927153	0.0511514	116 (1.8)
AuditoryDorsalAttention	anhedonia_ypresent	0.0347121	0.0435548	0.796975	0.425495		0.00872775	0.567946	1	2.00985	0.00835903	0.927153	0.0511514	116 (1.8)
AuditoryDorsalAttention	INTERVIEW_AGE	0.0203011	0.0125189	1.62164	0.104929		0.00872775	0.19357	1	2.00985	0.00835903	0.927153	0.0511514	116 (1.8)
AuditoryDorsalAttention	SEXFemale	0.0512375	0.0251168	2.03997	0.0413947	*	0.00872775	0.0894389	1	2.00985	0.00835903	0.927153	0.0511514	116 (1.8)
AuditoryDorsalAttention	RACE_ETHNICITYBlack	0.243553	0.0364591	6.68017	2.58998e-11	***	0.00872775	2.65283e-10	6.34027e-08	2.00985	0.00835903	0.927153	0.0511514	116 (1.8)
AuditoryDorsalAttention	RACE_ETHNICITYHispanic	-0.00123174	0.032679	-0.0376922	0.969934		0.00872775	0.984003	1	2.00985	0.00835903	0.927153	0.0511514	116 (1.8)
AuditoryDorsalAttention	RACE_ETHNICITYAsian	0.0509535	0.0876798	0.581132	0.561172		0.00872775	0.691021	1	2.00985	0.00835903	0.927153	0.0511514	116 (1.8)
AuditoryDorsalAttention	RACE_ETHNICITYOther	0.126279	0.0423698	2.9804	0.00288963	**	0.00872775	0.00880922	1	2.00985	0.00835903	0.927153	0.0511514	116 (1.8)
AuditoryFrontoParietal	(Intercept)	0.217202	0.0215977	10.0567	1.28881e-23	***	0.0268527	3.84758e-22	3.15501e-20	1.98415	9.30541	0.00228478	0.207637	99 (1.53)
AuditoryFrontoParietal	anhedonia_ypresent	-0.0729919	0.0428582	-1.7031	0.0885981		0.0268527	0.169842	1	1.98415	9.30541	0.00228478	0.207637	99 (1.53)
AuditoryFrontoParietal	INTERVIEW_AGE	0.0133751	0.01234	1.08389	0.278455		0.0268527	0.417939	1	1.98415	9.30541	0.00228478	0.207637	99 (1.53)
AuditoryFrontoParietal	SEXFemale	-0.200423	0.024936	-8.03748	1.08514e-15	***	0.0268527	1.73622e-14	2.65642e-12	1.98415	9.30541	0.00228478	0.207637	99 (1.53)
AuditoryFrontoParietal	RACE_ETHNICITYBlack	-0.354055	0.0366041	-9.67255	5.58982e-22	***	0.0268527	1.48738e-20	1.36839e-18	1.98415	9.30541	0.00228478	0.207637	99 (1.53)
AuditoryFrontoParietal	RACE_ETHNICITYHispanic	-0.188483	0.0328182	-5.74326	9.71737e-09	***	0.0268527	7.87686e-08	2.37881e-05	1.98415	9.30541	0.00228478	0.207637	99 (1.53)
AuditoryFrontoParietal	RACE_ETHNICITYAsian	-0.146154	0.0863334	-1.69291	0.0905226		0.0268527	0.172989	1	1.98415	9.30541	0.00228478	0.207637	99 (1.53)
AuditoryFrontoParietal	RACE_ETHNICITYOther	-0.147398	0.0424822	-3.46964	0.000524621	***	0.0268527	0.00190545	1	1.98415	9.30541	0.00228478	0.207637	99 (1.53)
AuditoryRetrosplenialTemporal	(Intercept)	0.0866276	0.0216319	4.00463	6.28265e-05	***	0.0236005	0.000279635	0.153799	1.98635	0.295148	0.58694	0.14712	115 (1.78)
AuditoryRetrosplenialTemporal	anhedonia_ypresent	-0.0101357	0.0431742	-0.234763	0.8144		0.0236005	0.884887	1	1.98635	0.295148	0.58694	0.14712	115 (1.78)
AuditoryRetrosplenialTemporal	INTERVIEW_AGE	-0.0597407	0.0124028	-4.81669	1.49357e-06	***	0.0236005	9.07261e-06	0.00365626	1.98635	0.295148	0.58694	0.14712	115 (1.78)
AuditoryRetrosplenialTemporal	SEXFemale	-0.269379	0.0249968	-10.7765	7.58792e-27	***	0.0236005	2.73165e-25	1.85752e-23	1.98635	0.295148	0.58694	0.14712	115 (1.78)
AuditoryRetrosplenialTemporal	RACE_ETHNICITYBlack	0.169929	0.0363594	4.6736	3.021e-06	***	0.0236005	1.73017e-05	0.0073954	1.98635	0.295148	0.58694	0.14712	115 (1.78)
AuditoryRetrosplenialTemporal	RACE_ETHNICITYHispanic	0.0596577	0.0327579	1.82117	0.0686278		0.0236005	0.137144	1	1.98635	0.295148	0.58694	0.14712	115 (1.78)
AuditoryRetrosplenialTemporal	RACE_ETHNICITYAsian	0.0903467	0.0865093	1.04436	0.29636		0.0236005	0.437503	1	1.98635	0.295148	0.58694	0.14712	115 (1.78)
AuditoryRetrosplenialTemporal	RACE_ETHNICITYOther	0.0395909	0.0423705	0.934398	0.350134		0.0236005	0.495187	1	1.98635	0.295148	0.58694	0.14712	115 (1.78)
AuditorySensorimotorHand	(Intercept)	-0.222501	0.021565	-10.3177	9.24229e-25	***	0.0330155	2.93833e-23	2.26251e-21	1.96213	12.6534	0.000374887	0.149948	180 (2.79)
AuditorySensorimotorHand	anhedonia_ypresent	0.114803	0.0434782	2.64047	0.00829974	**	0.0330155	0.0221745	1	1.96213	12.6534	0.000374887	0.149948	180 (2.79)
AuditorySensorimotorHand	INTERVIEW_AGE	0.0491234	0.0124332	3.95098	7.86865e-05	***	0.0330155	0.000346447	0.192624	1.96213	12.6534	0.000374887	0.149948	180 (2.79)
AuditorySensorimotorHand	SEXFemale	0.212626	0.0249978	8.50579	2.23169e-17	***	0.0330155	3.98772e-16	5.46317e-14	1.96213	12.6534	0.000374887	0.149948	180 (2.79)
AuditorySensorimotorHand	RACE_ETHNICITYBlack	0.36907	0.0366819	10.0614	1.23637e-23	***	0.0330155	3.73658e-22	3.02663e-20	1.96213	12.6534	0.000374887	0.149948	180 (2.79)
AuditorySensorimotorHand	RACE_ETHNICITYHispanic	0.17431	0.0327747	5.31845	1.08279e-07	***	0.0330155	7.7732e-07	0.000265066	1.96213	12.6534	0.000374887	0.149948	180 (2.79)
AuditorySensorimotorHand	RACE_ETHNICITYAsian	-0.0115082	0.0862477	-0.133432	0.893856		0.0330155	0.938319	1	1.96213	12.6534	0.000374887	0.149948	180 (2.79)
AuditorySensorimotorHand	RACE_ETHNICITYOther	0.139285	0.0424783	3.27897	0.00104756	**	0.0330155	0.00355677	1	1.96213	12.6534	0.000374887	0.149948	180 (2.79)
AuditorySensorimotorMouth	(Intercept)	-0.149382	0.021694	-6.88589	6.29556e-12	***	0.0136806	6.94213e-11	1.54115e-08	1.95943	1.41209	0.234709	0.144511	106 (1.64)
AuditorySensorimotorMouth	anhedonia_ypresent	-0.0125199	0.0434224	-0.288327	0.773106		0.0136806	0.856791	1	1.95943	1.41209	0.234709	0.144511	106 (1.64)
AuditorySensorimotorMouth	INTERVIEW_AGE	0.0114608	0.0124737	0.918795	0.358238		0.0136806	0.503714	1	1.95943	1.41209	0.234709	0.144511	106 (1.64)
AuditorySensorimotorMouth	SEXFemale	0.102011	0.0250982	4.06445	4.87274e-05	***	0.0136806	0.000222132	0.119285	1.95943	1.41209	0.234709	0.144511	106 (1.64)
AuditorySensorimotorMouth	RACE_ETHNICITYBlack	0.24896	0.0366459	6.79366	1.19283e-11	***	0.0136806	1.25324e-10	2.92005e-08	1.95943	1.41209	0.234709	0.144511	106 (1.64)
AuditorySensorimotorMouth	RACE_ETHNICITYHispanic	0.223401	0.0328832	6.79377	1.19191e-11	***	0.0136806	1.25324e-10	2.91779e-08	1.95943	1.41209	0.234709	0.144511	106 (1.64)
AuditorySensorimotorMouth	RACE_ETHNICITYAsian	0.0254491	0.0867899	0.293227	0.769358		0.0136806	0.85492	1	1.95943	1.41209	0.234709	0.144511	106 (1.64)
AuditorySensorimotorMouth	RACE_ETHNICITYOther	0.128571	0.0426036	3.01785	0.00255585	**	0.0136806	0.00789991	1	1.95943	1.41209	0.234709	0.144511	106 (1.64)
AuditorySalience	(Intercept)	0.17863	0.0216498	8.25086	1.89689e-16	***	0.0304684	3.20248e-15	4.6436e-13	2.06773	3.04224	0.0811239	0.209327	132 (2.05)
AuditorySalience	anhedonia_ypresent	-0.0941428	0.0429695	-2.19092	0.0284938	*	0.0304684	0.0648261	1	2.06773	3.04224	0.0811239	0.209327	132 (2.05)
AuditorySalience	INTERVIEW_AGE	-0.0410088	0.0123568	-3.31873	0.00090941	***	0.0304684	0.00312235	1	2.06773	3.04224	0.0811239	0.209327	132 (2.05)
AuditorySalience	SEXFemale	-0.131046	0.0249598	-5.25028	1.56833e-07	***	0.0304684	1.11284e-06	0.000383928	2.06773	3.04224	0.0811239	0.209327	132 (2.05)
AuditorySalience	RACE_ETHNICITYBlack	-0.424217	0.0366149	-11.5859	9.92188e-31	***	0.0304684	4.41815e-29	2.42888e-27	2.06773	3.04224	0.0811239	0.209327	132 (2.05)
AuditorySalience	RACE_ETHNICITYHispanic	-0.145105	0.0327698	-4.42802	9.67069e-06	***	0.0304684	5.06934e-05	0.0236738	2.06773	3.04224	0.0811239	0.209327	132 (2.05)
AuditorySalience	RACE_ETHNICITYAsian	0.145974	0.085908	1.69919	0.0893334		0.0304684	0.171117	1	2.06773	3.04224	0.0811239	0.209327	132 (2.05)
AuditorySalience	RACE_ETHNICITYOther	-0.122178	0.0424595	-2.87752	0.00402157	**	0.0304684	0.0116231	1	2.06773	3.04224	0.0811239	0.209327	132 (2.05)
AuditoryVentralAttention	(Intercept)	0.108741	0.0217603	4.99721	5.97258e-07	***	0.0147263	3.91981e-06	0.00146209	2.0033	0.915864	0.338563	0.183881	107 (1.66)
AuditoryVentralAttention	anhedonia_ypresent	-0.0316693	0.0433264	-0.730947	0.464839		0.0147263	0.604915	1	2.0033	0.915864	0.338563	0.183881	107 (1.66)
AuditoryVentralAttention	INTERVIEW_AGE	-0.0234877	0.0124189	-1.89128	0.0586325		0.0147263	0.12001	1	2.0033	0.915864	0.338563	0.183881	107 (1.66)
AuditoryVentralAttention	SEXFemale	-0.124138	0.0251051	-4.94471	7.82211e-07	***	0.0147263	5.0127e-06	0.00191485	2.0033	0.915864	0.338563	0.183881	107 (1.66)
AuditoryVentralAttention	RACE_ETHNICITYBlack	-0.250979	0.0366218	-6.85326	7.89997e-12	***	0.0147263	8.55713e-11	1.93391e-08	2.0033	0.915864	0.338563	0.183881	107 (1.66)
AuditoryVentralAttention	RACE_ETHNICITYHispanic	0.035199	0.0329595	1.06795	0.285585		0.0147263	0.425768	1	2.0033	0.915864	0.338563	0.183881	107 (1.66)
AuditoryVentralAttention	RACE_ETHNICITYAsian	0.114228	0.0862341	1.32463	0.185343		0.0147263	0.303694	1	2.0033	0.915864	0.338563	0.183881	107 (1.66)
AuditoryVentralAttention	RACE_ETHNICITYOther	-0.157964	0.0428273	-3.68839	0.000227568	***	0.0147263	0.000904363	0.557088	2.0033	0.915864	0.338563	0.183881	107 (1.66)
AuditoryVisual	(Intercept)	-0.0792009	0.0215754	-3.67088	0.000243703	***	0.0291696	0.000954534	0.596584	2.01885	0.22242	0.637202	0.188817	108 (1.67)
AuditoryVisual	anhedonia_ypresent	0.032074	0.0429509	0.746759	0.455237		0.0291696	0.596265	1	2.01885	0.22242	0.637202	0.188817	108 (1.67)
AuditoryVisual	INTERVIEW_AGE	-0.0519558	0.0123518	-4.20634	2.63119e-05	***	0.0291696	0.000126794	0.0644115	2.01885	0.22242	0.637202	0.188817	108 (1.67)
AuditoryVisual	SEXFemale	-0.0763338	0.0249117	-3.06417	0.00219191	**	0.0291696	0.00685287	1	2.01885	0.22242	0.637202	0.188817	108 (1.67)
AuditoryVisual	RACE_ETHNICITYBlack	0.46595	0.0364791	12.7731	6.59058e-37	***	0.0291696	4.24572e-35	1.61337e-33	2.01885	0.22242	0.637202	0.188817	108 (1.67)
AuditoryVisual	RACE_ETHNICITYHispanic	0.118961	0.0327419	3.6333	0.000282029	***	0.0291696	0.00108897	0.690406	2.01885	0.22242	0.637202	0.188817	108 (1.67)
AuditoryVisual	RACE_ETHNICITYAsian	0.0847839	0.0861811	0.983788	0.325257		0.0291696	0.46782	1	2.01885	0.22242	0.637202	0.188817	108 (1.67)
AuditoryVisual	RACE_ETHNICITYOther	0.142466	0.0423339	3.36529	0.000769181	***	0.0291696	0.0026861	1	2.01885	0.22242	0.637202	0.188817	108 (1.67)
WithinCinguloOpercular	(Intercept)	0.0188776	0.0213365	0.884759	0.37632		0.0454362	0.520364	1	2.01291	0.17422	0.676389	0.183863	76 (1.18)
WithinCinguloOpercular	anhedonia_ypresent	-0.0808985	0.0425052	-1.90326	0.0570515		0.0454362	0.117166	1	2.01291	0.17422	0.676389	0.183863	76 (1.18)
WithinCinguloOpercular	INTERVIEW_AGE	0.0608321	0.0122032	4.98495	6.3617e-07	***	0.0454362	4.13088e-06	0.00155734	2.01291	0.17422	0.676389	0.183863	76 (1.18)
WithinCinguloOpercular	SEXFemale	0.224446	0.0246423	9.10815	1.10239e-19	***	0.0454362	2.34665e-18	2.69865e-16	2.01291	0.17422	0.676389	0.183863	76 (1.18)
WithinCinguloOpercular	RACE_ETHNICITYBlack	-0.503505	0.0360187	-13.979	9.23759e-44	***	0.0454362	8.37542e-42	2.26136e-40	2.01291	0.17422	0.676389	0.183863	76 (1.18)
WithinCinguloOpercular	RACE_ETHNICITYHispanic	-0.14694	0.032332	-4.54471	5.6026e-06	***	0.0454362	3.06827e-05	0.0137152	2.01291	0.17422	0.676389	0.183863	76 (1.18)
WithinCinguloOpercular	RACE_ETHNICITYAsian	-0.0622306	0.085453	-0.728244	0.466491		0.0454362	0.606084	1	2.01291	0.17422	0.676389	0.183863	76 (1.18)
WithinCinguloOpercular	RACE_ETHNICITYOther	-0.0827863	0.0418326	-1.97899	0.0478602	*	0.0454362	0.101439	1	2.01291	0.17422	0.676389	0.183863	76 (1.18)
CinguloOpercularCinguloParietal	(Intercept)	0.0935327	0.0217106	4.30817	1.67108e-05	***	0.00408933	8.33157e-05	0.040908	1.98851	0.102346	0.749033	0.0570327	126 (1.95)
CinguloOpercularCinguloParietal	anhedonia_ypresent	-0.102697	0.0438971	-2.33949	0.0193411	*	0.00408933	0.0466014	1	1.98851	0.102346	0.749033	0.0570327	126 (1.95)
CinguloOpercularCinguloParietal	INTERVIEW_AGE	0.00846251	0.0125737	0.673035	0.50095		0.00408933	0.639044	1	1.98851	0.102346	0.749033	0.0570327	126 (1.95)
CinguloOpercularCinguloParietal	SEXFemale	-0.115002	0.0252032	-4.563	5.13801e-06	***	0.00408933	2.84567e-05	0.0125778	1.98851	0.102346	0.749033	0.0570327	126 (1.95)
CinguloOpercularCinguloParietal	RACE_ETHNICITYBlack	-0.0634708	0.0365752	-1.73535	0.0827279		0.00408933	0.16022	1	1.98851	0.102346	0.749033	0.0570327	126 (1.95)
CinguloOpercularCinguloParietal	RACE_ETHNICITYHispanic	-0.0453229	0.0328206	-1.38093	0.16735		0.00408933	0.280683	1	1.98851	0.102346	0.749033	0.0570327	126 (1.95)
CinguloOpercularCinguloParietal	RACE_ETHNICITYAsian	-0.0463164	0.0881951	-0.525159	0.599491		0.00408933	0.7238	1	1.98851	0.102346	0.749033	0.0570327	126 (1.95)
CinguloOpercularCinguloParietal	RACE_ETHNICITYOther	-0.0745152	0.042406	-1.75718	0.0789347		0.00408933	0.153847	1	1.98851	0.102346	0.749033	0.0570327	126 (1.95)
CinguloOpercularDefault	(Intercept)	0.144244	0.0214637	6.72038	1.96973e-11	***	0.035043	2.03456e-10	4.82191e-08	1.99236	0.295544	0.58669	0.199669	76 (1.18)
CinguloOpercularDefault	anhedonia_ypresent	0.0470562	0.0427348	1.10112	0.270886		0.035043	0.409591	1	1.99236	0.295544	0.58669	0.199669	76 (1.18)
CinguloOpercularDefault	INTERVIEW_AGE	-0.100135	0.0122726	-8.15924	4.02771e-16	***	0.035043	6.66204e-15	9.85982e-13	1.99236	0.295544	0.58669	0.199669	76 (1.18)
CinguloOpercularDefault	SEXFemale	-0.328396	0.0247873	-13.2486	1.52772e-39	***	0.035043	1.13329e-37	3.73987e-36	1.99236	0.295544	0.58669	0.199669	76 (1.18)
CinguloOpercularDefault	RACE_ETHNICITYBlack	0.0581782	0.0362931	1.60301	0.108983		0.035043	0.199543	1	1.99236	0.295544	0.58669	0.199669	76 (1.18)
CinguloOpercularDefault	RACE_ETHNICITYHispanic	0.014196	0.0325355	0.436323	0.662617		0.035043	0.775376	1	1.99236	0.295544	0.58669	0.199669	76 (1.18)
CinguloOpercularDefault	RACE_ETHNICITYAsian	0.0475496	0.0856352	0.555258	0.578738		0.035043	0.706256	1	1.99236	0.295544	0.58669	0.199669	76 (1.18)
CinguloOpercularDefault	RACE_ETHNICITYOther	-0.0260886	0.0421783	-0.61853	0.536248		0.035043	0.66908	1	1.99236	0.295544	0.58669	0.199669	76 (1.18)
CinguloOpercularDorsalAttention	(Intercept)	-0.0650219	0.0217492	-2.98963	0.00280388	**	0.00627505	0.00855849	1	1.97629	0.81078	0.36789	0.126198	101 (1.56)
CinguloOpercularDorsalAttention	anhedonia_ypresent	-0.0305705	0.0435331	-0.702237	0.482557		0.00627505	0.620295	1	1.97629	0.81078	0.36789	0.126198	101 (1.56)
CinguloOpercularDorsalAttention	INTERVIEW_AGE	0.0570311	0.0125051	4.56062	5.19606e-06	***	0.00627505	2.86485e-05	0.0127199	1.97629	0.81078	0.36789	0.126198	101 (1.56)
CinguloOpercularDorsalAttention	SEXFemale	0.0598157	0.0251723	2.37625	0.0175191	*	0.00627505	0.0427586	1	1.97629	0.81078	0.36789	0.126198	101 (1.56)
CinguloOpercularDorsalAttention	RACE_ETHNICITYBlack	0.137516	0.0366538	3.75175	0.000177171	***	0.00627505	0.000730158	0.433714	1.97629	0.81078	0.36789	0.126198	101 (1.56)
CinguloOpercularDorsalAttention	RACE_ETHNICITYHispanic	0.0142941	0.0329243	0.43415	0.664195		0.00627505	0.775972	1	1.97629	0.81078	0.36789	0.126198	101 (1.56)
CinguloOpercularDorsalAttention	RACE_ETHNICITYAsian	0.00422485	0.0876808	0.0481844	0.961571		0.00627505	0.978763	1	1.97629	0.81078	0.36789	0.126198	101 (1.56)
CinguloOpercularDorsalAttention	RACE_ETHNICITYOther	0.118176	0.0426567	2.7704	0.00561499	**	0.00627505	0.0157091	1	1.97629	0.81078	0.36789	0.126198	101 (1.56)
CinguloOpercularFrontoParietal	(Intercept)	0.0370614	0.0216642	1.71072	0.0871809		0.00891602	0.16765	1	1.96685	10.5349	0.00117142	0.109239	104 (1.61)
CinguloOpercularFrontoParietal	anhedonia_ypresent	-0.0250162	0.0433332	-0.5773	0.563757		0.00891602	0.693278	1	1.96685	10.5349	0.00117142	0.109239	104 (1.61)
CinguloOpercularFrontoParietal	INTERVIEW_AGE	-0.0198193	0.0124995	-1.58561	0.112879		0.00891602	0.205907	1	1.96685	10.5349	0.00117142	0.109239	104 (1.61)
CinguloOpercularFrontoParietal	SEXFemale	-0.163619	0.0251382	-6.5088	8.15475e-11	***	0.00891602	7.92175e-10	1.99628e-07	1.96685	10.5349	0.00117142	0.109239	104 (1.61)
CinguloOpercularFrontoParietal	RACE_ETHNICITYBlack	0.168724	0.0366014	4.60975	4.11045e-06	***	0.00891602	2.3026e-05	0.0100624	1.96685	10.5349	0.00117142	0.109239	104 (1.61)
CinguloOpercularFrontoParietal	RACE_ETHNICITYHispanic	0.0488899	0.0328111	1.49004	0.136263		0.00891602	0.23998	1	1.96685	10.5349	0.00117142	0.109239	104 (1.61)
CinguloOpercularFrontoParietal	RACE_ETHNICITYAsian	0.118467	0.0878375	1.34871	0.177479		0.00891602	0.293164	1	1.96685	10.5349	0.00117142	0.109239	104 (1.61)
CinguloOpercularFrontoParietal	RACE_ETHNICITYOther	0.0427309	0.0425227	1.0049	0.314984		0.00891602	0.456531	1	1.96685	10.5349	0.00117142	0.109239	104 (1.61)
CinguloOpercularRetrosplenialTemporal	(Intercept)	0.0645834	0.0214711	3.00793	0.00264067	**	0.0377408	0.00813128	1	1.98806	3.38948	0.0656138	0.192807	92 (1.43)
CinguloOpercularRetrosplenialTemporal	anhedonia_ypresent	0.0107023	0.0428103	0.249994	0.8026		0.0377408	0.877127	1	1.98806	3.38948	0.0656138	0.192807	92 (1.43)
CinguloOpercularRetrosplenialTemporal	INTERVIEW_AGE	-0.0778426	0.0122727	-6.34274	2.4124e-10	***	0.0377408	2.27137e-09	5.90557e-07	1.98806	3.38948	0.0656138	0.192807	92 (1.43)
CinguloOpercularRetrosplenialTemporal	SEXFemale	-0.287052	0.0247769	-11.5855	9.92639e-31	***	0.0377408	4.41815e-29	2.42998e-27	1.98806	3.38948	0.0656138	0.192807	92 (1.43)
CinguloOpercularRetrosplenialTemporal	RACE_ETHNICITYBlack	0.327625	0.0362248	9.04421	1.96958e-19	***	0.0377408	4.01794e-18	4.82152e-16	1.98806	3.38948	0.0656138	0.192807	92 (1.43)
CinguloOpercularRetrosplenialTemporal	RACE_ETHNICITYHispanic	0.0774013	0.0325506	2.37788	0.017442	*	0.0377408	0.0426128	1	1.98806	3.38948	0.0656138	0.192807	92 (1.43)
CinguloOpercularRetrosplenialTemporal	RACE_ETHNICITYAsian	-0.0998198	0.0861163	-1.15913	0.246448		0.0377408	0.380874	1	1.98806	3.38948	0.0656138	0.192807	92 (1.43)
CinguloOpercularRetrosplenialTemporal	RACE_ETHNICITYOther	0.0751135	0.0421393	1.78251	0.0747143		0.0377408	0.147144	1	1.98806	3.38948	0.0656138	0.192807	92 (1.43)
CinguloOpercularSensorimotorHand	(Intercept)	-0.03586	0.0217175	-1.65121	0.098746		0.0145157	0.184105	1	1.9792	2.21776	0.136431	0.21371	78 (1.21)
CinguloOpercularSensorimotorHand	anhedonia_ypresent	0.0628906	0.0431485	1.45754	0.145016		0.0145157	0.252405	1	1.9792	2.21776	0.136431	0.21371	78 (1.21)
CinguloOpercularSensorimotorHand	INTERVIEW_AGE	0.0392377	0.0123955	3.16547	0.00155561	**	0.0145157	0.00506401	1	1.9792	2.21776	0.136431	0.21371	78 (1.21)
CinguloOpercularSensorimotorHand	SEXFemale	0.162031	0.0250511	6.46803	1.06666e-10	***	0.0145157	1.03209e-09	2.61119e-07	1.9792	2.21776	0.136431	0.21371	78 (1.21)
CinguloOpercularSensorimotorHand	RACE_ETHNICITYBlack	-0.248022	0.0367552	-6.74794	1.63192e-11	***	0.0145157	1.69277e-10	3.99493e-08	1.9792	2.21776	0.136431	0.21371	78 (1.21)
CinguloOpercularSensorimotorHand	RACE_ETHNICITYHispanic	-0.0522607	0.0329124	-1.58787	0.112365		0.0145157	0.205276	1	1.9792	2.21776	0.136431	0.21371	78 (1.21)
CinguloOpercularSensorimotorHand	RACE_ETHNICITYAsian	0.112947	0.0868957	1.2998	0.193717		0.0145157	0.313637	1	1.9792	2.21776	0.136431	0.21371	78 (1.21)
CinguloOpercularSensorimotorHand	RACE_ETHNICITYOther	-0.00912444	0.0426644	-0.213865	0.830659		0.0145157	0.894218	1	1.9792	2.21776	0.136431	0.21371	78 (1.21)
CinguloOpercularSensorimotorMouth	(Intercept)	-0.0279562	0.021681	-1.28943	0.197296		0.000761466	0.318799	1	1.94748	0.0207481	0.885467	0.0809299	86 (1.33)
CinguloOpercularSensorimotorMouth	anhedonia_ypresent	-0.0317001	0.0435494	-0.727912	0.466694		0.000761466	0.606084	1	1.94748	0.0207481	0.885467	0.0809299	86 (1.33)
CinguloOpercularSensorimotorMouth	INTERVIEW_AGE	0.00624302	0.0125421	0.497764	0.618667		0.000761466	0.73901	1	1.94748	0.0207481	0.885467	0.0809299	86 (1.33)
CinguloOpercularSensorimotorMouth	SEXFemale	0.0687719	0.0251861	2.73055	0.00634029	**	0.000761466	0.0175975	1	1.94748	0.0207481	0.885467	0.0809299	86 (1.33)
CinguloOpercularSensorimotorMouth	RACE_ETHNICITYBlack	-0.0533367	0.0366098	-1.4569	0.145194		0.000761466	0.252439	1	1.94748	0.0207481	0.885467	0.0809299	86 (1.33)
CinguloOpercularSensorimotorMouth	RACE_ETHNICITYHispanic	0.0164936	0.0328156	0.502617	0.615251		0.000761466	0.736398	1	1.94748	0.0207481	0.885467	0.0809299	86 (1.33)
CinguloOpercularSensorimotorMouth	RACE_ETHNICITYAsian	0.0439729	0.0868818	0.506124	0.612787		0.000761466	0.734796	1	1.94748	0.0207481	0.885467	0.0809299	86 (1.33)
CinguloOpercularSensorimotorMouth	RACE_ETHNICITYOther	0.00844069	0.0427021	0.197665	0.843314		0.000761466	0.903867	1	1.94748	0.0207481	0.885467	0.0809299	86 (1.33)
CinguloOpercularSalience	(Intercept)	0.0579068	0.0217532	2.66199	0.00778759	**	0.00145825	0.0209495	1	2.04892	0.591972	0.441658	0.136711	90 (1.39)
CinguloOpercularSalience	anhedonia_ypresent	-0.0939378	0.0435319	-2.15791	0.0309724	*	0.00145825	0.0695601	1	2.04892	0.591972	0.441658	0.136711	90 (1.39)
CinguloOpercularSalience	INTERVIEW_AGE	-0.0143643	0.0125295	-1.14644	0.251656		0.00145825	0.386483	1	2.04892	0.591972	0.441658	0.136711	90 (1.39)
CinguloOpercularSalience	SEXFemale	-0.0482034	0.0252186	-1.91142	0.055995		0.00145825	0.115594	1	2.04892	0.591972	0.441658	0.136711	90 (1.39)
CinguloOpercularSalience	RACE_ETHNICITYBlack	-0.0527656	0.036752	-1.43572	0.151131		0.00145825	0.259263	1	2.04892	0.591972	0.441658	0.136711	90 (1.39)
CinguloOpercularSalience	RACE_ETHNICITYHispanic	-0.0517664	0.0330112	-1.56815	0.116897		0.00145825	0.211973	1	2.04892	0.591972	0.441658	0.136711	90 (1.39)
CinguloOpercularSalience	RACE_ETHNICITYAsian	0.0249696	0.0870098	0.286974	0.774141		0.00145825	0.857511	1	2.04892	0.591972	0.441658	0.136711	90 (1.39)
CinguloOpercularSalience	RACE_ETHNICITYOther	-0.0736805	0.0427668	-1.72284	0.0849655		0.00145825	0.164034	1	2.04892	0.591972	0.441658	0.136711	90 (1.39)
CinguloOpercularVentralAttention	(Intercept)	0.173231	0.0216533	8.00021	1.46568e-15	***	0.0264358	2.27088e-14	3.588e-12	2.01953	0.282463	0.595091	0.189812	109 (1.69)
CinguloOpercularVentralAttention	anhedonia_ypresent	0.0111449	0.0430625	0.258808	0.795792		0.0264358	0.872023	1	2.01953	0.282463	0.595091	0.189812	109 (1.69)
CinguloOpercularVentralAttention	INTERVIEW_AGE	-0.023864	0.0123514	-1.93209	0.0533932		0.0264358	0.110956	1	2.01953	0.282463	0.595091	0.189812	109 (1.69)
CinguloOpercularVentralAttention	SEXFemale	-0.219852	0.0249544	-8.81012	1.59205e-18	***	0.0264358	3.11788e-17	3.89735e-15	2.01953	0.282463	0.595091	0.189812	109 (1.69)
CinguloOpercularVentralAttention	RACE_ETHNICITYBlack	-0.332593	0.0364603	-9.12207	9.72571e-20	***	0.0264358	2.10695e-18	2.38085e-16	2.01953	0.282463	0.595091	0.189812	109 (1.69)
CinguloOpercularVentralAttention	RACE_ETHNICITYHispanic	-0.0239722	0.032748	-0.73202	0.464183		0.0264358	0.604915	1	2.01953	0.282463	0.595091	0.189812	109 (1.69)
[truncated: 450 more rows]
