# Supplementary material for: Associations between resting state functional brain connectivity and childhood anhedonia: A reproduction and replication study
Source: PLoS One. 2023 May 4;18(5):e0277158. doi: 10.1371/journal.pone.0277158 (PMC10159190; doi:10.1371/journal.pone.0277158)
Supplement: S7 Table — The partial regression coefficients (Estimate), standard errors (Std.Err), t-values, p-values, significance, model R2 (R^2), Bonferroni-Hochberg Adjusted p-values (BH adjustment), Bonferroni adjustd p-values, Durbin-Watson statistic (DW_statistic), Breusch-Pagan Chi^2 (BP Chi^2), and Breusch-Pagan (BP) p-values are presented. The ICC is the proportion of variance in rsfMRI connectivity explained by the family structure random effect. (XLSX) [file pone.0277158.s024.xlsx]

## Sheet: ST7
Supplementary Table. 7 - Multiple linear regression results in ABCD 4.0 (excluding 1.0) sample, controlling for sociodemographic covariates and psychiatric comorbidities. The partial regression coefficients (Estimate), standard errors (Std.Err), t-values, p-values, significance, model R2 (R^2), Bonferroni-Hochberg Adjusted p-values (BH adjustment), Bonferroni adjustd p-values, Durbin-Watson stati…
rsfMRI connectivity	Independent Variables	Estimate	Std.Err	t-value	p-value	significance	Model R^2	BH adjustment	Bonferroni	DW statistic	BP Chi^2	BP p-value	ICC	Outliers Removed (% total)
AuditoryLeftCerebellumCortex	(Intercept)	0.0711493	0.0218206	3.26065	0.00111741	**	0.0198336	0.00520223	1	2.02177	3.2778	0.0702231	0.148061	87 (1.35)
AuditoryLeftCerebellumCortex	anhedonia_ypresent	-0.028064	0.04629	-0.606264	0.544361		0.0198336	0.747874	1	2.02177	3.2778	0.0702231	0.148061	87 (1.35)
AuditoryLeftCerebellumCortex	INTERVIEW_AGE	0.0374543	0.0124107	3.01789	0.00255549	**	0.0198336	0.0108062	1	2.02177	3.2778	0.0702231	0.148061	87 (1.35)
AuditoryLeftCerebellumCortex	SEXFemale	0.0992673	0.024988	3.97259	7.18805e-05	***	0.0198336	0.000437522	0.24195	2.02177	3.2778	0.0702231	0.148061	87 (1.35)
AuditoryLeftCerebellumCortex	RACE_ETHNICITYBlack	-0.343754	0.0365492	-9.40523	7.09148e-21	***	0.0198336	2.34019e-19	2.38699e-17	2.02177	3.2778	0.0702231	0.148061	87 (1.35)
AuditoryLeftCerebellumCortex	RACE_ETHNICITYHispanic	-0.209621	0.0327269	-6.40517	1.60947e-10	***	0.0198336	2.13287e-09	5.41749e-07	2.02177	3.2778	0.0702231	0.148061	87 (1.35)
AuditoryLeftCerebellumCortex	RACE_ETHNICITYAsian	-0.0714871	0.0865206	-0.826244	0.408697		0.0198336	0.627611	1	2.02177	3.2778	0.0702231	0.148061	87 (1.35)
AuditoryLeftCerebellumCortex	RACE_ETHNICITYOther	-0.113079	0.0423654	-2.66912	0.00762425	**	0.0198336	0.0281555	1	2.02177	3.2778	0.0702231	0.148061	87 (1.35)
FrontoParietalVentralAttention	bipolar_II_ypresent	-0.321375	0.127002	-2.53048	0.0114147	*	0.00691324	0.0401848	1	1.96093	0.25701	0.612181	0.182458	102 (1.58)
AuditoryLeftCerebellumCortex	irritability_ypresent	-0.093335	0.0536534	-1.73959	0.0819791		0.0198336	0.203547	1	2.02177	3.2778	0.0702231	0.148061	87 (1.35)
AuditoryLeftCerebellumCortex	depressed_mood_ypresent	0.0151731	0.0466389	0.325331	0.744941		0.0198336	0.875514	1	2.02177	3.2778	0.0702231	0.148061	87 (1.35)
AuditoryLeftThalamusProper	(Intercept)	-0.0814704	0.0219089	-3.7186	0.000202058	***	0.00946673	0.00111314	0.680127	1.99616	2.18424	0.13943	0.106129	95 (1.47)
AuditoryLeftThalamusProper	anhedonia_ypresent	-0.022788	0.0465807	-0.489216	0.624705		0.00946673	0.800179	1	1.99616	2.18424	0.13943	0.106129	95 (1.47)
AuditoryLeftThalamusProper	INTERVIEW_AGE	0.0486607	0.0125006	3.89267	0.000100164	***	0.00946673	0.000594623	0.337151	1.99616	2.18424	0.13943	0.106129	95 (1.47)
AuditoryLeftThalamusProper	SEXFemale	0.185245	0.0251096	7.37746	1.8195e-13	***	0.00946673	3.18981e-12	6.12444e-10	1.99616	2.18424	0.13943	0.106129	95 (1.47)
AuditoryLeftThalamusProper	RACE_ETHNICITYBlack	-0.0324715	0.0365834	-0.887602	0.374788		0.00946673	0.594784	1	1.99616	2.18424	0.13943	0.106129	95 (1.47)
AuditoryLeftThalamusProper	RACE_ETHNICITYHispanic	0.00884948	0.0327593	0.270136	0.787064		0.00946673	0.898952	1	1.99616	2.18424	0.13943	0.106129	95 (1.47)
AuditoryLeftThalamusProper	RACE_ETHNICITYAsian	0.0191748	0.0865888	0.221447	0.824752		0.00946673	0.918635	1	1.99616	2.18424	0.13943	0.106129	95 (1.47)
AuditoryLeftThalamusProper	RACE_ETHNICITYOther	-0.0153267	0.0425162	-0.360491	0.718492		0.00946673	0.860684	1	1.99616	2.18424	0.13943	0.106129	95 (1.47)
DorsalAttentionLeftAccumbensArea	bipolar_II_ypresent	0.312992	0.127171	2.46119	0.013874	*	0.0210564	0.0479465	1	2.01228	0.593755	0.440971	0.0669495	100 (1.55)
AuditoryLeftThalamusProper	irritability_ypresent	-0.0406428	0.0542481	-0.749203	0.453763		0.00946673	0.673145	1	1.99616	2.18424	0.13943	0.106129	95 (1.47)
AuditoryLeftThalamusProper	depressed_mood_ypresent	0.0132377	0.0469741	0.28181	0.778099		0.00946673	0.894249	1	1.99616	2.18424	0.13943	0.106129	95 (1.47)
AuditoryLeftCaudate	(Intercept)	-0.0700339	0.0218597	-3.20379	0.00136304	**	0.0102095	0.00622524	1	2.0005	0.326391	0.567792	0.0793574	116 (1.8)
AuditoryLeftCaudate	anhedonia_ypresent	0.0792725	0.0466644	1.69878	0.0894099		0.0102095	0.218732	1	2.0005	0.326391	0.567792	0.0793574	116 (1.8)
AuditoryLeftCaudate	INTERVIEW_AGE	0.0369859	0.0125247	2.95303	0.00315832	**	0.0102095	0.0129172	1	2.0005	0.326391	0.567792	0.0793574	116 (1.8)
AuditoryLeftCaudate	SEXFemale	0.0443718	0.0251265	1.76593	0.0774553		0.0102095	0.195438	1	2.0005	0.326391	0.567792	0.0793574	116 (1.8)
AuditoryLeftCaudate	RACE_ETHNICITYBlack	0.262991	0.0366687	7.17209	8.22836e-13	***	0.0102095	1.37794e-11	2.76967e-09	2.0005	0.326391	0.567792	0.0793574	116 (1.8)
AuditoryLeftCaudate	RACE_ETHNICITYHispanic	0.0399537	0.0327412	1.22029	0.222401		0.0102095	0.426554	1	2.0005	0.326391	0.567792	0.0793574	116 (1.8)
AuditoryLeftCaudate	RACE_ETHNICITYAsian	0.0748107	0.0867702	0.86217	0.388627		0.0102095	0.610129	1	2.0005	0.326391	0.567792	0.0793574	116 (1.8)
AuditoryLeftCaudate	RACE_ETHNICITYOther	-0.0419772	0.0426055	-0.985254	0.324537		0.0102095	0.545982	1	2.0005	0.326391	0.567792	0.0793574	116 (1.8)
WithinVentralAttention	bipolar_II_ypresent	-0.287537	0.126124	-2.27979	0.0226531	*	0.00811114	0.0715966	1	1.99982	5.3804	0.0203642	0.183632	82 (1.27)
AuditoryLeftCaudate	irritability_ypresent	-0.024019	0.0541264	-0.443758	0.657233		0.0102095	0.821451	1	2.0005	0.326391	0.567792	0.0793574	116 (1.8)
AuditoryLeftCaudate	depressed_mood_ypresent	-0.0378975	0.0471661	-0.80349	0.421722		0.0102095	0.64102	1	2.0005	0.326391	0.567792	0.0793574	116 (1.8)
AuditoryLeftPutamen	(Intercept)	-0.077853	0.021747	-3.57995	0.000346237	***	0.0219049	0.00181532	1	1.95565	0.00593977	0.938568	0.098238	102 (1.58)
AuditoryLeftPutamen	anhedonia_ypresent	0.040015	0.0462491	0.865205	0.386959		0.0219049	0.607794	1	1.95565	0.00593977	0.938568	0.098238	102 (1.58)
AuditoryLeftPutamen	INTERVIEW_AGE	0.00101678	0.0124194	0.0818702	0.934753		0.0219049	0.971591	1	1.95565	0.00593977	0.938568	0.098238	102 (1.58)
AuditoryLeftPutamen	SEXFemale	-0.0477301	0.0249608	-1.9122	0.0558954		0.0219049	0.15112	1	1.95565	0.00593977	0.938568	0.098238	102 (1.58)
AuditoryLeftPutamen	RACE_ETHNICITYBlack	0.426881	0.0364287	11.7183	2.16131e-31	***	0.0219049	1.39903e-29	7.27497e-28	1.95565	0.00593977	0.938568	0.098238	102 (1.58)
AuditoryLeftPutamen	RACE_ETHNICITYHispanic	0.106218	0.0325695	3.26126	0.00111505	**	0.0219049	0.00519842	1	1.95565	0.00593977	0.938568	0.098238	102 (1.58)
AuditoryLeftPutamen	RACE_ETHNICITYAsian	-0.0774322	0.0866217	-0.893913	0.371402		0.0219049	0.592174	1	1.95565	0.00593977	0.938568	0.098238	102 (1.58)
AuditoryLeftPutamen	RACE_ETHNICITYOther	0.132255	0.0422022	3.13385	0.00173313	**	0.0219049	0.00764578	1	1.95565	0.00593977	0.938568	0.098238	102 (1.58)
SalienceRightHippocampus	bipolar_II_ypresent	0.290721	0.128239	2.26703	0.0234222	*	0.00699129	0.0732706	1	2.01897	0.00136348	0.970545	0.109179	128 (1.98)
AuditoryLeftPutamen	irritability_ypresent	0.019033	0.0541141	0.35172	0.72506		0.0219049	0.863606	1	1.95565	0.00593977	0.938568	0.098238	102 (1.58)
AuditoryLeftPutamen	depressed_mood_ypresent	-0.0582115	0.0467626	-1.24483	0.21324		0.0219049	0.414398	1	1.95565	0.00593977	0.938568	0.098238	102 (1.58)
AuditoryLeftPallidum	(Intercept)	-0.0452082	0.0220108	-2.05391	0.0400259	*	0.00992292	0.115349	1	1.99661	3.46816	0.0625608	0.132201	127 (1.97)
AuditoryLeftPallidum	anhedonia_ypresent	0.0389112	0.0470206	0.827534	0.407966		0.00992292	0.627611	1	1.99661	3.46816	0.0625608	0.132201	127 (1.97)
AuditoryLeftPallidum	INTERVIEW_AGE	-0.0215421	0.0125285	-1.71945	0.0855813		0.00992292	0.211038	1	1.99661	3.46816	0.0625608	0.132201	127 (1.97)
AuditoryLeftPallidum	SEXFemale	0.141005	0.025182	5.59944	2.24091e-08	***	0.00992292	2.42537e-07	7.5429e-05	1.99661	3.46816	0.0625608	0.132201	127 (1.97)
AuditoryLeftPallidum	RACE_ETHNICITYBlack	-0.172826	0.0367469	-4.70314	2.61642e-06	***	0.00992292	2.07709e-05	0.00880685	1.99661	3.46816	0.0625608	0.132201	127 (1.97)
AuditoryLeftPallidum	RACE_ETHNICITYHispanic	0.0528527	0.0329557	1.60375	0.108819		0.00992292	0.253859	1	1.99661	3.46816	0.0625608	0.132201	127 (1.97)
AuditoryLeftPallidum	RACE_ETHNICITYAsian	0.0207779	0.0872345	0.238184	0.811746		0.00992292	0.912299	1	1.99661	3.46816	0.0625608	0.132201	127 (1.97)
AuditoryLeftPallidum	RACE_ETHNICITYOther	-0.0621697	0.0426236	-1.45857	0.144732		0.00992292	0.314505	1	1.99661	3.46816	0.0625608	0.132201	127 (1.97)
RetrosplenialTemporalVisual	bipolar_II_ypresent	-0.287851	0.129326	-2.22579	0.0260634	*	0.00500792	0.0801915	1	2.03001	7.28768	0.00694291	0.136825	114 (1.77)
AuditoryLeftPallidum	irritability_ypresent	-0.000347617	0.0543452	-0.00639647	0.994897		0.00992292	0.996673	1	1.99661	3.46816	0.0625608	0.132201	127 (1.97)
AuditoryLeftPallidum	depressed_mood_ypresent	-0.00883373	0.0472782	-0.186846	0.851788		0.00992292	0.934323	1	1.99661	3.46816	0.0625608	0.132201	127 (1.97)
AuditoryBrainStem	(Intercept)	-0.0460004	0.0220176	-2.08925	0.0367246	*	0.00362297	0.107772	1	1.99942	0.0522362	0.819217	0.137287	104 (1.61)
AuditoryBrainStem	anhedonia_ypresent	0.0328711	0.0467126	0.703689	0.481652		0.00362297	0.69319	1	1.99942	0.0522362	0.819217	0.137287	104 (1.61)
AuditoryBrainStem	INTERVIEW_AGE	0.0270005	0.0125332	2.15433	0.0312522	*	0.00362297	0.0935067	1	1.99942	0.0522362	0.819217	0.137287	104 (1.61)
AuditoryBrainStem	SEXFemale	0.0756725	0.0252209	3.00039	0.00270685	**	0.00362297	0.0113891	1	1.99942	0.0522362	0.819217	0.137287	104 (1.61)
AuditoryBrainStem	RACE_ETHNICITYBlack	0.00548235	0.0367761	0.149074	0.8815		0.00362297	0.947662	1	1.99942	0.0522362	0.819217	0.137287	104 (1.61)
AuditoryBrainStem	RACE_ETHNICITYHispanic	0.0835419	0.0330355	2.52885	0.0114677	*	0.00362297	0.0402927	1	1.99942	0.0522362	0.819217	0.137287	104 (1.61)
AuditoryBrainStem	RACE_ETHNICITYAsian	-0.193816	0.086923	-2.22974	0.0257996	*	0.00362297	0.0795252	1	1.99942	0.0522362	0.819217	0.137287	104 (1.61)
AuditoryBrainStem	RACE_ETHNICITYOther	0.0456011	0.0427384	1.06698	0.28602		0.00362297	0.507777	1	1.99942	0.0522362	0.819217	0.137287	104 (1.61)
SensorimotorMouthVentralAttention	bipolar_II_ypresent	0.279512	0.126599	2.20785	0.0272902	*	0.00478003	0.083281	1	2.04739	0.13357	0.714759	0.108494	104 (1.61)
AuditoryBrainStem	irritability_ypresent	-0.0426002	0.0542402	-0.785398	0.432249		0.00362297	0.650556	1	1.99942	0.0522362	0.819217	0.137287	104 (1.61)
AuditoryBrainStem	depressed_mood_ypresent	-0.114071	0.0471347	-2.4201	0.0155441	*	0.00362297	0.0525317	1	1.99942	0.0522362	0.819217	0.137287	104 (1.61)
AuditoryLeftHippocampus	(Intercept)	-0.035643	0.0219508	-1.62376	0.104477		0.00186977	0.247305	1	1.99977	0.0700851	0.791213	0.0414047	149 (2.31)
AuditoryLeftHippocampus	anhedonia_ypresent	0.00521844	0.0470203	0.110983	0.911634		0.00186977	0.961629	1	1.99977	0.0700851	0.791213	0.0414047	149 (2.31)
AuditoryLeftHippocampus	INTERVIEW_AGE	-0.0086823	0.0126025	-0.688932	0.490891		0.00186977	0.701333	1	1.99977	0.0700851	0.791213	0.0414047	149 (2.31)
AuditoryLeftHippocampus	SEXFemale	-0.00915736	0.0252633	-0.362476	0.717008		0.00186977	0.860103	1	1.99977	0.0700851	0.791213	0.0414047	149 (2.31)
AuditoryLeftHippocampus	RACE_ETHNICITYBlack	0.137703	0.0365958	3.7628	0.000169547	***	0.00186977	0.000951161	0.570696	1.99977	0.0700851	0.791213	0.0414047	149 (2.31)
AuditoryLeftHippocampus	RACE_ETHNICITYHispanic	0.0333015	0.0328817	1.01277	0.31121		0.00186977	0.533639	1	1.99977	0.0700851	0.791213	0.0414047	149 (2.31)
AuditoryLeftHippocampus	RACE_ETHNICITYAsian	-0.087509	0.0873296	-1.00205	0.316356		0.00186977	0.539713	1	1.99977	0.0700851	0.791213	0.0414047	149 (2.31)
AuditoryLeftHippocampus	RACE_ETHNICITYOther	0.0768087	0.0427845	1.79525	0.0726622		0.00186977	0.185711	1	1.99977	0.0700851	0.791213	0.0414047	149 (2.31)
SensorimotorMouthLeftHippocampus	bipolar_II_ypresent	-0.27544	0.125569	-2.19353	0.0283053	*	0.0279728	0.0861443	1	1.97587	2.34425	0.125746	0.214117	125 (1.94)
AuditoryLeftHippocampus	irritability_ypresent	0.065256	0.0547005	1.19297	0.232926		0.00186977	0.440466	1	1.99977	0.0700851	0.791213	0.0414047	149 (2.31)
AuditoryLeftHippocampus	depressed_mood_ypresent	0.0205429	0.0476718	0.430923	0.666539		0.00186977	0.825449	1	1.99977	0.0700851	0.791213	0.0414047	149 (2.31)
AuditoryLeftAmygdala	(Intercept)	-0.0821641	0.0219867	-3.737	0.000187875	***	0.00626539	0.00104355	0.632389	2.00231	0.234084	0.628512	0.0982779	128 (1.98)
AuditoryLeftAmygdala	anhedonia_ypresent	0.0305491	0.046822	0.652451	0.514134		0.00626539	0.723485	1	2.00231	0.234084	0.628512	0.0982779	128 (1.98)
AuditoryLeftAmygdala	INTERVIEW_AGE	-0.00156497	0.0125625	-0.124575	0.900864		0.00626539	0.95542	1	2.00231	0.234084	0.628512	0.0982779	128 (1.98)
AuditoryLeftAmygdala	SEXFemale	0.0798264	0.0252059	3.16697	0.00154772	**	0.00626539	0.00696472	1	2.00231	0.234084	0.628512	0.0982779	128 (1.98)
AuditoryLeftAmygdala	RACE_ETHNICITYBlack	0.198313	0.0367764	5.39239	7.20504e-08	***	0.00626539	7.30487e-07	0.000242522	2.00231	0.234084	0.628512	0.0982779	128 (1.98)
AuditoryLeftAmygdala	RACE_ETHNICITYHispanic	0.0153009	0.0328808	0.465343	0.641702		0.00626539	0.812471	1	2.00231	0.234084	0.628512	0.0982779	128 (1.98)
AuditoryLeftAmygdala	RACE_ETHNICITYAsian	-0.143193	0.0872626	-1.64094	0.100859		0.00626539	0.240773	1	2.00231	0.234084	0.628512	0.0982779	128 (1.98)
AuditoryLeftAmygdala	RACE_ETHNICITYOther	0.0645613	0.0426994	1.512	0.130585		0.00626539	0.292642	1	2.00231	0.234084	0.628512	0.0982779	128 (1.98)
VisualBrainStem	bipolar_II_ypresent	-0.277989	0.12843	-2.16451	0.0304624	*	0.00462292	0.0917141	1	1.99581	0.000472684	0.982654	0.0682725	110 (1.7)
AuditoryLeftAmygdala	irritability_ypresent	-0.0438683	0.0545914	-0.803575	0.421673		0.00626539	0.64102	1	2.00231	0.234084	0.628512	0.0982779	128 (1.98)
AuditoryLeftAmygdala	depressed_mood_ypresent	0.065551	0.0471341	1.39073	0.164355		0.00626539	0.345741	1	2.00231	0.234084	0.628512	0.0982779	128 (1.98)
AuditoryLeftAccumbensArea	(Intercept)	0.0253023	0.0218105	1.1601	0.246054		0.0175198	0.456821	1	2.00063	29.0839	6.93102e-08	0.0942387	156 (2.42)
AuditoryLeftAccumbensArea	anhedonia_ypresent	-0.0622294	0.0465307	-1.33738	0.181146		0.0175198	0.369986	1	2.00063	29.0839	6.93102e-08	0.0942387	156 (2.42)
AuditoryLeftAccumbensArea	INTERVIEW_AGE	0.00195045	0.0125146	0.155853	0.876154		0.0175198	0.94483	1	2.00063	29.0839	6.93102e-08	0.0942387	156 (2.42)
AuditoryLeftAccumbensArea	SEXFemale	0.121829	0.0251245	4.84903	1.27053e-06	***	0.0175198	1.07183e-05	0.00427662	2.00063	29.0839	6.93102e-08	0.0942387	156 (2.42)
AuditoryLeftAccumbensArea	RACE_ETHNICITYBlack	-0.339552	0.0368647	-9.21078	4.32825e-20	***	0.0175198	1.31251e-18	1.45689e-16	2.00063	29.0839	6.93102e-08	0.0942387	156 (2.42)
AuditoryLeftAccumbensArea	RACE_ETHNICITYHispanic	-0.107891	0.0327771	-3.29166	0.00100147	**	0.0175198	0.00470148	1	2.00063	29.0839	6.93102e-08	0.0942387	156 (2.42)
AuditoryLeftAccumbensArea	RACE_ETHNICITYAsian	0.121094	0.0865009	1.39992	0.161588		0.0175198	0.342509	1	2.00063	29.0839	6.93102e-08	0.0942387	156 (2.42)
AuditoryLeftAccumbensArea	RACE_ETHNICITYOther	-0.0866893	0.0424888	-2.04029	0.0413635	*	0.0175198	0.118392	1	2.00063	29.0839	6.93102e-08	0.0942387	156 (2.42)
RetrosplenialTemporalLeftAmygdala	bipolar_II_ypresent	-0.272448	0.127296	-2.14028	0.0323703	*	0.0097727	0.0966801	1	1.98411	2.28935	0.130265	0.0413313	110 (1.7)
AuditoryLeftAccumbensArea	irritability_ypresent	0.0105229	0.0542444	0.193991	0.84619		0.0175198	0.931417	1	2.00063	29.0839	6.93102e-08	0.0942387	156 (2.42)
AuditoryLeftAccumbensArea	depressed_mood_ypresent	0.0441857	0.0469721	0.94068	0.346905		0.0175198	0.569633	1	2.00063	29.0839	6.93102e-08	0.0942387	156 (2.42)
AuditoryLeftVentraldc	(Intercept)	0.105036	0.0217009	4.84015	1.32816e-06	***	0.0297876	1.11764e-05	0.00447057	1.99851	5.62501	0.017706	0.120037	106 (1.64)
AuditoryLeftVentraldc	anhedonia_ypresent	-0.0184734	0.0461872	-0.399968	0.689194		0.0297876	0.842654	1	1.99851	5.62501	0.017706	0.120037	106 (1.64)
AuditoryLeftVentraldc	INTERVIEW_AGE	0.0253181	0.0123859	2.04411	0.0409843	*	0.0297876	0.117707	1	1.99851	5.62501	0.017706	0.120037	106 (1.64)
AuditoryLeftVentraldc	SEXFemale	0.0775367	0.0248819	3.11619	0.00184024	**	0.0297876	0.00806545	1	1.99851	5.62501	0.017706	0.120037	106 (1.64)
AuditoryLeftVentraldc	RACE_ETHNICITYBlack	-0.452334	0.0363534	-12.4427	3.93429e-35	***	0.0297876	3.15305e-33	1.32428e-31	1.99851	5.62501	0.017706	0.120037	106 (1.64)
AuditoryLeftVentraldc	RACE_ETHNICITYHispanic	-0.236628	0.0325393	-7.27207	3.96699e-13	***	0.0297876	6.77811e-12	1.33529e-09	1.99851	5.62501	0.017706	0.120037	106 (1.64)
AuditoryLeftVentraldc	RACE_ETHNICITYAsian	0.0764978	0.0857195	0.89242	0.372202		0.0297876	0.592174	1	1.99851	5.62501	0.017706	0.120037	106 (1.64)
AuditoryLeftVentraldc	RACE_ETHNICITYOther	-0.13624	0.0421562	-3.2318	0.00123644	**	0.0297876	0.00571682	1	1.99851	5.62501	0.017706	0.120037	106 (1.64)
DorsalAttentionBrainStem	bipolar_II_ypresent	0.259035	0.12528	2.06765	0.0387131	*	0.0358967	0.112335	1	2.02884	1.57809	0.209036	0.139975	80 (1.24)
AuditoryLeftVentraldc	irritability_ypresent	-0.0389292	0.0536917	-0.72505	0.468448		0.0297876	0.684205	1	1.99851	5.62501	0.017706	0.120037	106 (1.64)
AuditoryLeftVentraldc	depressed_mood_ypresent	-0.0746606	0.0464338	-1.60789	0.107909		0.0297876	0.252763	1	1.99851	5.62501	0.017706	0.120037	106 (1.64)
AuditoryRightCerebellumCortex	(Intercept)	-0.0775297	0.022008	-3.5228	0.000430029	***	0.0081903	0.00220989	1	1.96327	2.07946	0.149293	0.132065	122 (1.89)
AuditoryRightCerebellumCortex	anhedonia_ypresent	0.0280713	0.0467028	0.601063	0.547819		0.0081903	0.748471	1	1.96327	2.07946	0.149293	0.132065	122 (1.89)
AuditoryRightCerebellumCortex	INTERVIEW_AGE	0.0457451	0.0125391	3.6482	0.000266213	***	0.0081903	0.0014246	0.896073	1.96327	2.07946	0.149293	0.132065	122 (1.89)
AuditoryRightCerebellumCortex	SEXFemale	0.0543442	0.0251953	2.15691	0.0310501	*	0.0081903	0.0931503	1	1.96327	2.07946	0.149293	0.132065	122 (1.89)
AuditoryRightCerebellumCortex	RACE_ETHNICITYBlack	0.228917	0.0368256	6.21624	5.41696e-10	***	0.0081903	6.88057e-09	1.82335e-06	1.96327	2.07946	0.149293	0.132065	122 (1.89)
AuditoryRightCerebellumCortex	RACE_ETHNICITYHispanic	0.0483358	0.0329647	1.46629	0.142618		0.0081903	0.311319	1	1.96327	2.07946	0.149293	0.132065	122 (1.89)
AuditoryRightCerebellumCortex	RACE_ETHNICITYAsian	0.0321236	0.0864056	0.371777	0.710071		0.0081903	0.85544	1	1.96327	2.07946	0.149293	0.132065	122 (1.89)
AuditoryRightCerebellumCortex	RACE_ETHNICITYOther	0.0888833	0.0426936	2.08189	0.0373931	*	0.0081903	0.108818	1	1.96327	2.07946	0.149293	0.132065	122 (1.89)
VentralAttentionLeftHippocampus	bipolar_II_ypresent	-0.260694	0.127227	-2.04905	0.0404979	*	0.0227675	0.116609	1	1.97822	2.48816	0.114706	0.026995	93 (1.44)
AuditoryRightCerebellumCortex	irritability_ypresent	-0.0608641	0.0541085	-1.12485	0.260694		0.0081903	0.47716	1	1.96327	2.07946	0.149293	0.132065	122 (1.89)
AuditoryRightCerebellumCortex	depressed_mood_ypresent	-0.0213448	0.0471438	-0.45276	0.650737		0.0081903	0.817676	1	1.96327	2.07946	0.149293	0.132065	122 (1.89)
AuditoryRightThalamusProper	(Intercept)	-0.0210386	0.0219653	-0.957813	0.338194		0.00409509	0.560641	1	1.96683	5.44586	0.0196147	0.0731391	112 (1.74)
AuditoryRightThalamusProper	anhedonia_ypresent	0.0585437	0.0469774	1.24621	0.212733		0.00409509	0.413683	1	1.96683	5.44586	0.0196147	0.0731391	112 (1.74)
AuditoryRightThalamusProper	INTERVIEW_AGE	0.0106909	0.0125551	0.851521	0.394512		0.00409509	0.617067	1	1.96683	5.44586	0.0196147	0.0731391	112 (1.74)
AuditoryRightThalamusProper	SEXFemale	0.0499948	0.0251821	1.98533	0.0471507	*	0.00409509	0.131491	1	1.96683	5.44586	0.0196147	0.0731391	112 (1.74)
AuditoryRightThalamusProper	RACE_ETHNICITYBlack	0.0850924	0.0365632	2.32727	0.0199823	*	0.00409509	0.0646112	1	1.96683	5.44586	0.0196147	0.0731391	112 (1.74)
AuditoryRightThalamusProper	RACE_ETHNICITYHispanic	-0.120543	0.0328445	-3.67012	0.000244431	***	0.00409509	0.00131641	0.822756	1.96683	5.44586	0.0196147	0.0731391	112 (1.74)
AuditoryRightThalamusProper	RACE_ETHNICITYAsian	-0.0615309	0.0867317	-0.709439	0.478078		0.00409509	0.691391	1	1.96683	5.44586	0.0196147	0.0731391	112 (1.74)
AuditoryRightThalamusProper	RACE_ETHNICITYOther	0.049455	0.0424937	1.16382	0.244541		0.00409509	0.456024	1	1.96683	5.44586	0.0196147	0.0731391	112 (1.74)
VentralAttentionRightHippocampus	bipolar_II_ypresent	0.258149	0.12841	2.01035	0.0444363	*	0.00815904	0.125691	1	1.96666	1.22286	0.2688	0.00860868	105 (1.63)
AuditoryRightThalamusProper	irritability_ypresent	0.0101405	0.0544103	0.186371	0.85216		0.00409509	0.934323	1	1.96683	5.44586	0.0196147	0.0731391	112 (1.74)
AuditoryRightThalamusProper	depressed_mood_ypresent	0.00861937	0.0473275	0.182122	0.855493		0.00409509	0.935539	1	1.96683	5.44586	0.0196147	0.0731391	112 (1.74)
AuditoryRightCaudate	(Intercept)	-0.00981589	0.021772	-0.450849	0.652114		0.000587266	0.81812	1	1.97889	1.82679	0.176507	0.0118247	95 (1.47)
AuditoryRightCaudate	anhedonia_ypresent	-0.0125952	0.047015	-0.267897	0.788787		0.000587266	0.899349	1	1.97889	1.82679	0.176507	0.0118247	95 (1.47)
AuditoryRightCaudate	INTERVIEW_AGE	-0.00558404	0.0125579	-0.444665	0.656577		0.000587266	0.821291	1	1.97889	1.82679	0.176507	0.0118247	95 (1.47)
AuditoryRightCaudate	SEXFemale	0.0420142	0.0251353	1.67152	0.0946678		0.000587266	0.228097	1	1.97889	1.82679	0.176507	0.0118247	95 (1.47)
AuditoryRightCaudate	RACE_ETHNICITYBlack	-0.101107	0.0365661	-2.76504	0.00570795	**	0.000587266	0.022008	1	1.97889	1.82679	0.176507	0.0118247	95 (1.47)
AuditoryRightCaudate	RACE_ETHNICITYHispanic	0.00312756	0.0326621	0.0957552	0.923718		0.000587266	0.966515	1	1.97889	1.82679	0.176507	0.0118247	95 (1.47)
AuditoryRightCaudate	RACE_ETHNICITYAsian	0.093062	0.0869804	1.06992	0.284696		0.000587266	0.50596	1	1.97889	1.82679	0.176507	0.0118247	95 (1.47)
AuditoryRightCaudate	RACE_ETHNICITYOther	-0.00778014	0.0422139	-0.184303	0.853782		0.000587266	0.934579	1	1.97889	1.82679	0.176507	0.0118247	95 (1.47)
AuditoryLeftPallidum	bipolar_II_ypresent	-0.256665	0.128906	-1.99111	0.046512	*	0.00992292	0.130163	1	1.99661	3.46816	0.0625608	0.132201	127 (1.97)
AuditoryRightCaudate	irritability_ypresent	0.0316289	0.0543575	0.581867	0.560677		0.000587266	0.760768	1	1.97889	1.82679	0.176507	0.0118247	95 (1.47)
AuditoryRightCaudate	depressed_mood_ypresent	0.0222222	0.0474414	0.468415	0.639504		0.000587266	0.810438	1	1.97889	1.82679	0.176507	0.0118247	95 (1.47)
AuditoryRightPutamen	(Intercept)	0.191404	0.0215881	8.8662	9.71718e-19	***	0.0476949	2.68098e-17	3.2708e-15	1.93643	8.69182	0.00319642	0.152765	156 (2.42)
AuditoryRightPutamen	anhedonia_ypresent	-0.117857	0.0459778	-2.56335	0.0103897	*	0.0476949	0.037076	1	1.93643	8.69182	0.00319642	0.152765	156 (2.42)
AuditoryRightPutamen	INTERVIEW_AGE	-0.0537924	0.0122899	-4.37696	1.22292e-05	***	0.0476949	8.54016e-05	0.0411636	1.93643	8.69182	0.00319642	0.152765	156 (2.42)
AuditoryRightPutamen	SEXFemale	-0.0309329	0.0247614	-1.24924	0.211623		0.0476949	0.412702	1	1.93643	8.69182	0.00319642	0.152765	156 (2.42)
AuditoryRightPutamen	RACE_ETHNICITYBlack	-0.567815	0.0363363	-15.6266	4.92965e-54	***	0.0476949	1.10621e-51	1.65932e-50	1.93643	8.69182	0.00319642	0.152765	156 (2.42)
AuditoryRightPutamen	RACE_ETHNICITYHispanic	-0.254624	0.0324761	-7.84035	5.24176e-15	***	0.0476949	1.08912e-13	1.76438e-11	1.93643	8.69182	0.00319642	0.152765	156 (2.42)
AuditoryRightPutamen	RACE_ETHNICITYAsian	0.0869027	0.0855963	1.01526	0.31002		0.0476949	0.532411	1	1.93643	8.69182	0.00319642	0.152765	156 (2.42)
AuditoryRightPutamen	RACE_ETHNICITYOther	-0.225908	0.0419217	-5.38881	7.3502e-08	***	0.0476949	7.42966e-07	0.000247408	1.93643	8.69182	0.00319642	0.152765	156 (2.42)
RetrosplenialTemporalLeftHippocampus	bipolar_II_ypresent	0.245883	0.127984	1.9212	0.0547514		0.0250804	0.148624	1	1.97294	9.49938	0.00205542	0.0647303	102 (1.58)
AuditoryRightPutamen	irritability_ypresent	0.0147704	0.0533312	0.276957	0.781822		0.0476949	0.896174	1	1.93643	8.69182	0.00319642	0.152765	156 (2.42)
AuditoryRightPutamen	depressed_mood_ypresent	-0.0427563	0.0461224	-0.927016	0.353954		0.0476949	0.576954	1	1.93643	8.69182	0.00319642	0.152765	156 (2.42)
AuditoryRightPallidum	(Intercept)	0.0723821	0.0218259	3.31634	0.000917192	***	0.0133347	0.00434215	1	1.94915	0.360795	0.548065	0.0999934	119 (1.84)
AuditoryRightPallidum	anhedonia_ypresent	-0.051784	0.0465878	-1.11154	0.26638		0.0133347	0.48258	1	1.94915	0.360795	0.548065	0.0999934	119 (1.84)
AuditoryRightPallidum	INTERVIEW_AGE	-0.0450481	0.0124991	-3.60411	0.00031563	***	0.0133347	0.00166522	1	1.94915	0.360795	0.548065	0.0999934	119 (1.84)
AuditoryRightPallidum	SEXFemale	0.049912	0.0251113	1.98763	0.046896	*	0.0133347	0.131106	1	1.94915	0.360795	0.548065	0.0999934	119 (1.84)
AuditoryRightPallidum	RACE_ETHNICITYBlack	-0.282504	0.0366428	-7.70969	1.45582e-14	***	0.0133347	2.88252e-13	4.90029e-11	1.94915	0.360795	0.548065	0.0999934	119 (1.84)
AuditoryRightPallidum	RACE_ETHNICITYHispanic	-0.166997	0.0327822	-5.09412	3.60508e-07	***	0.0133347	3.38014e-06	0.00121347	1.94915	0.360795	0.548065	0.0999934	119 (1.84)
AuditoryRightPallidum	RACE_ETHNICITYAsian	-0.0558012	0.0869991	-0.6414	0.521286		0.0133347	0.728675	1	1.94915	0.360795	0.548065	0.0999934	119 (1.84)
AuditoryRightPallidum	RACE_ETHNICITYOther	-0.083899	0.0425719	-1.97076	0.0487947	*	0.0133347	0.135402	1	1.94915	0.360795	0.548065	0.0999934	119 (1.84)
SensorimotorMouthLeftPallidum	bipolar_II_ypresent	0.244714	0.128053	1.91103	0.0560456		0.0275532	0.151283	1	2.0049	3.72783	0.0535127	0.0843404	135 (2.09)
AuditoryRightPallidum	irritability_ypresent	-0.0463409	0.0541563	-0.855688	0.392203		0.0133347	0.614311	1	1.94915	0.360795	0.548065	0.0999934	119 (1.84)
AuditoryRightPallidum	depressed_mood_ypresent	-0.0119957	0.0469579	-0.255456	0.798379		0.0133347	0.902282	1	1.94915	0.360795	0.548065	0.0999934	119 (1.84)
AuditoryRightHippocampus	(Intercept)	-0.0753014	0.0219877	-3.42471	0.000619349	***	0.00367894	0.00305678	1	2.02012	0.00364016	0.95189	0.121096	107 (1.66)
AuditoryRightHippocampus	anhedonia_ypresent	0.0583385	0.0468134	1.24619	0.212741		0.00367894	0.413683	1	2.02012	0.00364016	0.95189	0.121096	107 (1.66)
AuditoryRightHippocampus	INTERVIEW_AGE	0.0116246	0.0125423	0.926832	0.354049		0.00367894	0.576954	1	2.02012	0.00364016	0.95189	0.121096	107 (1.66)
AuditoryRightHippocampus	SEXFemale	0.0219228	0.0252202	0.869256	0.38474		0.00367894	0.605722	1	2.02012	0.00364016	0.95189	0.121096	107 (1.66)
AuditoryRightHippocampus	RACE_ETHNICITYBlack	0.166277	0.0368598	4.51108	6.56628e-06	***	0.00367894	4.87905e-05	0.0221021	2.02012	0.00364016	0.95189	0.121096	107 (1.66)
AuditoryRightHippocampus	RACE_ETHNICITYHispanic	0.0808634	0.0329751	2.45226	0.0142231	*	0.00367894	0.048852	1	2.02012	0.00364016	0.95189	0.121096	107 (1.66)
AuditoryRightHippocampus	RACE_ETHNICITYAsian	0.0480506	0.0865759	0.555011	0.578907		0.00367894	0.772744	1	2.02012	0.00364016	0.95189	0.121096	107 (1.66)
AuditoryRightHippocampus	RACE_ETHNICITYOther	0.077383	0.0427265	1.81112	0.0701694		0.00367894	0.180802	1	2.02012	0.00364016	0.95189	0.121096	107 (1.66)
SensorimotorMouthRightAmygdala	bipolar_II_ypresent	0.241389	0.126519	1.90793	0.0564458		0.00741845	0.152241	1	1.99679	1.34569	0.246033	0.0702264	130 (2.01)
AuditoryRightHippocampus	irritability_ypresent	0.0693723	0.0546086	1.27036	0.204004		0.00367894	0.402508	1	2.02012	0.00364016	0.95189	0.121096	107 (1.66)
AuditoryRightHippocampus	depressed_mood_ypresent	0.0337615	0.0472701	0.714225	0.475114		0.00367894	0.688732	1	2.02012	0.00364016	0.95189	0.121096	107 (1.66)
AuditoryRightAmygdala	(Intercept)	0.0381924	0.0219399	1.74078	0.0817714		0.00126	0.203472	1	1.98382	0.0149458	0.902699	0.0936319	92 (1.43)
AuditoryRightAmygdala	anhedonia_ypresent	0.050082	0.0467732	1.07074	0.284326		0.00126	0.505693	1	1.98382	0.0149458	0.902699	0.0936319	92 (1.43)
AuditoryRightAmygdala	INTERVIEW_AGE	0.00211517	0.012562	0.168378	0.866291		0.00126	0.939534	1	1.98382	0.0149458	0.902699	0.0936319	92 (1.43)
AuditoryRightAmygdala	SEXFemale	-0.0832873	0.0252039	-3.30454	0.00095659	***	0.00126	0.00451596	1	1.98382	0.0149458	0.902699	0.0936319	92 (1.43)
AuditoryRightAmygdala	RACE_ETHNICITYBlack	0.044414	0.036632	1.21244	0.22539		0.00126	0.431059	1	1.98382	0.0149458	0.902699	0.0936319	92 (1.43)
AuditoryRightAmygdala	RACE_ETHNICITYHispanic	-0.0411418	0.0329478	-1.2487	0.211822		0.00126	0.412851	1	1.98382	0.0149458	0.902699	0.0936319	92 (1.43)
AuditoryRightAmygdala	RACE_ETHNICITYAsian	-0.0484056	0.0875158	-0.553107	0.58021		0.00126	0.773766	1	1.98382	0.0149458	0.902699	0.0936319	92 (1.43)
AuditoryRightAmygdala	RACE_ETHNICITYOther	0.014621	0.0426051	0.343175	0.731478		0.00126	0.866594	1	1.98382	0.0149458	0.902699	0.0936319	92 (1.43)
AuditoryDefault	bipolar_II_ypresent	0.236833	0.124812	1.89752	0.057805		0.0259235	0.154545	1	2.00827	0.391032	0.531758	0.20109	85 (1.32)
AuditoryRightAmygdala	irritability_ypresent	0.00737415	0.0545038	0.135296	0.892382		0.00126	0.95132	1	1.98382	0.0149458	0.902699	0.0936319	92 (1.43)
AuditoryRightAmygdala	depressed_mood_ypresent	-0.0151853	0.047317	-0.320927	0.748276		0.00126	0.87729	1	1.98382	0.0149458	0.902699	0.0936319	92 (1.43)
AuditoryRightAccumbensArea	(Intercept)	0.00239567	0.0220389	0.108702	0.913443		0.00168589	0.962331	1	2.02553	0.0257462	0.872522	0.100817	120 (1.86)
AuditoryRightAccumbensArea	anhedonia_ypresent	-0.0304146	0.0472509	-0.643684	0.519804		0.00168589	0.727266	1	2.02553	0.0257462	0.872522	0.100817	120 (1.86)
AuditoryRightAccumbensArea	INTERVIEW_AGE	-0.00246251	0.0125729	-0.195858	0.844728		0.00168589	0.931288	1	2.02553	0.0257462	0.872522	0.100817	120 (1.86)
AuditoryRightAccumbensArea	SEXFemale	-0.0500442	0.0252526	-1.98174	0.0475513	*	0.00168589	0.132498	1	2.02553	0.0257462	0.872522	0.100817	120 (1.86)
AuditoryRightAccumbensArea	RACE_ETHNICITYBlack	0.136485	0.0368631	3.70249	0.000215312	***	0.00168589	0.00117653	0.724742	2.02553	0.0257462	0.872522	0.100817	120 (1.86)
AuditoryRightAccumbensArea	RACE_ETHNICITYHispanic	0.0007808	0.0329371	0.0237058	0.981088		0.00168589	0.993497	1	2.02553	0.0257462	0.872522	0.100817	120 (1.86)
AuditoryRightAccumbensArea	RACE_ETHNICITYAsian	-0.0928554	0.0878223	-1.05731	0.29041		0.00168589	0.511523	1	2.02553	0.0257462	0.872522	0.100817	120 (1.86)
AuditoryRightAccumbensArea	RACE_ETHNICITYOther	0.0347344	0.0426378	0.814639	0.41531		0.00168589	0.634847	1	2.02553	0.0257462	0.872522	0.100817	120 (1.86)
SensorimotorMouthLeftAccumbensArea	bipolar_II_ypresent	0.233875	0.128147	1.82504	0.0680417		0.00384912	0.176583	1	2.03977	12.2524	0.000464649	0.147067	121 (1.87)
AuditoryRightAccumbensArea	irritability_ypresent	-0.0373857	0.0545977	-0.684749	0.493527		0.00168589	0.703487	1	2.02553	0.0257462	0.872522	0.100817	120 (1.86)
AuditoryRightAccumbensArea	depressed_mood_ypresent	0.0496705	0.0472876	1.05039	0.293578		0.00168589	0.514622	1	2.02553	0.0257462	0.872522	0.100817	120 (1.86)
AuditoryRightVentraldc	(Intercept)	-0.0815479	0.0216672	-3.76365	0.00016896	***	0.0256759	0.00094945	0.56872	1.9878	0.227269	0.633556	0.0848351	99 (1.53)
AuditoryRightVentraldc	anhedonia_ypresent	0.0421396	0.046106	0.913971	0.360767		0.0256759	0.581921	1	1.9878	0.227269	0.633556	0.0848351	99 (1.53)
AuditoryRightVentraldc	INTERVIEW_AGE	0.0223485	0.0124024	1.80195	0.0716004		0.0256759	0.183554	1	1.9878	0.227269	0.633556	0.0848351	99 (1.53)
AuditoryRightVentraldc	SEXFemale	-0.0818552	0.0248993	-3.28745	0.0010165	**	0.0256759	0.00476537	1	1.9878	0.227269	0.633556	0.0848351	99 (1.53)
AuditoryRightVentraldc	RACE_ETHNICITYBlack	0.43629	0.0362547	12.034	5.37302e-33	***	0.0256759	3.93165e-31	1.80856e-29	1.9878	0.227269	0.633556	0.0848351	99 (1.53)
AuditoryRightVentraldc	RACE_ETHNICITYHispanic	0.147924	0.0325265	4.54781	5.52151e-06	***	0.0256759	4.17649e-05	0.0185854	1.9878	0.227269	0.633556	0.0848351	99 (1.53)
AuditoryRightVentraldc	RACE_ETHNICITYAsian	0.104982	0.0858099	1.22342	0.221216		0.0256759	0.425007	1	1.9878	0.227269	0.633556	0.0848351	99 (1.53)
AuditoryRightVentraldc	RACE_ETHNICITYOther	0.066228	0.0421025	1.57302	0.115764		0.0256759	0.265981	1	1.9878	0.227269	0.633556	0.0848351	99 (1.53)
SensorimotorHandLeftPallidum	bipolar_II_ypresent	0.223589	0.122755	1.82143	0.0685889		0.061842	0.177729	1	2.00241	0.208996	0.647555	0.161683	137 (2.12)
AuditoryRightVentraldc	irritability_ypresent	0.0816776	0.0536349	1.52284	0.127847		0.0256759	0.287657	1	1.9878	0.227269	0.633556	0.0848351	99 (1.53)
AuditoryRightVentraldc	depressed_mood_ypresent	0.0594185	0.0465336	1.27689	0.201687		0.0256759	0.399105	1	1.9878	0.227269	0.633556	0.0848351	99 (1.53)
CinguloOpercularLeftCerebellumCortex	(Intercept)	0.131309	0.0220295	5.96058	2.649e-09	***	0.0124089	3.09602e-08	8.91654e-06	1.98967	0.540058	0.462409	0.18639	126 (1.95)
CinguloOpercularLeftCerebellumCortex	anhedonia_ypresent	0.0191994	0.0463279	0.414423	0.678578		0.0124089	0.833307	1	1.98967	0.540058	0.462409	0.18639	126 (1.95)
CinguloOpercularLeftCerebellumCortex	INTERVIEW_AGE	-0.028392	0.012489	-2.27336	0.0230378	*	0.0124089	0.0725435	1	1.98967	0.540058	0.462409	0.18639	126 (1.95)
CinguloOpercularLeftCerebellumCortex	SEXFemale	-0.161811	0.0251724	-6.42811	1.38638e-10	***	0.0124089	1.84449e-09	4.66655e-07	1.98967	0.540058	0.462409	0.18639	126 (1.95)
CinguloOpercularLeftCerebellumCortex	RACE_ETHNICITYBlack	-0.19476	0.0369224	-5.27486	1.37278e-07	***	0.0124089	1.34716e-06	0.000462077	1.98967	0.540058	0.462409	0.18639	126 (1.95)
CinguloOpercularLeftCerebellumCortex	RACE_ETHNICITYHispanic	-0.0431807	0.033043	-1.3068	0.191327		0.0124089	0.384711	1	1.98967	0.540058	0.462409	0.18639	126 (1.95)
CinguloOpercularLeftCerebellumCortex	RACE_ETHNICITYAsian	0.0459433	0.0882004	0.520897	0.602457		0.0124089	0.786301	1	1.98967	0.540058	0.462409	0.18639	126 (1.95)
CinguloOpercularLeftCerebellumCortex	RACE_ETHNICITYOther	-0.142	0.0427477	-3.32181	0.000899436	***	0.0124089	0.0042701	1	1.98967	0.540058	0.462409	0.18639	126 (1.95)
DefaultRightCaudate	bipolar_II_ypresent	-0.222351	0.127006	-1.75071	0.0800443		0.00116038	0.200767	1	2.01145	0.0277555	0.867685	0.0391086	132 (2.05)
CinguloOpercularLeftCerebellumCortex	irritability_ypresent	-0.0869778	0.0542688	-1.60272	0.109046		0.0124089	0.254189	1	1.98967	0.540058	0.462409	0.18639	126 (1.95)
CinguloOpercularLeftCerebellumCortex	depressed_mood_ypresent	0.0235122	0.047023	0.500014	0.617082		0.0124089	0.7962	1	1.98967	0.540058	0.462409	0.18639	126 (1.95)
CinguloOpercularLeftThalamusProper	(Intercept)	0.0969942	0.0219326	4.42238	9.92526e-06	***	0.0120383	7.07806e-05	0.0334084	2.02638	2.0926	0.148014	0.124271	115 (1.78)
CinguloOpercularLeftThalamusProper	anhedonia_ypresent	-0.00080719	0.04655	-0.0173403	0.986166		0.0120383	0.994715	1	2.02638	2.0926	0.148014	0.124271	115 (1.78)
CinguloOpercularLeftThalamusProper	INTERVIEW_AGE	-0.0486628	0.0124998	-3.89309	9.99919e-05	***	0.0120383	0.000594623	0.336573	2.02638	2.0926	0.148014	0.124271	115 (1.78)
CinguloOpercularLeftThalamusProper	SEXFemale	-0.0476457	0.0251313	-1.89587	0.0580229		0.0120383	0.155004	1	2.02638	2.0926	0.148014	0.124271	115 (1.78)
CinguloOpercularLeftThalamusProper	RACE_ETHNICITYBlack	-0.254014	0.0365663	-6.94668	4.11385e-12	***	0.0120383	6.44057e-11	1.38472e-08	2.02638	2.0926	0.148014	0.124271	115 (1.78)
CinguloOpercularLeftThalamusProper	RACE_ETHNICITYHispanic	-0.130107	0.0329234	-3.9518	7.8411e-05	***	0.0120383	0.000472995	0.263931	2.02638	2.0926	0.148014	0.124271	115 (1.78)
CinguloOpercularLeftThalamusProper	RACE_ETHNICITYAsian	0.146773	0.0874302	1.67874	0.0932519		0.0120383	0.225817	1	2.02638	2.0926	0.148014	0.124271	115 (1.78)
CinguloOpercularLeftThalamusProper	RACE_ETHNICITYOther	-0.058686	0.0425238	-1.38007	0.167613		0.0120383	0.350643	1	2.02638	2.0926	0.148014	0.124271	115 (1.78)
VisualRightPutamen	bipolar_II_ypresent	0.217905	0.128914	1.69032	0.0910167		0.00720374	0.221352	1	1.98567	2.1349	0.14398	0.104926	112 (1.74)
CinguloOpercularLeftThalamusProper	irritability_ypresent	-0.0980107	0.0542077	-1.80806	0.0706447		0.0120383	0.181571	1	2.02638	2.0926	0.148014	0.124271	115 (1.78)
CinguloOpercularLeftThalamusProper	depressed_mood_ypresent	0.00934658	0.0470872	0.198495	0.842664		0.0120383	0.92997	1	2.02638	2.0926	0.148014	0.124271	115 (1.78)
CinguloOpercularLeftCaudate	(Intercept)	0.141084	0.0217563	6.48472	9.56534e-11	***	0.033703	1.28788e-09	3.21969e-07	1.99232	19.9029	8.14766e-06	0.187378	151 (2.34)
CinguloOpercularLeftCaudate	anhedonia_ypresent	-0.0977484	0.0462778	-2.11221	0.0347078	*	0.033703	0.102479	1	1.99232	19.9029	8.14766e-06	0.187378	151 (2.34)
CinguloOpercularLeftCaudate	INTERVIEW_AGE	-0.0181142	0.0123696	-1.46441	0.143133		0.033703	0.312044	1	1.99232	19.9029	8.14766e-06	0.187378	151 (2.34)
CinguloOpercularLeftCaudate	SEXFemale	0.035653	0.0249532	1.42879	0.153113		0.033703	0.328685	1	1.99232	19.9029	8.14766e-06	0.187378	151 (2.34)
CinguloOpercularLeftCaudate	RACE_ETHNICITYBlack	-0.494182	0.0367725	-13.4389	1.29404e-40	***	0.033703	1.45191e-38	4.35573e-37	1.99232	19.9029	8.14766e-06	0.187378	151 (2.34)
CinguloOpercularLeftCaudate	RACE_ETHNICITYHispanic	-0.251041	0.0327598	-7.66307	2.08979e-14	***	0.033703	4.06604e-13	7.03425e-11	1.99232	19.9029	8.14766e-06	0.187378	151 (2.34)
CinguloOpercularLeftCaudate	RACE_ETHNICITYAsian	-0.0445433	0.0863113	-0.516077	0.605819		0.033703	0.789464	1	1.99232	19.9029	8.14766e-06	0.187378	151 (2.34)
CinguloOpercularLeftCaudate	RACE_ETHNICITYOther	-0.176788	0.0422823	-4.18115	2.93978e-05	***	0.033703	0.000194025	0.0989529	1.99232	19.9029	8.14766e-06	0.187378	151 (2.34)
DorsalAttentionRightPutamen	bipolar_II_ypresent	0.215365	0.128662	1.67389	0.0942023		0.00991927	0.227301	1	2.03977	2.04876	0.15233	0.0760599	119 (1.84)
CinguloOpercularLeftCaudate	irritability_ypresent	-0.00777986	0.0538019	-0.144602	0.88503		0.033703	0.947666	1	1.99232	19.9029	8.14766e-06	0.187378	151 (2.34)
CinguloOpercularLeftCaudate	depressed_mood_ypresent	-0.00444353	0.0463815	-0.095804	0.923679		0.033703	0.966515	1	1.99232	19.9029	8.14766e-06	0.187378	151 (2.34)
CinguloOpercularLeftPutamen	(Intercept)	0.167684	0.0215554	7.77924	8.46784e-15	***	0.0349676	1.72744e-13	2.85027e-11	1.98398	15.2134	9.60206e-05	0.0717588	135 (2.09)
CinguloOpercularLeftPutamen	anhedonia_ypresent	-0.0497152	0.0464134	-1.07114	0.284148		0.0349676	0.505693	1	1.98398	15.2134	9.60206e-05	0.0717588	135 (2.09)
CinguloOpercularLeftPutamen	INTERVIEW_AGE	-0.032534	0.0123864	-2.6266	0.00864524	**	0.0349676	0.0314692	1	1.98398	15.2134	9.60206e-05	0.0717588	135 (2.09)
CinguloOpercularLeftPutamen	SEXFemale	-0.0175495	0.0248447	-0.706367	0.479986		0.0349676	0.692752	1	1.98398	15.2134	9.60206e-05	0.0717588	135 (2.09)
CinguloOpercularLeftPutamen	RACE_ETHNICITYBlack	-0.509544	0.0362988	-14.0375	4.21522e-44	***	0.0349676	5.67537e-42	1.41884e-40	1.98398	15.2134	9.60206e-05	0.0717588	135 (2.09)
CinguloOpercularLeftPutamen	RACE_ETHNICITYHispanic	-0.223703	0.032366	-6.91166	5.26081e-12	***	0.0349676	8.08579e-11	1.77079e-08	1.98398	15.2134	9.60206e-05	0.0717588	135 (2.09)
CinguloOpercularLeftPutamen	RACE_ETHNICITYAsian	-0.0144487	0.0862663	-0.16749	0.86699		0.0349676	0.939534	1	1.98398	15.2134	9.60206e-05	0.0717588	135 (2.09)
CinguloOpercularLeftPutamen	RACE_ETHNICITYOther	-0.199274	0.0419914	-4.7456	2.12473e-06	***	0.0349676	1.72333e-05	0.00715183	1.98398	15.2134	9.60206e-05	0.0717588	135 (2.09)
VisualRightPallidum	bipolar_II_ypresent	0.21008	0.127888	1.64268	0.100498		0.0361662	0.240083	1	2.01103	23.8832	1.02364e-06	0.164829	174 (2.7)
CinguloOpercularLeftPutamen	irritability_ypresent	-0.0151226	0.0538037	-0.28107	0.778666		0.0349676	0.894536	1	1.98398	15.2134	9.60206e-05	0.0717588	135 (2.09)
CinguloOpercularLeftPutamen	depressed_mood_ypresent	-0.0642049	0.0465655	-1.37881	0.168003		0.0349676	0.351241	1	1.98398	15.2134	9.60206e-05	0.0717588	135 (2.09)
CinguloOpercularLeftPallidum	(Intercept)	-0.00821397	0.0218888	-0.375259	0.70748		-0.000147947	0.853667	1	1.99751	0.294275	0.587494	0.00984691	128 (1.98)
CinguloOpercularLeftPallidum	anhedonia_ypresent	0.0524225	0.0470079	1.11518	0.264814		-0.000147947	0.480707	1	1.99751	0.294275	0.587494	0.00984691	128 (1.98)
CinguloOpercularLeftPallidum	INTERVIEW_AGE	-0.0216818	0.0126094	-1.7195	0.085573		-0.000147947	0.211038	1	1.99751	0.294275	0.587494	0.00984691	128 (1.98)
CinguloOpercularLeftPallidum	SEXFemale	-0.0053986	0.0252128	-0.214122	0.830459		-0.000147947	0.923464	1	1.99751	0.294275	0.587494	0.00984691	128 (1.98)
CinguloOpercularLeftPallidum	RACE_ETHNICITYBlack	0.0454037	0.0365234	1.24314	0.213862		-0.000147947	0.415144	1	1.99751	0.294275	0.587494	0.00984691	128 (1.98)
CinguloOpercularLeftPallidum	RACE_ETHNICITYHispanic	-0.0203446	0.0327375	-0.621446	0.534329		-0.000147947	0.741059	1	1.99751	0.294275	0.587494	0.00984691	128 (1.98)
CinguloOpercularLeftPallidum	RACE_ETHNICITYAsian	-0.0361581	0.0876296	-0.412625	0.679896		-0.000147947	0.834012	1	1.99751	0.294275	0.587494	0.00984691	128 (1.98)
CinguloOpercularLeftPallidum	RACE_ETHNICITYOther	0.00318538	0.0425584	0.0748472	0.940339		-0.000147947	0.973276	1	1.99751	0.294275	0.587494	0.00984691	128 (1.98)
RetrosplenialTemporalVentralAttention	bipolar_II_ypresent	0.208895	0.128269	1.62856	0.103455		0.00771694	0.245752	1	1.97275	0.842177	0.358775	0.147951	114 (1.77)
CinguloOpercularLeftPallidum	irritability_ypresent	0.0596224	0.0548948	1.08612	0.277466		-0.000147947	0.497312	1	1.99751	0.294275	0.587494	0.00984691	128 (1.98)
CinguloOpercularLeftPallidum	depressed_mood_ypresent	-0.000383599	0.0474845	-0.00807842	0.993555		-0.000147947	0.996218	1	1.99751	0.294275	0.587494	0.00984691	128 (1.98)
CinguloOpercularBrainStem	(Intercept)	0.207429	0.0216345	9.58787	1.26133e-21	***	0.0382876	4.46908e-20	4.24562e-18	2.02453	3.33842	0.0676796	0.0999952	126 (1.95)
CinguloOpercularBrainStem	anhedonia_ypresent	-0.0704888	0.0459353	-1.53452	0.124951		0.0382876	0.282651	1	2.02453	3.33842	0.0676796	0.0999952	126 (1.95)
CinguloOpercularBrainStem	INTERVIEW_AGE	-0.0581805	0.0123506	-4.71075	2.52086e-06	***	0.0382876	2.02029e-05	0.0084852	2.02453	3.33842	0.0676796	0.0999952	126 (1.95)
CinguloOpercularBrainStem	SEXFemale	-0.162381	0.0247992	-6.54783	6.29723e-11	***	0.0382876	8.62699e-10	2.11965e-07	2.02453	3.33842	0.0676796	0.0999952	126 (1.95)
CinguloOpercularBrainStem	RACE_ETHNICITYBlack	-0.476863	0.0362056	-13.171	4.20996e-39	***	0.0382876	4.16786e-37	1.41707e-35	2.02453	3.33842	0.0676796	0.0999952	126 (1.95)
CinguloOpercularBrainStem	RACE_ETHNICITYHispanic	-0.17465	0.0323472	-5.39922	6.93695e-08	***	0.0382876	7.05432e-07	0.000233498	2.02453	3.33842	0.0676796	0.0999952	126 (1.95)
CinguloOpercularBrainStem	RACE_ETHNICITYAsian	0.0362308	0.085306	0.424716	0.671058		0.0382876	0.827999	1	2.02453	3.33842	0.0676796	0.0999952	126 (1.95)
CinguloOpercularBrainStem	RACE_ETHNICITYOther	-0.139714	0.0419618	-3.32954	0.000874865	***	0.0382876	0.00417702	1	2.02453	3.33842	0.0676796	0.0999952	126 (1.95)
CinguloOpercularLeftThalamusProper	bipolar_II_ypresent	0.204783	0.127058	1.61173	0.107071		0.0120383	0.251326	1	2.02638	2.0926	0.148014	0.124271	115 (1.78)
CinguloOpercularBrainStem	irritability_ypresent	0.0302672	0.0534572	0.566195	0.571282		0.0382876	0.767827	1	2.02453	3.33842	0.0676796	0.0999952	126 (1.95)
CinguloOpercularBrainStem	depressed_mood_ypresent	0.00439158	0.0465483	0.0943447	0.924838		0.0382876	0.967373	1	2.02453	3.33842	0.0676796	0.0999952	126 (1.95)
CinguloOpercularLeftHippocampus	(Intercept)	0.0717911	0.0218903	3.27958	0.00104523	**	0.00821206	0.00488647	1	2.00425	3.44538	0.0634289	0.0782993	113 (1.75)
CinguloOpercularLeftHippocampus	anhedonia_ypresent	-0.00865028	0.0466432	-0.185456	0.852877		0.00821206	0.9345	1	2.00425	3.44538	0.0634289	0.0782993	113 (1.75)
CinguloOpercularLeftHippocampus	INTERVIEW_AGE	-0.0435168	0.0125356	-3.47146	0.000521088	***	0.00821206	0.0026218	1	2.00425	3.44538	0.0634289	0.0782993	113 (1.75)
CinguloOpercularLeftHippocampus	SEXFemale	-0.06033	0.0251438	-2.3994	0.0164506	*	0.00821206	0.0552089	1	2.00425	3.44538	0.0634289	0.0782993	113 (1.75)
CinguloOpercularLeftHippocampus	RACE_ETHNICITYBlack	-0.23376	0.0366416	-6.37964	1.90055e-10	***	0.00821206	2.4892e-09	6.39725e-07	2.00425	3.44538	0.0634289	0.0782993	113 (1.75)
CinguloOpercularLeftHippocampus	RACE_ETHNICITYHispanic	-0.0381802	0.0328294	-1.16299	0.244878		0.00821206	0.456401	1	2.00425	3.44538	0.0634289	0.0782993	113 (1.75)
CinguloOpercularLeftHippocampus	RACE_ETHNICITYAsian	0.0376399	0.0865574	0.434854	0.663683		0.00821206	0.823123	1	2.00425	3.44538	0.0634289	0.0782993	113 (1.75)
CinguloOpercularLeftHippocampus	RACE_ETHNICITYOther	-0.0215623	0.042426	-0.508233	0.611308		0.00821206	0.793545	1	2.00425	3.44538	0.0634289	0.0782993	113 (1.75)
WithinSensorimotorHand	bipolar_II_ypresent	-0.199247	0.125146	-1.59212	0.111408		0.0378219	0.257856	1	1.94413	27.4793	1.58784e-07	0.181129	178 (2.76)
CinguloOpercularLeftHippocampus	irritability_ypresent	0.00201044	0.0542878	0.037033	0.97046		0.00821206	0.988783	1	2.00425	3.44538	0.0634289	0.0782993	113 (1.75)
CinguloOpercularLeftHippocampus	depressed_mood_ypresent	0.0423709	0.0471082	0.899437	0.368454		0.00821206	0.590017	1	2.00425	3.44538	0.0634289	0.0782993	113 (1.75)
CinguloOpercularLeftAmygdala	(Intercept)	0.222414	0.0214371	10.3752	5.11363e-25	***	0.0617063	2.2648e-23	1.72125e-21	2.00573	0.818617	0.365585	0.153663	156 (2.42)
CinguloOpercularLeftAmygdala	anhedonia_ypresent	-0.106059	0.0454376	-2.33417	0.0196184	*	0.0617063	0.0636793	1	2.00573	0.818617	0.365585	0.153663	156 (2.42)
CinguloOpercularLeftAmygdala	INTERVIEW_AGE	-0.00848664	0.0122136	-0.694851	0.487174		0.0617063	0.698097	1	2.00573	0.818617	0.365585	0.153663	156 (2.42)
CinguloOpercularLeftAmygdala	SEXFemale	-0.0569379	0.024576	-2.31681	0.0205462	*	0.0617063	0.0661803	1	2.00573	0.818617	0.365585	0.153663	156 (2.42)
CinguloOpercularLeftAmygdala	RACE_ETHNICITYBlack	-0.677306	0.0361223	-18.7503	2.26034e-76	***	0.0617063	2.5361e-73	7.60831e-73	2.00573	0.818617	0.365585	0.153663	156 (2.42)
CinguloOpercularLeftAmygdala	RACE_ETHNICITYHispanic	-0.225895	0.0321705	-7.02181	2.42062e-12	***	0.0617063	3.89848e-11	8.14782e-09	2.00573	0.818617	0.365585	0.153663	156 (2.42)
CinguloOpercularLeftAmygdala	RACE_ETHNICITYAsian	0.076784	0.0852674	0.900508	0.367885		0.0617063	0.589667	1	2.00573	0.818617	0.365585	0.153663	156 (2.42)
CinguloOpercularLeftAmygdala	RACE_ETHNICITYOther	-0.230278	0.0417895	-5.51043	3.72175e-08	***	0.0617063	3.87845e-07	0.000125274	2.00573	0.818617	0.365585	0.153663	156 (2.42)
RetrosplenialTemporalLeftPallidum	bipolar_II_ypresent	0.201476	0.128451	1.5685	0.116815		0.00351632	0.267664	1	1.98457	2.63462	0.104557	0.0762894	117 (1.81)
CinguloOpercularLeftAmygdala	irritability_ypresent	-0.0186508	0.0527082	-0.35385	0.723463		0.0617063	0.86262	1	2.00573	0.818617	0.365585	0.153663	156 (2.42)
CinguloOpercularLeftAmygdala	depressed_mood_ypresent	-0.132942	0.046032	-2.88805	0.00388967	**	0.0617063	0.0155126	1	2.00573	0.818617	0.365585	0.153663	156 (2.42)
CinguloOpercularLeftAccumbensArea	(Intercept)	0.0957306	0.0218051	4.39029	1.15039e-05	***	0.0228547	8.06709e-05	0.038722	1.98632	0.364661	0.545929	0.128533	110 (1.7)
CinguloOpercularLeftAccumbensArea	anhedonia_ypresent	-0.0383444	0.0462858	-0.828426	0.40746		0.0228547	0.627611	1	1.98632	0.364661	0.545929	0.128533	110 (1.7)
CinguloOpercularLeftAccumbensArea	INTERVIEW_AGE	-0.00655707	0.0124283	-0.527592	0.597801		0.0228547	0.782957	1	1.98632	0.364661	0.545929	0.128533	110 (1.7)
CinguloOpercularLeftAccumbensArea	SEXFemale	0.0182557	0.0249903	0.730511	0.465105		0.0228547	0.681956	1	1.98632	0.364661	0.545929	0.128533	110 (1.7)
CinguloOpercularLeftAccumbensArea	RACE_ETHNICITYBlack	-0.432628	0.0364519	-11.8685	3.77619e-32	***	0.0228547	2.59401e-30	1.27107e-28	1.98632	0.364661	0.545929	0.128533	110 (1.7)
CinguloOpercularLeftAccumbensArea	RACE_ETHNICITYHispanic	-0.0879827	0.0326769	-2.69251	0.00711039	**	0.0228547	0.0265339	1	1.98632	0.364661	0.545929	0.128533	110 (1.7)
CinguloOpercularLeftAccumbensArea	RACE_ETHNICITYAsian	0.0618184	0.086663	0.71332	0.475674		0.0228547	0.688813	1	1.98632	0.364661	0.545929	0.128533	110 (1.7)
CinguloOpercularLeftAccumbensArea	RACE_ETHNICITYOther	-0.115282	0.0424185	-2.71774	0.00659086	**	0.0228547	0.0249548	1	1.98632	0.364661	0.545929	0.128533	110 (1.7)
SensorimotorHandSensorimotorMouth	bipolar_II_ypresent	-0.195685	0.124734	-1.56881	0.116742		0.0565669	0.267664	1	1.98291	29.8315	4.71271e-08	0.195224	202 (3.13)
CinguloOpercularLeftAccumbensArea	irritability_ypresent	0.000198553	0.0538986	0.00368382	0.997061		0.0228547	0.997654	1	1.98632	0.364661	0.545929	0.128533	110 (1.7)
CinguloOpercularLeftAccumbensArea	depressed_mood_ypresent	-0.0672023	0.0466649	-1.4401	0.149887		0.0228547	0.32279	1	1.98632	0.364661	0.545929	0.128533	110 (1.7)
CinguloOpercularLeftVentraldc	(Intercept)	-0.120787	0.0218107	-5.53797	3.1833e-08	***	0.0210709	3.36949e-07	0.00010715	1.96795	0.793213	0.37313	0.125516	128 (1.98)
CinguloOpercularLeftVentraldc	anhedonia_ypresent	0.0058785	0.0465206	0.126363	0.899448		0.0210709	0.95542	1	1.96795	0.793213	0.37313	0.125516	128 (1.98)
CinguloOpercularLeftVentraldc	INTERVIEW_AGE	-0.0227926	0.0124555	-1.82992	0.0673088		0.0210709	0.175086	1	1.96795	0.793213	0.37313	0.125516	128 (1.98)
CinguloOpercularLeftVentraldc	SEXFemale	0.00289807	0.025033	0.11577	0.907839		0.0210709	0.958828	1	1.96795	0.793213	0.37313	0.125516	128 (1.98)
CinguloOpercularLeftVentraldc	RACE_ETHNICITYBlack	0.400057	0.036686	10.9049	1.91634e-27	***	0.0210709	9.92368e-26	6.45039e-24	1.96795	0.793213	0.37313	0.125516	128 (1.98)
CinguloOpercularLeftVentraldc	RACE_ETHNICITYHispanic	0.167192	0.0327184	5.11003	3.31577e-07	***	0.0210709	3.11756e-06	0.00111609	1.96795	0.793213	0.37313	0.125516	128 (1.98)
CinguloOpercularLeftVentraldc	RACE_ETHNICITYAsian	-0.0125532	0.0861176	-0.145768	0.884109		0.0210709	0.947666	1	1.96795	0.793213	0.37313	0.125516	128 (1.98)
CinguloOpercularLeftVentraldc	RACE_ETHNICITYOther	0.0890221	0.0424664	2.0963	0.0360956	*	0.0210709	0.106204	1	1.96795	0.793213	0.37313	0.125516	128 (1.98)
VentralAttentionRightAccumbensArea	bipolar_II_ypresent	0.200898	0.128285	1.56602	0.117393		0.00370308	0.268623	1	1.98656	0.184664	0.667396	0.0867926	127 (1.97)
CinguloOpercularLeftVentraldc	irritability_ypresent	0.0853066	0.0541088	1.57658	0.114943		0.0210709	0.264637	1	1.96795	0.793213	0.37313	0.125516	128 (1.98)
CinguloOpercularLeftVentraldc	depressed_mood_ypresent	0.0761518	0.0468882	1.62411	0.104402		0.0210709	0.247302	1	1.96795	0.793213	0.37313	0.125516	128 (1.98)
CinguloOpercularRightCerebellumCortex	(Intercept)	-0.00855038	0.0220102	-0.388473	0.697679		-0.000501326	0.847794	1	2.01214	1.61324	0.204037	0.108558	109 (1.69)
CinguloOpercularRightCerebellumCortex	anhedonia_ypresent	0.0358749	0.0468633	0.765523	0.443989		-0.000501326	0.662083	1	2.01214	1.61324	0.204037	0.108558	109 (1.69)
CinguloOpercularRightCerebellumCortex	INTERVIEW_AGE	0.00837456	0.0125759	0.66592	0.505486		-0.000501326	0.715503	1	2.01214	1.61324	0.204037	0.108558	109 (1.69)
CinguloOpercularRightCerebellumCortex	SEXFemale	0.0148744	0.0252617	0.588811	0.556009		-0.000501326	0.757396	1	2.01214	1.61324	0.204037	0.108558	109 (1.69)
CinguloOpercularRightCerebellumCortex	RACE_ETHNICITYBlack	0.0139582	0.0368795	0.378483	0.705085		-0.000501326	0.85345	1	2.01214	1.61324	0.204037	0.108558	109 (1.69)
CinguloOpercularRightCerebellumCortex	RACE_ETHNICITYHispanic	0.0204343	0.0329892	0.619423	0.53566		-0.000501326	0.742152	1	2.01214	1.61324	0.204037	0.108558	109 (1.69)
CinguloOpercularRightCerebellumCortex	RACE_ETHNICITYAsian	-0.0832536	0.0879426	-0.946681	0.343837		-0.000501326	0.567323	1	2.01214	1.61324	0.204037	0.108558	109 (1.69)
CinguloOpercularRightCerebellumCortex	RACE_ETHNICITYOther	-0.0680629	0.0427563	-1.59188	0.111462		-0.000501326	0.257856	1	2.01214	1.61324	0.204037	0.108558	109 (1.69)
FrontoParietalRetrosplenialTemporal	bipolar_II_ypresent	0.199836	0.127727	1.56455	0.117738		0.000668105	0.26923	1	1.97639	2.31125	0.128441	0.139342	102 (1.58)
CinguloOpercularRightCerebellumCortex	irritability_ypresent	0.0239994	0.0543184	0.441829	0.658628		-0.000501326	0.821451	1	2.01214	1.61324	0.204037	0.108558	109 (1.69)
CinguloOpercularRightCerebellumCortex	depressed_mood_ypresent	-0.00402701	0.047374	-0.0850045	0.932261		-0.000501326	0.970612	1	2.01214	1.61324	0.204037	0.108558	109 (1.69)
CinguloOpercularRightThalamusProper	(Intercept)	0.00704622	0.0219542	0.320951	0.748258		-0.000285808	0.87729	1	2.04421	0.0189067	0.890634	0.0664167	118 (1.83)
CinguloOpercularRightThalamusProper	anhedonia_ypresent	0.0415139	0.0471399	0.880653	0.378539		-0.000285808	0.598198	1	2.04421	0.0189067	0.890634	0.0664167	118 (1.83)
CinguloOpercularRightThalamusProper	INTERVIEW_AGE	-9.02357e-05	0.0125937	-0.00716512	0.994283		-0.000285808	0.996386	1	2.04421	0.0189067	0.890634	0.0664167	118 (1.83)
CinguloOpercularRightThalamusProper	SEXFemale	-0.00126361	0.0252462	-0.0500517	0.960083		-0.000285808	0.983158	1	2.04421	0.0189067	0.890634	0.0664167	118 (1.83)
CinguloOpercularRightThalamusProper	RACE_ETHNICITYBlack	-0.0673983	0.0367114	-1.83589	0.0664205		-0.000285808	0.173311	1	2.04421	0.0189067	0.890634	0.0664167	118 (1.83)
CinguloOpercularRightThalamusProper	RACE_ETHNICITYHispanic	-0.0125549	0.0329316	-0.381242	0.703036		-0.000285808	0.851879	1	2.04421	0.0189067	0.890634	0.0664167	118 (1.83)
CinguloOpercularRightThalamusProper	RACE_ETHNICITYAsian	0.0142321	0.0868948	0.163785	0.869905		-0.000285808	0.941209	1	2.04421	0.0189067	0.890634	0.0664167	118 (1.83)
CinguloOpercularRightThalamusProper	RACE_ETHNICITYOther	0.0183054	0.0427593	0.428104	0.66859		-0.000285808	0.827076	1	2.04421	0.0189067	0.890634	0.0664167	118 (1.83)
AuditorySensorimotorMouth	bipolar_II_ypresent	-0.193029	0.125908	-1.53309	0.125303		0.014052	0.282911	1	1.95998	1.3876	0.238812	0.145709	106 (1.64)
CinguloOpercularRightThalamusProper	irritability_ypresent	-0.070163	0.0548189	-1.2799	0.200626		-0.000285808	0.39782	1	2.04421	0.0189067	0.890634	0.0664167	118 (1.83)
CinguloOpercularRightThalamusProper	depressed_mood_ypresent	0.0668481	0.0474524	1.40874	0.158961		-0.000285808	0.339382	1	2.04421	0.0189067	0.890634	0.0664167	118 (1.83)
CinguloOpercularRightCaudate	(Intercept)	-0.0654856	0.021877	-2.99336	0.00276992	**	0.0056139	0.0116213	1	1.967	1.58892	0.207481	0.0692926	122 (1.89)
CinguloOpercularRightCaudate	anhedonia_ypresent	0.00681121	0.0469591	0.145046	0.884679		0.0056139	0.947666	1	1.967	1.58892	0.207481	0.0692926	122 (1.89)
CinguloOpercularRightCaudate	INTERVIEW_AGE	0.0398848	0.0125432	3.17978	0.00148098	**	0.0056139	0.00669126	1	1.967	1.58892	0.207481	0.0692926	122 (1.89)
CinguloOpercularRightCaudate	SEXFemale	0.0134947	0.0251906	0.535703	0.592183		0.0056139	0.779541	1	1.967	1.58892	0.207481	0.0692926	122 (1.89)
CinguloOpercularRightCaudate	RACE_ETHNICITYBlack	0.142093	0.0366999	3.87175	0.000109147	***	0.0056139	0.000642288	0.367389	1.967	1.58892	0.207481	0.0692926	122 (1.89)
CinguloOpercularRightCaudate	RACE_ETHNICITYHispanic	0.1448	0.0328341	4.41007	1.05052e-05	***	0.0056139	7.44431e-05	0.0353605	1.967	1.58892	0.207481	0.0692926	122 (1.89)
CinguloOpercularRightCaudate	RACE_ETHNICITYAsian	0.0163129	0.0885034	0.184319	0.853769		0.0056139	0.934579	1	1.967	1.58892	0.207481	0.0692926	122 (1.89)
CinguloOpercularRightCaudate	RACE_ETHNICITYOther	-0.0118804	0.0425015	-0.27953	0.779847		0.0056139	0.895176	1	1.967	1.58892	0.207481	0.0692926	122 (1.89)
SensorimotorHandSalience	bipolar_II_ypresent	0.191827	0.127601	1.50333	0.132803		0.014703	0.296429	1	1.99205	5.99191	0.0143716	0.107011	131 (2.03)
CinguloOpercularRightCaudate	irritability_ypresent	0.00111145	0.0544143	0.0204257	0.983704		0.0056139	0.993497	1	1.967	1.58892	0.207481	0.0692926	122 (1.89)
CinguloOpercularRightCaudate	depressed_mood_ypresent	0.0664049	0.0473703	1.40183	0.161016		0.0056139	0.342159	1	1.967	1.58892	0.207481	0.0692926	122 (1.89)
CinguloOpercularRightPutamen	(Intercept)	0.0818929	0.0219539	3.73022	0.000192996	***	0.00673835	0.00107022	0.649624	2.03952	2.11828	0.145549	0.0691844	145 (2.25)
CinguloOpercularRightPutamen	anhedonia_ypresent	0.05802	0.046833	1.23887	0.215439		0.00673835	0.417243	1	2.03952	2.11828	0.145549	0.0691844	145 (2.25)
CinguloOpercularRightPutamen	INTERVIEW_AGE	-0.0222614	0.0125782	-1.76984	0.0768021		0.00673835	0.194369	1	2.03952	2.11828	0.145549	0.0691844	145 (2.25)
CinguloOpercularRightPutamen	SEXFemale	-0.0393019	0.025217	-1.55855	0.119153		0.00673835	0.272279	1	2.03952	2.11828	0.145549	0.0691844	145 (2.25)
CinguloOpercularRightPutamen	RACE_ETHNICITYBlack	-0.203608	0.0367341	-5.54274	3.09843e-08	***	0.00673835	3.29001e-07	0.000104293	2.03952	2.11828	0.145549	0.0691844	145 (2.25)
CinguloOpercularRightPutamen	RACE_ETHNICITYHispanic	-0.0733868	0.032836	-2.23495	0.0254556	*	0.00673835	0.0785368	1	2.03952	2.11828	0.145549	0.0691844	145 (2.25)
CinguloOpercularRightPutamen	RACE_ETHNICITYAsian	0.0866048	0.0866116	0.999921	0.317387		0.00673835	0.540228	1	2.03952	2.11828	0.145549	0.0691844	145 (2.25)
CinguloOpercularRightPutamen	RACE_ETHNICITYOther	-0.184506	0.0426123	-4.32988	1.51503e-05	***	0.00673835	0.000104286	0.0509958	2.03952	2.11828	0.145549	0.0691844	145 (2.25)
CinguloOpercularLeftAmygdala	bipolar_II_ypresent	0.18261	0.122877	1.48612	0.137297		0.0617063	0.304042	1	2.00573	0.818617	0.365585	0.153663	156 (2.42)
CinguloOpercularRightPutamen	irritability_ypresent	-0.0170322	0.0543684	-0.313273	0.754084		0.00673835	0.88171	1	2.03952	2.11828	0.145549	0.0691844	145 (2.25)
CinguloOpercularRightPutamen	depressed_mood_ypresent	-0.0229285	0.0475332	-0.482367	0.629562		0.00673835	0.802266	1	2.03952	2.11828	0.145549	0.0691844	145 (2.25)
CinguloOpercularRightPallidum	(Intercept)	0.103976	0.0218639	4.75561	2.02233e-06	***	0.0117807	1.65222e-05	0.00680716	2.00282	1.44435	0.229436	0.0672001	122 (1.89)
CinguloOpercularRightPallidum	anhedonia_ypresent	-0.023199	0.0466593	-0.4972	0.619065		0.0117807	0.797464	1	2.00282	1.44435	0.229436	0.0672001	122 (1.89)
CinguloOpercularRightPallidum	INTERVIEW_AGE	-0.0538022	0.0125303	-4.29375	1.78308e-05	***	0.0117807	0.000122237	0.0600185	2.00282	1.44435	0.229436	0.0672001	122 (1.89)
CinguloOpercularRightPallidum	SEXFemale	-0.198769	0.0251121	-7.91525	2.89326e-15	***	0.0117807	6.08669e-14	9.73871e-12	2.00282	1.44435	0.229436	0.0672001	122 (1.89)
CinguloOpercularRightPallidum	RACE_ETHNICITYBlack	-0.0251108	0.0364768	-0.688404	0.491223		0.0117807	0.70151	1	2.00282	1.44435	0.229436	0.0672001	122 (1.89)
CinguloOpercularRightPallidum	RACE_ETHNICITYHispanic	-0.0501757	0.0327198	-1.53349	0.125204		0.0117807	0.282911	1	2.00282	1.44435	0.229436	0.0672001	122 (1.89)
CinguloOpercularRightPallidum	RACE_ETHNICITYAsian	0.0800008	0.0881965	0.907075	0.364402		0.0117807	0.585216	1	2.00282	1.44435	0.229436	0.0672001	122 (1.89)
CinguloOpercularRightPallidum	RACE_ETHNICITYOther	-0.0125515	0.0424178	-0.295902	0.767314		0.0117807	0.888164	1	2.00282	1.44435	0.229436	0.0672001	122 (1.89)
DefaultRightPutamen	bipolar_II_ypresent	-0.19033	0.129314	-1.47185	0.141111		0.00356855	0.310039	1	1.97576	0.598514	0.439146	0.0487957	108 (1.67)
CinguloOpercularRightPallidum	irritability_ypresent	0.0515372	0.0543649	0.947986	0.343173		0.0117807	0.566513	1	2.00282	1.44435	0.229436	0.0672001	122 (1.89)
CinguloOpercularRightPallidum	depressed_mood_ypresent	0.0692507	0.0473236	1.46334	0.143423		0.0117807	0.312265	1	2.00282	1.44435	0.229436	0.0672001	122 (1.89)
CinguloOpercularRightHippocampus	(Intercept)	0.18956	0.0214504	8.83712	1.2571e-18	***	0.0609286	3.38513e-17	4.23141e-15	2.05477	15.175	9.79926e-05	0.193233	159 (2.46)
CinguloOpercularRightHippocampus	anhedonia_ypresent	-0.0126551	0.0459258	-0.275556	0.782898		0.0609286	0.896338	1	2.05477	15.175	9.79926e-05	0.193233	159 (2.46)
CinguloOpercularRightHippocampus	INTERVIEW_AGE	-0.0129404	0.0122047	-1.06028	0.289056		0.0609286	0.510206	1	2.05477	15.175	9.79926e-05	0.193233	159 (2.46)
CinguloOpercularRightHippocampus	SEXFemale	0.0197406	0.0246043	0.802325	0.422395		0.0609286	0.64102	1	2.05477	15.175	9.79926e-05	0.193233	159 (2.46)
CinguloOpercularRightHippocampus	RACE_ETHNICITYBlack	-0.700573	0.0363627	-19.2663	2.07262e-80	***	0.0609286	3.48822e-77	6.97644e-77	2.05477	15.175	9.79926e-05	0.193233	159 (2.46)
CinguloOpercularRightHippocampus	RACE_ETHNICITYHispanic	-0.282498	0.0323546	-8.73131	3.18531e-18	***	0.0609286	8.37637e-17	1.07217e-14	2.05477	15.175	9.79926e-05	0.193233	159 (2.46)
CinguloOpercularRightHippocampus	RACE_ETHNICITYAsian	-0.136478	0.0850865	-1.604	0.108765		0.0609286	0.253859	1	2.05477	15.175	9.79926e-05	0.193233	159 (2.46)
CinguloOpercularRightHippocampus	RACE_ETHNICITYOther	-0.221751	0.0417882	-5.30653	1.15554e-07	***	0.0609286	1.14063e-06	0.000388956	2.05477	15.175	9.79926e-05	0.193233	159 (2.46)
DorsalAttentionRightPallidum	bipolar_II_ypresent	-0.188132	0.127816	-1.4719	0.141098		0.0145056	0.310039	1	2.00088	0.872203	0.350346	0.0539314	122 (1.89)
CinguloOpercularRightHippocampus	irritability_ypresent	-0.059148	0.0528072	-1.12007	0.262725		0.0609286	0.479053	1	2.05477	15.175	9.79926e-05	0.193233	159 (2.46)
CinguloOpercularRightHippocampus	depressed_mood_ypresent	-0.0140131	0.0459382	-0.305043	0.760343		0.0609286	0.885576	1	2.05477	15.175	9.79926e-05	0.193233	159 (2.46)
CinguloOpercularRightAmygdala	(Intercept)	0.159832	0.0215489	7.41716	1.35385e-13	***	0.0358381	2.43692e-12	4.55704e-10	1.99779	2.17667	0.140117	0.0640919	131 (2.03)
CinguloOpercularRightAmygdala	anhedonia_ypresent	-0.0899781	0.0462631	-1.94492	0.0518286		0.0358381	0.142065	1	1.99779	2.17667	0.140117	0.0640919	131 (2.03)
CinguloOpercularRightAmygdala	INTERVIEW_AGE	0.0109129	0.0123836	0.881238	0.378222		0.0358381	0.597979	1	1.99779	2.17667	0.140117	0.0640919	131 (2.03)
CinguloOpercularRightAmygdala	SEXFemale	-0.0165109	0.0248128	-0.665421	0.505806		0.0358381	0.715569	1	1.99779	2.17667	0.140117	0.0640919	131 (2.03)
CinguloOpercularRightAmygdala	RACE_ETHNICITYBlack	-0.537724	0.0362054	-14.8521	4.51366e-49	***	0.0358381	7.59649e-47	1.5193e-45	1.99779	2.17667	0.140117	0.0640919	131 (2.03)
CinguloOpercularRightAmygdala	RACE_ETHNICITYHispanic	-0.164131	0.0323652	-5.07121	4.06561e-07	***	0.0358381	3.78035e-06	0.00136849	1.99779	2.17667	0.140117	0.0640919	131 (2.03)
CinguloOpercularRightAmygdala	RACE_ETHNICITYAsian	-0.0740126	0.0853064	-0.867609	0.385641		0.0358381	0.606291	1	1.99779	2.17667	0.140117	0.0640919	131 (2.03)
CinguloOpercularRightAmygdala	RACE_ETHNICITYOther	-0.17369	0.0418091	-4.15435	3.30525e-05	***	0.0358381	0.00021561	0.111255	1.99779	2.17667	0.140117	0.0640919	131 (2.03)
AuditoryCinguloParietal	bipolar_II_ypresent	0.187567	0.127777	1.46792	0.142175		0.0178733	0.310957	1	2.02012	1.57499	0.209483	0.0617679	128 (1.98)
CinguloOpercularRightAmygdala	irritability_ypresent	-0.0294949	0.0536661	-0.549601	0.582612		0.0358381	0.774997	1	1.99779	2.17667	0.140117	0.0640919	131 (2.03)
CinguloOpercularRightAmygdala	depressed_mood_ypresent	-0.061615	0.046539	-1.32394	0.185569		0.0358381	0.376038	1	1.99779	2.17667	0.140117	0.0640919	131 (2.03)
CinguloOpercularRightAccumbensArea	(Intercept)	-0.00580131	0.0219414	-0.2644	0.791481		-0.000562868	0.900346	1	2.03727	10.1908	0.00141144	0.0897989	106 (1.64)
CinguloOpercularRightAccumbensArea	anhedonia_ypresent	-0.0215873	0.0467416	-0.461845	0.644208		-0.000562868	0.813645	1	2.03727	10.1908	0.00141144	0.0897989	106 (1.64)
CinguloOpercularRightAccumbensArea	INTERVIEW_AGE	0.0146607	0.0125906	1.16441	0.2443		-0.000562868	0.455828	1	2.03727	10.1908	0.00141144	0.0897989	106 (1.64)
CinguloOpercularRightAccumbensArea	SEXFemale	0.0268993	0.0252474	1.06543	0.286722		-0.000562868	0.50811	1	2.03727	10.1908	0.00141144	0.0897989	106 (1.64)
CinguloOpercularRightAccumbensArea	RACE_ETHNICITYBlack	-0.00498072	0.0368393	-0.135201	0.892457		-0.000562868	0.95132	1	2.03727	10.1908	0.00141144	0.0897989	106 (1.64)
CinguloOpercularRightAccumbensArea	RACE_ETHNICITYHispanic	0.0078995	0.0329941	0.239421	0.810787		-0.000562868	0.911526	1	2.03727	10.1908	0.00141144	0.0897989	106 (1.64)
CinguloOpercularRightAccumbensArea	RACE_ETHNICITYAsian	-0.000859234	0.0872746	-0.00984518	0.992145		-0.000562868	0.996218	1	2.03727	10.1908	0.00141144	0.0897989	106 (1.64)
CinguloOpercularRightAccumbensArea	RACE_ETHNICITYOther	-0.0576713	0.0426757	-1.35138	0.17662		-0.000562868	0.362655	1	2.03727	10.1908	0.00141144	0.0897989	106 (1.64)
RetrosplenialTemporalLeftPutamen	bipolar_II_ypresent	-0.182238	0.129411	-1.4082	0.15912		0.00145902	0.339382	1	1.99187	8.87104	0.0028973	0.122939	151 (2.34)
CinguloOpercularRightAccumbensArea	irritability_ypresent	0.0160315	0.0547053	0.293051	0.769492		-0.000562868	0.889156	1	2.03727	10.1908	0.00141144	0.0897989	106 (1.64)
CinguloOpercularRightAccumbensArea	depressed_mood_ypresent	-0.0370867	0.0473703	-0.78291	0.433709		-0.000562868	0.651258	1	2.03727	10.1908	0.00141144	0.0897989	106 (1.64)
CinguloOpercularRightVentraldc	(Intercept)	0.167042	0.0217115	7.69372	1.64752e-14	***	0.041165	3.22417e-13	5.54556e-11	2.02923	0.296634	0.586	0.226411	113 (1.75)
CinguloOpercularRightVentraldc	anhedonia_ypresent	-0.0227747	0.0459051	-0.496126	0.619823		0.041165	0.797545	1	2.02923	0.296634	0.586	0.226411	113 (1.75)
CinguloOpercularRightVentraldc	INTERVIEW_AGE	-0.0103478	0.012268	-0.843478	0.398993		0.041165	0.620277	1	2.02923	0.296634	0.586	0.226411	113 (1.75)
CinguloOpercularRightVentraldc	SEXFemale	-0.0325384	0.0247816	-1.31301	0.189227		0.041165	0.381629	1	2.02923	0.296634	0.586	0.226411	113 (1.75)
CinguloOpercularRightVentraldc	RACE_ETHNICITYBlack	-0.579002	0.0365497	-15.8415	1.85164e-55	***	0.041165	4.79432e-53	6.23261e-52	2.02923	0.296634	0.586	0.226411	113 (1.75)
CinguloOpercularRightVentraldc	RACE_ETHNICITYHispanic	-0.16106	0.0325764	-4.94409	7.84724e-07	***	0.041165	6.91461e-06	0.00264138	2.02923	0.296634	0.586	0.226411	113 (1.75)
CinguloOpercularRightVentraldc	RACE_ETHNICITYAsian	-0.0632636	0.0860653	-0.735066	0.462327		0.041165	0.679857	1	2.02923	0.296634	0.586	0.226411	113 (1.75)
CinguloOpercularRightVentraldc	RACE_ETHNICITYOther	-0.22881	0.0423697	-5.40033	6.89388e-08	***	0.041165	7.03176e-07	0.000232048	2.02923	0.296634	0.586	0.226411	113 (1.75)
CinguloParietalLeftVentraldc	bipolar_II_ypresent	-0.175662	0.126265	-1.39121	0.164209		0.0311469	0.345671	1	1.98395	5.84036	0.0156626	0.176582	116 (1.8)
CinguloOpercularRightVentraldc	irritability_ypresent	-0.00121082	0.0530855	-0.0228089	0.981803		0.041165	0.993497	1	2.02923	0.296634	0.586	0.226411	113 (1.75)
CinguloOpercularRightVentraldc	depressed_mood_ypresent	0.00959178	0.0460826	0.208143	0.835124		0.041165	0.925898	1	2.02923	0.296634	0.586	0.226411	113 (1.75)
CinguloParietalLeftCerebellumCortex	(Intercept)	0.112532	0.0219919	5.11697	3.19636e-07	***	0.0121067	3.01371e-06	0.00107589	2.02971	3.10302	0.0781472	0.178278	116 (1.8)
CinguloParietalLeftCerebellumCortex	anhedonia_ypresent	0.00759139	0.0465486	0.163085	0.870456		0.0121067	0.941503	1	2.02971	3.10302	0.0781472	0.178278	116 (1.8)
CinguloParietalLeftCerebellumCortex	INTERVIEW_AGE	-0.050728	0.0124824	-4.06397	4.88284e-05	***	0.0121067	0.000304928	0.164356	2.02971	3.10302	0.0781472	0.178278	116 (1.8)
CinguloParietalLeftCerebellumCortex	SEXFemale	-0.152538	0.0251561	-6.06368	1.40714e-09	***	0.0121067	1.69158e-08	4.73643e-06	2.02971	3.10302	0.0781472	0.178278	116 (1.8)
CinguloParietalLeftCerebellumCortex	RACE_ETHNICITYBlack	-0.176668	0.036961	-4.77984	1.79397e-06	***	0.0121067	1.48366e-05	0.00603849	2.02971	3.10302	0.0781472	0.178278	116 (1.8)
CinguloParietalLeftCerebellumCortex	RACE_ETHNICITYHispanic	-0.0837933	0.0329953	-2.53955	0.0111233	*	0.0121067	0.0393286	1	2.02971	3.10302	0.0781472	0.178278	116 (1.8)
CinguloParietalLeftCerebellumCortex	RACE_ETHNICITYAsian	-0.0192574	0.0869463	-0.221486	0.824721		0.0121067	0.918635	1	2.02971	3.10302	0.0781472	0.178278	116 (1.8)
CinguloParietalLeftCerebellumCortex	RACE_ETHNICITYOther	0.0538985	0.0427007	1.26224	0.206909		0.0121067	0.407498	1	2.02971	3.10302	0.0781472	0.178278	116 (1.8)
VentralAttentionRightCerebellumCortex	bipolar_II_ypresent	0.17882	0.128465	1.39197	0.163979		0.00355449	0.345671	1	2.02362	0.607869	0.435591	0.0433972	116 (1.8)
CinguloParietalLeftCerebellumCortex	irritability_ypresent	-0.0320244	0.0540017	-0.593025	0.553186		0.0121067	0.754389	1	2.02971	3.10302	0.0781472	0.178278	116 (1.8)
CinguloParietalLeftCerebellumCortex	depressed_mood_ypresent	0.0399774	0.0471012	0.848755	0.39605		0.0121067	0.618848	1	2.02971	3.10302	0.0781472	0.178278	116 (1.8)
CinguloParietalLeftThalamusProper	(Intercept)	0.201552	0.0215194	9.36605	1.02625e-20	***	0.0559983	3.29712e-19	3.45437e-17	2.00111	10.582	0.00114195	0.195861	147 (2.28)
CinguloParietalLeftThalamusProper	anhedonia_ypresent	-0.0910979	0.0456594	-1.99516	0.0460684	*	0.0559983	0.129114	1	2.00111	10.582	0.00114195	0.195861	147 (2.28)
CinguloParietalLeftThalamusProper	INTERVIEW_AGE	-0.0404161	0.0122124	-3.30942	0.000940147	***	0.0559983	0.00444457	1	2.00111	10.582	0.00114195	0.195861	147 (2.28)
CinguloParietalLeftThalamusProper	SEXFemale	-0.0833394	0.024651	-3.38077	0.00072723	***	0.0559983	0.00353737	1	2.00111	10.582	0.00114195	0.195861	147 (2.28)
CinguloParietalLeftThalamusProper	RACE_ETHNICITYBlack	-0.645317	0.0364426	-17.7077	1.63939e-68	***	0.0559983	9.19697e-66	5.51818e-65	2.00111	10.582	0.00114195	0.195861	147 (2.28)
CinguloParietalLeftThalamusProper	RACE_ETHNICITYHispanic	-0.175973	0.0322812	-5.45126	5.19128e-08	***	0.0559983	5.34369e-07	0.000174739	2.00111	10.582	0.00114195	0.195861	147 (2.28)
CinguloParietalLeftThalamusProper	RACE_ETHNICITYAsian	0.138003	0.0853316	1.61725	0.105874		0.0559983	0.24921	1	2.00111	10.582	0.00114195	0.195861	147 (2.28)
CinguloParietalLeftThalamusProper	RACE_ETHNICITYOther	-0.189214	0.041957	-4.50972	6.60902e-06	***	0.0559983	4.89999e-05	0.0222459	2.00111	10.582	0.00114195	0.195861	147 (2.28)
DefaultSensorimotorMouth	bipolar_II_ypresent	0.176786	0.12766	1.38482	0.166156		0.0128849	0.347812	1	2.00526	1.27198	0.259395	0.044283	104 (1.61)
CinguloParietalLeftThalamusProper	irritability_ypresent	0.0577994	0.0530478	1.08957	0.275943		0.0559983	0.495638	1	2.00111	10.582	0.00114195	0.195861	147 (2.28)
CinguloParietalLeftThalamusProper	depressed_mood_ypresent	-0.0620598	0.045931	-1.35115	0.176694		0.0559983	0.362655	1	2.00111	10.582	0.00114195	0.195861	147 (2.28)
CinguloParietalLeftCaudate	(Intercept)	0.0664463	0.0219876	3.02199	0.00252119	**	0.00698872	0.0106881	1	2.00925	1.20995	0.271342	0.194984	83 (1.29)
CinguloParietalLeftCaudate	anhedonia_ypresent	-0.110581	0.0464991	-2.37814	0.0174298	*	0.00698872	0.0578427	1	2.00925	1.20995	0.271342	0.194984	83 (1.29)
CinguloParietalLeftCaudate	INTERVIEW_AGE	-0.000893504	0.0124677	-0.0716657	0.94287		0.00698872	0.973709	1	2.00925	1.20995	0.271342	0.194984	83 (1.29)
CinguloParietalLeftCaudate	SEXFemale	0.00161903	0.0251577	0.064355	0.94869		0.00698872	0.977139	1	2.00925	1.20995	0.271342	0.194984	83 (1.29)
CinguloParietalLeftCaudate	RACE_ETHNICITYBlack	-0.234148	0.0368712	-6.35042	2.29552e-10	***	0.00698872	2.98328e-09	7.72671e-07	2.00925	1.20995	0.271342	0.194984	83 (1.29)
CinguloParietalLeftCaudate	RACE_ETHNICITYHispanic	-0.0744921	0.0330708	-2.25251	0.0243243	*	0.00698872	0.0756946	1	2.00925	1.20995	0.271342	0.194984	83 (1.29)
CinguloParietalLeftCaudate	RACE_ETHNICITYAsian	0.0498959	0.0872006	0.572197	0.567209		0.00698872	0.764914	1	2.00925	1.20995	0.271342	0.194984	83 (1.29)
CinguloParietalLeftCaudate	RACE_ETHNICITYOther	-0.070939	0.0428182	-1.65675	0.0976198		0.00698872	0.233704	1	2.00925	1.20995	0.271342	0.194984	83 (1.29)
RetrosplenialTemporalRightAccumbensArea	bipolar_II_ypresent	0.174893	0.12931	1.35251	0.176261		0.00511668	0.362429	1	2.01981	2.24115	0.134381	0.0841129	102 (1.58)
CinguloParietalLeftCaudate	irritability_ypresent	0.00904414	0.0540476	0.167337	0.86711		0.00698872	0.939534	1	2.00925	1.20995	0.271342	0.194984	83 (1.29)
CinguloParietalLeftCaudate	depressed_mood_ypresent	0.0148673	0.0470242	0.316164	0.751888		0.00698872	0.879992	1	2.00925	1.20995	0.271342	0.194984	83 (1.29)
CinguloParietalLeftPutamen	(Intercept)	-0.0123774	0.0218464	-0.566566	0.571029		0.0122964	0.767827	1	1.96841	1.73793	0.187402	0.0807168	124 (1.92)
CinguloParietalLeftPutamen	anhedonia_ypresent	-0.0696264	0.0466556	-1.49235	0.135658		0.0122964	0.301402	1	1.96841	1.73793	0.187402	0.0807168	124 (1.92)
CinguloParietalLeftPutamen	INTERVIEW_AGE	-0.00935965	0.0125249	-0.747282	0.454921		0.0122964	0.674269	1	1.96841	1.73793	0.187402	0.0807168	124 (1.92)
CinguloParietalLeftPutamen	SEXFemale	-0.086875	0.025115	-3.45908	0.000545594	***	0.0122964	0.00272878	1	1.96841	1.73793	0.187402	0.0807168	124 (1.92)
CinguloParietalLeftPutamen	RACE_ETHNICITYBlack	0.282599	0.0366013	7.72101	1.33335e-14	***	0.0122964	2.65566e-13	4.48806e-11	1.96841	1.73793	0.187402	0.0807168	124 (1.92)
CinguloParietalLeftPutamen	RACE_ETHNICITYHispanic	-0.00774097	0.0326877	-0.236816	0.812807		0.0122964	0.913187	1	1.96841	1.73793	0.187402	0.0807168	124 (1.92)
CinguloParietalLeftPutamen	RACE_ETHNICITYAsian	-0.0846849	0.0869525	-0.973922	0.330133		0.0122964	0.552299	1	1.96841	1.73793	0.187402	0.0807168	124 (1.92)
CinguloParietalLeftPutamen	RACE_ETHNICITYOther	0.0854797	0.042632	2.00506	0.0449992	*	0.0122964	0.126645	1	1.96841	1.73793	0.187402	0.0807168	124 (1.92)
CinguloOpercularSensorimotorMouth	bipolar_II_ypresent	-0.172332	0.127804	-1.34841	0.177575		0.000703309	0.364241	1	1.94761	0.0228108	0.87995	0.0804111	86 (1.33)
CinguloParietalLeftPutamen	irritability_ypresent	0.0915111	0.0547392	1.67176	0.0946202		0.0122964	0.228097	1	1.96841	1.73793	0.187402	0.0807168	124 (1.92)
CinguloParietalLeftPutamen	depressed_mood_ypresent	0.0610882	0.0472033	1.29415	0.195661		0.0122964	0.392021	1	1.96841	1.73793	0.187402	0.0807168	124 (1.92)
CinguloParietalLeftPallidum	(Intercept)	0.121853	0.0218742	5.5706	2.6427e-08	***	0.011457	2.83291e-07	8.89533e-05	1.97768	0.0982402	0.753952	0.13262	86 (1.33)
CinguloParietalLeftPallidum	anhedonia_ypresent	0.0166395	0.0465324	0.357589	0.720663		0.011457	0.862015	1	1.97768	0.0982402	0.753952	0.13262	86 (1.33)
CinguloParietalLeftPallidum	INTERVIEW_AGE	-0.020348	0.01248	-1.63046	0.103054		0.011457	0.245319	1	1.97768	0.0982402	0.753952	0.13262	86 (1.33)
CinguloParietalLeftPallidum	SEXFemale	-0.122389	0.0250809	-4.87975	1.08809e-06	***	0.011457	9.22544e-06	0.0036625	1.97768	0.0982402	0.753952	0.13262	86 (1.33)
CinguloParietalLeftPallidum	RACE_ETHNICITYBlack	-0.256787	0.036592	-7.01757	2.49182e-12	***	0.011457	3.99403e-11	8.38747e-09	1.97768	0.0982402	0.753952	0.13262	86 (1.33)
CinguloParietalLeftPallidum	RACE_ETHNICITYHispanic	-0.042227	0.0328327	-1.28613	0.198446		0.011457	0.395163	1	1.97768	0.0982402	0.753952	0.13262	86 (1.33)
CinguloParietalLeftPallidum	RACE_ETHNICITYAsian	-0.0910982	0.0865556	-1.05248	0.292619		0.011457	0.513532	1	1.97768	0.0982402	0.753952	0.13262	86 (1.33)
CinguloParietalLeftPallidum	RACE_ETHNICITYOther	-0.126166	0.0425742	-2.96345	0.00305341	**	0.011457	0.0125492	1	1.97768	0.0982402	0.753952	0.13262	86 (1.33)
SalienceLeftAccumbensArea	bipolar_II_ypresent	0.171517	0.127349	1.34683	0.178084		0.031661	0.365062	1	2.00572	0.522583	0.469742	0.108771	82 (1.27)
CinguloParietalLeftPallidum	irritability_ypresent	0.016909	0.0539961	0.313152	0.754175		0.011457	0.88171	1	1.97768	0.0982402	0.753952	0.13262	86 (1.33)
CinguloParietalLeftPallidum	depressed_mood_ypresent	0.00023859	0.047016	0.00507467	0.995951		0.011457	0.997136	1	1.97768	0.0982402	0.753952	0.13262	86 (1.33)
CinguloParietalBrainStem	(Intercept)	-0.0744779	0.0220611	-3.37599	0.000739954	***	0.00436912	0.00358372	1	2.00739	1.46207	0.226601	0.13125	135 (2.09)
CinguloParietalBrainStem	anhedonia_ypresent	-0.00799433	0.0469171	-0.170393	0.864707		0.00436912	0.939207	1	2.00739	1.46207	0.226601	0.13125	135 (2.09)
CinguloParietalBrainStem	INTERVIEW_AGE	0.00900916	0.0125736	0.716513	0.473701		0.00436912	0.688165	1	2.00739	1.46207	0.226601	0.13125	135 (2.09)
CinguloParietalBrainStem	SEXFemale	0.023545	0.0252692	0.931766	0.351493		0.00436912	0.574891	1	2.00739	1.46207	0.226601	0.13125	135 (2.09)
CinguloParietalBrainStem	RACE_ETHNICITYBlack	0.193361	0.0369743	5.22961	1.75341e-07	***	0.00436912	1.71071e-06	0.000590196	2.00739	1.46207	0.226601	0.13125	135 (2.09)
CinguloParietalBrainStem	RACE_ETHNICITYHispanic	0.0691901	0.0330598	2.09288	0.0364001	*	0.00436912	0.106913	1	2.00739	1.46207	0.226601	0.13125	135 (2.09)
CinguloParietalBrainStem	RACE_ETHNICITYAsian	0.134657	0.0874849	1.5392	0.123806		0.00436912	0.280627	1	2.00739	1.46207	0.226601	0.13125	135 (2.09)
CinguloParietalBrainStem	RACE_ETHNICITYOther	0.134679	0.042617	3.16021	0.00158401	**	0.00436912	0.00706195	1	2.00739	1.46207	0.226601	0.13125	135 (2.09)
FrontoParietalLeftAccumbensArea	bipolar_II_ypresent	0.164378	0.127926	1.28494	0.19886		0.0106698	0.395163	1	2.00297	0.0216454	0.883034	0.0461624	129 (2)
CinguloParietalBrainStem	irritability_ypresent	-0.0407584	0.0543599	-0.749788	0.45341		0.00436912	0.673145	1	2.00739	1.46207	0.226601	0.13125	135 (2.09)
CinguloParietalBrainStem	depressed_mood_ypresent	0.0321146	0.0472655	0.679452	0.496876		0.00436912	0.70569	1	2.00739	1.46207	0.226601	0.13125	135 (2.09)
CinguloParietalLeftHippocampus	(Intercept)	-0.0320174	0.021924	-1.46038	0.144236		0.00350818	0.313629	1	2.01176	0.000883019	0.976294	0.0749024	113 (1.75)
CinguloParietalLeftHippocampus	anhedonia_ypresent	0.0697746	0.0469887	1.48492	0.137614		0.00350818	0.304342	1	2.01176	0.000883019	0.976294	0.0749024	113 (1.75)
CinguloParietalLeftHippocampus	INTERVIEW_AGE	0.0364056	0.0125569	2.89924	0.0037535	**	0.00350818	0.0150408	1	2.01176	0.000883019	0.976294	0.0749024	113 (1.75)
CinguloParietalLeftHippocampus	SEXFemale	-0.0334064	0.0252026	-1.32552	0.185048		0.00350818	0.375477	1	2.01176	0.000883019	0.976294	0.0749024	113 (1.75)
CinguloParietalLeftHippocampus	RACE_ETHNICITYBlack	0.127348	0.0366404	3.47563	0.000513075	***	0.00350818	0.00258922	1	2.01176	0.000883019	0.976294	0.0749024	113 (1.75)
CinguloParietalLeftHippocampus	RACE_ETHNICITYHispanic	0.074721	0.0328829	2.27233	0.0230998	*	0.00350818	0.0725435	1	2.01176	0.000883019	0.976294	0.0749024	113 (1.75)
CinguloParietalLeftHippocampus	RACE_ETHNICITYAsian	0.0773653	0.0876759	0.8824	0.377594		0.00350818	0.59747	1	2.01176	0.000883019	0.976294	0.0749024	113 (1.75)
CinguloParietalLeftHippocampus	RACE_ETHNICITYOther	0.00810361	0.0425522	0.19044	0.848971		0.00350818	0.933258	1	2.01176	0.000883019	0.976294	0.0749024	113 (1.75)
SensorimotorHandRightThalamusProper	bipolar_II_ypresent	0.162217	0.126185	1.28555	0.198646		0.013598	0.395163	1	2.00483	5.67596	0.0171989	0.0654904	125 (1.94)
CinguloParietalLeftHippocampus	irritability_ypresent	0.00276523	0.0544491	0.0507857	0.959498		0.00350818	0.983146	1	2.01176	0.000883019	0.976294	0.0749024	113 (1.75)
CinguloParietalLeftHippocampus	depressed_mood_ypresent	0.0319987	0.0474241	0.674735	0.499869		0.00350818	0.708888	1	2.01176	0.000883019	0.976294	0.0749024	113 (1.75)
CinguloParietalLeftAmygdala	(Intercept)	0.174512	0.0218403	7.99037	1.58802e-15	***	0.0244509	3.44857e-14	5.34528e-12	2.02376	9.37053	0.00220502	0.126042	150 (2.32)
CinguloParietalLeftAmygdala	anhedonia_ypresent	-0.0385276	0.0466414	-0.826038	0.408814		0.0244509	0.627611	1	2.02376	9.37053	0.00220502	0.126042	150 (2.32)
CinguloParietalLeftAmygdala	INTERVIEW_AGE	-0.0457765	0.0124553	-3.67527	0.000239579	***	0.0244509	0.0012965	0.806422	2.02376	9.37053	0.00220502	0.126042	150 (2.32)
CinguloParietalLeftAmygdala	SEXFemale	-0.173703	0.0250389	-6.93731	4.39589e-12	***	0.0244509	6.8187e-11	1.47966e-08	2.02376	9.37053	0.00220502	0.126042	150 (2.32)
CinguloParietalLeftAmygdala	RACE_ETHNICITYBlack	-0.344451	0.0365956	-9.41234	6.65408e-21	***	0.0244509	2.21759e-19	2.23976e-17	2.02376	9.37053	0.00220502	0.126042	150 (2.32)
CinguloParietalLeftAmygdala	RACE_ETHNICITYHispanic	-0.0529323	0.0327231	-1.61758	0.105803		0.0244509	0.24921	1	2.02376	9.37053	0.00220502	0.126042	150 (2.32)
CinguloParietalLeftAmygdala	RACE_ETHNICITYAsian	-0.0331032	0.0868389	-0.381203	0.703066		0.0244509	0.851879	1	2.02376	9.37053	0.00220502	0.126042	150 (2.32)
CinguloParietalLeftAmygdala	RACE_ETHNICITYOther	-0.141045	0.0423938	-3.32701	0.000882871	***	0.0244509	0.00420332	1	2.02376	9.37053	0.00220502	0.126042	150 (2.32)
AuditoryRetrosplenialTemporal	bipolar_II_ypresent	0.162253	0.126193	1.28576	0.198574		0.0238748	0.395163	1	1.98694	0.0935782	0.759677	0.147679	115 (1.78)
CinguloParietalLeftAmygdala	irritability_ypresent	-0.0319704	0.0540331	-0.591682	0.554085		0.0244509	0.755081	1	2.02376	9.37053	0.00220502	0.126042	150 (2.32)
CinguloParietalLeftAmygdala	depressed_mood_ypresent	-0.0452448	0.0471456	-0.959683	0.337252		0.0244509	0.560572	1	2.02376	9.37053	0.00220502	0.126042	150 (2.32)
CinguloParietalLeftAccumbensArea	(Intercept)	0.119845	0.0218468	5.48571	4.27845e-08	***	0.0203636	4.41757e-07	0.000144013	1.99935	6.41754	0.0112998	0.0698359	146 (2.26)
CinguloParietalLeftAccumbensArea	anhedonia_ypresent	-0.00879123	0.0465895	-0.188696	0.850337		0.0203636	0.934323	1	1.99935	6.41754	0.0112998	0.0698359	146 (2.26)
CinguloParietalLeftAccumbensArea	INTERVIEW_AGE	-0.0928513	0.0125117	-7.42114	1.31449e-13	***	0.0203636	2.37881e-12	4.42458e-10	1.99935	6.41754	0.0112998	0.0698359	146 (2.26)
CinguloParietalLeftAccumbensArea	SEXFemale	-0.228741	0.0250487	-9.13187	8.91011e-20	***	0.0203636	2.64733e-18	2.99914e-16	1.99935	6.41754	0.0112998	0.0698359	146 (2.26)
CinguloParietalLeftAccumbensArea	RACE_ETHNICITYBlack	-0.0532122	0.0363373	-1.46439	0.143136		0.0203636	0.312044	1	1.99935	6.41754	0.0112998	0.0698359	146 (2.26)
CinguloParietalLeftAccumbensArea	RACE_ETHNICITYHispanic	-0.0252671	0.0326317	-0.774312	0.438776		0.0203636	0.656992	1	1.99935	6.41754	0.0112998	0.0698359	146 (2.26)
CinguloParietalLeftAccumbensArea	RACE_ETHNICITYAsian	0.00499373	0.0868974	0.057467	0.954175		0.0203636	0.980389	1	1.99935	6.41754	0.0112998	0.0698359	146 (2.26)
CinguloParietalLeftAccumbensArea	RACE_ETHNICITYOther	-0.00757944	0.0422854	-0.179245	0.857751		0.0203636	0.936578	1	1.99935	6.41754	0.0112998	0.0698359	146 (2.26)
VisualLeftCaudate	bipolar_II_ypresent	-0.164581	0.128165	-1.28413	0.199145		0.0057217	0.39547	1	2.02222	1.08718	0.297098	0.133594	141 (2.18)
CinguloParietalLeftAccumbensArea	irritability_ypresent	-0.00171583	0.0539574	-0.0317997	0.974633		0.0203636	0.990823	1	1.99935	6.41754	0.0112998	0.0698359	146 (2.26)
CinguloParietalLeftAccumbensArea	depressed_mood_ypresent	0.0781826	0.0470752	1.6608	0.0968028		0.0203636	0.232244	1	1.99935	6.41754	0.0112998	0.0698359	146 (2.26)
CinguloParietalLeftVentraldc	(Intercept)	0.0967945	0.0217274	4.45496	8.53533e-06	***	0.0311469	6.2186e-05	0.0287299	1.98395	5.84036	0.0156626	0.176582	116 (1.8)
CinguloParietalLeftVentraldc	anhedonia_ypresent	-0.00451498	0.0461819	-0.097765	0.922122		0.0311469	0.966515	1	1.98395	5.84036	0.0156626	0.176582	116 (1.8)
CinguloParietalLeftVentraldc	INTERVIEW_AGE	0.016878	0.0123534	1.36627	0.171903		0.0311469	0.355973	1	1.98395	5.84036	0.0156626	0.176582	116 (1.8)
CinguloParietalLeftVentraldc	SEXFemale	0.0828031	0.0249091	3.32421	0.000891748	***	0.0311469	0.00423958	1	1.98395	5.84036	0.0156626	0.176582	116 (1.8)
CinguloParietalLeftVentraldc	RACE_ETHNICITYBlack	-0.487664	0.0366477	-13.3068	7.23089e-40	***	0.0311469	7.85135e-38	2.43392e-36	1.98395	5.84036	0.0156626	0.176582	116 (1.8)
CinguloParietalLeftVentraldc	RACE_ETHNICITYHispanic	-0.19683	0.032678	-6.02331	1.80485e-09	***	0.0311469	2.13162e-08	6.07512e-06	1.98395	5.84036	0.0156626	0.176582	116 (1.8)
CinguloParietalLeftVentraldc	RACE_ETHNICITYAsian	-0.0125458	0.0854911	-0.14675	0.883334		0.0311469	0.947666	1	1.98395	5.84036	0.0156626	0.176582	116 (1.8)
CinguloParietalLeftVentraldc	RACE_ETHNICITYOther	-0.133671	0.0422813	-3.16147	0.00157717	**	0.0311469	0.00704078	1	1.98395	5.84036	0.0156626	0.176582	116 (1.8)
DorsalAttentionRightAmygdala	bipolar_II_ypresent	-0.163832	0.128503	-1.27492	0.202384		0.00642896	0.400248	1	2.03337	0.429794	0.51209	0.0402787	89 (1.38)
CinguloParietalLeftVentraldc	irritability_ypresent	0.0137364	0.0537496	0.255563	0.798297		0.0311469	0.902282	1	1.98395	5.84036	0.0156626	0.176582	116 (1.8)
CinguloParietalLeftVentraldc	depressed_mood_ypresent	-0.0417092	0.0464426	-0.898081	0.369177		0.0311469	0.590893	1	1.98395	5.84036	0.0156626	0.176582	116 (1.8)
CinguloParietalRightCerebellumCortex	(Intercept)	0.136678	0.0217914	6.27212	3.79776e-10	***	0.0192304	4.8978e-09	1.27833e-06	1.95713	2.67744	0.101779	0.0831417	137 (2.12)
CinguloParietalRightCerebellumCortex	anhedonia_ypresent	-0.0952896	0.0462784	-2.05905	0.0395303	*	0.0192304	0.114312	1	1.95713	2.67744	0.101779	0.0831417	137 (2.12)
CinguloParietalRightCerebellumCortex	INTERVIEW_AGE	-0.0142704	0.0124801	-1.14346	0.252892		0.0192304	0.466294	1	1.95713	2.67744	0.101779	0.0831417	137 (2.12)
CinguloParietalRightCerebellumCortex	SEXFemale	-0.0485573	0.0250577	-1.93782	0.0526897		0.0192304	0.143874	1	1.95713	2.67744	0.101779	0.0831417	137 (2.12)
CinguloParietalRightCerebellumCortex	RACE_ETHNICITYBlack	-0.383683	0.0365962	-10.4842	1.6528e-25	***	0.0192304	7.62101e-24	5.56334e-22	1.95713	2.67744	0.101779	0.0831417	137 (2.12)
CinguloParietalRightCerebellumCortex	RACE_ETHNICITYHispanic	-0.120261	0.0327309	-3.67423	0.000240548	***	0.0192304	0.00129965	0.809684	1.95713	2.67744	0.101779	0.0831417	137 (2.12)
CinguloParietalRightCerebellumCortex	RACE_ETHNICITYAsian	-0.0410161	0.086692	-0.473124	0.636141		0.0192304	0.808125	1	1.95713	2.67744	0.101779	0.0831417	137 (2.12)
CinguloParietalRightCerebellumCortex	RACE_ETHNICITYOther	-0.146875	0.042186	-3.48161	0.00050179	***	0.0192304	0.00254371	1	1.95713	2.67744	0.101779	0.0831417	137 (2.12)
RetrosplenialTemporalSensorimotorHand	bipolar_II_ypresent	0.161517	0.128135	1.26052	0.207528		0.0207036	0.408025	1	1.99686	0.174231	0.676378	0.130129	102 (1.58)
CinguloParietalRightCerebellumCortex	irritability_ypresent	-0.00963038	0.0539729	-0.17843	0.858391		0.0192304	0.936578	1	1.95713	2.67744	0.101779	0.0831417	137 (2.12)
CinguloParietalRightCerebellumCortex	depressed_mood_ypresent	-0.0373639	0.0468098	-0.798205	0.424781		0.0192304	0.642801	1	1.95713	2.67744	0.101779	0.0831417	137 (2.12)
CinguloParietalRightThalamusProper	(Intercept)	0.0509452	0.0219971	2.316	0.0205903	*	0.00304333	0.066259	1	2.03017	10.1949	0.00140829	0.11862	105 (1.63)
CinguloParietalRightThalamusProper	anhedonia_ypresent	-0.0655497	0.0467147	-1.40319	0.160609		0.00304333	0.341509	1	2.03017	10.1949	0.00140829	0.11862	105 (1.63)
CinguloParietalRightThalamusProper	INTERVIEW_AGE	-0.0350172	0.0125517	-2.78983	0.00528932	**	0.00304333	0.0206063	1	2.03017	10.1949	0.00140829	0.11862	105 (1.63)
CinguloParietalRightThalamusProper	SEXFemale	-0.0973398	0.0252179	-3.85995	0.000114538	***	0.00304333	0.000672836	0.385535	2.03017	10.1949	0.00140829	0.11862	105 (1.63)
CinguloParietalRightThalamusProper	RACE_ETHNICITYBlack	-0.0393926	0.0367672	-1.07141	0.284027		0.00304333	0.505693	1	2.03017	10.1949	0.00140829	0.11862	105 (1.63)
CinguloParietalRightThalamusProper	RACE_ETHNICITYHispanic	0.0201727	0.0329739	0.611777	0.540707		0.00304333	0.745211	1	2.03017	10.1949	0.00140829	0.11862	105 (1.63)
CinguloParietalRightThalamusProper	RACE_ETHNICITYAsian	-0.0163599	0.0871966	-0.18762	0.85118		0.00304333	0.934323	1	2.03017	10.1949	0.00140829	0.11862	105 (1.63)
CinguloParietalRightThalamusProper	RACE_ETHNICITYOther	-0.0393989	0.0428014	-0.920506	0.357343		0.00304333	0.579951	1	2.03017	10.1949	0.00140829	0.11862	105 (1.63)
FrontoParietalLeftVentraldc	bipolar_II_ypresent	-0.162672	0.129293	-1.25817	0.208379		0.00730207	0.40922	1	1.99573	0.136918	0.711364	0.0578669	130 (2.01)
CinguloParietalRightThalamusProper	irritability_ypresent	0.0647056	0.054106	1.1959	0.231779		0.00304333	0.439036	1	2.03017	10.1949	0.00140829	0.11862	105 (1.63)
CinguloParietalRightThalamusProper	depressed_mood_ypresent	0.0271482	0.0471053	0.576329	0.564413		0.00304333	0.763395	1	2.03017	10.1949	0.00140829	0.11862	105 (1.63)
CinguloParietalRightCaudate	(Intercept)	0.225952	0.0215254	10.497	1.44532e-25	***	0.0539955	6.75687e-24	4.86495e-22	2.03596	0.731286	0.392467	0.178027	114 (1.77)
CinguloParietalRightCaudate	anhedonia_ypresent	-0.0248103	0.0453765	-0.546766	0.584559		0.0539955	0.775363	1	2.03596	0.731286	0.392467	0.178027	114 (1.77)
CinguloParietalRightCaudate	INTERVIEW_AGE	-0.0332331	0.0121982	-2.72443	0.00645885	**	0.0539955	0.0245378	1	2.03596	0.731286	0.392467	0.178027	114 (1.77)
CinguloParietalRightCaudate	SEXFemale	-0.177557	0.0246089	-7.21513	6.01809e-13	***	0.0539955	1.01793e-11	2.02569e-09	2.03596	0.731286	0.392467	0.178027	114 (1.77)
CinguloParietalRightCaudate	RACE_ETHNICITYBlack	-0.608316	0.0360191	-16.8887	1.26203e-62	***	0.0539955	5.31e-60	4.248e-59	2.03596	0.731286	0.392467	0.178027	114 (1.77)
CinguloParietalRightCaudate	RACE_ETHNICITYHispanic	-0.112188	0.0322882	-3.47457	0.000515097	***	0.0539955	0.00259553	1	2.03596	0.731286	0.392467	0.178027	114 (1.77)
CinguloParietalRightCaudate	RACE_ETHNICITYAsian	0.00639575	0.0850635	0.075188	0.940068		0.0539955	0.973276	1	2.03596	0.731286	0.392467	0.178027	114 (1.77)
CinguloParietalRightCaudate	RACE_ETHNICITYOther	-0.20542	0.0418078	-4.91344	9.17443e-07	***	0.0539955	7.91824e-06	0.00308811	2.03596	0.731286	0.392467	0.178027	114 (1.77)
VentralAttentionVisual	bipolar_II_ypresent	0.159365	0.127179	1.25308	0.210224		0.0215455	0.410688	1	2.0037	1.03575	0.308813	0.162407	92 (1.43)
CinguloParietalRightCaudate	irritability_ypresent	0.00722209	0.052874	0.136591	0.891359		0.0539955	0.95132	1	2.03596	0.731286	0.392467	0.178027	114 (1.77)
CinguloParietalRightCaudate	depressed_mood_ypresent	0.00809221	0.0459279	0.176194	0.860147		0.0539955	0.937583	1	2.03596	0.731286	0.392467	0.178027	114 (1.77)
CinguloParietalRightPutamen	(Intercept)	0.0537708	0.0220532	2.43823	0.0147867	*	0.00513763	0.0503764	1	2.00938	1.08172	0.298313	0.155616	123 (1.91)
CinguloParietalRightPutamen	anhedonia_ypresent	0.0298417	0.0467698	0.638055	0.523461		0.00513763	0.730805	1	2.00938	1.08172	0.298313	0.155616	123 (1.91)
CinguloParietalRightPutamen	INTERVIEW_AGE	-0.0638234	0.0125431	-5.08833	3.71653e-07	***	0.00513763	3.47496e-06	0.00125099	2.00938	1.08172	0.298313	0.155616	123 (1.91)
CinguloParietalRightPutamen	SEXFemale	-0.0943666	0.0252502	-3.73726	0.000187679	***	0.00513763	0.00104355	0.631728	2.00938	1.08172	0.298313	0.155616	123 (1.91)
CinguloParietalRightPutamen	RACE_ETHNICITYBlack	-0.0375822	0.0369835	-1.01619	0.309579		0.00513763	0.532197	1	2.00938	1.08172	0.298313	0.155616	123 (1.91)
CinguloParietalRightPutamen	RACE_ETHNICITYHispanic	-0.0270799	0.0330901	-0.818368	0.413178		0.00513763	0.631875	1	2.00938	1.08172	0.298313	0.155616	123 (1.91)
CinguloParietalRightPutamen	RACE_ETHNICITYAsian	-0.0721242	0.0871987	-0.827125	0.408197		0.00513763	0.627611	1	2.00938	1.08172	0.298313	0.155616	123 (1.91)
CinguloParietalRightPutamen	RACE_ETHNICITYOther	-0.0167866	0.0428158	-0.392066	0.695023		0.00513763	0.846455	1	2.00938	1.08172	0.298313	0.155616	123 (1.91)
FrontoParietalLeftAmygdala	bipolar_II_ypresent	0.159298	0.128245	1.24214	0.21423		0.0044759	0.415619	1	2.00496	0.0532245	0.817544	0.0947044	107 (1.66)
CinguloParietalRightPutamen	irritability_ypresent	0.0146073	0.0545207	0.267922	0.788768		0.00513763	0.899349	1	2.00938	1.08172	0.298313	0.155616	123 (1.91)
CinguloParietalRightPutamen	depressed_mood_ypresent	0.0300643	0.04706	0.63885	0.522944		0.00513763	0.730385	1	2.00938	1.08172	0.298313	0.155616	123 (1.91)
CinguloParietalRightPallidum	(Intercept)	0.153234	0.0215627	7.10645	1.32163e-12	***	0.0435268	2.15952e-11	4.4486e-09	2.01025	0.646322	0.421431	0.131126	125 (1.94)
CinguloParietalRightPallidum	anhedonia_ypresent	-0.0683718	0.0458504	-1.49119	0.135961		0.0435268	0.301617	1	2.01025	0.646322	0.421431	0.131126	125 (1.94)
CinguloParietalRightPallidum	INTERVIEW_AGE	-0.0515208	0.0123192	-4.18216	2.92661e-05	***	0.0435268	0.000193536	0.0985096	2.01025	0.646322	0.421431	0.131126	125 (1.94)
CinguloParietalRightPallidum	SEXFemale	-0.0420312	0.0247493	-1.69828	0.0895042		0.0435268	0.218788	1	2.01025	0.646322	0.421431	0.131126	125 (1.94)
CinguloParietalRightPallidum	RACE_ETHNICITYBlack	-0.569044	0.0362005	-15.7192	1.19919e-54	***	0.0435268	2.88318e-52	4.03646e-51	2.01025	0.646322	0.421431	0.131126	125 (1.94)
CinguloParietalRightPallidum	RACE_ETHNICITYHispanic	-0.126102	0.0323921	-3.893	0.000100032	***	0.0435268	0.000594623	0.336708	2.01025	0.646322	0.421431	0.131126	125 (1.94)
CinguloParietalRightPallidum	RACE_ETHNICITYAsian	0.0999736	0.0860472	1.16185	0.245342		0.0435268	0.456759	1	2.01025	0.646322	0.421431	0.131126	125 (1.94)
CinguloParietalRightPallidum	RACE_ETHNICITYOther	-0.134019	0.0418835	-3.19979	0.00138206	**	0.0435268	0.00630353	1	2.01025	0.646322	0.421431	0.131126	125 (1.94)
AuditoryLeftHippocampus	bipolar_II_ypresent	-0.159792	0.13119	-1.21802	0.223262		0.00186977	0.427961	1	1.99977	0.0700851	0.791213	0.0414047	149 (2.31)
CinguloParietalRightPallidum	irritability_ypresent	0.00471891	0.0534888	0.0882225	0.929703		0.0435268	0.969122	1	2.01025	0.646322	0.421431	0.131126	125 (1.94)
CinguloParietalRightPallidum	depressed_mood_ypresent	0.0104385	0.0464982	0.224493	0.822381		0.0435268	0.918175	1	2.01025	0.646322	0.421431	0.131126	125 (1.94)
CinguloParietalRightHippocampus	(Intercept)	0.0556123	0.0217931	2.55183	0.0107391	*	0.0156571	0.0382515	1	1.98621	0.313634	0.575459	0.0970375	101 (1.56)
CinguloParietalRightHippocampus	anhedonia_ypresent	0.0235452	0.0465465	0.505843	0.612985		0.0156571	0.794802	1	1.98621	0.313634	0.575459	0.0970375	101 (1.56)
CinguloParietalRightHippocampus	INTERVIEW_AGE	-0.0182209	0.012464	-1.46188	0.143824		0.0156571	0.312936	1	1.98621	0.313634	0.575459	0.0970375	101 (1.56)
CinguloParietalRightHippocampus	SEXFemale	0.0568652	0.0250375	2.2712	0.0231681	*	0.0156571	0.0726784	1	1.98621	0.313634	0.575459	0.0970375	101 (1.56)
CinguloParietalRightHippocampus	RACE_ETHNICITYBlack	-0.341904	0.0365065	-9.36558	1.02851e-20	***	0.0156571	3.29712e-19	3.46197e-17	1.98621	0.313634	0.575459	0.0970375	101 (1.56)
CinguloParietalRightHippocampus	RACE_ETHNICITYHispanic	-0.0680108	0.0326698	-2.08176	0.0374042	*	0.0156571	0.108818	1	1.98621	0.313634	0.575459	0.0970375	101 (1.56)
CinguloParietalRightHippocampus	RACE_ETHNICITYAsian	0.0559245	0.0868907	0.643619	0.519846		0.0156571	0.727266	1	1.98621	0.313634	0.575459	0.0970375	101 (1.56)
CinguloParietalRightHippocampus	RACE_ETHNICITYOther	-0.0830938	0.042342	-1.96244	0.0497546	*	0.0156571	0.137612	1	1.98621	0.313634	0.575459	0.0970375	101 (1.56)
CinguloParietalBrainStem	bipolar_II_ypresent	0.155172	0.128497	1.20759	0.227251		0.00436912	0.433633	1	2.00739	1.46207	0.226601	0.13125	135 (2.09)
CinguloParietalRightHippocampus	irritability_ypresent	-0.0781397	0.0540555	-1.44555	0.148354		0.0156571	0.320513	1	1.98621	0.313634	0.575459	0.0970375	101 (1.56)
CinguloParietalRightHippocampus	depressed_mood_ypresent	-0.0457131	0.0469011	-0.974671	0.329761		0.0156571	0.551951	1	1.98621	0.313634	0.575459	0.0970375	101 (1.56)
CinguloParietalRightAmygdala	(Intercept)	-0.0387338	0.0218188	-1.77524	0.0759057		0.0131114	0.192833	1	1.97147	0.0658168	0.797528	0.0642017	121 (1.87)
CinguloParietalRightAmygdala	anhedonia_ypresent	-0.00457376	0.0467835	-0.0977644	0.922122		0.0131114	0.966515	1	1.97147	0.0658168	0.797528	0.0642017	121 (1.87)
CinguloParietalRightAmygdala	INTERVIEW_AGE	0.0163686	0.0125209	1.3073	0.191157		0.0131114	0.384599	1	1.97147	0.0658168	0.797528	0.0642017	121 (1.87)
CinguloParietalRightAmygdala	SEXFemale	-0.0695032	0.0250886	-2.77031	0.00561664	**	0.0131114	0.0217306	1	1.97147	0.0658168	0.797528	0.0642017	121 (1.87)
CinguloParietalRightAmygdala	RACE_ETHNICITYBlack	0.305708	0.0364164	8.39481	5.70247e-17	***	0.0131114	1.3809e-15	1.91945e-13	1.97147	0.0658168	0.797528	0.0642017	121 (1.87)
CinguloParietalRightAmygdala	RACE_ETHNICITYHispanic	0.0189843	0.0327264	0.580091	0.561874		0.0131114	0.761993	1	1.97147	0.0658168	0.797528	0.0642017	121 (1.87)
CinguloParietalRightAmygdala	RACE_ETHNICITYAsian	-0.0476793	0.0868829	-0.548777	0.583178		0.0131114	0.774997	1	1.97147	0.0658168	0.797528	0.0642017	121 (1.87)
CinguloParietalRightAmygdala	RACE_ETHNICITYOther	0.125186	0.0423641	2.95501	0.00313811	**	0.0131114	0.0128659	1	1.97147	0.0658168	0.797528	0.0642017	121 (1.87)
AuditoryLeftAccumbensArea	bipolar_II_ypresent	-0.154084	0.1277	-1.20661	0.227628		0.0175198	0.434043	1	2.00063	29.0839	6.93102e-08	0.0942387	156 (2.42)
CinguloParietalRightAmygdala	irritability_ypresent	0.0255514	0.05435	0.470128	0.63828		0.0131114	0.809819	1	1.97147	0.0658168	0.797528	0.0642017	121 (1.87)
CinguloParietalRightAmygdala	depressed_mood_ypresent	0.0841425	0.047314	1.77838	0.0753891		0.0131114	0.192097	1	1.97147	0.0658168	0.797528	0.0642017	121 (1.87)
CinguloParietalRightAccumbensArea	(Intercept)	0.0517845	0.0219863	2.3553	0.0185381	*	0.00311672	0.0607589	1	2.01707	1.52985	0.216135	0.0883745	132 (2.05)
CinguloParietalRightAccumbensArea	anhedonia_ypresent	0.0875062	0.0467793	1.87062	0.0614444		0.00311672	0.162086	1	2.01707	1.52985	0.216135	0.0883745	132 (2.05)
CinguloParietalRightAccumbensArea	INTERVIEW_AGE	-0.00816733	0.012582	-0.649127	0.51628		0.00311672	0.725331	1	2.01707	1.52985	0.216135	0.0883745	132 (2.05)
CinguloParietalRightAccumbensArea	SEXFemale	-0.112893	0.0252535	-4.4704	7.94373e-06	***	0.00311672	5.80013e-05	0.0267386	2.01707	1.52985	0.216135	0.0883745	132 (2.05)
CinguloParietalRightAccumbensArea	RACE_ETHNICITYBlack	-0.00456633	0.0367402	-0.124287	0.901092		0.00311672	0.95542	1	2.01707	1.52985	0.216135	0.0883745	132 (2.05)
CinguloParietalRightAccumbensArea	RACE_ETHNICITYHispanic	0.00123896	0.0329692	0.0375792	0.970024		0.00311672	0.988783	1	2.01707	1.52985	0.216135	0.0883745	132 (2.05)
CinguloParietalRightAccumbensArea	RACE_ETHNICITYAsian	0.00450315	0.0873726	0.0515396	0.958897		0.00311672	0.983146	1	2.01707	1.52985	0.216135	0.0883745	132 (2.05)
CinguloParietalRightAccumbensArea	RACE_ETHNICITYOther	-0.0745276	0.0427218	-1.74449	0.081123		0.00311672	0.202709	1	2.01707	1.52985	0.216135	0.0883745	132 (2.05)
SalienceRightPutamen	bipolar_II_ypresent	0.155683	0.1297	1.20033	0.230056		0.00816001	0.43725	1	2.01429	9.03434	0.00264954	0.0800498	145 (2.25)
CinguloParietalRightAccumbensArea	irritability_ypresent	0.0561274	0.0546212	1.02758	0.304189		0.00311672	0.526683	1	2.01707	1.52985	0.216135	0.0883745	132 (2.05)
CinguloParietalRightAccumbensArea	depressed_mood_ypresent	-0.00356475	0.0473568	-0.0752743	0.939999		0.00311672	0.973276	1	2.01707	1.52985	0.216135	0.0883745	132 (2.05)
CinguloParietalRightVentraldc	(Intercept)	-0.00380499	0.0219089	-0.173673	0.862128		7.85869e-06	0.938369	1	1.97288	0.655776	0.418055	0.0537583	117 (1.81)
CinguloParietalRightVentraldc	anhedonia_ypresent	0.0397748	0.047108	0.844332	0.398516		7.85869e-06	0.620159	1	1.97288	0.655776	0.418055	0.0537583	117 (1.81)
CinguloParietalRightVentraldc	INTERVIEW_AGE	-0.00631275	0.0125897	-0.501421	0.616092		7.85869e-06	0.795815	1	1.97288	0.655776	0.418055	0.0537583	117 (1.81)
CinguloParietalRightVentraldc	SEXFemale	-0.0391325	0.0252342	-1.55077	0.121007		7.85869e-06	0.275208	1	1.97288	0.655776	0.418055	0.0537583	117 (1.81)
CinguloParietalRightVentraldc	RACE_ETHNICITYBlack	0.0551966	0.0366795	1.50483	0.132417		7.85869e-06	0.295764	1	1.97288	0.655776	0.418055	0.0537583	117 (1.81)
CinguloParietalRightVentraldc	RACE_ETHNICITYHispanic	0.0413057	0.032843	1.25767	0.208558		7.85869e-06	0.409334	1	1.97288	0.655776	0.418055	0.0537583	117 (1.81)
CinguloParietalRightVentraldc	RACE_ETHNICITYAsian	0.00887713	0.0874541	0.101506	0.919152		7.85869e-06	0.965927	1	1.97288	0.655776	0.418055	0.0537583	117 (1.81)
CinguloParietalRightVentraldc	RACE_ETHNICITYOther	0.0342664	0.0426772	0.802921	0.422051		7.85869e-06	0.64102	1	1.97288	0.655776	0.418055	0.0537583	117 (1.81)
CinguloOpercularRightAccumbensArea	bipolar_II_ypresent	0.154202	0.128556	1.19949	0.23038		-0.000562868	0.437619	1	2.03727	10.1908	0.00141144	0.0897989	106 (1.64)
CinguloParietalRightVentraldc	irritability_ypresent	-0.0834727	0.0545062	-1.53143	0.125712		7.85869e-06	0.28361	1	1.97288	0.655776	0.418055	0.0537583	117 (1.81)
CinguloParietalRightVentraldc	depressed_mood_ypresent	0.020825	0.0473755	0.439574	0.660261		7.85869e-06	0.821451	1	1.97288	0.655776	0.418055	0.0537583	117 (1.81)
DefaultLeftCerebellumCortex	(Intercept)	-0.00806007	0.0218484	-0.36891	0.712207		0.00863259	0.857391	1	1.99592	1.61285	0.204092	0.0560747	123 (1.91)
DefaultLeftCerebellumCortex	anhedonia_ypresent	0.055462	0.0466521	1.18884	0.234547		0.00863259	0.442288	1	1.99592	1.61285	0.204092	0.0560747	123 (1.91)
DefaultLeftCerebellumCortex	INTERVIEW_AGE	0.0232007	0.0125491	1.8488	0.0645334		0.00863259	0.169042	1	1.99592	1.61285	0.204092	0.0560747	123 (1.91)
DefaultLeftCerebellumCortex	SEXFemale	-0.111396	0.0251395	-4.43112	9.53276e-06	***	0.00863259	6.84163e-05	0.0320873	1.99592	1.61285	0.204092	0.0560747	123 (1.91)
DefaultLeftCerebellumCortex	RACE_ETHNICITYBlack	0.184703	0.036507	5.05938	4.32489e-07	***	0.00863259	3.97748e-06	0.00145576	1.99592	1.61285	0.204092	0.0560747	123 (1.91)
DefaultLeftCerebellumCortex	RACE_ETHNICITYHispanic	0.135803	0.0327678	4.14442	3.45129e-05	***	0.00863259	0.000223624	0.11617	1.99592	1.61285	0.204092	0.0560747	123 (1.91)
DefaultLeftCerebellumCortex	RACE_ETHNICITYAsian	0.127399	0.0877054	1.45258	0.146389		0.00863259	0.316879	1	1.99592	1.61285	0.204092	0.0560747	123 (1.91)
DefaultLeftCerebellumCortex	RACE_ETHNICITYOther	-0.0153096	0.0423439	-0.361553	0.717698		0.00863259	0.860624	1	1.99592	1.61285	0.204092	0.0560747	123 (1.91)
SensorimotorHandLeftCaudate	bipolar_II_ypresent	-0.149383	0.124825	-1.19674	0.231453		0.0310059	0.438718	1	1.95273	0.00111557	0.973355	0.132245	115 (1.78)
DefaultLeftCerebellumCortex	irritability_ypresent	-0.033423	0.0545298	-0.612931	0.539944		0.00863259	0.744858	1	1.99592	1.61285	0.204092	0.0560747	123 (1.91)
DefaultLeftCerebellumCortex	depressed_mood_ypresent	0.0256435	0.0471589	0.543768	0.586621		0.00863259	0.776149	1	1.99592	1.61285	0.204092	0.0560747	123 (1.91)
DefaultLeftThalamusProper	(Intercept)	0.109731	0.0218967	5.01131	5.55346e-07	***	0.014822	5.02498e-06	0.00186929	2.01312	11.82	0.00058598	0.0779948	143 (2.22)
DefaultLeftThalamusProper	anhedonia_ypresent	-0.0947245	0.0467182	-2.02757	0.042646	*	0.014822	0.12165	1	2.01312	11.82	0.00058598	0.0779948	143 (2.22)
DefaultLeftThalamusProper	INTERVIEW_AGE	-0.0539915	0.0125152	-4.31407	1.62722e-05	***	0.014822	0.00011178	0.0547723	2.01312	11.82	0.00058598	0.0779948	143 (2.22)
DefaultLeftThalamusProper	SEXFemale	-0.182964	0.0251192	-7.28384	3.64085e-13	***	0.014822	6.28466e-12	1.22551e-09	2.01312	11.82	0.00058598	0.0779948	143 (2.22)
DefaultLeftThalamusProper	RACE_ETHNICITYBlack	-0.159287	0.0365628	-4.35654	1.34232e-05	***	0.014822	9.32505e-05	0.0451825	2.01312	11.82	0.00058598	0.0779948	143 (2.22)
DefaultLeftThalamusProper	RACE_ETHNICITYHispanic	0.040855	0.0327777	1.24643	0.212654		0.014822	0.413683	1	2.01312	11.82	0.00058598	0.0779948	143 (2.22)
DefaultLeftThalamusProper	RACE_ETHNICITYAsian	0.0807075	0.0865784	0.932189	0.351274		0.014822	0.574813	1	2.01312	11.82	0.00058598	0.0779948	143 (2.22)
DefaultLeftThalamusProper	RACE_ETHNICITYOther	-0.0260532	0.0423367	-0.615383	0.538324		0.014822	0.744068	1	2.01312	11.82	0.00058598	0.0779948	143 (2.22)
SensorimotorMouthSalience	bipolar_II_ypresent	0.151764	0.127089	1.19415	0.232463		0.0112786	0.439838	1	2.0013	0.0130237	0.909142	0.0358472	151 (2.34)
DefaultLeftThalamusProper	irritability_ypresent	0.0285282	0.0539598	0.528694	0.597036		0.014822	0.782259	1	2.01312	11.82	0.00058598	0.0779948	143 (2.22)
DefaultLeftThalamusProper	depressed_mood_ypresent	0.0480362	0.0471394	1.01902	0.308231		0.014822	0.530964	1	2.01312	11.82	0.00058598	0.0779948	143 (2.22)
DefaultLeftCaudate	(Intercept)	0.0754274	0.0219045	3.44347	0.000578038	***	0.0141514	0.0028655	1	1.99287	1.02603	0.311092	0.105899	135 (2.09)
DefaultLeftCaudate	anhedonia_ypresent	-0.0537229	0.0466865	-1.15072	0.249893		0.0141514	0.461403	1	1.99287	1.02603	0.311092	0.105899	135 (2.09)
DefaultLeftCaudate	INTERVIEW_AGE	-0.0569974	0.0125039	-4.55837	5.25239e-06	***	0.0141514	3.99087e-05	0.0176795	1.99287	1.02603	0.311092	0.105899	135 (2.09)
DefaultLeftCaudate	SEXFemale	-0.201065	0.0251322	-8.00029	1.46579e-15	***	0.0141514	3.20379e-14	4.93384e-12	1.99287	1.02603	0.311092	0.105899	135 (2.09)
DefaultLeftCaudate	RACE_ETHNICITYBlack	0.0907232	0.036666	2.47431	0.0133754	*	0.0141514	0.0464618	1	1.99287	1.02603	0.311092	0.105899	135 (2.09)
DefaultLeftCaudate	RACE_ETHNICITYHispanic	-0.0257714	0.0328204	-0.785225	0.432351		0.0141514	0.650556	1	1.99287	1.02603	0.311092	0.105899	135 (2.09)
DefaultLeftCaudate	RACE_ETHNICITYAsian	-0.00584566	0.0875467	-0.0667719	0.946765		0.0141514	0.976352	1	1.99287	1.02603	0.311092	0.105899	135 (2.09)
DefaultLeftCaudate	RACE_ETHNICITYOther	0.0273873	0.0424746	0.644793	0.519085		0.0141514	0.727247	1	1.99287	1.02603	0.311092	0.105899	135 (2.09)
CinguloParietalRightVentraldc	bipolar_II_ypresent	0.151369	0.127779	1.18462	0.236213		7.85869e-06	0.444434	1	1.97288	0.655776	0.418055	0.0537583	117 (1.81)
DefaultLeftCaudate	irritability_ypresent	0.080971	0.0543468	1.48989	0.136302		0.0141514	0.302036	1	1.99287	1.02603	0.311092	0.105899	135 (2.09)
DefaultLeftCaudate	depressed_mood_ypresent	0.114995	0.0473139	2.43046	0.0151072	*	0.0141514	0.0511767	1	1.99287	1.02603	0.311092	0.105899	135 (2.09)
DefaultLeftPutamen	(Intercept)	0.0957276	0.0217392	4.40345	1.08304e-05	***	0.023002	7.6266e-05	0.0364551	1.97922	15.2659	9.33867e-05	0.0913036	140 (2.17)
DefaultLeftPutamen	anhedonia_ypresent	-0.0114555	0.0465707	-0.245981	0.805705		0.023002	0.907935	1	1.97922	15.2659	9.33867e-05	0.0913036	140 (2.17)
DefaultLeftPutamen	INTERVIEW_AGE	0.0103188	0.0124868	0.826375	0.408623		0.023002	0.627611	1	1.97922	15.2659	9.33867e-05	0.0913036	140 (2.17)
DefaultLeftPutamen	SEXFemale	0.0712631	0.0250193	2.84833	0.00440923	**	0.023002	0.0173991	1	1.97922	15.2659	9.33867e-05	0.0913036	140 (2.17)
DefaultLeftPutamen	RACE_ETHNICITYBlack	-0.402987	0.0365528	-11.0248	5.22498e-28	***	0.023002	2.79163e-26	1.75873e-24	1.97922	15.2659	9.33867e-05	0.0913036	140 (2.17)
DefaultLeftPutamen	RACE_ETHNICITYHispanic	-0.226853	0.0326916	-6.93918	4.33803e-12	***	0.023002	6.7601e-11	1.46018e-08	1.97922	15.2659	9.33867e-05	0.0913036	140 (2.17)
DefaultLeftPutamen	RACE_ETHNICITYAsian	-0.0534355	0.0868509	-0.615255	0.538408		0.023002	0.744068	1	1.97922	15.2659	9.33867e-05	0.0913036	140 (2.17)
DefaultLeftPutamen	RACE_ETHNICITYOther	-0.0972399	0.042287	-2.29953	0.0215077	*	0.023002	0.0688117	1	1.97922	15.2659	9.33867e-05	0.0913036	140 (2.17)
SalienceRightAmygdala	bipolar_II_ypresent	0.150014	0.129157	1.16148	0.245491		0.00507124	0.456785	1	2.01281	2.30904	0.128624	0.0271843	117 (1.81)
DefaultLeftPutamen	irritability_ypresent	-0.0648945	0.0540051	-1.20164	0.22955		0.023002	0.436533	1	1.97922	15.2659	9.33867e-05	0.0913036	140 (2.17)
DefaultLeftPutamen	depressed_mood_ypresent	-0.0340168	0.0468413	-0.726214	0.467735		0.023002	0.683878	1	1.97922	15.2659	9.33867e-05	0.0913036	140 (2.17)
DefaultLeftPallidum	(Intercept)	0.124612	0.0216201	5.7637	8.61644e-09	***	0.0316931	9.63552e-08	2.90029e-05	1.99668	0.34608	0.55634	0.0763531	112 (1.74)
DefaultLeftPallidum	anhedonia_ypresent	-0.000272272	0.0462283	-0.00588972	0.995301		0.0316931	0.996782	1	1.99668	0.34608	0.55634	0.0763531	112 (1.74)
DefaultLeftPallidum	INTERVIEW_AGE	-0.0319857	0.01238	-2.58366	0.00979797	**	0.0316931	0.0352727	1	1.99668	0.34608	0.55634	0.0763531	112 (1.74)
DefaultLeftPallidum	SEXFemale	0.00181222	0.024837	0.0729643	0.941837		0.0316931	0.973477	1	1.99668	0.34608	0.55634	0.0763531	112 (1.74)
DefaultLeftPallidum	RACE_ETHNICITYBlack	-0.508032	0.0361361	-14.0588	3.13014e-44	***	0.0316931	4.39002e-42	1.0536e-40	1.99668	0.34608	0.55634	0.0763531	112 (1.74)
DefaultLeftPallidum	RACE_ETHNICITYHispanic	-0.127213	0.0324581	-3.91929	8.97449e-05	***	0.0316931	0.000538469	0.302081	1.99668	0.34608	0.55634	0.0763531	112 (1.74)
DefaultLeftPallidum	RACE_ETHNICITYAsian	-0.0146537	0.0855237	-0.171341	0.863961		0.0316931	0.939004	1	1.99668	0.34608	0.55634	0.0763531	112 (1.74)
DefaultLeftPallidum	RACE_ETHNICITYOther	-0.124741	0.0418893	-2.97788	0.00291345	**	0.0316931	0.0121002	1	1.99668	0.34608	0.55634	0.0763531	112 (1.74)
SensorimotorMouthRightHippocampus	bipolar_II_ypresent	0.148639	0.128702	1.15491	0.248171		-0.000160458	0.459485	1	1.97839	4.59428	0.0320787	0.0607896	107 (1.66)
DefaultLeftPallidum	irritability_ypresent	0.0237361	0.0536883	0.442109	0.658426		0.0316931	0.821451	1	1.99668	0.34608	0.55634	0.0763531	112 (1.74)
DefaultLeftPallidum	depressed_mood_ypresent	-0.0887032	0.0466913	-1.89978	0.0575076		0.0316931	0.153994	1	1.99668	0.34608	0.55634	0.0763531	112 (1.74)
DefaultBrainStem	(Intercept)	0.0163507	0.0219924	0.743472	0.457224		0.00115374	0.675896	1	2.01002	13.5882	0.000227609	0.0444012	133 (2.06)
DefaultBrainStem	anhedonia_ypresent	-0.0071581	0.0468538	-0.152775	0.87858		0.00115374	0.945731	1	2.01002	13.5882	0.000227609	0.0444012	133 (2.06)
DefaultBrainStem	INTERVIEW_AGE	-0.0344679	0.0125924	-2.7372	0.00621377	**	0.00115374	0.0238218	1	2.01002	13.5882	0.000227609	0.0444012	133 (2.06)
DefaultBrainStem	SEXFemale	-0.0232376	0.0252371	-0.920771	0.357205		0.00115374	0.579951	1	2.01002	13.5882	0.000227609	0.0444012	133 (2.06)
DefaultBrainStem	RACE_ETHNICITYBlack	0.00283884	0.0366608	0.0774353	0.93828		0.00115374	0.972667	1	2.01002	13.5882	0.000227609	0.0444012	133 (2.06)
DefaultBrainStem	RACE_ETHNICITYHispanic	0.0158802	0.0328436	0.483511	0.62875		0.00115374	0.80196	1	2.01002	13.5882	0.000227609	0.0444012	133 (2.06)
DefaultBrainStem	RACE_ETHNICITYAsian	0.155937	0.0867789	1.79695	0.0723921		0.00115374	0.185302	1	2.01002	13.5882	0.000227609	0.0444012	133 (2.06)
DefaultBrainStem	RACE_ETHNICITYOther	-0.078876	0.0425504	-1.85371	0.0638275		0.00115374	0.167874	1	2.01002	13.5882	0.000227609	0.0444012	133 (2.06)
AuditoryLeftVentraldc	bipolar_II_ypresent	0.144259	0.124979	1.15427	0.248434		0.0297876	0.459719	1	1.99851	5.62501	0.017706	0.120037	106 (1.64)
DefaultBrainStem	irritability_ypresent	-0.0392191	0.0544109	-0.720794	0.471063		0.00115374	0.686109	1	2.01002	13.5882	0.000227609	0.0444012	133 (2.06)
DefaultBrainStem	depressed_mood_ypresent	-0.00305828	0.0473023	-0.0646539	0.948452		0.00115374	0.977139	1	2.01002	13.5882	0.000227609	0.0444012	133 (2.06)
DefaultLeftHippocampus	(Intercept)	0.158631	0.0215277	7.36868	1.94215e-13	***	0.0313177	3.3872e-12	6.53729e-10	2.03404	3.41673	0.0645387	0.0532011	92 (1.43)
DefaultLeftHippocampus	anhedonia_ypresent	-0.0202418	0.0460957	-0.439126	0.660585		0.0313177	0.821451	1	2.03404	3.41673	0.0645387	0.0532011	92 (1.43)
DefaultLeftHippocampus	INTERVIEW_AGE	-0.0528932	0.0123591	-4.2797	1.89895e-05	***	0.0313177	0.00012939	0.0639186	2.03404	3.41673	0.0645387	0.0532011	92 (1.43)
DefaultLeftHippocampus	SEXFemale	-0.100653	0.0247855	-4.06098	4.94552e-05	***	0.0313177	0.000307133	0.166466	2.03404	3.41673	0.0645387	0.0532011	92 (1.43)
DefaultLeftHippocampus	RACE_ETHNICITYBlack	-0.460118	0.0360187	-12.7744	6.46888e-37	***	0.0313177	5.88493e-35	2.17743e-33	2.03404	3.41673	0.0645387	0.0532011	92 (1.43)
DefaultLeftHippocampus	RACE_ETHNICITYHispanic	-0.0615214	0.032298	-1.90481	0.0568503		0.0313177	0.1529	1	2.03404	3.41673	0.0645387	0.0532011	92 (1.43)
DefaultLeftHippocampus	RACE_ETHNICITYAsian	-0.0763157	0.08637	-0.88359	0.376951		0.0313177	0.59709	1	2.03404	3.41673	0.0645387	0.0532011	92 (1.43)
DefaultLeftHippocampus	RACE_ETHNICITYOther	-0.160118	0.041802	-3.83039	0.000129171	***	0.0313177	0.000745778	0.434789	2.03404	3.41673	0.0645387	0.0532011	92 (1.43)
CinguloOpercularCinguloParietal	bipolar_II_ypresent	0.145204	0.129439	1.1218	0.261989		0.00417009	0.478233	1	1.99102	1.94218e-06	0.998888	0.0563835	126 (1.95)
DefaultLeftHippocampus	irritability_ypresent	0.0104168	0.0535587	0.194493	0.845796		0.0313177	0.931288	1	2.03404	3.41673	0.0645387	0.0532011	92 (1.43)
DefaultLeftHippocampus	depressed_mood_ypresent	-0.0607479	0.0465383	-1.30533	0.191827		0.0313177	0.385257	1	2.03404	3.41673	0.0645387	0.0532011	92 (1.43)
DefaultLeftAmygdala	(Intercept)	0.0370763	0.0219892	1.68611	0.0918234		0.000691411	0.222678	1	2.02203	0.715957	0.397473	0.0433451	144 (2.23)
DefaultLeftAmygdala	anhedonia_ypresent	0.0127828	0.0467564	0.273392	0.784561		0.000691411	0.897283	1	2.02203	0.715957	0.397473	0.0433451	144 (2.23)
DefaultLeftAmygdala	INTERVIEW_AGE	-0.0257866	0.0126212	-2.04311	0.0410827	*	0.000691411	0.117789	1	2.02203	0.715957	0.397473	0.0433451	144 (2.23)
DefaultLeftAmygdala	SEXFemale	-0.0569878	0.0252695	-2.2552	0.0241552	*	0.000691411	0.0752837	1	2.02203	0.715957	0.397473	0.0433451	144 (2.23)
DefaultLeftAmygdala	RACE_ETHNICITYBlack	-0.0423384	0.0367345	-1.15255	0.249138		0.000691411	0.46059	1	2.02203	0.715957	0.397473	0.0433451	144 (2.23)
DefaultLeftAmygdala	RACE_ETHNICITYHispanic	-0.0420617	0.0328601	-1.28003	0.200583		0.000691411	0.39782	1	2.02203	0.715957	0.397473	0.0433451	144 (2.23)
DefaultLeftAmygdala	RACE_ETHNICITYAsian	0.0886399	0.0870961	1.01772	0.308848		0.000691411	0.531484	1	2.02203	0.715957	0.397473	0.0433451	144 (2.23)
DefaultLeftAmygdala	RACE_ETHNICITYOther	-0.00617164	0.0426073	-0.14485	0.884834		0.000691411	0.947666	1	2.02203	0.715957	0.397473	0.0433451	144 (2.23)
FrontoParietalLeftCaudate	bipolar_II_ypresent	0.142242	0.127302	1.11736	0.263884		0.0338863	0.480646	1	2.01379	3.10609	0.0779998	0.0952173	119 (1.84)
DefaultLeftAmygdala	irritability_ypresent	0.026464	0.0544852	0.485711	0.627189		0.000691411	0.800974	1	2.02203	0.715957	0.397473	0.0433451	144 (2.23)
DefaultLeftAmygdala	depressed_mood_ypresent	0.00890754	0.0473084	0.188287	0.850658		0.000691411	0.934323	1	2.02203	0.715957	0.397473	0.0433451	144 (2.23)
DefaultLeftAccumbensArea	(Intercept)	0.133668	0.0215886	6.1916	6.32851e-10	***	0.0376603	7.94842e-09	2.13018e-06	1.97693	0.123138	0.725655	0.109668	107 (1.66)
DefaultLeftAccumbensArea	anhedonia_ypresent	-0.0225525	0.0460553	-0.489683	0.624375		0.0376603	0.800179	1	1.97693	0.123138	0.725655	0.109668	107 (1.66)
DefaultLeftAccumbensArea	INTERVIEW_AGE	-0.0197182	0.0123216	-1.6003	0.109582		0.0376603	0.255086	1	1.97693	0.123138	0.725655	0.109668	107 (1.66)
DefaultLeftAccumbensArea	SEXFemale	0.0536869	0.0247741	2.16706	0.0302675	*	0.0376603	0.0912088	1	1.97693	0.123138	0.725655	0.109668	107 (1.66)
DefaultLeftAccumbensArea	RACE_ETHNICITYBlack	-0.536663	0.0361623	-14.8404	5.30284e-49	***	0.0376603	8.4997e-47	1.78494e-45	1.97693	0.123138	0.725655	0.109668	107 (1.66)
DefaultLeftAccumbensArea	RACE_ETHNICITYHispanic	-0.231294	0.0323741	-7.14442	1.00509e-12	***	0.0376603	1.6503e-11	3.38312e-09	1.97693	0.123138	0.725655	0.109668	107 (1.66)
DefaultLeftAccumbensArea	RACE_ETHNICITYAsian	-0.0498738	0.0856424	-0.582349	0.560352		0.0376603	0.760768	1	1.97693	0.123138	0.725655	0.109668	107 (1.66)
DefaultLeftAccumbensArea	RACE_ETHNICITYOther	-0.124778	0.0419623	-2.97357	0.00295462	**	0.0376603	0.0122027	1	1.97693	0.123138	0.725655	0.109668	107 (1.66)
VisualLeftThalamusProper	bipolar_II_ypresent	0.140248	0.128892	1.0881	0.276592		0.0107152	0.496008	1	2.02855	8.40846	0.00373479	0.0451238	135 (2.09)
DefaultLeftAccumbensArea	irritability_ypresent	-0.06957	0.0533739	-1.30345	0.19247		0.0376603	0.385857	1	1.97693	0.123138	0.725655	0.109668	107 (1.66)
DefaultLeftAccumbensArea	depressed_mood_ypresent	-0.0729525	0.046395	-1.57242	0.115903		0.0376603	0.266117	1	1.97693	0.123138	0.725655	0.109668	107 (1.66)
DefaultLeftVentraldc	(Intercept)	0.0244156	0.0218985	1.11494	0.264917		0.00748776	0.480707	1	2.03376	0.433457	0.510297	0.0842916	105 (1.63)
DefaultLeftVentraldc	anhedonia_ypresent	-0.0586813	0.0467221	-1.25597	0.209175		0.00748776	0.409824	1	2.03376	0.433457	0.510297	0.0842916	105 (1.63)
DefaultLeftVentraldc	INTERVIEW_AGE	-0.0115603	0.0125278	-0.922772	0.356161		0.00748776	0.578869	1	2.03376	0.433457	0.510297	0.0842916	105 (1.63)
DefaultLeftVentraldc	SEXFemale	0.0904409	0.0251433	3.59701	0.000324343	***	0.00748776	0.00170851	1	2.03376	0.433457	0.510297	0.0842916	105 (1.63)
DefaultLeftVentraldc	RACE_ETHNICITYBlack	-0.2113	0.0366252	-5.76924	8.33896e-09	***	0.00748776	9.35631e-08	2.80689e-05	2.03376	0.433457	0.510297	0.0842916	105 (1.63)
DefaultLeftVentraldc	RACE_ETHNICITYHispanic	-0.135798	0.0327861	-4.14194	3.48854e-05	***	0.00748776	0.000225383	0.117424	2.03376	0.433457	0.510297	0.0842916	105 (1.63)
DefaultLeftVentraldc	RACE_ETHNICITYAsian	-0.0524408	0.087214	-0.601289	0.547669		0.00748776	0.748471	1	2.03376	0.433457	0.510297	0.0842916	105 (1.63)
DefaultLeftVentraldc	RACE_ETHNICITYOther	-0.0451871	0.0424759	-1.06383	0.287447		0.00748776	0.508497	1	2.03376	0.433457	0.510297	0.0842916	105 (1.63)
SalienceLeftCaudate	bipolar_II_ypresent	0.14041	0.129499	1.08425	0.278295		0.000909404	0.498532	1	2.05788	8.03063	0.0045993	0.0512144	122 (1.89)
DefaultLeftVentraldc	irritability_ypresent	0.0747315	0.0545726	1.3694	0.170924		0.00748776	0.354923	1	2.03376	0.433457	0.510297	0.0842916	105 (1.63)
DefaultLeftVentraldc	depressed_mood_ypresent	-0.0091114	0.0474621	-0.191972	0.84777		0.00748776	0.932243	1	2.03376	0.433457	0.510297	0.0842916	105 (1.63)
DefaultRightCerebellumCortex	(Intercept)	-0.0295489	0.0218635	-1.35152	0.176578		0.0032837	0.362655	1	2.04489	1.32261	0.250124	0.0111006	132 (2.05)
DefaultRightCerebellumCortex	anhedonia_ypresent	0.0590403	0.0471645	1.2518	0.21069		0.0032837	0.411359	1	2.04489	1.32261	0.250124	0.0111006	132 (2.05)
DefaultRightCerebellumCortex	INTERVIEW_AGE	0.0137844	0.0125989	1.0941	0.273953		0.0032837	0.493379	1	2.04489	1.32261	0.250124	0.0111006	132 (2.05)
DefaultRightCerebellumCortex	SEXFemale	0.0688134	0.0251777	2.73311	0.00629139	**	0.0032837	0.02401	1	2.04489	1.32261	0.250124	0.0111006	132 (2.05)
DefaultRightCerebellumCortex	RACE_ETHNICITYBlack	0.0897615	0.0364842	2.46028	0.0139094	*	0.0032837	0.0479905	1	2.04489	1.32261	0.250124	0.0111006	132 (2.05)
DefaultRightCerebellumCortex	RACE_ETHNICITYHispanic	-0.0437228	0.0327857	-1.3336	0.182385		0.0032837	0.372065	1	2.04489	1.32261	0.250124	0.0111006	132 (2.05)
DefaultRightCerebellumCortex	RACE_ETHNICITYAsian	-0.169459	0.086874	-1.95063	0.0511457		0.0032837	0.140536	1	2.04489	1.32261	0.250124	0.0111006	132 (2.05)
DefaultRightCerebellumCortex	RACE_ETHNICITYOther	-0.0730891	0.0423722	-1.72493	0.0845892		0.0032837	0.208968	1	2.04489	1.32261	0.250124	0.0111006	132 (2.05)
DefaultRightHippocampus	bipolar_II_ypresent	0.140573	0.130225	1.07947	0.280421		0.00767561	0.501007	1	2.01389	0.300386	0.583641	0.0765377	134 (2.08)
DefaultRightCerebellumCortex	irritability_ypresent	0.0516685	0.0547204	0.944228	0.34509		0.0032837	0.567728	1	2.04489	1.32261	0.250124	0.0111006	132 (2.05)
DefaultRightCerebellumCortex	depressed_mood_ypresent	-0.0574244	0.0474555	-1.21007	0.226298		0.0032837	0.432304	1	2.04489	1.32261	0.250124	0.0111006	132 (2.05)
DefaultRightThalamusProper	(Intercept)	0.00120666	0.0219421	0.054993	0.956146		0.00186025	0.981215	1	2.01917	0.472455	0.49186	0.042844	131 (2.03)
DefaultRightThalamusProper	anhedonia_ypresent	0.0850428	0.0470388	1.80793	0.0706651		0.00186025	0.181571	1	2.01917	0.472455	0.49186	0.042844	131 (2.03)
DefaultRightThalamusProper	INTERVIEW_AGE	-0.0115066	0.0125839	-0.914392	0.360546		0.00186025	0.581921	1	2.01917	0.472455	0.49186	0.042844	131 (2.03)
DefaultRightThalamusProper	SEXFemale	-0.064975	0.0252259	-2.57573	0.0100255	*	0.00186025	0.0359765	1	2.01917	0.472455	0.49186	0.042844	131 (2.03)
DefaultRightThalamusProper	RACE_ETHNICITYBlack	0.106111	0.0365974	2.89942	0.00375147	**	0.00186025	0.0150408	1	2.01917	0.472455	0.49186	0.042844	131 (2.03)
DefaultRightThalamusProper	RACE_ETHNICITYHispanic	-0.00316937	0.0328185	-0.0965727	0.923069		0.00186025	0.966515	1	2.01917	0.472455	0.49186	0.042844	131 (2.03)
DefaultRightThalamusProper	RACE_ETHNICITYAsian	0.0639902	0.0876496	0.730069	0.465375		0.00186025	0.681956	1	2.01917	0.472455	0.49186	0.042844	131 (2.03)
DefaultRightThalamusProper	RACE_ETHNICITYOther	0.0583533	0.0425607	1.37106	0.170404		0.00186025	0.354531	1	2.01917	0.472455	0.49186	0.042844	131 (2.03)
AuditoryRightThalamusProper	bipolar_II_ypresent	-0.136607	0.126827	-1.07712	0.281468		0.00409509	0.502345	1	1.96683	5.44586	0.0196147	0.0731391	112 (1.74)
DefaultRightThalamusProper	irritability_ypresent	-0.0029257	0.05459	-0.0535941	0.95726		0.00186025	0.98206	1	2.01917	0.472455	0.49186	0.042844	131 (2.03)
DefaultRightThalamusProper	depressed_mood_ypresent	-0.00374523	0.0473807	-0.0790454	0.936999		0.00186025	0.971639	1	2.01917	0.472455	0.49186	0.042844	131 (2.03)
DefaultRightCaudate	(Intercept)	-0.022652	0.0219385	-1.03252	0.301867		0.00116038	0.523486	1	2.01145	0.0277555	0.867685	0.0391086	132 (2.05)
DefaultRightCaudate	anhedonia_ypresent	-0.000970578	0.0468525	-0.0207156	0.983473		0.00116038	0.993497	1	2.01145	0.0277555	0.867685	0.0391086	132 (2.05)
DefaultRightCaudate	INTERVIEW_AGE	-0.0299523	0.0125965	-2.37784	0.0174442	*	0.00116038	0.0578427	1	2.01145	0.0277555	0.867685	0.0391086	132 (2.05)
DefaultRightCaudate	SEXFemale	0.0567301	0.0252342	2.24814	0.0246015	*	0.00116038	0.0763918	1	2.01145	0.0277555	0.867685	0.0391086	132 (2.05)
DefaultRightCaudate	RACE_ETHNICITYBlack	-0.00168239	0.0366805	-0.0458661	0.963418		0.00116038	0.985374	1	2.01145	0.0277555	0.867685	0.0391086	132 (2.05)
DefaultRightCaudate	RACE_ETHNICITYHispanic	-0.00465387	0.0327833	-0.141959	0.887117		0.00116038	0.949153	1	2.01145	0.0277555	0.867685	0.0391086	132 (2.05)
DefaultRightCaudate	RACE_ETHNICITYAsian	0.0238536	0.0876701	0.272084	0.785566		0.00116038	0.897866	1	2.01145	0.0277555	0.867685	0.0391086	132 (2.05)
DefaultRightCaudate	RACE_ETHNICITYOther	-0.0211897	0.0425953	-0.497465	0.618878		0.00116038	0.797464	1	2.01145	0.0277555	0.867685	0.0391086	132 (2.05)
CinguloParietalDefault	bipolar_II_ypresent	-0.135278	0.126046	-1.07324	0.283204		0.00925889	0.505175	1	1.98169	0.161507	0.687773	0.16158	83 (1.29)
DefaultRightCaudate	irritability_ypresent	-0.0550959	0.0544611	-1.01166	0.311741		0.00116038	0.534205	1	2.01145	0.0277555	0.867685	0.0391086	132 (2.05)
DefaultRightCaudate	depressed_mood_ypresent	0.0492674	0.0475678	1.03573	0.300368		0.00116038	0.521769	1	2.01145	0.0277555	0.867685	0.0391086	132 (2.05)
DefaultRightPutamen	(Intercept)	-0.0468578	0.0218691	-2.14265	0.0321794	*	0.00356855	0.0961952	1	1.97576	0.598514	0.439146	0.0487957	108 (1.67)
DefaultRightPutamen	anhedonia_ypresent	0.0320783	0.0468342	0.684933	0.493411		0.00356855	0.703487	1	1.97576	0.598514	0.439146	0.0487957	108 (1.67)
DefaultRightPutamen	INTERVIEW_AGE	0.0213069	0.0125683	1.69529	0.0900693		0.00356855	0.21985	1	1.97576	0.598514	0.439146	0.0487957	108 (1.67)
DefaultRightPutamen	SEXFemale	-0.0136194	0.0251651	-0.541202	0.588387		0.00356855	0.777586	1	1.97576	0.598514	0.439146	0.0487957	108 (1.67)
DefaultRightPutamen	RACE_ETHNICITYBlack	0.171344	0.0365117	4.69284	2.75102e-06	***	0.00356855	2.17369e-05	0.00925994	1.97576	0.598514	0.439146	0.0487957	108 (1.67)
DefaultRightPutamen	RACE_ETHNICITYHispanic	0.089048	0.0328124	2.71385	0.00666864	**	0.00356855	0.0251644	1	1.97576	0.598514	0.439146	0.0487957	108 (1.67)
DefaultRightPutamen	RACE_ETHNICITYAsian	-0.0526589	0.086979	-0.60542	0.544921		0.00356855	0.747874	1	1.97576	0.598514	0.439146	0.0487957	108 (1.67)
DefaultRightPutamen	RACE_ETHNICITYOther	0.0636905	0.042469	1.4997	0.133743		0.00356855	0.297935	1	1.97576	0.598514	0.439146	0.0487957	108 (1.67)
SalienceRightVentraldc	bipolar_II_ypresent	0.13827	0.13037	1.0606	0.288914		0.000677573	0.510206	1	2.07072	3.40266	0.0650915	0.0500654	118 (1.83)
DefaultRightPutamen	irritability_ypresent	-0.00482148	0.054348	-0.088715	0.929311		0.00356855	0.969122	1	1.97576	0.598514	0.439146	0.0487957	108 (1.67)
DefaultRightPutamen	depressed_mood_ypresent	0.0157412	0.0471562	0.333809	0.738535		0.00356855	0.871943	1	1.97576	0.598514	0.439146	0.0487957	108 (1.67)
DefaultRightPallidum	(Intercept)	0.13117	0.0220329	5.95337	2.76848e-09	***	0.0177716	3.22447e-08	9.31871e-06	2.00543	0.587097	0.443544	0.190921	155 (2.4)
DefaultRightPallidum	anhedonia_ypresent	0.06509	0.0464798	1.40039	0.161446		0.0177716	0.342423	1	2.00543	0.587097	0.443544	0.190921	155 (2.4)
DefaultRightPallidum	INTERVIEW_AGE	-0.0284936	0.0124589	-2.28701	0.0222282	*	0.0177716	0.0705874	1	2.00543	0.587097	0.443544	0.190921	155 (2.4)
DefaultRightPallidum	SEXFemale	-0.153389	0.0251613	-6.09624	1.15031e-09	***	0.0177716	1.3878e-08	3.87195e-06	2.00543	0.587097	0.443544	0.190921	155 (2.4)
DefaultRightPallidum	RACE_ETHNICITYBlack	-0.306325	0.0369421	-8.29204	1.34885e-16	***	0.0177716	3.17498e-15	4.54023e-13	2.00543	0.587097	0.443544	0.190921	155 (2.4)
DefaultRightPallidum	RACE_ETHNICITYHispanic	-0.018539	0.0329722	-0.562264	0.573956		0.0177716	0.769083	1	2.00543	0.587097	0.443544	0.190921	155 (2.4)
DefaultRightPallidum	RACE_ETHNICITYAsian	0.0809667	0.087674	0.923498	0.355783		0.0177716	0.578534	1	2.00543	0.587097	0.443544	0.190921	155 (2.4)
DefaultRightPallidum	RACE_ETHNICITYOther	-0.100352	0.0429352	-2.33729	0.0194552	*	0.0177716	0.0632716	1	2.00543	0.587097	0.443544	0.190921	155 (2.4)
WithinAuditory	bipolar_II_ypresent	-0.133179	0.125824	-1.05845	0.28989		0.00922718	0.511142	1	2.00966	0.784392	0.375801	0.213418	74 (1.15)
DefaultRightPallidum	irritability_ypresent	-0.0123847	0.0538304	-0.230069	0.818045		0.0177716	0.91543	1	2.00543	0.587097	0.443544	0.190921	155 (2.4)
DefaultRightPallidum	depressed_mood_ypresent	-0.0329902	0.0470287	-0.70149	0.483023		0.0177716	0.694217	1	2.00543	0.587097	0.443544	0.190921	155 (2.4)
DefaultRightHippocampus	(Intercept)	0.00653798	0.0219389	0.298008	0.765707		0.00767561	0.886608	1	2.01389	0.300386	0.583641	0.0765377	134 (2.08)
DefaultRightHippocampus	anhedonia_ypresent	-0.0342579	0.0469505	-0.72966	0.465625		0.00767561	0.682025	1	2.01389	0.300386	0.583641	0.0765377	134 (2.08)
DefaultRightHippocampus	INTERVIEW_AGE	-0.0595456	0.0125565	-4.74221	2.16045e-06	***	0.00767561	1.74809e-05	0.00727206	2.01389	0.300386	0.583641	0.0765377	134 (2.08)
DefaultRightHippocampus	SEXFemale	0.068184	0.0251868	2.70713	0.00680506	**	0.00767561	0.0255931	1	2.01389	0.300386	0.583641	0.0765377	134 (2.08)
DefaultRightHippocampus	RACE_ETHNICITYBlack	-0.155076	0.0366429	-4.23209	2.34817e-05	***	0.00767561	0.000157449	0.0790395	2.01389	0.300386	0.583641	0.0765377	134 (2.08)
DefaultRightHippocampus	RACE_ETHNICITYHispanic	-0.0572231	0.0328647	-1.74117	0.0817024		0.00767561	0.203472	1	2.01389	0.300386	0.583641	0.0765377	134 (2.08)
DefaultRightHippocampus	RACE_ETHNICITYAsian	0.11377	0.0871528	1.30541	0.191799		0.00767561	0.385257	1	2.01389	0.300386	0.583641	0.0765377	134 (2.08)
DefaultRightHippocampus	RACE_ETHNICITYOther	-0.014766	0.0425475	-0.347049	0.728566		0.00767561	0.865028	1	2.01389	0.300386	0.583641	0.0765377	134 (2.08)
VentralAttentionRightPallidum	bipolar_II_ypresent	-0.135433	0.128649	-1.05273	0.292505		0.0027743	0.513532	1	1.97221	4.93485	0.0263204	0.0516859	139 (2.15)
DefaultRightHippocampus	irritability_ypresent	-0.0878052	0.0545496	-1.60964	0.107527		0.00767561	0.252044	1	2.01389	0.300386	0.583641	0.0765377	134 (2.08)
DefaultRightHippocampus	depressed_mood_ypresent	0.0454573	0.0473823	0.959372	0.337408		0.00767561	0.560572	1	2.01389	0.300386	0.583641	0.0765377	134 (2.08)
DefaultRightAmygdala	(Intercept)	0.0499239	0.0218937	2.28029	0.0226239	*	0.0130673	0.0715715	1	2.03194	22.6282	1.96581e-06	0.146636	129 (2)
DefaultRightAmygdala	anhedonia_ypresent	-0.0314008	0.0466366	-0.673309	0.500776		0.0130673	0.709731	1	2.03194	22.6282	1.96581e-06	0.146636	129 (2)
DefaultRightAmygdala	INTERVIEW_AGE	-0.018702	0.0125131	-1.49459	0.135071		0.0130673	0.300296	1	2.03194	22.6282	1.96581e-06	0.146636	129 (2)
DefaultRightAmygdala	SEXFemale	0.063344	0.0251605	2.5176	0.0118404	*	0.0130673	0.0414723	1	2.03194	22.6282	1.96581e-06	0.146636	129 (2)
DefaultRightAmygdala	RACE_ETHNICITYBlack	-0.2958	0.0369398	-8.00763	1.38161e-15	***	0.0130673	3.03954e-14	4.6505e-12	2.03194	22.6282	1.96581e-06	0.146636	129 (2)
DefaultRightAmygdala	RACE_ETHNICITYHispanic	-0.0963754	0.0329518	-2.92474	0.00345968	**	0.0130673	0.0139967	1	2.03194	22.6282	1.96581e-06	0.146636	129 (2)
DefaultRightAmygdala	RACE_ETHNICITYAsian	0.0704801	0.0874338	0.806096	0.420218		0.0130673	0.640024	1	2.03194	22.6282	1.96581e-06	0.146636	129 (2)
DefaultRightAmygdala	RACE_ETHNICITYOther	-0.0371381	0.0427697	-0.868326	0.385249		0.0130673	0.605957	1	2.03194	22.6282	1.96581e-06	0.146636	129 (2)
CinguloOpercularLeftCerebellumCortex	bipolar_II_ypresent	0.133569	0.127592	1.04685	0.295211		0.0124089	0.515742	1	1.98967	0.540058	0.462409	0.18639	126 (1.95)
DefaultRightAmygdala	irritability_ypresent	-0.141764	0.0540167	-2.62444	0.00870004	**	0.0130673	0.0316246	1	2.03194	22.6282	1.96581e-06	0.146636	129 (2)
DefaultRightAmygdala	depressed_mood_ypresent	-0.0184464	0.0469311	-0.393054	0.694293		0.0130673	0.846206	1	2.03194	22.6282	1.96581e-06	0.146636	129 (2)
DefaultRightAccumbensArea	(Intercept)	0.133804	0.0217112	6.16289	7.58311e-10	***	0.0259903	9.41873e-09	2.55248e-06	1.98592	0.155679	0.693166	0.0842379	126 (1.95)
DefaultRightAccumbensArea	anhedonia_ypresent	0.00823242	0.0465363	0.176903	0.85959		0.0259903	0.937583	1	1.98592	0.155679	0.693166	0.0842379	126 (1.95)
DefaultRightAccumbensArea	INTERVIEW_AGE	0.0114611	0.0124349	0.921686	0.356728		0.0259903	0.57951	1	1.98592	0.155679	0.693166	0.0842379	126 (1.95)
DefaultRightAccumbensArea	SEXFemale	0.0114975	0.024946	0.460894	0.64489		0.0259903	0.813911	1	1.98592	0.155679	0.693166	0.0842379	126 (1.95)
DefaultRightAccumbensArea	RACE_ETHNICITYBlack	-0.444818	0.0363724	-12.2296	5.22718e-34	***	0.0259903	4.09179e-32	1.75947e-30	1.98592	0.155679	0.693166	0.0842379	126 (1.95)
DefaultRightAccumbensArea	RACE_ETHNICITYHispanic	-0.215053	0.0325322	-6.61047	4.1444e-11	***	0.0259903	5.78841e-10	1.39501e-07	1.98592	0.155679	0.693166	0.0842379	126 (1.95)
DefaultRightAccumbensArea	RACE_ETHNICITYAsian	-0.12206	0.0863915	-1.41287	0.157744		0.0259903	0.337336	1	1.98592	0.155679	0.693166	0.0842379	126 (1.95)
DefaultRightAccumbensArea	RACE_ETHNICITYOther	-0.103565	0.0421523	-2.45691	0.0140403	*	0.0259903	0.0483723	1	1.98592	0.155679	0.693166	0.0842379	126 (1.95)
AuditorySensorimotorHand	bipolar_II_ypresent	-0.131353	0.125599	-1.04582	0.295686		0.032759	0.516224	1	1.96237	12.5751	0.000390911	0.150516	180 (2.79)
DefaultRightAccumbensArea	irritability_ypresent	0.00428747	0.0538115	0.0796757	0.936498		0.0259903	0.971591	1	1.98592	0.155679	0.693166	0.0842379	126 (1.95)
DefaultRightAccumbensArea	depressed_mood_ypresent	-0.131207	0.04692	-2.79639	0.00518337	**	0.0259903	0.0202169	1	1.98592	0.155679	0.693166	0.0842379	126 (1.95)
DefaultRightVentraldc	(Intercept)	-5.13603e-05	0.0218787	-0.0023475	0.998127		0.000330819	0.998424	1	1.97418	1.84898	0.173902	0.0403983	110 (1.7)
DefaultRightVentraldc	anhedonia_ypresent	-0.00993266	0.0470302	-0.211197	0.83274		0.000330819	0.924473	1	1.97418	1.84898	0.173902	0.0403983	110 (1.7)
DefaultRightVentraldc	INTERVIEW_AGE	-0.0139643	0.0125904	-1.10913	0.267418		0.000330819	0.48394	1	1.97418	1.84898	0.173902	0.0403983	110 (1.7)
DefaultRightVentraldc	SEXFemale	-0.0292652	0.0252085	-1.16093	0.245715		0.000330819	0.456801	1	1.97418	1.84898	0.173902	0.0403983	110 (1.7)
DefaultRightVentraldc	RACE_ETHNICITYBlack	0.0647422	0.0365878	1.7695	0.0768584		0.000330819	0.194369	1	1.97418	1.84898	0.173902	0.0403983	110 (1.7)
DefaultRightVentraldc	RACE_ETHNICITYHispanic	-0.0202549	0.0328089	-0.617361	0.537019		0.000330819	0.743258	1	1.97418	1.84898	0.173902	0.0403983	110 (1.7)
DefaultRightVentraldc	RACE_ETHNICITYAsian	-0.0553386	0.0873963	-0.633191	0.526632		0.000330819	0.734622	1	1.97418	1.84898	0.173902	0.0403983	110 (1.7)
DefaultRightVentraldc	RACE_ETHNICITYOther	0.013257	0.04243	0.312445	0.754713		0.000330819	0.881764	1	1.97418	1.84898	0.173902	0.0403983	110 (1.7)
DorsalAttentionRightCaudate	bipolar_II_ypresent	0.133883	0.128065	1.04543	0.295863		0.00934217	0.516245	1	2.02088	0.452968	0.500929	0.107959	120 (1.86)
DefaultRightVentraldc	irritability_ypresent	0.0907427	0.0545375	1.66386	0.0961903		0.000330819	0.231104	1	1.97418	1.84898	0.173902	0.0403983	110 (1.7)
DefaultRightVentraldc	depressed_mood_ypresent	0.0371412	0.0474478	0.782781	0.433785		0.000330819	0.651258	1	1.97418	1.84898	0.173902	0.0403983	110 (1.7)
DorsalAttentionLeftCerebellumCortex	(Intercept)	0.0757047	0.0218447	3.46559	0.00053258	***	0.0110872	0.00267163	1	1.98905	0.557918	0.4551	0.0825584	97 (1.5)
DorsalAttentionLeftCerebellumCortex	anhedonia_ypresent	-0.00188671	0.0465346	-0.0405441	0.967661		0.0110872	0.987313	1	1.98905	0.557918	0.4551	0.0825584	97 (1.5)
DorsalAttentionLeftCerebellumCortex	INTERVIEW_AGE	-0.0149854	0.0125005	-1.19879	0.230656		0.0110872	0.437895	1	1.98905	0.557918	0.4551	0.0825584	97 (1.5)
DorsalAttentionLeftCerebellumCortex	SEXFemale	0.0247039	0.0250775	0.985099	0.324613		0.0110872	0.545982	1	1.98905	0.557918	0.4551	0.0825584	97 (1.5)
DorsalAttentionLeftCerebellumCortex	RACE_ETHNICITYBlack	-0.299559	0.0364905	-8.20925	2.67241e-16	***	0.0110872	6.1612e-15	8.99535e-13	1.98905	0.557918	0.4551	0.0825584	97 (1.5)
DorsalAttentionLeftCerebellumCortex	RACE_ETHNICITYHispanic	-0.158073	0.0327051	-4.83328	1.37463e-06	***	0.0110872	1.15387e-05	0.00462702	1.98905	0.557918	0.4551	0.0825584	97 (1.5)
DorsalAttentionLeftCerebellumCortex	RACE_ETHNICITYAsian	-0.194703	0.0864429	-2.25238	0.024332	*	0.0110872	0.0756946	1	1.98905	0.557918	0.4551	0.0825584	97 (1.5)
DorsalAttentionLeftCerebellumCortex	RACE_ETHNICITYOther	-0.0629329	0.0424115	-1.48386	0.137895		0.0110872	0.304628	1	1.98905	0.557918	0.4551	0.0825584	97 (1.5)
CinguloParietalRightHippocampus	bipolar_II_ypresent	-0.134209	0.12851	-1.04435	0.296365		0.0156571	0.516606	1	1.98621	0.313634	0.575459	0.0970375	101 (1.56)
DorsalAttentionLeftCerebellumCortex	irritability_ypresent	0.00574018	0.0542568	0.105797	0.915747		0.0110872	0.963553	1	1.98905	0.557918	0.4551	0.0825584	97 (1.5)
DorsalAttentionLeftCerebellumCortex	depressed_mood_ypresent	0.0187876	0.0471092	0.398809	0.690047		0.0110872	0.843085	1	1.98905	0.557918	0.4551	0.0825584	97 (1.5)
DorsalAttentionLeftThalamusProper	(Intercept)	0.0106379	0.0218748	0.486307	0.626766		0.00309795	0.800974	1	2.01768	2.07126	0.150098	0.0459292	124 (1.92)
DorsalAttentionLeftThalamusProper	anhedonia_ypresent	0.0211249	0.0470211	0.449265	0.653256		0.00309795	0.819247	1	2.01768	2.07126	0.150098	0.0459292	124 (1.92)
DorsalAttentionLeftThalamusProper	INTERVIEW_AGE	-0.0184904	0.0125922	-1.4684	0.142045		0.00309795	0.310873	1	2.01768	2.07126	0.150098	0.0459292	124 (1.92)
DorsalAttentionLeftThalamusProper	SEXFemale	0.0812483	0.0252043	3.22359	0.00127236	**	0.00309795	0.00585077	1	2.01768	2.07126	0.150098	0.0459292	124 (1.92)
DorsalAttentionLeftThalamusProper	RACE_ETHNICITYBlack	-0.118244	0.0367777	-3.21509	0.0013106	**	0.00309795	0.0060184	1	2.01768	2.07126	0.150098	0.0459292	124 (1.92)
DorsalAttentionLeftThalamusProper	RACE_ETHNICITYHispanic	-0.0928061	0.0327937	-2.83	0.00466948	**	0.00309795	0.0183615	1	2.01768	2.07126	0.150098	0.0459292	124 (1.92)
DorsalAttentionLeftThalamusProper	RACE_ETHNICITYAsian	-0.0154696	0.086666	-0.178497	0.858339		0.00309795	0.936578	1	2.01768	2.07126	0.150098	0.0459292	124 (1.92)
DorsalAttentionLeftThalamusProper	RACE_ETHNICITYOther	-0.0677915	0.0424665	-1.59635	0.11046		0.00309795	0.25674	1	2.01768	2.07126	0.150098	0.0459292	124 (1.92)
VisualRightVentraldc	bipolar_II_ypresent	0.132607	0.129086	1.02728	0.304328		0.00723332	0.526683	1	1.99648	0.0981255	0.754091	0.133965	113 (1.75)
DorsalAttentionLeftThalamusProper	irritability_ypresent	-0.0138442	0.0547481	-0.252871	0.800376		0.00309795	0.903746	1	2.01768	2.07126	0.150098	0.0459292	124 (1.92)
DorsalAttentionLeftThalamusProper	depressed_mood_ypresent	-0.0522251	0.0473932	-1.10195	0.270523		0.00309795	0.487986	1	2.01768	2.07126	0.150098	0.0459292	124 (1.92)
DorsalAttentionLeftCaudate	(Intercept)	0.105069	0.0220347	4.76836	1.89909e-06	***	0.00868619	1.56675e-05	0.00639232	1.99039	1.48744	0.222615	0.151918	137 (2.12)
DorsalAttentionLeftCaudate	anhedonia_ypresent	0.049789	0.0468053	1.06375	0.287483		0.00868619	0.508497	1	1.99039	1.48744	0.222615	0.151918	137 (2.12)
DorsalAttentionLeftCaudate	INTERVIEW_AGE	-0.0105613	0.012537	-0.842413	0.399589		0.00868619	0.620681	1	1.99039	1.48744	0.222615	0.151918	137 (2.12)
DorsalAttentionLeftCaudate	SEXFemale	-0.165166	0.0252251	-6.54767	6.30493e-11	***	0.00868619	8.62699e-10	2.12224e-07	1.99039	1.48744	0.222615	0.151918	137 (2.12)
DorsalAttentionLeftCaudate	RACE_ETHNICITYBlack	-0.0818542	0.0369198	-2.21708	0.0266529	*	0.00868619	0.0817065	1	1.99039	1.48744	0.222615	0.151918	137 (2.12)
DorsalAttentionLeftCaudate	RACE_ETHNICITYHispanic	0.0236329	0.0330243	0.715623	0.474251		0.00868619	0.688369	1	1.99039	1.48744	0.222615	0.151918	137 (2.12)
DorsalAttentionLeftCaudate	RACE_ETHNICITYAsian	-0.0778657	0.0873278	-0.891648	0.372616		0.00868619	0.592174	1	1.99039	1.48744	0.222615	0.151918	137 (2.12)
DorsalAttentionLeftCaudate	RACE_ETHNICITYOther	-0.0404357	0.0427723	-0.94537	0.344506		0.00868619	0.567323	1	1.99039	1.48744	0.222615	0.151918	137 (2.12)
RetrosplenialTemporalSalience	bipolar_II_ypresent	0.131341	0.128763	1.02002	0.307756		0.00772846	0.530419	1	1.96367	2.36784	0.123858	0.1904	107 (1.66)
DorsalAttentionLeftCaudate	irritability_ypresent	-0.112577	0.0542421	-2.07546	0.0379844	*	0.00868619	0.110411	1	1.99039	1.48744	0.222615	0.151918	137 (2.12)
DorsalAttentionLeftCaudate	depressed_mood_ypresent	-0.0947287	0.047179	-2.00786	0.0447011	*	0.00868619	0.126017	1	1.99039	1.48744	0.222615	0.151918	137 (2.12)
DorsalAttentionLeftPutamen	(Intercept)	0.111936	0.0217686	5.14209	2.79852e-07	***	0.0248278	2.66851e-06	0.000941983	2.00581	0.270188	0.603206	0.160775	107 (1.66)
DorsalAttentionLeftPutamen	anhedonia_ypresent	0.109674	0.0464097	2.36317	0.0181496	*	0.0248278	0.0597515	1	2.00581	0.270188	0.603206	0.160775	107 (1.66)
DorsalAttentionLeftPutamen	INTERVIEW_AGE	-0.0736736	0.0124005	-5.94119	2.97977e-09	***	0.0248278	3.45859e-08	1.00299e-05	2.00581	0.270188	0.603206	0.160775	107 (1.66)
DorsalAttentionLeftPutamen	SEXFemale	-0.281101	0.0249735	-11.256	4.08423e-29	***	0.0248278	2.37026e-27	1.37475e-25	2.00581	0.270188	0.603206	0.160775	107 (1.66)
DorsalAttentionLeftPutamen	RACE_ETHNICITYBlack	0.0658846	0.0364931	1.8054	0.0710602		0.0248278	0.182308	1	2.00581	0.270188	0.603206	0.160775	107 (1.66)
DorsalAttentionLeftPutamen	RACE_ETHNICITYHispanic	0.0352748	0.0327298	1.07776	0.281182		0.0248278	0.502101	1	2.00581	0.270188	0.603206	0.160775	107 (1.66)
DorsalAttentionLeftPutamen	RACE_ETHNICITYAsian	-0.0604116	0.0866483	-0.697204	0.485701		0.0248278	0.696578	1	2.00581	0.270188	0.603206	0.160775	107 (1.66)
DorsalAttentionLeftPutamen	RACE_ETHNICITYOther	0.00515872	0.0425169	0.121333	0.903431		0.0248278	0.956069	1	2.00581	0.270188	0.603206	0.160775	107 (1.66)
SensorimotorMouthBrainStem	bipolar_II_ypresent	0.129843	0.128129	1.01337	0.310921		0.024322	0.533639	1	1.98314	8.26508	0.00404149	0.0683521	137 (2.12)
DorsalAttentionLeftPutamen	irritability_ypresent	-0.0330523	0.0537949	-0.614414	0.538964		0.0248278	0.744068	1	2.00581	0.270188	0.603206	0.160775	107 (1.66)
DorsalAttentionLeftPutamen	depressed_mood_ypresent	-0.0077185	0.0467404	-0.165135	0.868843		0.0248278	0.940664	1	2.00581	0.270188	0.603206	0.160775	107 (1.66)
DorsalAttentionLeftPallidum	(Intercept)	-0.00348684	0.02198	-0.158637	0.87396		0.00208147	0.943209	1	2.04788	0.0401941	0.841101	0.134065	95 (1.47)
DorsalAttentionLeftPallidum	anhedonia_ypresent	0.00637355	0.0467402	0.136361	0.89154		0.00208147	0.95132	1	2.04788	0.0401941	0.841101	0.134065	95 (1.47)
DorsalAttentionLeftPallidum	INTERVIEW_AGE	-0.0304842	0.0125371	-2.43151	0.0150637	*	0.00208147	0.0511132	1	2.04788	0.0401941	0.841101	0.134065	95 (1.47)
DorsalAttentionLeftPallidum	SEXFemale	0.0555325	0.0252236	2.20161	0.0277288	*	0.00208147	0.0844663	1	2.04788	0.0401941	0.841101	0.134065	95 (1.47)
DorsalAttentionLeftPallidum	RACE_ETHNICITYBlack	0.00459084	0.0368841	0.124467	0.90095		0.00208147	0.95542	1	2.04788	0.0401941	0.841101	0.134065	95 (1.47)
DorsalAttentionLeftPallidum	RACE_ETHNICITYHispanic	-0.1016	0.0330173	-3.07719	0.00209856	**	0.00208147	0.00903293	1	2.04788	0.0401941	0.841101	0.134065	95 (1.47)
DorsalAttentionLeftPallidum	RACE_ETHNICITYAsian	-0.0371358	0.0872695	-0.42553	0.670465		0.00208147	0.827874	1	2.04788	0.0401941	0.841101	0.134065	95 (1.47)
DorsalAttentionLeftPallidum	RACE_ETHNICITYOther	-0.0182073	0.0427502	-0.4259	0.670195		0.00208147	0.827845	1	2.04788	0.0401941	0.841101	0.134065	95 (1.47)
DorsalAttentionLeftPallidum	bipolar_II_ypresent	-0.129825	0.12836	-1.01141	0.311858		0.00208147	0.534205	1	2.04788	0.0401941	0.841101	0.134065	95 (1.47)
DorsalAttentionLeftPallidum	irritability_ypresent	0.0175762	0.0544398	0.322856	0.746815		0.00208147	0.876186	1	2.04788	0.0401941	0.841101	0.134065	95 (1.47)
DorsalAttentionLeftPallidum	depressed_mood_ypresent	-0.0232416	0.0472908	-0.491462	0.623117		0.00208147	0.799543	1	2.04788	0.0401941	0.841101	0.134065	95 (1.47)
DorsalAttentionBrainStem	(Intercept)	-0.0493982	0.0215996	-2.28699	0.022229	*	0.0358967	0.0705874	1	2.02884	1.57809	0.209036	0.139975	80 (1.24)
DorsalAttentionBrainStem	anhedonia_ypresent	0.00169347	0.0459001	0.0368948	0.97057		0.0358967	0.988783	1	2.02884	1.57809	0.209036	0.139975	80 (1.24)
DorsalAttentionBrainStem	INTERVIEW_AGE	0.063085	0.0123089	5.12513	3.06093e-07	***	0.0358967	2.89413e-06	0.00103031	2.02884	1.57809	0.209036	0.139975	80 (1.24)
DorsalAttentionBrainStem	SEXFemale	0.292164	0.0247645	11.7977	8.58879e-32	***	0.0358967	5.78197e-30	2.89099e-28	2.02884	1.57809	0.209036	0.139975	80 (1.24)
DorsalAttentionBrainStem	RACE_ETHNICITYBlack	-0.325673	0.0361733	-9.00312	2.85193e-19	***	0.0358967	8.13524e-18	9.59958e-16	2.02884	1.57809	0.209036	0.139975	80 (1.24)
DorsalAttentionBrainStem	RACE_ETHNICITYHispanic	-0.111712	0.0323889	-3.44908	0.000566144	***	0.0358967	0.00282317	1	2.02884	1.57809	0.209036	0.139975	80 (1.24)
DorsalAttentionBrainStem	RACE_ETHNICITYAsian	-0.0206799	0.0854875	-0.241906	0.808861		0.0358967	0.910577	1	2.02884	1.57809	0.209036	0.139975	80 (1.24)
DorsalAttentionBrainStem	RACE_ETHNICITYOther	-0.125765	0.0420539	-2.99056	0.00279532	**	0.0358967	0.0116882	1	2.02884	1.57809	0.209036	0.139975	80 (1.24)
RetrosplenialTemporalLeftCerebellumCortex	bipolar_II_ypresent	-0.130868	0.129866	-1.00771	0.313631		0.00838025	0.536696	1	1.97366	1.28451	0.257063	0.1385	115 (1.78)
DorsalAttentionBrainStem	irritability_ypresent	-0.0185888	0.0533006	-0.348753	0.727286		0.0358967	0.864491	1	2.02884	1.57809	0.209036	0.139975	80 (1.24)
DorsalAttentionBrainStem	depressed_mood_ypresent	-0.0644658	0.0463753	-1.39009	0.16455		0.0358967	0.345741	1	2.02884	1.57809	0.209036	0.139975	80 (1.24)
DorsalAttentionLeftHippocampus	(Intercept)	-0.00618668	0.0217646	-0.284254	0.776225		0.0227433	0.893561	1	2.0485	2.15447	0.142155	0.104976	107 (1.66)
DorsalAttentionLeftHippocampus	anhedonia_ypresent	-0.0330712	0.0463739	-0.713142	0.475784		0.0227433	0.688813	1	2.0485	2.15447	0.142155	0.104976	107 (1.66)
DorsalAttentionLeftHippocampus	INTERVIEW_AGE	-0.0512296	0.0124307	-4.12123	3.81665e-05	***	0.0227433	0.000244702	0.128468	2.0485	2.15447	0.142155	0.104976	107 (1.66)
DorsalAttentionLeftHippocampus	SEXFemale	-0.198604	0.0249726	-7.95286	2.1424e-15	***	0.0227433	4.5932e-14	7.21133e-12	2.0485	2.15447	0.142155	0.104976	107 (1.66)
DorsalAttentionLeftHippocampus	RACE_ETHNICITYBlack	0.294871	0.0363239	8.11782	5.65559e-16	***	0.0227433	1.27763e-14	1.90367e-12	2.0485	2.15447	0.142155	0.104976	107 (1.66)
DorsalAttentionLeftHippocampus	RACE_ETHNICITYHispanic	0.148798	0.0326554	4.55661	5.29611e-06	***	0.0227433	4.01502e-05	0.0178267	2.0485	2.15447	0.142155	0.104976	107 (1.66)
DorsalAttentionLeftHippocampus	RACE_ETHNICITYAsian	0.134167	0.0862943	1.55476	0.120052		0.0227433	0.273592	1	2.0485	2.15447	0.142155	0.104976	107 (1.66)
DorsalAttentionLeftHippocampus	RACE_ETHNICITYOther	0.13121	0.0422418	3.10616	0.00190373	**	0.0227433	0.00831121	1	2.0485	2.15447	0.142155	0.104976	107 (1.66)
DefaultRightAmygdala	bipolar_II_ypresent	0.128338	0.127667	1.00525	0.314814		0.0130673	0.538447	1	2.03194	22.6282	1.96581e-06	0.146636	129 (2)
DorsalAttentionLeftHippocampus	irritability_ypresent	0.0604686	0.0535789	1.12859	0.259114		0.0227433	0.474784	1	2.0485	2.15447	0.142155	0.104976	107 (1.66)
DorsalAttentionLeftHippocampus	depressed_mood_ypresent	0.0886424	0.0466901	1.89853	0.0576721		0.0227433	0.154312	1	2.0485	2.15447	0.142155	0.104976	107 (1.66)
DorsalAttentionLeftAmygdala	(Intercept)	-0.032844	0.0220289	-1.49095	0.136024		0.000859398	0.301617	1	1.96225	0.135502	0.712795	0.105609	118 (1.83)
DorsalAttentionLeftAmygdala	anhedonia_ypresent	0.0413393	0.0466504	0.886152	0.375569		0.000859398	0.595462	1	1.96225	0.135502	0.712795	0.105609	118 (1.83)
DorsalAttentionLeftAmygdala	INTERVIEW_AGE	-0.0109427	0.0125696	-0.870563	0.384026		0.000859398	0.605164	1	1.96225	0.135502	0.712795	0.105609	118 (1.83)
DorsalAttentionLeftAmygdala	SEXFemale	-0.000686591	0.02526	-0.0271809	0.978316		0.000859398	0.992768	1	1.96225	0.135502	0.712795	0.105609	118 (1.83)
DorsalAttentionLeftAmygdala	RACE_ETHNICITYBlack	0.019846	0.0368576	0.538451	0.590285		0.000859398	0.778104	1	1.96225	0.135502	0.712795	0.105609	118 (1.83)
DorsalAttentionLeftAmygdala	RACE_ETHNICITYHispanic	0.0568936	0.0329862	1.72477	0.0846179		0.000859398	0.208968	1	1.96225	0.135502	0.712795	0.105609	118 (1.83)
DorsalAttentionLeftAmygdala	RACE_ETHNICITYAsian	0.128994	0.0887543	1.45338	0.146167		0.000859398	0.3166	1	1.96225	0.135502	0.712795	0.105609	118 (1.83)
DorsalAttentionLeftAmygdala	RACE_ETHNICITYOther	0.00218752	0.0427781	0.0511365	0.959218		0.000859398	0.983146	1	1.96225	0.135502	0.712795	0.105609	118 (1.83)
DorsalAttentionSensorimotorMouth	bipolar_II_ypresent	0.128074	0.128229	0.998786	0.317936		0.00595866	0.540765	1	2.01799	2.9414	0.0863359	0.0374103	120 (1.86)
DorsalAttentionLeftAmygdala	irritability_ypresent	0.103319	0.0543084	1.90244	0.0571587		0.000859398	0.153304	1	1.96225	0.135502	0.712795	0.105609	118 (1.83)
DorsalAttentionLeftAmygdala	depressed_mood_ypresent	0.0442911	0.047346	0.935478	0.349578		0.000859398	0.572788	1	1.96225	0.135502	0.712795	0.105609	118 (1.83)
DorsalAttentionLeftAccumbensArea	(Intercept)	0.0923451	0.0216638	4.26265	2.04942e-05	***	0.0210564	0.0001388	0.0689835	2.01228	0.593755	0.440971	0.0669495	100 (1.55)
DorsalAttentionLeftAccumbensArea	anhedonia_ypresent	0.0209008	0.0462429	0.45198	0.651299		0.0210564	0.817676	1	2.01228	0.593755	0.440971	0.0669495	100 (1.55)
DorsalAttentionLeftAccumbensArea	INTERVIEW_AGE	0.00411297	0.0124454	0.330481	0.741048		0.0210564	0.873378	1	2.01228	0.593755	0.440971	0.0669495	100 (1.55)
DorsalAttentionLeftAccumbensArea	SEXFemale	0.00209347	0.0249485	0.0839117	0.933129		0.0210564	0.970751	1	2.01228	0.593755	0.440971	0.0669495	100 (1.55)
DorsalAttentionLeftAccumbensArea	RACE_ETHNICITYBlack	-0.403095	0.036364	-11.085	2.6952e-28	***	0.0210564	1.46323e-26	9.07205e-25	2.01228	0.593755	0.440971	0.0669495	100 (1.55)
DorsalAttentionLeftAccumbensArea	RACE_ETHNICITYHispanic	-0.0738761	0.0325043	-2.27281	0.0230708	*	0.0210564	0.0725435	1	2.01228	0.593755	0.440971	0.0669495	100 (1.55)
DorsalAttentionLeftAccumbensArea	RACE_ETHNICITYAsian	0.174439	0.0868697	2.00805	0.0446803	*	0.0210564	0.126017	1	2.01228	0.593755	0.440971	0.0669495	100 (1.55)
DorsalAttentionLeftAccumbensArea	RACE_ETHNICITYOther	-0.152083	0.0420859	-3.61363	0.000304274	***	0.0210564	0.00160783	1	2.01228	0.593755	0.440971	0.0669495	100 (1.55)
VentralAttentionLeftCerebellumCortex	bipolar_II_ypresent	0.127842	0.128055	0.998331	0.318157		0.00607346	0.540867	1	2.03177	0.00873238	0.925548	0.117824	104 (1.61)
DorsalAttentionLeftAccumbensArea	irritability_ypresent	-0.0794711	0.0537319	-1.47903	0.139182		0.0210564	0.307004	1	2.01228	0.593755	0.440971	0.0669495	100 (1.55)
DorsalAttentionLeftAccumbensArea	depressed_mood_ypresent	-0.0293035	0.0468871	-0.62498	0.532007		0.0210564	0.739667	1	2.01228	0.593755	0.440971	0.0669495	100 (1.55)
DorsalAttentionLeftVentraldc	(Intercept)	0.0515193	0.0218243	2.36064	0.0182735	*	0.0100364	0.0600668	1	2.00983	0.918747	0.337804	0.0999165	89 (1.38)
DorsalAttentionLeftVentraldc	anhedonia_ypresent	-0.0674083	0.0466965	-1.44354	0.148918		0.0100364	0.321113	1	2.00983	0.918747	0.337804	0.0999165	89 (1.38)
DorsalAttentionLeftVentraldc	INTERVIEW_AGE	-0.00579782	0.0124954	-0.463996	0.642667		0.0100364	0.812934	1	2.00983	0.918747	0.337804	0.0999165	89 (1.38)
DorsalAttentionLeftVentraldc	SEXFemale	0.0117646	0.0250954	0.468795	0.639232		0.0100364	0.810438	1	2.00983	0.918747	0.337804	0.0999165	89 (1.38)
DorsalAttentionLeftVentraldc	RACE_ETHNICITYBlack	-0.247256	0.0365243	-6.76964	1.40665e-11	***	0.0100364	2.04969e-10	4.73479e-08	2.00983	0.918747	0.337804	0.0999165	89 (1.38)
DorsalAttentionLeftVentraldc	RACE_ETHNICITYHispanic	-0.0266277	0.0327485	-0.813097	0.416193		0.0100364	0.635732	1	2.00983	0.918747	0.337804	0.0999165	89 (1.38)
DorsalAttentionLeftVentraldc	RACE_ETHNICITYAsian	0.298962	0.0874488	3.41871	0.000633148	***	0.0100364	0.00311576	1	2.00983	0.918747	0.337804	0.0999165	89 (1.38)
DorsalAttentionLeftVentraldc	RACE_ETHNICITYOther	-0.0875843	0.0424903	-2.06128	0.0393173	*	0.0100364	0.113794	1	2.00983	0.918747	0.337804	0.0999165	89 (1.38)
SalienceLeftThalamusProper	bipolar_II_ypresent	-0.125348	0.126007	-0.994776	0.319883		0.0294841	0.542705	1	1.97264	0.926125	0.335872	0.048823	111 (1.72)
DorsalAttentionLeftVentraldc	irritability_ypresent	-0.0604039	0.0541326	-1.11585	0.264528		0.0100364	0.480707	1	2.00983	0.918747	0.337804	0.0999165	89 (1.38)
DorsalAttentionLeftVentraldc	depressed_mood_ypresent	0.0126762	0.0469952	0.269735	0.787373		0.0100364	0.898952	1	2.00983	0.918747	0.337804	0.0999165	89 (1.38)
DorsalAttentionRightCerebellumCortex	(Intercept)	0.049012	0.0218288	2.24529	0.0247837	*	0.00686129	0.076694	1	2.0288	0.668627	0.413531	0.0312516	129 (2)
DorsalAttentionRightCerebellumCortex	anhedonia_ypresent	0.0553125	0.0469933	1.17703	0.239229		0.00686129	0.448354	1	2.0288	0.668627	0.413531	0.0312516	129 (2)
DorsalAttentionRightCerebellumCortex	INTERVIEW_AGE	0.0363173	0.012569	2.88945	0.00387236	**	0.00686129	0.0154619	1	2.0288	0.668627	0.413531	0.0312516	129 (2)
DorsalAttentionRightCerebellumCortex	SEXFemale	-0.134871	0.0251448	-5.36376	8.44043e-08	***	0.00686129	8.47195e-07	0.000284105	2.0288	0.668627	0.413531	0.0312516	129 (2)
DorsalAttentionRightCerebellumCortex	RACE_ETHNICITYBlack	0.0777324	0.0365287	2.12798	0.0333775	*	0.00686129	0.0991321	1	2.0288	0.668627	0.413531	0.0312516	129 (2)
DorsalAttentionRightCerebellumCortex	RACE_ETHNICITYHispanic	0.0478862	0.0327081	1.46405	0.14323		0.00686129	0.312048	1	2.0288	0.668627	0.413531	0.0312516	129 (2)
DorsalAttentionRightCerebellumCortex	RACE_ETHNICITYAsian	-0.14698	0.0870868	-1.68774	0.0915107		0.00686129	0.22208	1	2.0288	0.668627	0.413531	0.0312516	129 (2)
DorsalAttentionRightCerebellumCortex	RACE_ETHNICITYOther	0.035653	0.0424918	0.839056	0.40147		0.00686129	0.622741	1	2.0288	0.668627	0.413531	0.0312516	129 (2)
VentralAttentionLeftVentraldc	bipolar_II_ypresent	0.125879	0.127135	0.990124	0.322152		0.0105977	0.544322	1	1.9235	4.79942	0.0284693	0.0840442	127 (1.97)
DorsalAttentionRightCerebellumCortex	irritability_ypresent	-0.107372	0.0543411	-1.97589	0.0482103	*	0.00686129	0.133891	1	2.0288	0.668627	0.413531	0.0312516	129 (2)
DorsalAttentionRightCerebellumCortex	depressed_mood_ypresent	-0.0608684	0.047372	-1.2849	0.198873		0.00686129	0.395163	1	2.0288	0.668627	0.413531	0.0312516	129 (2)
DorsalAttentionRightThalamusProper	(Intercept)	0.0883777	0.0217811	4.05754	5.01895e-05	***	0.0103874	0.000311119	0.168938	1.98781	1.6691	0.196379	0.0255793	129 (2)
DorsalAttentionRightThalamusProper	anhedonia_ypresent	0.0269099	0.0465802	0.577711	0.56348		0.0103874	0.763099	1	1.98781	1.6691	0.196379	0.0255793	129 (2)
DorsalAttentionRightThalamusProper	INTERVIEW_AGE	-0.0103439	0.0125587	-0.823643	0.410174		0.0103874	0.628423	1	1.98781	1.6691	0.196379	0.0255793	129 (2)
DorsalAttentionRightThalamusProper	SEXFemale	-0.194032	0.0251063	-7.72843	1.25872e-14	***	0.0103874	2.52193e-13	4.23685e-11	1.98781	1.6691	0.196379	0.0255793	129 (2)
DorsalAttentionRightThalamusProper	RACE_ETHNICITYBlack	0.109939	0.0364452	3.01655	0.00256685	**	0.0103874	0.0108407	1	1.98781	1.6691	0.196379	0.0255793	129 (2)
DorsalAttentionRightThalamusProper	RACE_ETHNICITYHispanic	0.00197841	0.0325972	0.0606926	0.951606		0.0103874	0.978944	1	1.98781	1.6691	0.196379	0.0255793	129 (2)
DorsalAttentionRightThalamusProper	RACE_ETHNICITYAsian	-0.0649055	0.0869154	-0.746766	0.455232		0.0103874	0.674433	1	1.98781	1.6691	0.196379	0.0255793	129 (2)
DorsalAttentionRightThalamusProper	RACE_ETHNICITYOther	-0.0211123	0.0423862	-0.498093	0.618436		0.0103874	0.797464	1	1.98781	1.6691	0.196379	0.0255793	129 (2)
DefaultRetrosplenialTemporal	bipolar_II_ypresent	0.125098	0.126262	0.990781	0.32183		0.00634254	0.544322	1	2.00264	7.60267	0.00582821	0.170993	85 (1.32)
DorsalAttentionRightThalamusProper	irritability_ypresent	-0.0605712	0.0540378	-1.1209	0.262371		0.0103874	0.478667	1	1.98781	1.6691	0.196379	0.0255793	129 (2)
DorsalAttentionRightThalamusProper	depressed_mood_ypresent	-0.0901321	0.0473035	-1.9054	0.0567735		0.0103874	0.15288	1	1.98781	1.6691	0.196379	0.0255793	129 (2)
DorsalAttentionRightCaudate	(Intercept)	0.0278825	0.0219135	1.27239	0.203282		0.00934217	0.401317	1	2.02088	0.452968	0.500929	0.107959	120 (1.86)
DorsalAttentionRightCaudate	anhedonia_ypresent	0.0326398	0.046708	0.698804	0.4847		0.00934217	0.695736	1	2.02088	0.452968	0.500929	0.107959	120 (1.86)
DorsalAttentionRightCaudate	INTERVIEW_AGE	-0.0589517	0.0125342	-4.70328	2.61456e-06	***	0.00934217	2.07709e-05	0.00880061	2.02088	0.452968	0.500929	0.107959	120 (1.86)
DorsalAttentionRightCaudate	SEXFemale	0.0700597	0.0251674	2.78374	0.00538952	**	0.00934217	0.0209177	1	2.02088	0.452968	0.500929	0.107959	120 (1.86)
DorsalAttentionRightCaudate	RACE_ETHNICITYBlack	-0.19146	0.0367296	-5.21268	1.92035e-07	***	0.00934217	1.86818e-06	0.000646389	2.02088	0.452968	0.500929	0.107959	120 (1.86)
DorsalAttentionRightCaudate	RACE_ETHNICITYHispanic	-0.0902023	0.0328577	-2.74524	0.00606367	**	0.00934217	0.0232994	1	2.02088	0.452968	0.500929	0.107959	120 (1.86)
DorsalAttentionRightCaudate	RACE_ETHNICITYAsian	0.048133	0.0862957	0.557768	0.577023		0.00934217	0.772034	1	2.02088	0.452968	0.500929	0.107959	120 (1.86)
DorsalAttentionRightCaudate	RACE_ETHNICITYOther	-0.0788378	0.0426674	-1.84773	0.064688		0.00934217	0.169316	1	2.02088	0.452968	0.500929	0.107959	120 (1.86)
SalienceRightCerebellumCortex	bipolar_II_ypresent	0.126185	0.127685	0.988255	0.323065		0.000147541	0.544429	1	1.96603	4.68635	0.0304032	0.0860574	102 (1.58)
DorsalAttentionRightCaudate	irritability_ypresent	0.0105627	0.0542102	0.194847	0.845519		0.00934217	0.931288	1	2.02088	0.452968	0.500929	0.107959	120 (1.86)
DorsalAttentionRightCaudate	depressed_mood_ypresent	-0.118356	0.0470964	-2.51305	0.0119938	*	0.00934217	0.0419658	1	2.02088	0.452968	0.500929	0.107959	120 (1.86)
DorsalAttentionRightPutamen	(Intercept)	0.0181437	0.0218383	0.830823	0.406105		0.00991927	0.627041	1	2.03977	2.04876	0.15233	0.0760599	119 (1.84)
DorsalAttentionRightPutamen	anhedonia_ypresent	0.0714161	0.0468223	1.52526	0.127245		0.00991927	0.286493	1	2.03977	2.04876	0.15233	0.0760599	119 (1.84)
DorsalAttentionRightPutamen	INTERVIEW_AGE	-0.0254018	0.0125269	-2.02778	0.0426241	*	0.00991927	0.12165	1	2.03977	2.04876	0.15233	0.0760599	119 (1.84)
DorsalAttentionRightPutamen	SEXFemale	0.040341	0.0251405	1.60462	0.108627		0.00991927	0.253859	1	2.03977	2.04876	0.15233	0.0760599	119 (1.84)
DorsalAttentionRightPutamen	RACE_ETHNICITYBlack	-0.273606	0.0364987	-7.49631	7.46367e-14	***	0.00991927	1.38037e-12	2.51227e-10	2.03977	2.04876	0.15233	0.0760599	119 (1.84)
DorsalAttentionRightPutamen	RACE_ETHNICITYHispanic	-0.00956329	0.0328151	-0.29143	0.770732		0.00991927	0.889672	1	2.03977	2.04876	0.15233	0.0760599	119 (1.84)
DorsalAttentionRightPutamen	RACE_ETHNICITYAsian	0.0106849	0.0870915	0.122685	0.90236		0.00991927	0.955733	1	2.03977	2.04876	0.15233	0.0760599	119 (1.84)
DorsalAttentionRightPutamen	RACE_ETHNICITYOther	-0.0213073	0.0424915	-0.50145	0.616072		0.00991927	0.795815	1	2.03977	2.04876	0.15233	0.0760599	119 (1.84)
CinguloParietalRightThalamusProper	bipolar_II_ypresent	0.125012	0.126701	0.986671	0.323841		0.00304333	0.545298	1	2.03017	10.1949	0.00140829	0.11862	105 (1.63)
DorsalAttentionRightPutamen	irritability_ypresent	0.0149363	0.0544574	0.274274	0.783883		0.00991927	0.896856	1	2.03977	2.04876	0.15233	0.0760599	119 (1.84)
DorsalAttentionRightPutamen	depressed_mood_ypresent	-0.000451991	0.0471081	-0.00959477	0.992345		0.00991927	0.996218	1	2.03977	2.04876	0.15233	0.0760599	119 (1.84)
DorsalAttentionRightPallidum	(Intercept)	0.00662202	0.0217924	0.303869	0.761238		0.0145056	0.885872	1	2.00088	0.872203	0.350346	0.0539314	122 (1.89)
DorsalAttentionRightPallidum	anhedonia_ypresent	-0.0449698	0.0464011	-0.969154	0.332506		0.0145056	0.554615	1	2.00088	0.872203	0.350346	0.0539314	122 (1.89)
DorsalAttentionRightPallidum	INTERVIEW_AGE	-0.0598895	0.0124978	-4.792	1.68901e-06	***	0.0145056	1.40029e-05	0.00568519	2.00088	0.872203	0.350346	0.0539314	122 (1.89)
DorsalAttentionRightPallidum	SEXFemale	-0.147551	0.0250616	-5.88752	4.12149e-09	***	0.0145056	4.71868e-08	1.38729e-05	2.00088	0.872203	0.350346	0.0539314	122 (1.89)
DorsalAttentionRightPallidum	RACE_ETHNICITYBlack	0.235811	0.036436	6.47194	1.04016e-10	***	0.0145056	1.39489e-09	3.50117e-07	2.00088	0.872203	0.350346	0.0539314	122 (1.89)
DorsalAttentionRightPallidum	RACE_ETHNICITYHispanic	0.0622455	0.0326442	1.90679	0.0565937		0.0145056	0.152518	1	2.00088	0.872203	0.350346	0.0539314	122 (1.89)
DorsalAttentionRightPallidum	RACE_ETHNICITYAsian	0.165403	0.0865151	1.91183	0.0559426		0.0145056	0.151126	1	2.00088	0.872203	0.350346	0.0539314	122 (1.89)
DorsalAttentionRightPallidum	RACE_ETHNICITYOther	0.112414	0.0423303	2.65564	0.00793575	**	0.0145056	0.0291931	1	2.00088	0.872203	0.350346	0.0539314	122 (1.89)
DefaultRightPallidum	bipolar_II_ypresent	-0.126641	0.128956	-0.98205	0.326113		0.0177716	0.547753	1	2.00543	0.587097	0.443544	0.190921	155 (2.4)
DorsalAttentionRightPallidum	irritability_ypresent	0.000468957	0.0542589	0.00864296	0.993104		0.0145056	0.996218	1	2.00088	0.872203	0.350346	0.0539314	122 (1.89)
DorsalAttentionRightPallidum	depressed_mood_ypresent	0.0655511	0.0471481	1.39032	0.16448		0.0145056	0.345741	1	2.00088	0.872203	0.350346	0.0539314	122 (1.89)
DorsalAttentionRightHippocampus	(Intercept)	0.0265807	0.0219566	1.2106	0.226093		0.00046558	0.432157	1	2.00355	0.699082	0.403092	0.0729586	110 (1.7)
DorsalAttentionRightHippocampus	anhedonia_ypresent	0.11861	0.046987	2.52431	0.0116167	*	0.00046558	0.0407312	1	2.00355	0.699082	0.403092	0.0729586	110 (1.7)
DorsalAttentionRightHippocampus	INTERVIEW_AGE	-0.0171651	0.0125785	-1.36464	0.172416		0.00046558	0.3567	1	2.00355	0.699082	0.403092	0.0729586	110 (1.7)
DorsalAttentionRightHippocampus	SEXFemale	-0.0298997	0.0252312	-1.18503	0.236052		0.00046558	0.444379	1	2.00355	0.699082	0.403092	0.0729586	110 (1.7)
DorsalAttentionRightHippocampus	RACE_ETHNICITYBlack	-0.0134382	0.0366775	-0.366388	0.714087		0.00046558	0.858129	1	2.00355	0.699082	0.403092	0.0729586	110 (1.7)
DorsalAttentionRightHippocampus	RACE_ETHNICITYHispanic	-0.0255433	0.0329118	-0.776115	0.43771		0.00046558	0.655689	1	2.00355	0.699082	0.403092	0.0729586	110 (1.7)
DorsalAttentionRightHippocampus	RACE_ETHNICITYAsian	-0.0641124	0.0877966	-0.730238	0.465272		0.00046558	0.681956	1	2.00355	0.699082	0.403092	0.0729586	110 (1.7)
DorsalAttentionRightHippocampus	RACE_ETHNICITYOther	-0.0646022	0.0426685	-1.51405	0.130064		0.00046558	0.291668	1	2.00355	0.699082	0.403092	0.0729586	110 (1.7)
RetrosplenialTemporalLeftVentraldc	bipolar_II_ypresent	0.125466	0.128704	0.974844	0.329675		0.00127092	0.551951	1	1.98922	0.0850435	0.770575	0.0944234	117 (1.81)
DorsalAttentionRightHippocampus	irritability_ypresent	-0.0461072	0.0544331	-0.847043	0.397003		0.00046558	0.619237	1	2.00355	0.699082	0.403092	0.0729586	110 (1.7)
DorsalAttentionRightHippocampus	depressed_mood_ypresent	-0.0467103	0.0474287	-0.984852	0.324734		0.00046558	0.545982	1	2.00355	0.699082	0.403092	0.0729586	110 (1.7)
DorsalAttentionRightAmygdala	(Intercept)	0.0376701	0.0217773	1.72979	0.0837164		0.00642896	0.207046	1	2.03337	0.429794	0.51209	0.0402787	89 (1.38)
DorsalAttentionRightAmygdala	anhedonia_ypresent	0.150231	0.0465654	3.22623	0.00126066	**	0.00642896	0.00581286	1	2.03337	0.429794	0.51209	0.0402787	89 (1.38)
DorsalAttentionRightAmygdala	INTERVIEW_AGE	-0.0253179	0.0125385	-2.01922	0.0435065	*	0.00642896	0.123476	1	2.03337	0.429794	0.51209	0.0402787	89 (1.38)
DorsalAttentionRightAmygdala	SEXFemale	-0.132395	0.0250874	-5.27733	1.35423e-07	***	0.00642896	1.33285e-06	0.000455833	2.03337	0.429794	0.51209	0.0402787	89 (1.38)
DorsalAttentionRightAmygdala	RACE_ETHNICITYBlack	0.0880124	0.0364032	2.41771	0.0156464	*	0.00642896	0.0528244	1	2.03337	0.429794	0.51209	0.0402787	89 (1.38)
DorsalAttentionRightAmygdala	RACE_ETHNICITYHispanic	0.026751	0.0326214	0.820045	0.412221		0.00642896	0.630985	1	2.03337	0.429794	0.51209	0.0402787	89 (1.38)
DorsalAttentionRightAmygdala	RACE_ETHNICITYAsian	-0.0666767	0.087129	-0.765264	0.444143		0.00642896	0.662083	1	2.03337	0.429794	0.51209	0.0402787	89 (1.38)
DorsalAttentionRightAmygdala	RACE_ETHNICITYOther	-0.00748268	0.04242	-0.176395	0.859989		0.00642896	0.937583	1	2.03337	0.429794	0.51209	0.0402787	89 (1.38)
VentralAttentionRightAmygdala	bipolar_II_ypresent	-0.124102	0.127836	-0.970791	0.33169		0.0028304	0.553529	1	2.03629	1.10112	0.294021	0	138 (2.14)
DorsalAttentionRightAmygdala	irritability_ypresent	-0.00743555	0.054531	-0.136355	0.891545		0.00642896	0.95132	1	2.03337	0.429794	0.51209	0.0402787	89 (1.38)
DorsalAttentionRightAmygdala	depressed_mood_ypresent	-0.026576	0.0471577	-0.563555	0.573077		0.00642896	0.768421	1	2.03337	0.429794	0.51209	0.0402787	89 (1.38)
DorsalAttentionRightAccumbensArea	(Intercept)	0.0935245	0.0218175	4.28667	1.84062e-05	***	0.0119011	0.00012567	0.0619552	2.03789	0.00891976	0.924756	0.0565148	114 (1.77)
DorsalAttentionRightAccumbensArea	anhedonia_ypresent	0.00428563	0.0467255	0.0917193	0.926924		0.0119011	0.968739	1	2.03789	0.00891976	0.924756	0.0565148	114 (1.77)
DorsalAttentionRightAccumbensArea	INTERVIEW_AGE	-0.0506918	0.0125085	-4.05257	5.12645e-05	***	0.0119011	0.000317199	0.172556	2.03789	0.00891976	0.924756	0.0565148	114 (1.77)
DorsalAttentionRightAccumbensArea	SEXFemale	0.0121838	0.0250795	0.485807	0.627121		0.0119011	0.800974	1	2.03789	0.00891976	0.924756	0.0565148	114 (1.77)
DorsalAttentionRightAccumbensArea	RACE_ETHNICITYBlack	-0.166471	0.0364276	-4.56992	4.97166e-06	***	0.0119011	3.79078e-05	0.0167346	2.03789	0.00891976	0.924756	0.0565148	114 (1.77)
DorsalAttentionRightAccumbensArea	RACE_ETHNICITYHispanic	-0.23785	0.03267	-7.28039	3.73221e-13	***	0.0119011	6.4095e-12	1.25626e-09	2.03789	0.00891976	0.924756	0.0565148	114 (1.77)
DorsalAttentionRightAccumbensArea	RACE_ETHNICITYAsian	-0.120606	0.0875275	-1.37792	0.168276		0.0119011	0.351594	1	2.03789	0.00891976	0.924756	0.0565148	114 (1.77)
DorsalAttentionRightAccumbensArea	RACE_ETHNICITYOther	-0.0983967	0.0422709	-2.32777	0.0199558	*	0.0119011	0.0645879	1	2.03789	0.00891976	0.924756	0.0565148	114 (1.77)
WithinRetrosplenialTemporal	bipolar_II_ypresent	-0.12089	0.126101	-0.958674	0.337759		0.0326123	0.560601	1	2.01392	0.000202501	0.988646	0.19795	71 (1.1)
DorsalAttentionRightAccumbensArea	irritability_ypresent	-0.03919	0.0544793	-0.719355	0.471949		0.0119011	0.686508	1	2.03789	0.00891976	0.924756	0.0565148	114 (1.77)
DorsalAttentionRightAccumbensArea	depressed_mood_ypresent	-0.0912163	0.0470397	-1.93913	0.0525295		0.0119011	0.143751	1	2.03789	0.00891976	0.924756	0.0565148	114 (1.77)
DorsalAttentionRightVentraldc	(Intercept)	0.0570523	0.0216674	2.63309	0.00848164	**	0.0258728	0.0310025	1	1.9897	4.03029	0.0446902	0.0845504	95 (1.47)
DorsalAttentionRightVentraldc	anhedonia_ypresent	-0.048004	0.0462285	-1.03841	0.29912		0.0258728	0.52033	1	1.9897	4.03029	0.0446902	0.0845504	95 (1.47)
DorsalAttentionRightVentraldc	INTERVIEW_AGE	-0.0118957	0.0123975	-0.959525	0.337331		0.0258728	0.560572	1	1.9897	4.03029	0.0446902	0.0845504	95 (1.47)
DorsalAttentionRightVentraldc	SEXFemale	0.115034	0.0248857	4.62249	3.86666e-06	***	0.0258728	2.99199e-05	0.0130152	1.9897	4.03029	0.0446902	0.0845504	95 (1.47)
DorsalAttentionRightVentraldc	RACE_ETHNICITYBlack	-0.423049	0.0362309	-11.6765	3.49608e-31	***	0.0258728	2.22034e-29	1.17678e-27	1.9897	4.03029	0.0446902	0.0845504	95 (1.47)
DorsalAttentionRightVentraldc	RACE_ETHNICITYHispanic	-0.132964	0.0324536	-4.09704	4.23677e-05	***	0.0258728	0.000269523	0.14261	1.9897	4.03029	0.0446902	0.0845504	95 (1.47)
DorsalAttentionRightVentraldc	RACE_ETHNICITYAsian	0.149599	0.0858047	1.74348	0.0812981		0.0258728	0.202853	1	1.9897	4.03029	0.0446902	0.0845504	95 (1.47)
DorsalAttentionRightVentraldc	RACE_ETHNICITYOther	-0.115556	0.0420201	-2.75002	0.00597611	**	0.0258728	0.0229893	1	1.9897	4.03029	0.0446902	0.0845504	95 (1.47)
VisualRightAccumbensArea	bipolar_II_ypresent	0.121344	0.126751	0.95734	0.338432		0.0181079	0.560641	1	1.98351	1.93971	0.1637	0.102135	151 (2.34)
DorsalAttentionRightVentraldc	irritability_ypresent	-0.0522057	0.053641	-0.973244	0.330469		0.0258728	0.552588	1	1.9897	4.03029	0.0446902	0.0845504	95 (1.47)
DorsalAttentionRightVentraldc	depressed_mood_ypresent	-0.0264464	0.0465614	-0.56799	0.570062		0.0258728	0.767531	1	1.9897	4.03029	0.0446902	0.0845504	95 (1.47)
FrontoParietalLeftCerebellumCortex	(Intercept)	-0.0494951	0.0217533	-2.2753	0.0229215	*	0.0127917	0.0723092	1	2.00908	0.193303	0.660182	0.0232417	120 (1.86)
FrontoParietalLeftCerebellumCortex	anhedonia_ypresent	0.0825183	0.0465131	1.77409	0.0760967		0.0127917	0.192941	1	2.00908	0.193303	0.660182	0.0232417	120 (1.86)
FrontoParietalLeftCerebellumCortex	INTERVIEW_AGE	-0.0141244	0.0125129	-1.12879	0.259031		0.0127917	0.474784	1	2.00908	0.193303	0.660182	0.0232417	120 (1.86)
FrontoParietalLeftCerebellumCortex	SEXFemale	-0.0886866	0.0250498	-3.54041	0.000402379	***	0.0127917	0.0020837	1	2.00908	0.193303	0.660182	0.0232417	120 (1.86)
FrontoParietalLeftCerebellumCortex	RACE_ETHNICITYBlack	0.283934	0.0362685	7.82865	5.74276e-15	***	0.0127917	1.1859e-13	1.93301e-11	2.00908	0.193303	0.660182	0.0232417	120 (1.86)
FrontoParietalLeftCerebellumCortex	RACE_ETHNICITYHispanic	0.126232	0.032578	3.87476	0.000107809	***	0.0127917	0.000635526	0.362885	2.00908	0.193303	0.660182	0.0232417	120 (1.86)
FrontoParietalLeftCerebellumCortex	RACE_ETHNICITYAsian	-0.0469226	0.0867987	-0.540591	0.588809		0.0127917	0.777838	1	2.00908	0.193303	0.660182	0.0232417	120 (1.86)
FrontoParietalLeftCerebellumCortex	RACE_ETHNICITYOther	0.10325	0.0423058	2.44056	0.0146919	*	0.0127917	0.0501553	1	2.00908	0.193303	0.660182	0.0232417	120 (1.86)
DefaultVisual	bipolar_II_ypresent	-0.120371	0.12579	-0.956924	0.338642		0.0288334	0.560641	1	2.00647	5.55143	0.0184656	0.0905328	83 (1.29)
FrontoParietalLeftCerebellumCortex	irritability_ypresent	-0.0545606	0.0541364	-1.00784	0.313572		0.0127917	0.536696	1	2.00908	0.193303	0.660182	0.0232417	120 (1.86)
FrontoParietalLeftCerebellumCortex	depressed_mood_ypresent	0.0942413	0.0470969	2.00101	0.0454341	*	0.0127917	0.127549	1	2.00908	0.193303	0.660182	0.0232417	120 (1.86)
FrontoParietalLeftThalamusProper	(Intercept)	-0.051233	0.022067	-2.3217	0.0202805	*	0.00195725	0.0653871	1	1.92226	0.954341	0.328617	0.10324	126 (1.95)
FrontoParietalLeftThalamusProper	anhedonia_ypresent	0.00110887	0.046841	0.023673	0.981114		0.00195725	0.993497	1	1.92226	0.954341	0.328617	0.10324	126 (1.95)
FrontoParietalLeftThalamusProper	INTERVIEW_AGE	-0.030323	0.0125794	-2.41052	0.0159581	*	0.00195725	0.0537689	1	1.92226	0.954341	0.328617	0.10324	126 (1.95)
FrontoParietalLeftThalamusProper	SEXFemale	0.0465746	0.0252665	1.84334	0.0653267		0.00195725	0.170722	1	1.92226	0.954341	0.328617	0.10324	126 (1.95)
FrontoParietalLeftThalamusProper	RACE_ETHNICITYBlack	0.00155526	0.0367467	0.0423238	0.966242		0.00195725	0.986164	1	1.92226	0.954341	0.328617	0.10324	126 (1.95)
FrontoParietalLeftThalamusProper	RACE_ETHNICITYHispanic	0.0718211	0.0330676	2.17195	0.0298966	*	0.00195725	0.0903059	1	1.92226	0.954341	0.328617	0.10324	126 (1.95)
FrontoParietalLeftThalamusProper	RACE_ETHNICITYAsian	0.048102	0.0878265	0.547693	0.583922		0.00195725	0.775338	1	1.92226	0.954341	0.328617	0.10324	126 (1.95)
FrontoParietalLeftThalamusProper	RACE_ETHNICITYOther	0.00653888	0.0426532	0.153304	0.878164		0.00195725	0.945719	1	1.92226	0.954341	0.328617	0.10324	126 (1.95)
VisualLeftCerebellumCortex	bipolar_II_ypresent	-0.119602	0.126725	-0.943796	0.34531		0.00495059	0.567813	1	2.03116	7.01215	0.00809583	0.0183411	123 (1.91)
FrontoParietalLeftThalamusProper	irritability_ypresent	0.126569	0.0544046	2.32643	0.020027	*	0.00195725	0.0646938	1	1.92226	0.954341	0.328617	0.10324	126 (1.95)
FrontoParietalLeftThalamusProper	depressed_mood_ypresent	0.0240343	0.0472123	0.509068	0.610722		0.00195725	0.793291	1	1.92226	0.954341	0.328617	0.10324	126 (1.95)
FrontoParietalLeftCaudate	(Intercept)	0.157467	0.0216182	7.28401	3.63469e-13	***	0.0338863	6.28466e-12	1.22344e-09	2.01379	3.10609	0.0779998	0.0952173	119 (1.84)
FrontoParietalLeftCaudate	anhedonia_ypresent	-0.0355992	0.0462316	-0.77002	0.441317		0.0338863	0.659493	1	2.01379	3.10609	0.0779998	0.0952173	119 (1.84)
FrontoParietalLeftCaudate	INTERVIEW_AGE	-0.0131089	0.0123717	-1.05959	0.289373		0.0338863	0.510498	1	2.01379	3.10609	0.0779998	0.0952173	119 (1.84)
FrontoParietalLeftCaudate	SEXFemale	-0.0786054	0.0248413	-3.1643	0.00156195	**	0.0338863	0.00700068	1	2.01379	3.10609	0.0779998	0.0952173	119 (1.84)
FrontoParietalLeftCaudate	RACE_ETHNICITYBlack	-0.472344	0.0362118	-13.0439	2.14671e-38	***	0.0338863	2.00718e-36	7.22583e-35	2.01379	3.10609	0.0779998	0.0952173	119 (1.84)
FrontoParietalLeftCaudate	RACE_ETHNICITYHispanic	-0.0799064	0.0324056	-2.46582	0.0136962	*	0.0338863	0.0474784	1	2.01379	3.10609	0.0779998	0.0952173	119 (1.84)
FrontoParietalLeftCaudate	RACE_ETHNICITYAsian	0.274159	0.0866935	3.16239	0.0015722	**	0.0338863	0.00702791	1	2.01379	3.10609	0.0779998	0.0952173	119 (1.84)
FrontoParietalLeftCaudate	RACE_ETHNICITYOther	-0.217078	0.0419892	-5.16987	2.41453e-07	***	0.0338863	2.31547e-06	0.000812731	2.01379	3.10609	0.0779998	0.0952173	119 (1.84)
VisualLeftPallidum	bipolar_II_ypresent	0.119359	0.128305	0.930274	0.352265		0.00679937	0.575594	1	2.0099	2.17306	0.140447	0.0322045	137 (2.12)
FrontoParietalLeftCaudate	irritability_ypresent	-0.123719	0.0534477	-2.31477	0.0206576	*	0.0338863	0.0663488	1	2.01379	3.10609	0.0779998	0.0952173	119 (1.84)
FrontoParietalLeftCaudate	depressed_mood_ypresent	-0.0238187	0.0467026	-0.510008	0.610064		0.0338863	0.793154	1	2.01379	3.10609	0.0779998	0.0952173	119 (1.84)
FrontoParietalLeftPutamen	(Intercept)	0.156073	0.0217642	7.17106	8.28868e-13	***	0.0219218	1.38117e-11	2.78997e-09	2.01375	8.08434	0.00446493	0.097159	107 (1.66)
FrontoParietalLeftPutamen	anhedonia_ypresent	0.004297	0.0462292	0.0929499	0.925946		0.0219218	0.968231	1	2.01375	8.08434	0.00446493	0.097159	107 (1.66)
FrontoParietalLeftPutamen	INTERVIEW_AGE	-0.0347138	0.0124457	-2.78923	0.00529916	**	0.0219218	0.0206208	1	2.01375	8.08434	0.00446493	0.097159	107 (1.66)
FrontoParietalLeftPutamen	SEXFemale	-0.0953696	0.0249701	-3.81936	0.000135078	***	0.0219218	0.000774567	0.454671	2.01375	8.08434	0.00446493	0.097159	107 (1.66)
FrontoParietalLeftPutamen	RACE_ETHNICITYBlack	-0.349843	0.0363995	-9.61119	1.00823e-21	***	0.0219218	3.6888e-20	3.39369e-18	2.01375	8.08434	0.00446493	0.097159	107 (1.66)
FrontoParietalLeftPutamen	RACE_ETHNICITYHispanic	-0.153791	0.0325795	-4.72047	2.40361e-06	***	0.0219218	1.93554e-05	0.00809054	2.01375	8.08434	0.00446493	0.097159	107 (1.66)
FrontoParietalLeftPutamen	RACE_ETHNICITYAsian	0.20681	0.0863081	2.39618	0.0165956	*	0.0219218	0.0555277	1	2.01375	8.08434	0.00446493	0.097159	107 (1.66)
FrontoParietalLeftPutamen	RACE_ETHNICITYOther	-0.147452	0.0422808	-3.48745	0.00049096	***	0.0219218	0.00250011	1	2.01375	8.08434	0.00446493	0.097159	107 (1.66)
AuditoryRightHippocampus	bipolar_II_ypresent	-0.117332	0.126687	-0.926155	0.354401		0.00367894	0.577123	1	2.02012	0.00364016	0.95189	0.121096	107 (1.66)
FrontoParietalLeftPutamen	irritability_ypresent	-0.108577	0.0539568	-2.0123	0.0442307	*	0.0219218	0.125215	1	2.01375	8.08434	0.00446493	0.097159	107 (1.66)
FrontoParietalLeftPutamen	depressed_mood_ypresent	-0.0348587	0.0467903	-0.744998	0.4563		0.0219218	0.675124	1	2.01375	8.08434	0.00446493	0.097159	107 (1.66)
FrontoParietalLeftPallidum	(Intercept)	-0.0305626	0.0218758	-1.3971	0.162433		0.00567397	0.344084	1	1.98905	0.00834405	0.927218	0.0591698	120 (1.86)
FrontoParietalLeftPallidum	anhedonia_ypresent	0.060504	0.0467971	1.2929	0.196093		0.00567397	0.392418	1	1.98905	0.00834405	0.927218	0.0591698	120 (1.86)
FrontoParietalLeftPallidum	INTERVIEW_AGE	0.0378836	0.0125765	3.01226	0.00260337	**	0.00567397	0.0109674	1	1.98905	0.00834405	0.927218	0.0591698	120 (1.86)
FrontoParietalLeftPallidum	SEXFemale	-0.0437674	0.0251718	-1.73875	0.0821277		0.00567397	0.203716	1	1.98905	0.00834405	0.927218	0.0591698	120 (1.86)
FrontoParietalLeftPallidum	RACE_ETHNICITYBlack	0.185541	0.0366514	5.06232	4.25902e-07	***	0.00567397	3.93842e-06	0.00143359	1.98905	0.00834405	0.927218	0.0591698	120 (1.86)
FrontoParietalLeftPallidum	RACE_ETHNICITYHispanic	0.0781242	0.0327985	2.38194	0.017251	*	0.00567397	0.057435	1	1.98905	0.00834405	0.927218	0.0591698	120 (1.86)
FrontoParietalLeftPallidum	RACE_ETHNICITYAsian	-0.111469	0.0866188	-1.28689	0.19818		0.00567397	0.394961	1	1.98905	0.00834405	0.927218	0.0591698	120 (1.86)
FrontoParietalLeftPallidum	RACE_ETHNICITYOther	0.0570909	0.0424871	1.34372	0.179086		0.00567397	0.366669	1	1.98905	0.00834405	0.927218	0.0591698	120 (1.86)
FrontoParietalRightVentraldc	bipolar_II_ypresent	-0.118797	0.128321	-0.92578	0.354596		0.00509601	0.577161	1	1.98565	4.50302	0.033835	0.082873	123 (1.91)
FrontoParietalLeftPallidum	irritability_ypresent	-0.00463297	0.0541462	-0.0855641	0.931816		0.00567397	0.970449	1	1.98905	0.00834405	0.927218	0.0591698	120 (1.86)
FrontoParietalLeftPallidum	depressed_mood_ypresent	-0.0184872	0.0474622	-0.389515	0.696908		0.00567397	0.847163	1	1.98905	0.00834405	0.927218	0.0591698	120 (1.86)
FrontoParietalBrainStem	(Intercept)	0.0322601	0.0219419	1.47025	0.141543		0.00226312	0.310741	1	1.97153	2.21957	0.136271	0.0619965	120 (1.86)
FrontoParietalBrainStem	anhedonia_ypresent	0.0200247	0.0466839	0.428942	0.66798		0.00226312	0.826929	1	1.97153	2.21957	0.136271	0.0619965	120 (1.86)
FrontoParietalBrainStem	INTERVIEW_AGE	0.0275669	0.0125776	2.19174	0.0284346	*	0.00226312	0.0863053	1	1.97153	2.21957	0.136271	0.0619965	120 (1.86)
FrontoParietalBrainStem	SEXFemale	-0.0639891	0.0252165	-2.53758	0.0111859	*	0.00226312	0.0395086	1	1.97153	2.21957	0.136271	0.0619965	120 (1.86)
FrontoParietalBrainStem	RACE_ETHNICITYBlack	0.0719373	0.0366877	1.9608	0.0499462	*	0.00226312	0.138029	1	1.97153	2.21957	0.136271	0.0619965	120 (1.86)
FrontoParietalBrainStem	RACE_ETHNICITYHispanic	-0.0366437	0.0328195	-1.11652	0.264241		0.00226312	0.480707	1	1.97153	2.21957	0.136271	0.0619965	120 (1.86)
FrontoParietalBrainStem	RACE_ETHNICITYAsian	-0.0465628	0.0870428	-0.534942	0.592709		0.00226312	0.779703	1	1.97153	2.21957	0.136271	0.0619965	120 (1.86)
FrontoParietalBrainStem	RACE_ETHNICITYOther	-0.0446423	0.0426288	-1.04723	0.295032		0.00226312	0.515742	1	1.97153	2.21957	0.136271	0.0619965	120 (1.86)
SensorimotorHandRightHippocampus	bipolar_II_ypresent	-0.11472	0.124832	-0.918999	0.358131		0.0309319	0.580669	1	2.03542	0.0233268	0.87861	0.143055	90 (1.39)
FrontoParietalBrainStem	irritability_ypresent	0.0640981	0.0541491	1.18373	0.236563		0.00226312	0.444596	1	1.97153	2.21957	0.136271	0.0619965	120 (1.86)
FrontoParietalBrainStem	depressed_mood_ypresent	-0.061509	0.0471778	-1.30377	0.19236		0.00226312	0.385857	1	1.97153	2.21957	0.136271	0.0619965	120 (1.86)
FrontoParietalLeftHippocampus	(Intercept)	0.0207556	0.0219514	0.945526	0.344426		0.00996428	0.567323	1	1.97016	0.177852	0.673226	0.108019	125 (1.94)
FrontoParietalLeftHippocampus	anhedonia_ypresent	0.0210895	0.0466581	0.452	0.651285		0.00996428	0.817676	1	1.97016	0.177852	0.673226	0.108019	125 (1.94)
FrontoParietalLeftHippocampus	INTERVIEW_AGE	-0.0566507	0.0125185	-4.52537	6.13938e-06	***	0.00996428	4.59226e-05	0.0206652	1.97016	0.177852	0.673226	0.108019	125 (1.94)
FrontoParietalLeftHippocampus	SEXFemale	0.0790303	0.0251632	3.14071	0.00169319	**	0.00996428	0.00750894	1	1.97016	0.177852	0.673226	0.108019	125 (1.94)
FrontoParietalLeftHippocampus	RACE_ETHNICITYBlack	-0.222723	0.0367374	-6.06257	1.41692e-09	***	0.00996428	1.69728e-08	4.76935e-06	1.97016	0.177852	0.673226	0.108019	125 (1.94)
FrontoParietalLeftHippocampus	RACE_ETHNICITYHispanic	-0.0962145	0.0328557	-2.92839	0.00341935	**	0.00996428	0.0138669	1	1.97016	0.177852	0.673226	0.108019	125 (1.94)
FrontoParietalLeftHippocampus	RACE_ETHNICITYAsian	0.0311984	0.0874929	0.356582	0.721417		0.00996428	0.862318	1	1.97016	0.177852	0.673226	0.108019	125 (1.94)
FrontoParietalLeftHippocampus	RACE_ETHNICITYOther	-0.0887008	0.0424947	-2.08734	0.0368976	*	0.00996428	0.108092	1	1.97016	0.177852	0.673226	0.108019	125 (1.94)
DorsalAttentionFrontoParietal	bipolar_II_ypresent	0.116971	0.128008	0.913777	0.360869		0.00507363	0.581921	1	2.03672	1.04745	0.306094	0.102363	83 (1.29)
FrontoParietalLeftHippocampus	irritability_ypresent	0.0380114	0.054138	0.702121	0.48263		0.00996428	0.694053	1	1.97016	0.177852	0.673226	0.108019	125 (1.94)
FrontoParietalLeftHippocampus	depressed_mood_ypresent	0.00422656	0.0472771	0.0893998	0.928767		0.00996428	0.969122	1	1.97016	0.177852	0.673226	0.108019	125 (1.94)
FrontoParietalLeftAmygdala	(Intercept)	0.0123111	0.0219291	0.561403	0.574543		0.0044759	0.769563	1	2.00496	0.0532245	0.817544	0.0947044	107 (1.66)
FrontoParietalLeftAmygdala	anhedonia_ypresent	0.00955834	0.0466287	0.204988	0.837588		0.0044759	0.928019	1	2.00496	0.0532245	0.817544	0.0947044	107 (1.66)
FrontoParietalLeftAmygdala	INTERVIEW_AGE	-0.0160658	0.0125539	-1.27974	0.200683		0.0044759	0.39782	1	2.00496	0.0532245	0.817544	0.0947044	107 (1.66)
FrontoParietalLeftAmygdala	SEXFemale	0.0283078	0.0251911	1.12372	0.261174		0.0044759	0.477358	1	2.00496	0.0532245	0.817544	0.0947044	107 (1.66)
FrontoParietalLeftAmygdala	RACE_ETHNICITYBlack	-0.182399	0.0367053	-4.96927	6.89692e-07	***	0.0044759	6.12534e-06	0.0023215	2.00496	0.0532245	0.817544	0.0947044	107 (1.66)
FrontoParietalLeftAmygdala	RACE_ETHNICITYHispanic	0.0258611	0.0328631	0.786934	0.43135		0.0044759	0.649631	1	2.00496	0.0532245	0.817544	0.0947044	107 (1.66)
FrontoParietalLeftAmygdala	RACE_ETHNICITYAsian	0.121742	0.0873701	1.39341	0.163546		0.0044759	0.345671	1	2.00496	0.0532245	0.817544	0.0947044	107 (1.66)
FrontoParietalLeftAmygdala	RACE_ETHNICITYOther	-0.0509846	0.0428173	-1.19075	0.233797		0.0044759	0.441369	1	2.00496	0.0532245	0.817544	0.0947044	107 (1.66)
FrontoParietalVisual	bipolar_II_ypresent	-0.116059	0.127137	-0.912864	0.361349		0.0113432	0.581921	1	2.00658	4.08829	0.0431813	0.069949	84 (1.3)
FrontoParietalLeftAmygdala	irritability_ypresent	0.021925	0.0541645	0.404785	0.685649		0.0044759	0.839846	1	2.00496	0.0532245	0.817544	0.0947044	107 (1.66)
FrontoParietalLeftAmygdala	depressed_mood_ypresent	-0.042833	0.0472392	-0.906726	0.364586		0.0044759	0.585216	1	2.00496	0.0532245	0.817544	0.0947044	107 (1.66)
FrontoParietalLeftAccumbensArea	(Intercept)	-0.0109326	0.0218056	-0.501367	0.61613		0.0106698	0.795815	1	2.00297	0.0216454	0.883034	0.0461624	129 (2)
FrontoParietalLeftAccumbensArea	anhedonia_ypresent	-0.0262284	0.04656	-0.563324	0.573234		0.0106698	0.768421	1	2.00297	0.0216454	0.883034	0.0461624	129 (2)
FrontoParietalLeftAccumbensArea	INTERVIEW_AGE	-0.0189988	0.0125291	-1.51637	0.129475		0.0106698	0.290735	1	2.00297	0.0216454	0.883034	0.0461624	129 (2)
FrontoParietalLeftAccumbensArea	SEXFemale	-0.115174	0.0251164	-4.58561	4.61386e-06	***	0.0106698	3.55383e-05	0.0155303	2.00297	0.0216454	0.883034	0.0461624	129 (2)
FrontoParietalLeftAccumbensArea	RACE_ETHNICITYBlack	0.251823	0.0364665	6.9056	5.48823e-12	***	0.0106698	8.35899e-11	1.84734e-08	2.00297	0.0216454	0.883034	0.0461624	129 (2)
FrontoParietalLeftAccumbensArea	RACE_ETHNICITYHispanic	0.056179	0.0326887	1.7186	0.0857355		0.0106698	0.211263	1	2.00297	0.0216454	0.883034	0.0461624	129 (2)
FrontoParietalLeftAccumbensArea	RACE_ETHNICITYAsian	-0.0368413	0.087272	-0.422143	0.672935		0.0106698	0.829344	1	2.00297	0.0216454	0.883034	0.0461624	129 (2)
FrontoParietalLeftAccumbensArea	RACE_ETHNICITYOther	0.143275	0.0423954	3.3795	0.000730578	***	0.0106698	0.00354852	1	2.00297	0.0216454	0.883034	0.0461624	129 (2)
SensorimotorHandRightVentraldc	bipolar_II_ypresent	-0.115894	0.127664	-0.907808	0.364014		0.0101073	0.585135	1	2.00747	0.25861	0.611077	0.154906	82 (1.27)
FrontoParietalLeftAccumbensArea	irritability_ypresent	-0.0236812	0.0540178	-0.438396	0.661114		0.0106698	0.821451	1	2.00297	0.0216454	0.883034	0.0461624	129 (2)
FrontoParietalLeftAccumbensArea	depressed_mood_ypresent	0.0379881	0.0473017	0.803103	0.421946		0.0106698	0.64102	1	2.00297	0.0216454	0.883034	0.0461624	129 (2)
FrontoParietalLeftVentraldc	(Intercept)	0.0856654	0.021869	3.9172	9.05279e-05	***	0.00730207	0.000542201	0.304717	1.99573	0.136918	0.711364	0.0578669	130 (2.01)
FrontoParietalLeftVentraldc	anhedonia_ypresent	0.00350313	0.0470119	0.0745159	0.940602		0.00730207	0.973276	1	1.99573	0.136918	0.711364	0.0578669	130 (2.01)
FrontoParietalLeftVentraldc	INTERVIEW_AGE	0.0149939	0.0125461	1.1951	0.232092		0.00730207	0.439382	1	1.99573	0.136918	0.711364	0.0578669	130 (2.01)
FrontoParietalLeftVentraldc	SEXFemale	-0.0679678	0.0251694	-2.70042	0.0069437	**	0.00730207	0.0260273	1	1.99573	0.136918	0.711364	0.0578669	130 (2.01)
FrontoParietalLeftVentraldc	RACE_ETHNICITYBlack	-0.226504	0.0366519	-6.17988	6.81508e-10	***	0.00730207	8.49613e-09	2.29396e-06	1.99573	0.136918	0.711364	0.0578669	130 (2.01)
FrontoParietalLeftVentraldc	RACE_ETHNICITYHispanic	-0.0460242	0.0327633	-1.40475	0.160145		0.00730207	0.340738	1	1.99573	0.136918	0.711364	0.0578669	130 (2.01)
FrontoParietalLeftVentraldc	RACE_ETHNICITYAsian	0.0414717	0.0874518	0.474224	0.635357		0.00730207	0.808125	1	1.99573	0.136918	0.711364	0.0578669	130 (2.01)
FrontoParietalLeftVentraldc	RACE_ETHNICITYOther	-0.111584	0.0425535	-2.62221	0.00875726	**	0.00730207	0.0317982	1	1.99573	0.136918	0.711364	0.0578669	130 (2.01)
VentralAttentionRightThalamusProper	bipolar_II_ypresent	-0.116613	0.129521	-0.900341	0.367973		0.0130252	0.589667	1	2.05592	1.05724	0.303845	0.000863977	108 (1.67)
FrontoParietalLeftVentraldc	irritability_ypresent	0.112577	0.0544947	2.06584	0.0388843	*	0.00730207	0.112637	1	1.99573	0.136918	0.711364	0.0578669	130 (2.01)
FrontoParietalLeftVentraldc	depressed_mood_ypresent	-0.0306446	0.0475376	-0.64464	0.519184		0.00730207	0.727247	1	1.99573	0.136918	0.711364	0.0578669	130 (2.01)
FrontoParietalRightCerebellumCortex	(Intercept)	0.0696012	0.0218567	3.18443	0.00145745	**	0.00368369	0.00660268	1	2.02154	0.405299	0.524365	0.0154261	128 (1.98)
FrontoParietalRightCerebellumCortex	anhedonia_ypresent	-0.03766	0.0469217	-0.802613	0.422229		0.00368369	0.64102	1	2.02154	0.405299	0.524365	0.0154261	128 (1.98)
FrontoParietalRightCerebellumCortex	INTERVIEW_AGE	-0.00772228	0.0125743	-0.614131	0.539151		0.00368369	0.744068	1	2.02154	0.405299	0.524365	0.0154261	128 (1.98)
FrontoParietalRightCerebellumCortex	SEXFemale	-0.119945	0.0251664	-4.76607	1.92061e-06	***	0.00368369	1.57677e-05	0.00646476	2.02154	0.405299	0.524365	0.0154261	128 (1.98)
FrontoParietalRightCerebellumCortex	RACE_ETHNICITYBlack	-0.048366	0.0364537	-1.32678	0.18463		0.00368369	0.375054	1	2.02154	0.405299	0.524365	0.0154261	128 (1.98)
FrontoParietalRightCerebellumCortex	RACE_ETHNICITYHispanic	-0.00196085	0.032725	-0.059919	0.952222		0.00368369	0.979279	1	2.02154	0.405299	0.524365	0.0154261	128 (1.98)
FrontoParietalRightCerebellumCortex	RACE_ETHNICITYAsian	0.205022	0.0874816	2.3436	0.0191295	*	0.00368369	0.0623328	1	2.02154	0.405299	0.524365	0.0154261	128 (1.98)
FrontoParietalRightCerebellumCortex	RACE_ETHNICITYOther	-0.0484438	0.0423719	-1.1433	0.252957		0.00368369	0.466294	1	2.02154	0.405299	0.524365	0.0154261	128 (1.98)
DefaultVentralAttention	bipolar_II_ypresent	-0.112909	0.125779	-0.89768	0.36939		0.0258711	0.590929	1	2.01589	0.520505	0.470626	0.147423	92 (1.43)
FrontoParietalRightCerebellumCortex	irritability_ypresent	0.0159665	0.0544455	0.293256	0.769336		0.00368369	0.889156	1	2.02154	0.405299	0.524365	0.0154261	128 (1.98)
FrontoParietalRightCerebellumCortex	depressed_mood_ypresent	0.00580566	0.0474564	0.122337	0.902636		0.00368369	0.955733	1	2.02154	0.405299	0.524365	0.0154261	128 (1.98)
FrontoParietalRightThalamusProper	(Intercept)	-0.0654146	0.0219194	-2.98432	0.00285296	**	0.00227576	0.0118997	1	2.00061	4.70599	0.0300576	0.0636352	133 (2.06)
FrontoParietalRightThalamusProper	anhedonia_ypresent	-0.0526742	0.0468801	-1.12359	0.261228		0.00227576	0.477358	1	2.00061	4.70599	0.0300576	0.0636352	133 (2.06)
FrontoParietalRightThalamusProper	INTERVIEW_AGE	-0.015722	0.0126061	-1.24717	0.21238		0.00227576	0.413683	1	2.00061	4.70599	0.0300576	0.0636352	133 (2.06)
FrontoParietalRightThalamusProper	SEXFemale	0.0822401	0.0252457	3.25759	0.00112958	**	0.00227576	0.00525159	1	2.00061	4.70599	0.0300576	0.0636352	133 (2.06)
FrontoParietalRightThalamusProper	RACE_ETHNICITYBlack	0.0952464	0.0367413	2.59235	0.00955413	**	0.00227576	0.0345056	1	2.00061	4.70599	0.0300576	0.0636352	133 (2.06)
FrontoParietalRightThalamusProper	RACE_ETHNICITYHispanic	0.0137131	0.0329167	0.416598	0.676986		0.00227576	0.832263	1	2.00061	4.70599	0.0300576	0.0636352	133 (2.06)
FrontoParietalRightThalamusProper	RACE_ETHNICITYAsian	-0.0233335	0.0867784	-0.268886	0.788026		0.00227576	0.899151	1	2.00061	4.70599	0.0300576	0.0636352	133 (2.06)
FrontoParietalRightThalamusProper	RACE_ETHNICITYOther	0.0821205	0.0426239	1.92663	0.0540703		0.00227576	0.147131	1	2.00061	4.70599	0.0300576	0.0636352	133 (2.06)
FrontoParietalLeftPutamen	bipolar_II_ypresent	-0.112473	0.12551	-0.896123	0.370221		0.0219218	0.591132	1	2.01375	8.08434	0.00446493	0.097159	107 (1.66)
FrontoParietalRightThalamusProper	irritability_ypresent	0.0499935	0.054616	0.915363	0.360036		0.00227576	0.581921	1	2.00061	4.70599	0.0300576	0.0636352	133 (2.06)
FrontoParietalRightThalamusProper	depressed_mood_ypresent	0.00991702	0.0474541	0.208981	0.834469		0.00227576	0.925783	1	2.00061	4.70599	0.0300576	0.0636352	133 (2.06)
FrontoParietalRightCaudate	(Intercept)	-0.0457537	0.0218091	-2.09792	0.0359514	*	0.0117087	0.105965	1	1.9976	0.386481	0.534155	0.0754831	94 (1.46)
FrontoParietalRightCaudate	anhedonia_ypresent	0.0454472	0.0465808	0.975664	0.329268		0.0117087	0.551676	1	1.9976	0.386481	0.534155	0.0754831	94 (1.46)
FrontoParietalRightCaudate	INTERVIEW_AGE	-0.00519054	0.012496	-0.415375	0.677881		0.0117087	0.832811	1	1.9976	0.386481	0.534155	0.0754831	94 (1.46)
FrontoParietalRightCaudate	SEXFemale	0.18734	0.0250606	7.47546	8.73198e-14	***	0.0117087	1.60611e-12	2.93919e-10	1.9976	0.386481	0.534155	0.0754831	94 (1.46)
FrontoParietalRightCaudate	RACE_ETHNICITYBlack	-0.184226	0.0364213	-5.05818	4.3516e-07	***	0.0117087	3.99114e-06	0.00146475	1.9976	0.386481	0.534155	0.0754831	94 (1.46)
FrontoParietalRightCaudate	RACE_ETHNICITYHispanic	-0.0345706	0.0326918	-1.05747	0.290336		0.0117087	0.511523	1	1.9976	0.386481	0.534155	0.0754831	94 (1.46)
FrontoParietalRightCaudate	RACE_ETHNICITYAsian	-0.190338	0.0873075	-2.18009	0.0292876	*	0.0117087	0.088653	1	1.9976	0.386481	0.534155	0.0754831	94 (1.46)
FrontoParietalRightCaudate	RACE_ETHNICITYOther	-0.0574259	0.0423661	-1.35547	0.175316		0.0117087	0.360927	1	1.9976	0.386481	0.534155	0.0754831	94 (1.46)
AuditoryDorsalAttention	bipolar_II_ypresent	-0.114774	0.128029	-0.896468	0.370037		0.00886168	0.591132	1	2.00905	0.063158	0.801572	0.0528966	116 (1.8)
FrontoParietalRightCaudate	irritability_ypresent	-0.0307917	0.0542505	-0.567585	0.570337		0.0117087	0.767595	1	1.9976	0.386481	0.534155	0.0754831	94 (1.46)
FrontoParietalRightCaudate	depressed_mood_ypresent	-0.0313316	0.0471689	-0.664243	0.506559		0.0117087	0.715569	1	1.9976	0.386481	0.534155	0.0754831	94 (1.46)
FrontoParietalRightPutamen	(Intercept)	0.0160252	0.0218808	0.732385	0.463961		0.00203703	0.681387	1	2.01842	2.13296	0.144162	0.0342779	124 (1.92)
FrontoParietalRightPutamen	anhedonia_ypresent	-0.0107577	0.0468769	-0.229487	0.818498		0.00203703	0.915607	1	2.01842	2.13296	0.144162	0.0342779	124 (1.92)
FrontoParietalRightPutamen	INTERVIEW_AGE	-0.01703	0.0125842	-1.35328	0.176015		0.00203703	0.362142	1	2.01842	2.13296	0.144162	0.0342779	124 (1.92)
FrontoParietalRightPutamen	SEXFemale	-0.0895488	0.0252068	-3.55257	0.000384274	***	0.00203703	0.00199918	1	2.01842	2.13296	0.144162	0.0342779	124 (1.92)
FrontoParietalRightPutamen	RACE_ETHNICITYBlack	0.089294	0.036524	2.4448	0.0145202	*	0.00203703	0.0496192	1	2.01842	2.13296	0.144162	0.0342779	124 (1.92)
FrontoParietalRightPutamen	RACE_ETHNICITYHispanic	0.016475	0.0328409	0.501662	0.615923		0.00203703	0.795815	1	2.01842	2.13296	0.144162	0.0342779	124 (1.92)
FrontoParietalRightPutamen	RACE_ETHNICITYAsian	0.0930492	0.0873071	1.06577	0.286569		0.00203703	0.50811	1	2.01842	2.13296	0.144162	0.0342779	124 (1.92)
FrontoParietalRightPutamen	RACE_ETHNICITYOther	0.0828045	0.042502	1.94825	0.0514296		0.00203703	0.141201	1	2.01842	2.13296	0.144162	0.0342779	124 (1.92)
CinguloOpercularSalience	bipolar_II_ypresent	0.114298	0.127479	0.896605	0.369964		0.00191787	0.591132	1	2.04886	2.35061	0.125234	0.136951	90 (1.39)
FrontoParietalRightPutamen	irritability_ypresent	-0.0158917	0.0543433	-0.292432	0.769966		0.00203703	0.889398	1	2.01842	2.13296	0.144162	0.0342779	124 (1.92)
FrontoParietalRightPutamen	depressed_mood_ypresent	0.0109069	0.0472566	0.230803	0.817476		0.00203703	0.91543	1	2.01842	2.13296	0.144162	0.0342779	124 (1.92)
FrontoParietalRightPallidum	(Intercept)	-0.0892591	0.0217976	-4.09489	4.27627e-05	***	0.00814414	0.000270801	0.143939	1.98269	2.26775	0.132092	0.0153946	119 (1.84)
FrontoParietalRightPallidum	anhedonia_ypresent	0.104479	0.0465345	2.2452	0.02479	*	0.00814414	0.076694	1	1.98269	2.26775	0.132092	0.0153946	119 (1.84)
FrontoParietalRightPallidum	INTERVIEW_AGE	0.000114773	0.0125488	0.0091461	0.992703		0.00814414	0.996218	1	1.98269	2.26775	0.132092	0.0153946	119 (1.84)
FrontoParietalRightPallidum	SEXFemale	-0.0165281	0.0250984	-0.658531	0.510221		0.00814414	0.719784	1	1.98269	2.26775	0.132092	0.0153946	119 (1.84)
FrontoParietalRightPallidum	RACE_ETHNICITYBlack	0.204905	0.0363902	5.63078	1.87102e-08	***	0.00814414	2.03814e-07	6.29785e-05	1.98269	2.26775	0.132092	0.0153946	119 (1.84)
FrontoParietalRightPallidum	RACE_ETHNICITYHispanic	0.186169	0.0325655	5.71674	1.13542e-08	***	0.00814414	1.25717e-07	3.82181e-05	1.98269	2.26775	0.132092	0.0153946	119 (1.84)
FrontoParietalRightPallidum	RACE_ETHNICITYAsian	0.161595	0.0875959	1.84478	0.0651159		0.00814414	0.170303	1	1.98269	2.26775	0.132092	0.0153946	119 (1.84)
FrontoParietalRightPallidum	RACE_ETHNICITYOther	0.103498	0.042247	2.44982	0.0143195	*	0.00814414	0.0490829	1	1.98269	2.26775	0.132092	0.0153946	119 (1.84)
DefaultLeftCerebellumCortex	bipolar_II_ypresent	-0.11361	0.127225	-0.892981	0.371902		0.00863259	0.592174	1	1.99592	1.61285	0.204092	0.0560747	123 (1.91)
FrontoParietalRightPallidum	irritability_ypresent	0.0144919	0.0543057	0.266858	0.789587		0.00814414	0.899713	1	1.98269	2.26775	0.132092	0.0153946	119 (1.84)
FrontoParietalRightPallidum	depressed_mood_ypresent	0.0102702	0.0471951	0.217612	0.827738		0.00814414	0.920743	1	1.98269	2.26775	0.132092	0.0153946	119 (1.84)
FrontoParietalRightHippocampus	(Intercept)	0.0801502	0.0218759	3.66386	0.000250492	***	0.0206228	0.00134474	0.843155	2.05917	0.549719	0.458432	0.0923889	156 (2.42)
FrontoParietalRightHippocampus	anhedonia_ypresent	0.0351737	0.0465323	0.755898	0.449739		0.0206228	0.66924	1	2.05917	0.549719	0.458432	0.0923889	156 (2.42)
FrontoParietalRightHippocampus	INTERVIEW_AGE	-0.0424561	0.0124905	-3.39907	0.000680363	***	0.0206228	0.00332381	1	2.05917	0.549719	0.458432	0.0923889	156 (2.42)
FrontoParietalRightHippocampus	SEXFemale	0.046426	0.0250843	1.8508	0.064245		0.0206228	0.168681	1	2.05917	0.549719	0.458432	0.0923889	156 (2.42)
FrontoParietalRightHippocampus	RACE_ETHNICITYBlack	-0.376338	0.0364793	-10.3165	9.34311e-25	***	0.0206228	4.03191e-23	3.14489e-21	2.05917	0.549719	0.458432	0.0923889	156 (2.42)
FrontoParietalRightHippocampus	RACE_ETHNICITYHispanic	-0.124182	0.0327476	-3.79211	0.000150775	***	0.0206228	0.000860183	0.507508	2.05917	0.549719	0.458432	0.0923889	156 (2.42)
FrontoParietalRightHippocampus	RACE_ETHNICITYAsian	0.119971	0.0872874	1.37444	0.169354		0.0206228	0.352968	1	2.05917	0.549719	0.458432	0.0923889	156 (2.42)
FrontoParietalRightHippocampus	RACE_ETHNICITYOther	-0.15828	0.0424656	-3.72725	0.000195277	***	0.0206228	0.00108109	0.657302	2.05917	0.549719	0.458432	0.0923889	156 (2.42)
CinguloOpercularRightAmygdala	bipolar_II_ypresent	0.111596	0.125607	0.888453	0.374331		0.0358381	0.594339	1	1.99779	2.17667	0.140117	0.0640919	131 (2.03)
FrontoParietalRightHippocampus	irritability_ypresent	-0.11242	0.0538201	-2.0888	0.0367655	*	0.0206228	0.107799	1	2.05917	0.549719	0.458432	0.0923889	156 (2.42)
FrontoParietalRightHippocampus	depressed_mood_ypresent	-0.00618753	0.0469622	-0.131755	0.895182		0.0206228	0.952936	1	2.05917	0.549719	0.458432	0.0923889	156 (2.42)
FrontoParietalRightAmygdala	(Intercept)	0.0351318	0.0218167	1.61032	0.107379		0.00359214	0.251872	1	2.00438	0.0211316	0.884421	0.024084	106 (1.64)
FrontoParietalRightAmygdala	anhedonia_ypresent	-0.0112605	0.0468486	-0.240359	0.810059		0.00359214	0.911344	1	2.00438	0.0211316	0.884421	0.024084	106 (1.64)
FrontoParietalRightAmygdala	INTERVIEW_AGE	-0.0181371	0.0125551	-1.4446	0.14862		0.00359214	0.320882	1	2.00438	0.0211316	0.884421	0.024084	106 (1.64)
FrontoParietalRightAmygdala	SEXFemale	0.0439682	0.025141	1.74886	0.0803629		0.00359214	0.201266	1	2.00438	0.0211316	0.884421	0.024084	106 (1.64)
FrontoParietalRightAmygdala	RACE_ETHNICITYBlack	-0.173668	0.0364377	-4.76615	1.91968e-06	***	0.00359214	1.57677e-05	0.00646165	2.00438	0.0211316	0.884421	0.024084	106 (1.64)
FrontoParietalRightAmygdala	RACE_ETHNICITYHispanic	-0.0744192	0.0327069	-2.27534	0.022919	*	0.00359214	0.0723092	1	2.00438	0.0211316	0.884421	0.024084	106 (1.64)
FrontoParietalRightAmygdala	RACE_ETHNICITYAsian	0.0077121	0.0872004	0.0884411	0.929529		0.00359214	0.969122	1	2.00438	0.0211316	0.884421	0.024084	106 (1.64)
FrontoParietalRightAmygdala	RACE_ETHNICITYOther	-0.0972221	0.0423905	-2.29349	0.0218524	*	0.00359214	0.0696546	1	2.00438	0.0211316	0.884421	0.024084	106 (1.64)
CinguloOpercularSensorimotorHand	bipolar_II_ypresent	-0.110425	0.125524	-0.879715	0.379047		0.014756	0.59872	1	1.97767	2.07738	0.149496	0.214652	78 (1.21)
FrontoParietalRightAmygdala	irritability_ypresent	0.0301487	0.0545586	0.552593	0.580561		0.00359214	0.77379	1	2.00438	0.0211316	0.884421	0.024084	106 (1.64)
FrontoParietalRightAmygdala	depressed_mood_ypresent	-0.0539137	0.0472767	-1.14039	0.254168		0.00359214	0.468271	1	2.00438	0.0211316	0.884421	0.024084	106 (1.64)
FrontoParietalRightAccumbensArea	(Intercept)	0.112445	0.0217306	5.17448	2.35579e-07	***	0.0124293	2.2656e-06	0.00079296	1.97849	6.33292	0.0118517	0.0255741	114 (1.77)
FrontoParietalRightAccumbensArea	anhedonia_ypresent	-0.0325453	0.0467289	-0.696471	0.48616		0.0124293	0.696939	1	1.97849	6.33292	0.0118517	0.0255741	114 (1.77)
FrontoParietalRightAccumbensArea	INTERVIEW_AGE	0.0250449	0.012505	2.0028	0.0452413	*	0.0124293	0.127114	1	1.97849	6.33292	0.0118517	0.0255741	114 (1.77)
FrontoParietalRightAccumbensArea	SEXFemale	-0.0344555	0.0250457	-1.37571	0.168961		0.0124293	0.352587	1	1.97849	6.33292	0.0118517	0.0255741	114 (1.77)
FrontoParietalRightAccumbensArea	RACE_ETHNICITYBlack	-0.314885	0.036413	-8.6476	6.58643e-18	***	0.0124293	1.69236e-16	2.21699e-14	1.97849	6.33292	0.0118517	0.0255741	114 (1.77)
FrontoParietalRightAccumbensArea	RACE_ETHNICITYHispanic	-0.13675	0.0325458	-4.20178	2.6846e-05	***	0.0124293	0.000179293	0.0903636	1.97849	6.33292	0.0118517	0.0255741	114 (1.77)
FrontoParietalRightAccumbensArea	RACE_ETHNICITYAsian	-0.0877321	0.0859239	-1.02104	0.307273		0.0124293	0.530128	1	1.97849	6.33292	0.0118517	0.0255741	114 (1.77)
FrontoParietalRightAccumbensArea	RACE_ETHNICITYOther	-0.0853194	0.042205	-2.02155	0.0432652	*	0.0124293	0.122895	1	1.97849	6.33292	0.0118517	0.0255741	114 (1.77)
DefaultLeftThalamusProper	bipolar_II_ypresent	-0.109315	0.127725	-0.855856	0.39211		0.014822	0.614311	1	2.01312	11.82	0.00058598	0.0779948	143 (2.22)
FrontoParietalRightAccumbensArea	irritability_ypresent	-0.0297393	0.0544868	-0.545807	0.585218		0.0124293	0.775363	1	1.97849	6.33292	0.0118517	0.0255741	114 (1.77)
FrontoParietalRightAccumbensArea	depressed_mood_ypresent	-0.0170254	0.0472324	-0.36046	0.718515		0.0124293	0.860684	1	1.97849	6.33292	0.0118517	0.0255741	114 (1.77)
FrontoParietalRightVentraldc	(Intercept)	0.0869994	0.0219344	3.96634	7.37927e-05	***	0.00509601	0.000447543	0.248386	1.98565	4.50302	0.033835	0.082873	123 (1.91)
FrontoParietalRightVentraldc	anhedonia_ypresent	0.00374418	0.0469961	0.07967	0.936502		0.00509601	0.971591	1	1.98565	4.50302	0.033835	0.082873	123 (1.91)
FrontoParietalRightVentraldc	INTERVIEW_AGE	0.0230895	0.0125617	1.83809	0.0660958		0.00509601	0.172598	1	1.98565	4.50302	0.033835	0.082873	123 (1.91)
FrontoParietalRightVentraldc	SEXFemale	-0.0803668	0.025206	-3.1884	0.00143761	**	0.00509601	0.00653036	1	1.98565	4.50302	0.033835	0.082873	123 (1.91)
FrontoParietalRightVentraldc	RACE_ETHNICITYBlack	-0.181515	0.0367073	-4.94494	7.81328e-07	***	0.00509601	6.90276e-06	0.00262995	1.98565	4.50302	0.033835	0.082873	123 (1.91)
FrontoParietalRightVentraldc	RACE_ETHNICITYHispanic	-0.0440189	0.032895	-1.33817	0.18089		0.00509601	0.369799	1	1.98565	4.50302	0.033835	0.082873	123 (1.91)
FrontoParietalRightVentraldc	RACE_ETHNICITYAsian	-0.0645196	0.0873212	-0.738877	0.460009		0.00509601	0.677861	1	1.98565	4.50302	0.033835	0.082873	123 (1.91)
FrontoParietalRightVentraldc	RACE_ETHNICITYOther	-0.0922483	0.0424841	-2.17136	0.029941	*	0.00509601	0.0903059	1	1.98565	4.50302	0.033835	0.082873	123 (1.91)
AuditoryRightCerebellumCortex	bipolar_II_ypresent	-0.109222	0.128051	-0.852957	0.393715		0.0081903	0.616107	1	1.96327	2.07946	0.149293	0.132065	122 (1.89)
FrontoParietalRightVentraldc	irritability_ypresent	0.0352465	0.0544277	0.647583	0.517278		0.00509601	0.725785	1	1.98565	4.50302	0.033835	0.082873	123 (1.91)
FrontoParietalRightVentraldc	depressed_mood_ypresent	-0.00346291	0.0472538	-0.0732832	0.941583		0.00509601	0.973477	1	1.98565	4.50302	0.033835	0.082873	123 (1.91)
RetrosplenialTemporalLeftCerebellumCortex	(Intercept)	-0.0655495	0.021977	-2.98264	0.00286863	**	0.00838025	0.0119355	1	1.97366	1.28451	0.257063	0.1385	115 (1.78)
RetrosplenialTemporalLeftCerebellumCortex	anhedonia_ypresent	0.0759952	0.0467138	1.62683	0.103824		0.00838025	0.246453	1	1.97366	1.28451	0.257063	0.1385	115 (1.78)
RetrosplenialTemporalLeftCerebellumCortex	INTERVIEW_AGE	0.0182448	0.0125131	1.45806	0.144875		0.00838025	0.314611	1	1.97366	1.28451	0.257063	0.1385	115 (1.78)
RetrosplenialTemporalLeftCerebellumCortex	SEXFemale	0.0187018	0.0251824	0.742652	0.45772		0.00838025	0.676036	1	1.97366	1.28451	0.257063	0.1385	115 (1.78)
RetrosplenialTemporalLeftCerebellumCortex	RACE_ETHNICITYBlack	0.245667	0.0367667	6.68178	2.56198e-11	***	0.00838025	3.63866e-10	8.62362e-08	1.97366	1.28451	0.257063	0.1385	115 (1.78)
RetrosplenialTemporalLeftCerebellumCortex	RACE_ETHNICITYHispanic	0.0673578	0.0329455	2.04452	0.0409436	*	0.00838025	0.117691	1	1.97366	1.28451	0.257063	0.1385	115 (1.78)
RetrosplenialTemporalLeftCerebellumCortex	RACE_ETHNICITYAsian	-0.144476	0.0876325	-1.64866	0.0992679		0.00838025	0.237312	1	1.97366	1.28451	0.257063	0.1385	115 (1.78)
RetrosplenialTemporalLeftCerebellumCortex	RACE_ETHNICITYOther	0.0268206	0.0427055	0.628036	0.530003		0.00838025	0.737491	1	1.97366	1.28451	0.257063	0.1385	115 (1.78)
CinguloParietalSalience	bipolar_II_ypresent	-0.108311	0.127653	-0.848481	0.396202		0.00282687	0.618848	1	2.02474	2.80944	0.0937111	0.0806353	80 (1.24)
RetrosplenialTemporalLeftCerebellumCortex	irritability_ypresent	0.0716358	0.0543022	1.31921	0.187148		0.00838025	0.377888	1	1.97366	1.28451	0.257063	0.1385	115 (1.78)
RetrosplenialTemporalLeftCerebellumCortex	depressed_mood_ypresent	-0.0657537	0.047243	-1.39182	0.164026		0.00838025	0.345671	1	1.97366	1.28451	0.257063	0.1385	115 (1.78)
RetrosplenialTemporalLeftThalamusProper	(Intercept)	-0.0766398	0.0219866	-3.48575	0.000494081	***	0.00413275	0.00250841	1	1.98145	2.1932	0.138621	0.0988793	115 (1.78)
RetrosplenialTemporalLeftThalamusProper	anhedonia_ypresent	-0.0306304	0.0469807	-0.651979	0.514438		0.00413275	0.72361	1	1.98145	2.1932	0.138621	0.0988793	115 (1.78)
RetrosplenialTemporalLeftThalamusProper	INTERVIEW_AGE	-0.0218708	0.012567	-1.74034	0.0818482		0.00413275	0.203472	1	1.98145	2.1932	0.138621	0.0988793	115 (1.78)
RetrosplenialTemporalLeftThalamusProper	SEXFemale	0.0894137	0.0252138	3.54623	0.000393619	***	0.00413275	0.00204148	1	1.98145	2.1932	0.138621	0.0988793	115 (1.78)
RetrosplenialTemporalLeftThalamusProper	RACE_ETHNICITYBlack	-0.00911969	0.0367019	-0.24848	0.803771		0.00413275	0.906363	1	1.98145	2.1932	0.138621	0.0988793	115 (1.78)
RetrosplenialTemporalLeftThalamusProper	RACE_ETHNICITYHispanic	0.0979601	0.032936	2.97426	0.00294806	**	0.00413275	0.0121906	1	1.98145	2.1932	0.138621	0.0988793	115 (1.78)
RetrosplenialTemporalLeftThalamusProper	RACE_ETHNICITYAsian	0.127782	0.0871003	1.46706	0.142408		0.00413275	0.311264	1	1.98145	2.1932	0.138621	0.0988793	115 (1.78)
RetrosplenialTemporalLeftThalamusProper	RACE_ETHNICITYOther	0.125035	0.0426824	2.92942	0.00340806	**	0.00413275	0.0138378	1	1.98145	2.1932	0.138621	0.0988793	115 (1.78)
SensorimotorMouthLeftPutamen	bipolar_II_ypresent	0.109668	0.13006	0.843208	0.399144		0.00226315	0.620277	1	2.00155	0.240061	0.624162	0.0653955	123 (1.91)
RetrosplenialTemporalLeftThalamusProper	irritability_ypresent	0.0206615	0.0545189	0.378979	0.704716		0.00413275	0.85345	1	1.98145	2.1932	0.138621	0.0988793	115 (1.78)
RetrosplenialTemporalLeftThalamusProper	depressed_mood_ypresent	0.0100477	0.0472632	0.21259	0.831654		0.00413275	0.924473	1	1.98145	2.1932	0.138621	0.0988793	115 (1.78)
RetrosplenialTemporalLeftCaudate	(Intercept)	-0.0922598	0.0220056	-4.19256	2.79585e-05	***	0.00447139	0.000185618	0.0941084	1.9845	1.91275	0.166658	0.1106	114 (1.77)
RetrosplenialTemporalLeftCaudate	anhedonia_ypresent	0.0577163	0.0469607	1.22904	0.219104		0.00447139	0.421672	1	1.9845	1.91275	0.166658	0.1106	114 (1.77)
RetrosplenialTemporalLeftCaudate	INTERVIEW_AGE	0.0128262	0.0125459	1.02234	0.306659		0.00447139	0.529612	1	1.9845	1.91275	0.166658	0.1106	114 (1.77)
RetrosplenialTemporalLeftCaudate	SEXFemale	0.096396	0.0252166	3.82271	0.000133258	***	0.00447139	0.000766744	0.448545	1.9845	1.91275	0.166658	0.1106	114 (1.77)
RetrosplenialTemporalLeftCaudate	RACE_ETHNICITYBlack	0.0990811	0.0367096	2.69905	0.00697223	**	0.00447139	0.0261052	1	1.9845	1.91275	0.166658	0.1106	114 (1.77)
RetrosplenialTemporalLeftCaudate	RACE_ETHNICITYHispanic	0.108706	0.032972	3.29693	0.000982885	***	0.00447139	0.00462712	1	1.9845	1.91275	0.166658	0.1106	114 (1.77)
RetrosplenialTemporalLeftCaudate	RACE_ETHNICITYAsian	0.00599051	0.0868109	0.0690064	0.944987		0.00447139	0.975414	1	1.9845	1.91275	0.166658	0.1106	114 (1.77)
RetrosplenialTemporalLeftCaudate	RACE_ETHNICITYOther	0.0980807	0.0426961	2.29718	0.021641	*	0.00447139	0.0691116	1	1.9845	1.91275	0.166658	0.1106	114 (1.77)
FrontoParietalRightHippocampus	bipolar_II_ypresent	0.107792	0.129826	0.83028	0.406412		0.0206228	0.627227	1	2.05917	0.549719	0.458432	0.0923889	156 (2.42)
RetrosplenialTemporalLeftCaudate	irritability_ypresent	0.0171952	0.0544722	0.315669	0.752264		0.00447139	0.880126	1	1.9845	1.91275	0.166658	0.1106	114 (1.77)
RetrosplenialTemporalLeftCaudate	depressed_mood_ypresent	-0.109567	0.0471795	-2.32235	0.0202458	*	0.00447139	0.0653377	1	1.9845	1.91275	0.166658	0.1106	114 (1.77)
RetrosplenialTemporalLeftPutamen	(Intercept)	-0.00675796	0.0220838	-0.306015	0.759604		0.00145902	0.885576	1	1.99187	8.87104	0.0028973	0.122939	151 (2.34)
RetrosplenialTemporalLeftPutamen	anhedonia_ypresent	-0.000672479	0.0468882	-0.0143422	0.988557		0.00145902	0.995359	1	1.99187	8.87104	0.0028973	0.122939	151 (2.34)
RetrosplenialTemporalLeftPutamen	INTERVIEW_AGE	0.0353572	0.0125982	2.80652	0.00502331	**	0.00145902	0.0196839	1	1.99187	8.87104	0.0028973	0.122939	151 (2.34)
RetrosplenialTemporalLeftPutamen	SEXFemale	0.00632897	0.0253347	0.249814	0.802739		0.00145902	0.905503	1	1.99187	8.87104	0.0028973	0.122939	151 (2.34)
RetrosplenialTemporalLeftPutamen	RACE_ETHNICITYBlack	0.0314515	0.0369659	0.850826	0.394898		0.00145902	0.617384	1	1.99187	8.87104	0.0028973	0.122939	151 (2.34)
RetrosplenialTemporalLeftPutamen	RACE_ETHNICITYHispanic	0.00677026	0.0330972	0.204557	0.837925		0.00145902	0.928037	1	1.99187	8.87104	0.0028973	0.122939	151 (2.34)
RetrosplenialTemporalLeftPutamen	RACE_ETHNICITYAsian	-0.237036	0.0884758	-2.67911	0.00740112	**	0.00145902	0.0274666	1	1.99187	8.87104	0.0028973	0.122939	151 (2.34)
RetrosplenialTemporalLeftPutamen	RACE_ETHNICITYOther	-0.000913299	0.043007	-0.0212361	0.983058		0.00145902	0.993497	1	1.99187	8.87104	0.0028973	0.122939	151 (2.34)
DefaultRightCerebellumCortex	bipolar_II_ypresent	-0.10651	0.12858	-0.828354	0.407501		0.0032837	0.627611	1	2.04489	1.32261	0.250124	0.0111006	132 (2.05)
RetrosplenialTemporalLeftPutamen	irritability_ypresent	-0.0105119	0.0546237	-0.192443	0.847402		0.00145902	0.932142	1	1.99187	8.87104	0.0028973	0.122939	151 (2.34)
RetrosplenialTemporalLeftPutamen	depressed_mood_ypresent	0.0517692	0.0474769	1.09041	0.275575		0.00145902	0.495373	1	1.99187	8.87104	0.0028973	0.122939	151 (2.34)
RetrosplenialTemporalLeftPallidum	(Intercept)	-0.0373885	0.0219434	-1.70386	0.0884557		0.00351632	0.217013	1	1.98457	2.63462	0.104557	0.0762894	117 (1.81)
RetrosplenialTemporalLeftPallidum	anhedonia_ypresent	-0.0316759	0.0469567	-0.674576	0.49997		0.00351632	0.708888	1	1.98457	2.63462	0.104557	0.0762894	117 (1.81)
RetrosplenialTemporalLeftPallidum	INTERVIEW_AGE	0.0168417	0.0125705	1.33978	0.180365		0.00351632	0.369062	1	1.98457	2.63462	0.104557	0.0762894	117 (1.81)
RetrosplenialTemporalLeftPallidum	SEXFemale	0.0110816	0.0252087	0.439593	0.660247		0.00351632	0.821451	1	1.98457	2.63462	0.104557	0.0762894	117 (1.81)
RetrosplenialTemporalLeftPallidum	RACE_ETHNICITYBlack	0.17143	0.0366083	4.68282	2.88867e-06	***	0.00351632	2.27711e-05	0.00972325	1.98457	2.63462	0.104557	0.0762894	117 (1.81)
RetrosplenialTemporalLeftPallidum	RACE_ETHNICITYHispanic	-0.000360373	0.0328744	-0.0109621	0.991254		0.00351632	0.996218	1	1.98457	2.63462	0.104557	0.0762894	117 (1.81)
RetrosplenialTemporalLeftPallidum	RACE_ETHNICITYAsian	-0.0481488	0.0876782	-0.549154	0.582919		0.00351632	0.774997	1	1.98457	2.63462	0.104557	0.0762894	117 (1.81)
RetrosplenialTemporalLeftPallidum	RACE_ETHNICITYOther	0.0316241	0.042756	0.73964	0.459546		0.00351632	0.677543	1	1.98457	2.63462	0.104557	0.0762894	117 (1.81)
CinguloOpercularVisual	bipolar_II_ypresent	-0.10505	0.126681	-0.829252	0.406993		0.000630802	0.627611	1	1.98445	2.51213	0.112973	0.137456	79 (1.22)
RetrosplenialTemporalLeftPallidum	irritability_ypresent	0.02751	0.0544691	0.505056	0.613537		0.00351632	0.795212	1	1.98457	2.63462	0.104557	0.0762894	117 (1.81)
RetrosplenialTemporalLeftPallidum	depressed_mood_ypresent	0.0309981	0.0471947	0.656813	0.511325		0.00351632	0.720737	1	1.98457	2.63462	0.104557	0.0762894	117 (1.81)
RetrosplenialTemporalBrainStem	(Intercept)	0.0331005	0.0218987	1.51153	0.130705		0.018978	0.292716	1	1.95932	12.554	0.000395349	0.191389	138 (2.14)
RetrosplenialTemporalBrainStem	anhedonia_ypresent	-0.0512136	0.0462807	-1.10659	0.268514		0.018978	0.485403	1	1.95932	12.554	0.000395349	0.191389	138 (2.14)
RetrosplenialTemporalBrainStem	INTERVIEW_AGE	0.00232684	0.0124343	0.18713	0.851564		0.018978	0.934323	1	1.95932	12.554	0.000395349	0.191389	138 (2.14)
RetrosplenialTemporalBrainStem	SEXFemale	0.102322	0.0251073	4.07538	4.6503e-05	***	0.018978	0.000291488	0.156529	1.95932	12.554	0.000395349	0.191389	138 (2.14)
RetrosplenialTemporalBrainStem	RACE_ETHNICITYBlack	-0.352177	0.0370496	-9.50556	2.76148e-21	***	0.018978	9.38903e-20	9.29514e-18	1.95932	12.554	0.000395349	0.191389	138 (2.14)
RetrosplenialTemporalBrainStem	RACE_ETHNICITYHispanic	-0.0883709	0.0330294	-2.67552	0.00748055	**	0.018978	0.0277307	1	1.95932	12.554	0.000395349	0.191389	138 (2.14)
RetrosplenialTemporalBrainStem	RACE_ETHNICITYAsian	0.204034	0.0863435	2.36305	0.0181554	*	0.018978	0.0597515	1	1.95932	12.554	0.000395349	0.191389	138 (2.14)
RetrosplenialTemporalBrainStem	RACE_ETHNICITYOther	-0.0396562	0.0426136	-0.930601	0.352096		0.018978	0.575594	1	1.95932	12.554	0.000395349	0.191389	138 (2.14)
DefaultLeftAmygdala	bipolar_II_ypresent	0.105982	0.128609	0.824066	0.409933		0.000691411	0.628341	1	2.02203	0.715957	0.397473	0.0433451	144 (2.23)
RetrosplenialTemporalBrainStem	irritability_ypresent	-0.0878973	0.0538504	-1.63225	0.102677		0.018978	0.244766	1	1.95932	12.554	0.000395349	0.191389	138 (2.14)
RetrosplenialTemporalBrainStem	depressed_mood_ypresent	0.01961	0.0468771	0.418327	0.675722		0.018978	0.831316	1	1.95932	12.554	0.000395349	0.191389	138 (2.14)
RetrosplenialTemporalLeftHippocampus	(Intercept)	0.109664	0.0216559	5.06393	4.22296e-07	***	0.0250804	3.91584e-06	0.00142145	1.97294	9.49938	0.00205542	0.0647303	102 (1.58)
RetrosplenialTemporalLeftHippocampus	anhedonia_ypresent	-0.0166092	0.0462908	-0.358801	0.719756		0.0250804	0.861577	1	1.97294	9.49938	0.00205542	0.0647303	102 (1.58)
RetrosplenialTemporalLeftHippocampus	INTERVIEW_AGE	0.0183908	0.0124111	1.4818	0.138442		0.0250804	0.305571	1	1.97294	9.49938	0.00205542	0.0647303	102 (1.58)
RetrosplenialTemporalLeftHippocampus	SEXFemale	0.0554762	0.0248961	2.22831	0.0258949	*	0.0250804	0.079746	1	1.97294	9.49938	0.00205542	0.0647303	102 (1.58)
RetrosplenialTemporalLeftHippocampus	RACE_ETHNICITYBlack	-0.405795	0.0362747	-11.1867	8.79917e-29	***	0.0250804	4.93633e-27	2.9618e-25	1.97294	9.49938	0.00205542	0.0647303	102 (1.58)
RetrosplenialTemporalLeftHippocampus	RACE_ETHNICITYHispanic	-0.232186	0.0324211	-7.16158	8.87748e-13	***	0.0250804	1.472e-11	2.98816e-09	1.97294	9.49938	0.00205542	0.0647303	102 (1.58)
RetrosplenialTemporalLeftHippocampus	RACE_ETHNICITYAsian	0.0907305	0.0860787	1.05404	0.291904		0.0250804	0.51308	1	1.97294	9.49938	0.00205542	0.0647303	102 (1.58)
RetrosplenialTemporalLeftHippocampus	RACE_ETHNICITYOther	-0.152046	0.0420317	-3.61742	0.000299873	***	0.0250804	0.00159207	1	1.97294	9.49938	0.00205542	0.0647303	102 (1.58)
VentralAttentionLeftThalamusProper	bipolar_II_ypresent	0.104398	0.127508	0.81876	0.412954		0.00625294	0.63182	1	2.03386	0.0596261	0.807088	0.0741815	108 (1.67)
RetrosplenialTemporalLeftHippocampus	irritability_ypresent	-0.113443	0.0538399	-2.10704	0.0351535	*	0.0250804	0.103704	1	1.97294	9.49938	0.00205542	0.0647303	102 (1.58)
RetrosplenialTemporalLeftHippocampus	depressed_mood_ypresent	-0.0436562	0.0466788	-0.935246	0.349697		0.0250804	0.572788	1	1.97294	9.49938	0.00205542	0.0647303	102 (1.58)
RetrosplenialTemporalLeftAmygdala	(Intercept)	-0.0909026	0.021811	-4.16773	3.11745e-05	***	0.0097727	0.000204151	0.104933	1.98411	2.28935	0.130265	0.0413313	110 (1.7)
RetrosplenialTemporalLeftAmygdala	anhedonia_ypresent	0.0727306	0.046707	1.55717	0.119481		0.0097727	0.272844	1	1.98411	2.28935	0.130265	0.0413313	110 (1.7)
RetrosplenialTemporalLeftAmygdala	INTERVIEW_AGE	0.03082	0.0125278	2.46013	0.0139152	*	0.0097727	0.0479905	1	1.98411	2.28935	0.130265	0.0413313	110 (1.7)
RetrosplenialTemporalLeftAmygdala	SEXFemale	0.0785132	0.0250827	3.13018	0.00175495	**	0.0097727	0.0077319	1	1.98411	2.28935	0.130265	0.0413313	110 (1.7)
RetrosplenialTemporalLeftAmygdala	RACE_ETHNICITYBlack	0.238983	0.0364396	6.55834	5.87093e-11	***	0.0097727	8.099e-10	1.97616e-07	1.98411	2.28935	0.130265	0.0413313	110 (1.7)
RetrosplenialTemporalLeftAmygdala	RACE_ETHNICITYHispanic	0.0473607	0.0326551	1.45033	0.147016		0.0097727	0.318032	1	1.98411	2.28935	0.130265	0.0413313	110 (1.7)
RetrosplenialTemporalLeftAmygdala	RACE_ETHNICITYAsian	-0.0602597	0.0860886	-0.699974	0.483969		0.0097727	0.69515	1	1.98411	2.28935	0.130265	0.0413313	110 (1.7)
RetrosplenialTemporalLeftAmygdala	RACE_ETHNICITYOther	0.0708003	0.0422629	1.67524	0.0939371		0.0097727	0.226987	1	1.98411	2.28935	0.130265	0.0413313	110 (1.7)
AuditoryRightVentraldc	bipolar_II_ypresent	-0.10294	0.126808	-0.811777	0.41695		0.0256759	0.63591	1	1.9878	0.227269	0.633556	0.0848351	99 (1.53)
RetrosplenialTemporalLeftAmygdala	irritability_ypresent	0.0408454	0.0542939	0.752302	0.451897		0.0097727	0.671858	1	1.98411	2.28935	0.130265	0.0413313	110 (1.7)
RetrosplenialTemporalLeftAmygdala	depressed_mood_ypresent	-0.082189	0.0469649	-1.75001	0.0801652		0.0097727	0.20092	1	1.98411	2.28935	0.130265	0.0413313	110 (1.7)
RetrosplenialTemporalLeftAccumbensArea	(Intercept)	-0.0290043	0.0218337	-1.32842	0.184089		0.00770183	0.374606	1	1.98381	5.01899	0.0250709	0.0490746	107 (1.66)
RetrosplenialTemporalLeftAccumbensArea	anhedonia_ypresent	0.0167004	0.0466572	0.357938	0.720402		0.00770183	0.862015	1	1.98381	5.01899	0.0250709	0.0490746	107 (1.66)
RetrosplenialTemporalLeftAccumbensArea	INTERVIEW_AGE	0.0435933	0.0125305	3.47899	0.000506694	***	0.00770183	0.00256086	1	1.98381	5.01899	0.0250709	0.0490746	107 (1.66)
RetrosplenialTemporalLeftAccumbensArea	SEXFemale	0.116727	0.0251135	4.64799	3.41968e-06	***	0.00770183	2.65411e-05	0.0115107	1.98381	5.01899	0.0250709	0.0490746	107 (1.66)
RetrosplenialTemporalLeftAccumbensArea	RACE_ETHNICITYBlack	0.0550457	0.0364544	1.50999	0.131097		0.00770183	0.293398	1	1.98381	5.01899	0.0250709	0.0490746	107 (1.66)
RetrosplenialTemporalLeftAccumbensArea	RACE_ETHNICITYHispanic	-0.126069	0.0326811	-3.85756	0.000115661	***	0.00770183	0.00067825	0.389316	1.98381	5.01899	0.0250709	0.0490746	107 (1.66)
RetrosplenialTemporalLeftAccumbensArea	RACE_ETHNICITYAsian	-0.147671	0.0880358	-1.67739	0.0935149		0.00770183	0.226291	1	1.98381	5.01899	0.0250709	0.0490746	107 (1.66)
RetrosplenialTemporalLeftAccumbensArea	RACE_ETHNICITYOther	-0.0109132	0.0424043	-0.257361	0.796908		0.00770183	0.902251	1	1.98381	5.01899	0.0250709	0.0490746	107 (1.66)
CinguloOpercularLeftAccumbensArea	bipolar_II_ypresent	0.103394	0.127831	0.808835	0.41864		0.0228547	0.638199	1	1.98632	0.364661	0.545929	0.128533	110 (1.7)
RetrosplenialTemporalLeftAccumbensArea	irritability_ypresent	-0.0400365	0.0544588	-0.735171	0.462263		0.00770183	0.679857	1	1.98381	5.01899	0.0250709	0.0490746	107 (1.66)
RetrosplenialTemporalLeftAccumbensArea	depressed_mood_ypresent	-0.0431308	0.0472376	-0.913062	0.361245		0.00770183	0.581921	1	1.98381	5.01899	0.0250709	0.0490746	107 (1.66)
RetrosplenialTemporalLeftVentraldc	(Intercept)	-0.0266906	0.0219645	-1.21517	0.224347		0.00127092	0.429551	1	1.98922	0.0850435	0.770575	0.0944234	117 (1.81)
RetrosplenialTemporalLeftVentraldc	anhedonia_ypresent	-0.0493394	0.0469989	-1.0498	0.293851		0.00127092	0.514622	1	1.98922	0.0850435	0.770575	0.0944234	117 (1.81)
RetrosplenialTemporalLeftVentraldc	INTERVIEW_AGE	-0.0376512	0.0125794	-2.99309	0.0027724	**	0.00127092	0.0116213	1	1.98922	0.0850435	0.770575	0.0944234	117 (1.81)
RetrosplenialTemporalLeftVentraldc	SEXFemale	0.0152237	0.0252529	0.60285	0.54663		0.00127092	0.748471	1	1.98922	0.0850435	0.770575	0.0944234	117 (1.81)
RetrosplenialTemporalLeftVentraldc	RACE_ETHNICITYBlack	0.00643649	0.0368135	0.17484	0.861211		0.00127092	0.938275	1	1.98922	0.0850435	0.770575	0.0944234	117 (1.81)
RetrosplenialTemporalLeftVentraldc	RACE_ETHNICITYHispanic	0.0398026	0.032994	1.20636	0.227724		0.00127092	0.434043	1	1.98922	0.0850435	0.770575	0.0944234	117 (1.81)
RetrosplenialTemporalLeftVentraldc	RACE_ETHNICITYAsian	0.14944	0.087517	1.70756	0.0877675		0.00127092	0.215639	1	1.98922	0.0850435	0.770575	0.0944234	117 (1.81)
RetrosplenialTemporalLeftVentraldc	RACE_ETHNICITYOther	0.0319682	0.042652	0.749513	0.453576		0.00127092	0.673145	1	1.98922	0.0850435	0.770575	0.0944234	117 (1.81)
SalienceLeftVentraldc	bipolar_II_ypresent	-0.103999	0.129225	-0.804785	0.420974		0.0176891	0.640596	1	1.99837	2.12762	0.144665	0.0665023	98 (1.52)
RetrosplenialTemporalLeftVentraldc	irritability_ypresent	-0.00275391	0.0546059	-0.0504325	0.959779		0.00127092	0.983146	1	1.98922	0.0850435	0.770575	0.0944234	117 (1.81)
RetrosplenialTemporalLeftVentraldc	depressed_mood_ypresent	0.0747805	0.0473008	1.58096	0.113938		0.00127092	0.262862	1	1.98922	0.0850435	0.770575	0.0944234	117 (1.81)
RetrosplenialTemporalRightCerebellumCortex	(Intercept)	0.18372	0.0215708	8.51711	2.02345e-17	***	0.0448412	5.00803e-16	6.81092e-14	1.99585	0.968705	0.325003	0.134623	134 (2.08)
RetrosplenialTemporalRightCerebellumCortex	anhedonia_ypresent	-0.0746078	0.0458879	-1.62587	0.104028		0.0448412	0.246763	1	1.99585	0.968705	0.325003	0.134623	134 (2.08)
RetrosplenialTemporalRightCerebellumCortex	INTERVIEW_AGE	-0.0544348	0.0122896	-4.42933	9.61223e-06	***	0.0448412	6.88399e-05	0.0323548	1.99585	0.968705	0.325003	0.134623	134 (2.08)
RetrosplenialTemporalRightCerebellumCortex	SEXFemale	-0.0436223	0.0247532	-1.76229	0.0780685		0.0448412	0.196838	1	1.99585	0.968705	0.325003	0.134623	134 (2.08)
RetrosplenialTemporalRightCerebellumCortex	RACE_ETHNICITYBlack	-0.559802	0.0363422	-15.4036	1.38951e-52	***	0.0448412	2.92318e-50	4.67709e-49	1.99585	0.968705	0.325003	0.134623	134 (2.08)
RetrosplenialTemporalRightCerebellumCortex	RACE_ETHNICITYHispanic	-0.246781	0.032392	-7.61859	2.94184e-14	***	0.0448412	5.65842e-13	9.90223e-11	1.99585	0.968705	0.325003	0.134623	134 (2.08)
RetrosplenialTemporalRightCerebellumCortex	RACE_ETHNICITYAsian	0.0990857	0.0853852	1.16046	0.245907		0.0448412	0.456801	1	1.99585	0.968705	0.325003	0.134623	134 (2.08)
RetrosplenialTemporalRightCerebellumCortex	RACE_ETHNICITYOther	-0.1989	0.0418889	-4.74827	2.097e-06	***	0.0448412	1.70495e-05	0.00705851	1.99585	0.968705	0.325003	0.134623	134 (2.08)
CinguloOpercularVentralAttention	bipolar_II_ypresent	0.0998029	0.124968	0.79863	0.424535		0.0261677	0.642801	1	2.02002	0.353459	0.552161	0.190223	109 (1.69)
RetrosplenialTemporalRightCerebellumCortex	irritability_ypresent	0.0409084	0.0531391	0.769837	0.441425		0.0448412	0.659493	1	1.99585	0.968705	0.325003	0.134623	134 (2.08)
RetrosplenialTemporalRightCerebellumCortex	depressed_mood_ypresent	-0.0103331	0.0462674	-0.223335	0.823282		0.0448412	0.918225	1	1.99585	0.968705	0.325003	0.134623	134 (2.08)
RetrosplenialTemporalRightThalamusProper	(Intercept)	0.111984	0.0217294	5.15357	2.63294e-07	***	0.028594	2.51774e-06	0.000886246	1.98785	0.333064	0.563861	0.168164	95 (1.47)
RetrosplenialTemporalRightThalamusProper	anhedonia_ypresent	-0.12229	0.0459599	-2.66079	0.00781535	**	0.028594	0.0287817	1	1.98785	0.333064	0.563861	0.168164	95 (1.47)
RetrosplenialTemporalRightThalamusProper	INTERVIEW_AGE	-0.0247803	0.0123623	-2.00451	0.0450579	*	0.028594	0.126704	1	1.98785	0.333064	0.563861	0.168164	95 (1.47)
RetrosplenialTemporalRightThalamusProper	SEXFemale	0.0755862	0.0249037	3.03515	0.00241393	**	0.028594	0.0102982	1	1.98785	0.333064	0.563861	0.168164	95 (1.47)
RetrosplenialTemporalRightThalamusProper	RACE_ETHNICITYBlack	-0.441313	0.0364498	-12.1074	2.24573e-33	***	0.028594	1.71798e-31	7.55912e-30	1.98785	0.333064	0.563861	0.168164	95 (1.47)
RetrosplenialTemporalRightThalamusProper	RACE_ETHNICITYHispanic	-0.215164	0.0327147	-6.57697	5.18424e-11	***	0.028594	7.18113e-10	1.74501e-07	1.98785	0.333064	0.563861	0.168164	95 (1.47)
RetrosplenialTemporalRightThalamusProper	RACE_ETHNICITYAsian	-0.124288	0.085887	-1.44711	0.147916		0.028594	0.319772	1	1.98785	0.333064	0.563861	0.168164	95 (1.47)
RetrosplenialTemporalRightThalamusProper	RACE_ETHNICITYOther	-0.176296	0.042194	-4.17823	2.97734e-05	***	0.028594	0.00019612	0.100217	1.98785	0.333064	0.563861	0.168164	95 (1.47)
CinguloParietalRightCaudate	bipolar_II_ypresent	0.0980394	0.12315	0.796101	0.426003		0.0539955	0.643305	1	2.03596	0.731286	0.392467	0.178027	114 (1.77)
RetrosplenialTemporalRightThalamusProper	irritability_ypresent	-0.03094	0.0538173	-0.574908	0.565374		0.028594	0.763663	1	1.98785	0.333064	0.563861	0.168164	95 (1.47)
RetrosplenialTemporalRightThalamusProper	depressed_mood_ypresent	0.00749601	0.0465052	0.161186	0.871952		0.028594	0.942197	1	1.98785	0.333064	0.563861	0.168164	95 (1.47)
RetrosplenialTemporalRightCaudate	(Intercept)	-0.0539311	0.021962	-2.45566	0.0140895	*	0.00708213	0.0484919	1	2.03807	0.754356	0.385101	0.117652	112 (1.74)
RetrosplenialTemporalRightCaudate	anhedonia_ypresent	0.0350261	0.0466262	0.75121	0.452554		0.00708213	0.672537	1	2.03807	0.754356	0.385101	0.117652	112 (1.74)
RetrosplenialTemporalRightCaudate	INTERVIEW_AGE	0.0372885	0.0125257	2.97695	0.00292236	**	0.00708213	0.012106	1	2.03807	0.754356	0.385101	0.117652	112 (1.74)
RetrosplenialTemporalRightCaudate	SEXFemale	0.0222575	0.0251794	0.883956	0.376753		0.00708213	0.597058	1	2.03807	0.754356	0.385101	0.117652	112 (1.74)
RetrosplenialTemporalRightCaudate	RACE_ETHNICITYBlack	0.220585	0.0367708	5.99891	2.0962e-09	***	0.00708213	2.46707e-08	7.05581e-06	2.03807	0.754356	0.385101	0.117652	112 (1.74)
RetrosplenialTemporalRightCaudate	RACE_ETHNICITYHispanic	0.0106416	0.0329109	0.323346	0.746444		0.00708213	0.876056	1	2.03807	0.754356	0.385101	0.117652	112 (1.74)
RetrosplenialTemporalRightCaudate	RACE_ETHNICITYAsian	-0.0835239	0.0864184	-0.966506	0.333828		0.00708213	0.556546	1	2.03807	0.754356	0.385101	0.117652	112 (1.74)
RetrosplenialTemporalRightCaudate	RACE_ETHNICITYOther	0.0138346	0.0426816	0.324134	0.745847		0.00708213	0.875967	1	2.03807	0.754356	0.385101	0.117652	112 (1.74)
DorsalAttentionLeftCerebellumCortex	bipolar_II_ypresent	0.100787	0.127083	0.793085	0.427758		0.0110872	0.644798	1	1.98905	0.557918	0.4551	0.0825584	97 (1.5)
RetrosplenialTemporalRightCaudate	irritability_ypresent	0.00702738	0.0544045	0.129169	0.897228		0.00708213	0.954377	1	2.03807	0.754356	0.385101	0.117652	112 (1.74)
RetrosplenialTemporalRightCaudate	depressed_mood_ypresent	0.0349133	0.0471294	0.740796	0.458845		0.00708213	0.676806	1	2.03807	0.754356	0.385101	0.117652	112 (1.74)
RetrosplenialTemporalRightPutamen	(Intercept)	-0.0152792	0.021834	-0.699788	0.484085		0.0159809	0.69515	1	1.99131	0.247838	0.618602	0.13732	89 (1.38)
RetrosplenialTemporalRightPutamen	anhedonia_ypresent	0.0613914	0.046232	1.3279	0.184259		0.0159809	0.374606	1	1.99131	0.247838	0.618602	0.13732	89 (1.38)
RetrosplenialTemporalRightPutamen	INTERVIEW_AGE	-0.0105135	0.0124509	-0.844397	0.398479		0.0159809	0.620159	1	1.99131	0.247838	0.618602	0.13732	89 (1.38)
RetrosplenialTemporalRightPutamen	SEXFemale	-0.142704	0.0250433	-5.69829	1.26444e-08	***	0.0159809	1.39088e-07	4.2561e-05	1.99131	0.247838	0.618602	0.13732	89 (1.38)
RetrosplenialTemporalRightPutamen	RACE_ETHNICITYBlack	0.311792	0.0365524	8.53	1.80978e-17	***	0.0159809	4.54606e-16	6.09172e-14	1.99131	0.247838	0.618602	0.13732	89 (1.38)
RetrosplenialTemporalRightPutamen	RACE_ETHNICITYHispanic	0.0635521	0.0327975	1.93771	0.0527024		0.0159809	0.143874	1	1.99131	0.247838	0.618602	0.13732	89 (1.38)
RetrosplenialTemporalRightPutamen	RACE_ETHNICITYAsian	0.0720473	0.0866787	0.831199	0.405892		0.0159809	0.627	1	1.99131	0.247838	0.618602	0.13732	89 (1.38)
RetrosplenialTemporalRightPutamen	RACE_ETHNICITYOther	0.0850517	0.0424153	2.00521	0.0449827	*	0.0159809	0.126645	1	1.99131	0.247838	0.618602	0.13732	89 (1.38)
CinguloParietalSensorimotorHand	bipolar_II_ypresent	0.0980342	0.127284	0.770199	0.441211		0.00599535	0.659493	1	2.00446	0.35691	0.550227	0.110178	111 (1.72)
RetrosplenialTemporalRightPutamen	irritability_ypresent	0.0601217	0.0538743	1.11596	0.264481		0.0159809	0.480707	1	1.99131	0.247838	0.618602	0.13732	89 (1.38)
RetrosplenialTemporalRightPutamen	depressed_mood_ypresent	0.0135035	0.0470189	0.287192	0.773975		0.0159809	0.891714	1	1.99131	0.247838	0.618602	0.13732	89 (1.38)
RetrosplenialTemporalRightPallidum	(Intercept)	0.0173744	0.0218853	0.793885	0.427292		0.00254993	0.644385	1	2.00123	2.60518	0.106515	0.0532921	115 (1.78)
RetrosplenialTemporalRightPallidum	anhedonia_ypresent	-0.0959401	0.0469542	-2.04327	0.041067	*	0.00254993	0.117789	1	2.00123	2.60518	0.106515	0.0532921	115 (1.78)
RetrosplenialTemporalRightPallidum	INTERVIEW_AGE	-0.0043849	0.0125748	-0.348706	0.727321		0.00254993	0.864491	1	2.00123	2.60518	0.106515	0.0532921	115 (1.78)
RetrosplenialTemporalRightPallidum	SEXFemale	0.0456632	0.0251995	1.81207	0.0700232		0.00254993	0.180612	1	2.00123	2.60518	0.106515	0.0532921	115 (1.78)
RetrosplenialTemporalRightPallidum	RACE_ETHNICITYBlack	-0.0979386	0.0366847	-2.66974	0.00761046	**	0.00254993	0.0281503	1	2.00123	2.60518	0.106515	0.0532921	115 (1.78)
RetrosplenialTemporalRightPallidum	RACE_ETHNICITYHispanic	0.00144918	0.0327768	0.0442135	0.964736		0.00254993	0.985823	1	2.00123	2.60518	0.106515	0.0532921	115 (1.78)
RetrosplenialTemporalRightPallidum	RACE_ETHNICITYAsian	-0.199727	0.0870351	-2.29478	0.0217782	*	0.00254993	0.0694837	1	2.00123	2.60518	0.106515	0.0532921	115 (1.78)
RetrosplenialTemporalRightPallidum	RACE_ETHNICITYOther	-0.0773165	0.042504	-1.81904	0.0689528		0.00254993	0.17849	1	2.00123	2.60518	0.106515	0.0532921	115 (1.78)
SensorimotorHandLeftCerebellumCortex	bipolar_II_ypresent	-0.095406	0.128156	-0.744455	0.456629		0.0393398	0.675313	1	1.98188	7.2709	0.00700809	0.0463225	141 (2.18)
RetrosplenialTemporalRightPallidum	irritability_ypresent	-0.0646451	0.054681	-1.18222	0.237162		0.00254993	0.445122	1	2.00123	2.60518	0.106515	0.0532921	115 (1.78)
RetrosplenialTemporalRightPallidum	depressed_mood_ypresent	0.0136959	0.047402	0.288931	0.772644		0.00254993	0.890902	1	2.00123	2.60518	0.106515	0.0532921	115 (1.78)
RetrosplenialTemporalRightHippocampus	(Intercept)	-0.0412688	0.0218208	-1.89126	0.0586352		0.0160168	0.156416	1	1.97015	0.272652	0.601558	0.104181	108 (1.67)
RetrosplenialTemporalRightHippocampus	anhedonia_ypresent	-0.0108226	0.0463708	-0.233393	0.815464		0.0160168	0.914037	1	1.97015	0.272652	0.601558	0.104181	108 (1.67)
RetrosplenialTemporalRightHippocampus	INTERVIEW_AGE	0.0172835	0.0124766	1.38527	0.166019		0.0160168	0.347741	1	1.97015	0.272652	0.601558	0.104181	108 (1.67)
RetrosplenialTemporalRightHippocampus	SEXFemale	-0.10126	0.0250533	-4.04176	5.36797e-05	***	0.0160168	0.000329719	0.180686	1.97015	0.272652	0.601558	0.104181	108 (1.67)
RetrosplenialTemporalRightHippocampus	RACE_ETHNICITYBlack	0.328726	0.0365053	9.00486	2.81066e-19	***	0.0160168	8.08604e-18	9.46067e-16	1.97015	0.272652	0.601558	0.104181	108 (1.67)
RetrosplenialTemporalRightHippocampus	RACE_ETHNICITYHispanic	0.139134	0.0327565	4.24754	2.19225e-05	***	0.0160168	0.000147878	0.0737911	1.97015	0.272652	0.601558	0.104181	108 (1.67)
RetrosplenialTemporalRightHippocampus	RACE_ETHNICITYAsian	-0.0801093	0.0865847	-0.925212	0.354891		0.0160168	0.577362	1	1.97015	0.272652	0.601558	0.104181	108 (1.67)
RetrosplenialTemporalRightHippocampus	RACE_ETHNICITYOther	0.0518178	0.0424115	1.22179	0.221834		0.0160168	0.425951	1	1.97015	0.272652	0.601558	0.104181	108 (1.67)
RetrosplenialTemporalLeftThalamusProper	bipolar_II_ypresent	-0.0947979	0.12761	-0.742872	0.457587		0.00413275	0.676036	1	1.98145	2.1932	0.138621	0.0988793	115 (1.78)
RetrosplenialTemporalRightHippocampus	irritability_ypresent	0.0306523	0.0538532	0.569182	0.569253		0.0160168	0.767269	1	1.97015	0.272652	0.601558	0.104181	108 (1.67)
RetrosplenialTemporalRightHippocampus	depressed_mood_ypresent	0.0747062	0.0468252	1.59543	0.110666		0.0160168	0.25674	1	1.97015	0.272652	0.601558	0.104181	108 (1.67)
RetrosplenialTemporalRightAmygdala	(Intercept)	0.0901427	0.0220013	4.09715	4.23486e-05	***	0.00929815	0.000269523	0.142545	1.99482	9.55205	0.00199726	0.163002	118 (1.83)
RetrosplenialTemporalRightAmygdala	anhedonia_ypresent	0.0716358	0.0464791	1.54125	0.123307		0.00929815	0.279684	1	1.99482	9.55205	0.00199726	0.163002	118 (1.83)
RetrosplenialTemporalRightAmygdala	INTERVIEW_AGE	-0.0459602	0.0124997	-3.6769	0.000238046	***	0.00929815	0.00129028	0.801263	1.99482	9.55205	0.00199726	0.163002	118 (1.83)
RetrosplenialTemporalRightAmygdala	SEXFemale	-0.16996	0.0251883	-6.74755	1.63715e-11	***	0.00929815	2.36509e-10	5.51066e-08	1.99482	9.55205	0.00199726	0.163002	118 (1.83)
RetrosplenialTemporalRightAmygdala	RACE_ETHNICITYBlack	-0.0583051	0.0368645	-1.5816	0.11379		0.00929815	0.262701	1	1.99482	9.55205	0.00199726	0.163002	118 (1.83)
RetrosplenialTemporalRightAmygdala	RACE_ETHNICITYHispanic	-0.0077604	0.0330224	-0.235004	0.814213		0.00929815	0.913547	1	1.99482	9.55205	0.00199726	0.163002	118 (1.83)
RetrosplenialTemporalRightAmygdala	RACE_ETHNICITYAsian	0.119353	0.0879589	1.35692	0.174854		0.00929815	0.360352	1	1.99482	9.55205	0.00199726	0.163002	118 (1.83)
RetrosplenialTemporalRightAmygdala	RACE_ETHNICITYOther	-0.040934	0.0426823	-0.95904	0.337575		0.00929815	0.560572	1	1.99482	9.55205	0.00199726	0.163002	118 (1.83)
SensorimotorHandLeftVentraldc	bipolar_II_ypresent	0.0941994	0.12759	0.738295	0.460363		0.00471892	0.677861	1	1.97854	0.729743	0.392967	0.0936258	106 (1.64)
RetrosplenialTemporalRightAmygdala	irritability_ypresent	-0.0770962	0.0544969	-1.41469	0.157208		0.00929815	0.336618	1	1.99482	9.55205	0.00199726	0.163002	118 (1.83)
RetrosplenialTemporalRightAmygdala	depressed_mood_ypresent	0.0160784	0.0470521	0.341715	0.732577		0.00929815	0.867342	1	1.99482	9.55205	0.00199726	0.163002	118 (1.83)
RetrosplenialTemporalRightAccumbensArea	(Intercept)	0.0637038	0.0219258	2.90543	0.00368018	**	0.00511668	0.0147998	1	2.01981	2.24115	0.134381	0.0841129	102 (1.58)
RetrosplenialTemporalRightAccumbensArea	anhedonia_ypresent	0.0105854	0.0468672	0.22586	0.821318		0.00511668	0.917543	1	2.01981	2.24115	0.134381	0.0841129	102 (1.58)
RetrosplenialTemporalRightAccumbensArea	INTERVIEW_AGE	-0.0453889	0.0125496	-3.61675	0.000300641	***	0.00511668	0.00159364	1	2.01981	2.24115	0.134381	0.0841129	102 (1.58)
RetrosplenialTemporalRightAccumbensArea	SEXFemale	-0.0277736	0.0251646	-1.10368	0.269774		0.00511668	0.487156	1	2.01981	2.24115	0.134381	0.0841129	102 (1.58)
RetrosplenialTemporalRightAccumbensArea	RACE_ETHNICITYBlack	-0.159023	0.0365296	-4.35327	1.36231e-05	***	0.00511668	9.4159e-05	0.0458554	2.01981	2.24115	0.134381	0.0841129	102 (1.58)
RetrosplenialTemporalRightAccumbensArea	RACE_ETHNICITYHispanic	-0.0847108	0.0328763	-2.57665	0.00999862	**	0.00511668	0.0359182	1	2.01981	2.24115	0.134381	0.0841129	102 (1.58)
RetrosplenialTemporalRightAccumbensArea	RACE_ETHNICITYAsian	0.0950688	0.0873125	1.08883	0.276268		0.00511668	0.495693	1	2.01981	2.24115	0.134381	0.0841129	102 (1.58)
RetrosplenialTemporalRightAccumbensArea	RACE_ETHNICITYOther	-0.0648001	0.0425731	-1.52209	0.128037		0.00511668	0.28789	1	2.01981	2.24115	0.134381	0.0841129	102 (1.58)
SalienceLeftPallidum	bipolar_II_ypresent	0.0927416	0.127753	0.725947	0.467898		0.001511	0.683878	1	2.0606	3.04158	0.0811568	0.0458608	118 (1.83)
RetrosplenialTemporalRightAccumbensArea	irritability_ypresent	-0.0655503	0.0544719	-1.20338	0.228875		0.00511668	0.435496	1	2.01981	2.24115	0.134381	0.0841129	102 (1.58)
RetrosplenialTemporalRightAccumbensArea	depressed_mood_ypresent	-0.00955548	0.0473669	-0.201733	0.840132		0.00511668	0.928566	1	2.01981	2.24115	0.134381	0.0841129	102 (1.58)
RetrosplenialTemporalRightVentraldc	(Intercept)	0.120238	0.0217709	5.52287	3.46839e-08	***	0.0283963	3.63695e-07	0.000116746	1.9917	23.5719	1.20329e-06	0.154478	142 (2.2)
RetrosplenialTemporalRightVentraldc	anhedonia_ypresent	-0.102626	0.0463205	-2.21557	0.0267563	*	0.0283963	0.0819489	1	1.9917	23.5719	1.20329e-06	0.154478	142 (2.2)
RetrosplenialTemporalRightVentraldc	INTERVIEW_AGE	-0.0162419	0.0124098	-1.30879	0.190652		0.0283963	0.384043	1	1.9917	23.5719	1.20329e-06	0.154478	142 (2.2)
RetrosplenialTemporalRightVentraldc	SEXFemale	0.0262009	0.0249874	1.04857	0.294419		0.0283963	0.515347	1	1.9917	23.5719	1.20329e-06	0.154478	142 (2.2)
RetrosplenialTemporalRightVentraldc	RACE_ETHNICITYBlack	-0.464275	0.0366846	-12.6559	2.86041e-36	***	0.0283963	2.46875e-34	9.62814e-33	1.9917	23.5719	1.20329e-06	0.154478	142 (2.2)
RetrosplenialTemporalRightVentraldc	RACE_ETHNICITYHispanic	-0.190857	0.032833	-5.81296	6.43822e-09	***	0.0283963	7.27217e-08	2.16711e-05	1.9917	23.5719	1.20329e-06	0.154478	142 (2.2)
RetrosplenialTemporalRightVentraldc	RACE_ETHNICITYAsian	0.0768657	0.0861649	0.892077	0.372386		0.0283963	0.592174	1	1.9917	23.5719	1.20329e-06	0.154478	142 (2.2)
RetrosplenialTemporalRightVentraldc	RACE_ETHNICITYOther	-0.125278	0.0422579	-2.96461	0.00304207	**	0.0283963	0.0125178	1	1.9917	23.5719	1.20329e-06	0.154478	142 (2.2)
CinguloOpercularRightCaudate	bipolar_II_ypresent	0.0922732	0.127406	0.724245	0.468942		0.0056139	0.684205	1	1.967	1.58892	0.207481	0.0692926	122 (1.89)
RetrosplenialTemporalRightVentraldc	irritability_ypresent	0.0298131	0.0537272	0.554898	0.578984		0.0283963	0.772744	1	1.9917	23.5719	1.20329e-06	0.154478	142 (2.2)
RetrosplenialTemporalRightVentraldc	depressed_mood_ypresent	-0.0184299	0.0465466	-0.395945	0.692159		0.0283963	0.845051	1	1.9917	23.5719	1.20329e-06	0.154478	142 (2.2)
SensorimotorHandLeftCerebellumCortex	(Intercept)	0.163411	0.0214782	7.6082	3.18626e-14	***	0.0393398	6.09373e-13	1.0725e-10	1.98188	7.2709	0.00700809	0.0463225	141 (2.18)
SensorimotorHandLeftCerebellumCortex	anhedonia_ypresent	-0.00387412	0.0462588	-0.0837488	0.933259		0.0393398	0.970751	1	1.98188	7.2709	0.00700809	0.0463225	141 (2.18)
SensorimotorHandLeftCerebellumCortex	INTERVIEW_AGE	-0.0404957	0.012363	-3.27557	0.0010602	**	0.0393398	0.00494955	1	1.98188	7.2709	0.00700809	0.0463225	141 (2.18)
SensorimotorHandLeftCerebellumCortex	SEXFemale	0.00970198	0.0247727	0.39164	0.695337		0.0393398	0.846455	1	1.98188	7.2709	0.00700809	0.0463225	141 (2.18)
SensorimotorHandLeftCerebellumCortex	RACE_ETHNICITYBlack	-0.542393	0.0361183	-15.0171	4.14139e-50	***	0.0393398	7.3368e-48	1.39399e-46	1.98188	7.2709	0.00700809	0.0463225	141 (2.18)
SensorimotorHandLeftCerebellumCortex	RACE_ETHNICITYHispanic	-0.245097	0.0323111	-7.58552	3.7904e-14	***	0.0393398	7.16769e-13	1.27585e-10	1.98188	7.2709	0.00700809	0.0463225	141 (2.18)
SensorimotorHandLeftCerebellumCortex	RACE_ETHNICITYAsian	-0.0880297	0.0856935	-1.02726	0.304337		0.0393398	0.526683	1	1.98188	7.2709	0.00700809	0.0463225	141 (2.18)
SensorimotorHandLeftCerebellumCortex	RACE_ETHNICITYOther	-0.206042	0.0417607	-4.93387	8.26863e-07	***	0.0393398	7.22914e-06	0.00278322	1.98188	7.2709	0.00700809	0.0463225	141 (2.18)
FrontoParietalRightCaudate	bipolar_II_ypresent	0.0933039	0.128739	0.724751	0.468632		0.0117087	0.684205	1	1.9976	0.386481	0.534155	0.0754831	94 (1.46)
SensorimotorHandLeftCerebellumCortex	irritability_ypresent	-0.0592976	0.0535174	-1.10801	0.267901		0.0393398	0.484554	1	1.98188	7.2709	0.00700809	0.0463225	141 (2.18)
SensorimotorHandLeftCerebellumCortex	depressed_mood_ypresent	-0.0438713	0.0466398	-0.940642	0.346925		0.0393398	0.569633	1	1.98188	7.2709	0.00700809	0.0463225	141 (2.18)
SensorimotorHandLeftThalamusProper	(Intercept)	0.00074309	0.021895	0.0339388	0.972927		0.0011646	0.989864	1	1.99162	5.25792	0.0218471	0.0267422	133 (2.06)
SensorimotorHandLeftThalamusProper	anhedonia_ypresent	-0.0354759	0.0469776	-0.755166	0.450178		0.0011646	0.669597	1	1.99162	5.25792	0.0218471	0.0267422	133 (2.06)
SensorimotorHandLeftThalamusProper	INTERVIEW_AGE	-0.0115025	0.0125979	-0.913052	0.36125		0.0011646	0.581921	1	1.99162	5.25792	0.0218471	0.0267422	133 (2.06)
SensorimotorHandLeftThalamusProper	SEXFemale	-0.0569868	0.0252226	-2.25936	0.023895	*	0.0011646	0.0745416	1	1.99162	5.25792	0.0218471	0.0267422	133 (2.06)
SensorimotorHandLeftThalamusProper	RACE_ETHNICITYBlack	0.0742439	0.0366606	2.02517	0.0428919	*	0.0011646	0.122041	1	1.99162	5.25792	0.0218471	0.0267422	133 (2.06)
SensorimotorHandLeftThalamusProper	RACE_ETHNICITYHispanic	0.0143934	0.0328139	0.438638	0.660939		0.0011646	0.821451	1	1.99162	5.25792	0.0218471	0.0267422	133 (2.06)
SensorimotorHandLeftThalamusProper	RACE_ETHNICITYAsian	0.0243482	0.0864204	0.281742	0.778151		0.0011646	0.894249	1	1.99162	5.25792	0.0218471	0.0267422	133 (2.06)
SensorimotorHandLeftThalamusProper	RACE_ETHNICITYOther	0.0215083	0.0425178	0.505867	0.612968		0.0011646	0.794802	1	1.99162	5.25792	0.0218471	0.0267422	133 (2.06)
SensorimotorHandLeftThalamusProper	bipolar_II_ypresent	0.0920931	0.128684	0.715651	0.474234		0.0011646	0.688369	1	1.99162	5.25792	0.0218471	0.0267422	133 (2.06)
SensorimotorHandLeftThalamusProper	irritability_ypresent	0.0313813	0.0545271	0.575518	0.564962		0.0011646	0.763663	1	1.99162	5.25792	0.0218471	0.0267422	133 (2.06)
SensorimotorHandLeftThalamusProper	depressed_mood_ypresent	0.107525	0.0473817	2.26935	0.0232809	*	0.0011646	0.0728963	1	1.99162	5.25792	0.0218471	0.0267422	133 (2.06)
SensorimotorHandLeftCaudate	(Intercept)	0.181786	0.0217259	8.36724	7.18775e-17	***	0.0310059	1.72814e-15	2.4194e-13	1.95273	0.00111557	0.973355	0.132245	115 (1.78)
SensorimotorHandLeftCaudate	anhedonia_ypresent	0.00741434	0.0459198	0.161463	0.871734		0.0310059	0.942197	1	1.95273	0.00111557	0.973355	0.132245	115 (1.78)
SensorimotorHandLeftCaudate	INTERVIEW_AGE	-0.0607121	0.0123715	-4.90742	9.45917e-07	***	0.0310059	8.12234e-06	0.00318396	1.95273	0.00111557	0.973355	0.132245	115 (1.78)
SensorimotorHandLeftCaudate	SEXFemale	-0.203204	0.0248973	-8.16168	3.95289e-16	***	0.0310059	9.0513e-15	1.33054e-12	1.95273	0.00111557	0.973355	0.132245	115 (1.78)
SensorimotorHandLeftCaudate	RACE_ETHNICITYBlack	-0.361836	0.0363359	-9.9581	3.44088e-23	***	0.0310059	1.39542e-21	1.1582e-19	1.95273	0.00111557	0.973355	0.132245	115 (1.78)
SensorimotorHandLeftCaudate	RACE_ETHNICITYHispanic	-0.128809	0.0325615	-3.95585	7.70952e-05	***	0.0310059	0.000465893	0.259502	1.95273	0.00111557	0.973355	0.132245	115 (1.78)
SensorimotorHandLeftCaudate	RACE_ETHNICITYAsian	0.185869	0.0860112	2.16099	0.0307339	*	0.0310059	0.0924487	1	1.95273	0.00111557	0.973355	0.132245	115 (1.78)
SensorimotorHandLeftCaudate	RACE_ETHNICITYOther	-0.130661	0.0422278	-3.09419	0.0019821	**	0.0310059	0.00860872	1	1.95273	0.00111557	0.973355	0.132245	115 (1.78)
CinguloParietalRightAmygdala	bipolar_II_ypresent	-0.0893484	0.129003	-0.69261	0.48858		0.0131114	0.699515	1	1.97147	0.0658168	0.797528	0.0642017	121 (1.87)
SensorimotorHandLeftCaudate	irritability_ypresent	0.0638153	0.0536242	1.19005	0.234073		0.0310059	0.441642	1	1.95273	0.00111557	0.973355	0.132245	115 (1.78)
SensorimotorHandLeftCaudate	depressed_mood_ypresent	0.0678718	0.046578	1.45717	0.14512		0.0310059	0.314942	1	1.95273	0.00111557	0.973355	0.132245	115 (1.78)
SensorimotorHandLeftPutamen	(Intercept)	0.110301	0.0217956	5.06069	4.29499e-07	***	0.0178141	3.96081e-06	0.00144569	2.02489	0.26798	0.60469	0.114533	100 (1.55)
SensorimotorHandLeftPutamen	anhedonia_ypresent	-0.000638217	0.0463209	-0.0137782	0.989007		0.0178141	0.995514	1	2.02489	0.26798	0.60469	0.114533	100 (1.55)
SensorimotorHandLeftPutamen	INTERVIEW_AGE	-0.0182816	0.0124674	-1.46635	0.142602		0.0178141	0.311319	1	2.02489	0.26798	0.60469	0.114533	100 (1.55)
SensorimotorHandLeftPutamen	SEXFemale	-0.0087257	0.0250252	-0.348677	0.727343		0.0178141	0.864491	1	2.02489	0.26798	0.60469	0.114533	100 (1.55)
SensorimotorHandLeftPutamen	RACE_ETHNICITYBlack	-0.38946	0.0365917	-10.6434	3.11237e-26	***	0.0178141	1.51829e-24	1.04762e-22	2.02489	0.26798	0.60469	0.114533	100 (1.55)
SensorimotorHandLeftPutamen	RACE_ETHNICITYHispanic	-0.132268	0.0326911	-4.04598	5.27224e-05	***	0.0178141	0.000324431	0.177464	2.02489	0.26798	0.60469	0.114533	100 (1.55)
SensorimotorHandLeftPutamen	RACE_ETHNICITYAsian	-0.162541	0.0862318	-1.88493	0.0594852		0.0178141	0.158282	1	2.02489	0.26798	0.60469	0.114533	100 (1.55)
SensorimotorHandLeftPutamen	RACE_ETHNICITYOther	-0.0960632	0.042321	-2.26987	0.023249	*	0.0178141	0.0728641	1	2.02489	0.26798	0.60469	0.114533	100 (1.55)
CinguloParietalLeftHippocampus	bipolar_II_ypresent	0.0894599	0.129315	0.691801	0.489088		0.00350818	0.699795	1	2.01176	0.000883019	0.976294	0.0749024	113 (1.75)
SensorimotorHandLeftPutamen	irritability_ypresent	-0.0797092	0.0539479	-1.47752	0.139586		0.0178141	0.307692	1	2.02489	0.26798	0.60469	0.114533	100 (1.55)
SensorimotorHandLeftPutamen	depressed_mood_ypresent	0.0166271	0.0468265	0.35508	0.722542		0.0178141	0.862433	1	2.02489	0.26798	0.60469	0.114533	100 (1.55)
SensorimotorHandLeftPallidum	(Intercept)	0.23366	0.0214181	10.9095	1.82567e-27	***	0.061842	9.60188e-26	6.1452e-24	2.00241	0.208996	0.647555	0.161683	137 (2.12)
SensorimotorHandLeftPallidum	anhedonia_ypresent	-0.108021	0.0454056	-2.37903	0.0173877	*	0.061842	0.0578328	1	2.00241	0.208996	0.647555	0.161683	137 (2.12)
SensorimotorHandLeftPallidum	INTERVIEW_AGE	-0.0144061	0.0121876	-1.18203	0.23724		0.061842	0.445122	1	2.00241	0.208996	0.647555	0.161683	137 (2.12)
SensorimotorHandLeftPallidum	SEXFemale	-0.0840877	0.0245438	-3.42602	0.000616394	***	0.061842	0.00304667	1	2.00241	0.208996	0.647555	0.161683	137 (2.12)
SensorimotorHandLeftPallidum	RACE_ETHNICITYBlack	-0.667959	0.0361621	-18.4713	3.1073e-74	***	0.061842	2.61479e-71	1.04592e-70	2.00241	0.208996	0.647555	0.161683	137 (2.12)
SensorimotorHandLeftPallidum	RACE_ETHNICITYHispanic	-0.241798	0.0321157	-7.52897	5.83055e-14	***	0.061842	1.08429e-12	1.96256e-10	2.00241	0.208996	0.647555	0.161683	137 (2.12)
SensorimotorHandLeftPallidum	RACE_ETHNICITYAsian	0.122159	0.0849793	1.43751	0.150622		0.061842	0.323957	1	2.00241	0.208996	0.647555	0.161683	137 (2.12)
SensorimotorHandLeftPallidum	RACE_ETHNICITYOther	-0.25619	0.041685	-6.14585	8.43922e-10	***	0.061842	1.04053e-08	2.84064e-06	2.00241	0.208996	0.647555	0.161683	137 (2.12)
FrontoParietalLeftThalamusProper	bipolar_II_ypresent	0.0877859	0.128528	0.683008	0.494627		0.00195725	0.704156	1	1.92226	0.954341	0.328617	0.10324	126 (1.95)
SensorimotorHandLeftPallidum	irritability_ypresent	0.0533477	0.0526591	1.01308	0.311062		0.061842	0.533639	1	2.00241	0.208996	0.647555	0.161683	137 (2.12)
SensorimotorHandLeftPallidum	depressed_mood_ypresent	-0.122313	0.0459016	-2.66468	0.00772584	**	0.061842	0.0284832	1	2.00241	0.208996	0.647555	0.161683	137 (2.12)
SensorimotorHandBrainStem	(Intercept)	0.12416	0.021568	5.75667	8.97927e-09	***	0.0319275	1.0008e-07	3.02242e-05	1.9452	0.609675	0.43491	0.081456	84 (1.3)
SensorimotorHandBrainStem	anhedonia_ypresent	-0.0478764	0.0459688	-1.0415	0.297684		0.0319275	0.518099	1	1.9452	0.609675	0.43491	0.081456	84 (1.3)
SensorimotorHandBrainStem	INTERVIEW_AGE	-0.00948158	0.0123486	-0.767823	0.442621		0.0319275	0.660692	1	1.9452	0.609675	0.43491	0.081456	84 (1.3)
SensorimotorHandBrainStem	SEXFemale	0.0365415	0.0247878	1.47417	0.140485		0.0319275	0.309268	1	1.9452	0.609675	0.43491	0.081456	84 (1.3)
SensorimotorHandBrainStem	RACE_ETHNICITYBlack	-0.5009	0.0360224	-13.9053	2.52339e-43	***	0.0319275	3.26682e-41	8.49373e-40	1.9452	0.609675	0.43491	0.081456	84 (1.3)
SensorimotorHandBrainStem	RACE_ETHNICITYHispanic	-0.144822	0.0323399	-4.4781	7.66248e-06	***	0.0319275	5.61915e-05	0.0257919	1.9452	0.609675	0.43491	0.081456	84 (1.3)
SensorimotorHandBrainStem	RACE_ETHNICITYAsian	0.0271284	0.0852304	0.318295	0.750272		0.0319275	0.87871	1	1.9452	0.609675	0.43491	0.081456	84 (1.3)
SensorimotorHandBrainStem	RACE_ETHNICITYOther	-0.20655	0.0419593	-4.92262	8.75458e-07	***	0.0319275	7.61445e-06	0.00294679	1.9452	0.609675	0.43491	0.081456	84 (1.3)
CinguloOpercularRightVentraldc	bipolar_II_ypresent	-0.0836198	0.124638	-0.670902	0.502307		0.041165	0.711602	1	2.02923	0.296634	0.586	0.226411	113 (1.75)
SensorimotorHandBrainStem	irritability_ypresent	-0.0151706	0.053547	-0.283313	0.776946		0.0319275	0.894086	1	1.9452	0.609675	0.43491	0.081456	84 (1.3)
SensorimotorHandBrainStem	depressed_mood_ypresent	-0.07562	0.0464201	-1.62904	0.103355		0.0319275	0.245752	1	1.9452	0.609675	0.43491	0.081456	84 (1.3)
SensorimotorHandLeftHippocampus	(Intercept)	-0.0810755	0.0218372	-3.71272	0.000206806	***	0.0153677	0.00113558	0.696108	2.02482	1.40183	0.236418	0.107121	115 (1.78)
SensorimotorHandLeftHippocampus	anhedonia_ypresent	0.0266783	0.0466101	0.572372	0.567091		0.0153677	0.764914	1	2.02482	1.40183	0.236418	0.107121	115 (1.78)
SensorimotorHandLeftHippocampus	INTERVIEW_AGE	-0.00364091	0.012491	-0.291483	0.770691		0.0153677	0.889672	1	2.02482	1.40183	0.236418	0.107121	115 (1.78)
SensorimotorHandLeftHippocampus	SEXFemale	-0.0229322	0.0250727	-0.914628	0.360422		0.0153677	0.581921	1	2.02482	1.40183	0.236418	0.107121	115 (1.78)
SensorimotorHandLeftHippocampus	RACE_ETHNICITYBlack	0.366042	0.036617	9.99652	2.35056e-23	***	0.0153677	9.64878e-22	7.912e-20	2.02482	1.40183	0.236418	0.107121	115 (1.78)
SensorimotorHandLeftHippocampus	RACE_ETHNICITYHispanic	0.0945015	0.0327282	2.88747	0.00389675	**	0.0153677	0.0155224	1	2.02482	1.40183	0.236418	0.107121	115 (1.78)
SensorimotorHandLeftHippocampus	RACE_ETHNICITYAsian	0.00654696	0.0868662	0.0753684	0.939924		0.0153677	0.973276	1	2.02482	1.40183	0.236418	0.107121	115 (1.78)
SensorimotorHandLeftHippocampus	RACE_ETHNICITYOther	0.0802442	0.0425205	1.88719	0.0591805		0.0153677	0.157596	1	2.02482	1.40183	0.236418	0.107121	115 (1.78)
DorsalAttentionRightCerebellumCortex	bipolar_II_ypresent	0.085554	0.12819	0.667402	0.50454		0.00686129	0.714464	1	2.0288	0.668627	0.413531	0.0312516	129 (2)
SensorimotorHandLeftHippocampus	irritability_ypresent	0.00230279	0.0541504	0.0425258	0.966081		0.0153677	0.986164	1	2.02482	1.40183	0.236418	0.107121	115 (1.78)
SensorimotorHandLeftHippocampus	depressed_mood_ypresent	0.0373879	0.046922	0.79681	0.425591		0.0153677	0.643115	1	2.02482	1.40183	0.236418	0.107121	115 (1.78)
SensorimotorHandLeftAmygdala	(Intercept)	-0.0199226	0.0219073	-0.909406	0.36317		0.00197002	0.584336	1	2.02248	0.989079	0.319968	0.0827255	95 (1.47)
SensorimotorHandLeftAmygdala	anhedonia_ypresent	0.0653405	0.0468988	1.39322	0.163601		0.00197002	0.345671	1	2.02248	0.989079	0.319968	0.0827255	95 (1.47)
SensorimotorHandLeftAmygdala	INTERVIEW_AGE	-0.0105065	0.0125578	-0.836645	0.402824		0.00197002	0.623691	1	2.02248	0.989079	0.319968	0.0827255	95 (1.47)
SensorimotorHandLeftAmygdala	SEXFemale	-0.04078	0.025187	-1.61909	0.105478		0.00197002	0.249113	1	2.02248	0.989079	0.319968	0.0827255	95 (1.47)
SensorimotorHandLeftAmygdala	RACE_ETHNICITYBlack	0.122504	0.0366958	3.33837	0.000847553	***	0.00197002	0.00405813	1	2.02248	0.989079	0.319968	0.0827255	95 (1.47)
SensorimotorHandLeftAmygdala	RACE_ETHNICITYHispanic	0.0727529	0.0328514	2.21461	0.0268225	*	0.00197002	0.0820768	1	2.02248	0.989079	0.319968	0.0827255	95 (1.47)
SensorimotorHandLeftAmygdala	RACE_ETHNICITYAsian	0.0235622	0.0874422	0.26946	0.787584		0.00197002	0.898952	1	2.02248	0.989079	0.319968	0.0827255	95 (1.47)
SensorimotorHandLeftAmygdala	RACE_ETHNICITYOther	-0.00310557	0.0426485	-0.0728177	0.941953		0.00197002	0.973477	1	2.02248	0.989079	0.319968	0.0827255	95 (1.47)
CinguloParietalRightPutamen	bipolar_II_ypresent	0.085243	0.128228	0.664778	0.506217		0.00513763	0.715569	1	2.00938	1.08172	0.298313	0.155616	123 (1.91)
SensorimotorHandLeftAmygdala	irritability_ypresent	0.0539772	0.0544321	0.991643	0.32141		0.00197002	0.544265	1	2.02248	0.989079	0.319968	0.0827255	95 (1.47)
SensorimotorHandLeftAmygdala	depressed_mood_ypresent	-0.0556801	0.0474075	-1.1745	0.24024		0.00197002	0.449998	1	2.02248	0.989079	0.319968	0.0827255	95 (1.47)
SensorimotorHandLeftAccumbensArea	(Intercept)	0.0432846	0.021983	1.969	0.0489967	*	0.00318489	0.135851	1	2.0006	2.12821	0.14461	0.0684333	115 (1.78)
SensorimotorHandLeftAccumbensArea	anhedonia_ypresent	0.0546826	0.0467016	1.17089	0.241686		0.00318489	0.451702	1	2.0006	2.12821	0.14461	0.0684333	115 (1.78)
SensorimotorHandLeftAccumbensArea	INTERVIEW_AGE	-0.00345023	0.0125556	-0.274797	0.783481		0.00318489	0.896701	1	2.0006	2.12821	0.14461	0.0684333	115 (1.78)
SensorimotorHandLeftAccumbensArea	SEXFemale	0.0145222	0.0251958	0.576375	0.564382		0.00318489	0.763395	1	2.0006	2.12821	0.14461	0.0684333	115 (1.78)
SensorimotorHandLeftAccumbensArea	RACE_ETHNICITYBlack	-0.18006	0.0366673	-4.91065	9.3054e-07	***	0.00318489	8.01074e-06	0.0031322	2.0006	2.12821	0.14461	0.0684333	115 (1.78)
SensorimotorHandLeftAccumbensArea	RACE_ETHNICITYHispanic	-0.0627544	0.0328084	-1.91276	0.0558244		0.00318489	0.151078	1	2.0006	2.12821	0.14461	0.0684333	115 (1.78)
SensorimotorHandLeftAccumbensArea	RACE_ETHNICITYAsian	-0.0674387	0.0864566	-0.78003	0.435403		0.00318489	0.653395	1	2.0006	2.12821	0.14461	0.0684333	115 (1.78)
SensorimotorHandLeftAccumbensArea	RACE_ETHNICITYOther	-0.0668179	0.0426102	-1.56812	0.116904		0.00318489	0.267686	1	2.0006	2.12821	0.14461	0.0684333	115 (1.78)
RetrosplenialTemporalRightHippocampus	bipolar_II_ypresent	-0.0827379	0.125882	-0.657268	0.511032		0.0160168	0.720626	1	1.97015	0.272652	0.601558	0.104181	108 (1.67)
SensorimotorHandLeftAccumbensArea	irritability_ypresent	-0.101099	0.0545411	-1.85363	0.063838		0.00318489	0.167874	1	2.0006	2.12821	0.14461	0.0684333	115 (1.78)
SensorimotorHandLeftAccumbensArea	depressed_mood_ypresent	0.0190537	0.0471661	0.40397	0.686249		0.00318489	0.840274	1	2.0006	2.12821	0.14461	0.0684333	115 (1.78)
SensorimotorHandLeftVentraldc	(Intercept)	-0.0381041	0.0219216	-1.7382	0.0822241		0.00471892	0.203804	1	1.97854	0.729743	0.392967	0.0936258	106 (1.64)
SensorimotorHandLeftVentraldc	anhedonia_ypresent	0.0265135	0.0470354	0.563692	0.572984		0.00471892	0.768421	1	1.97854	0.729743	0.392967	0.0936258	106 (1.64)
SensorimotorHandLeftVentraldc	INTERVIEW_AGE	0.0513254	0.0125454	4.09117	4.34528e-05	***	0.00471892	0.000274413	0.146262	1.97854	0.729743	0.392967	0.0936258	106 (1.64)
SensorimotorHandLeftVentraldc	SEXFemale	-0.000551128	0.0251829	-0.021885	0.98254		0.00471892	0.993497	1	1.97854	0.729743	0.392967	0.0936258	106 (1.64)
SensorimotorHandLeftVentraldc	RACE_ETHNICITYBlack	0.0913043	0.0366685	2.48999	0.0128001	*	0.00471892	0.0446017	1	1.97854	0.729743	0.392967	0.0936258	106 (1.64)
SensorimotorHandLeftVentraldc	RACE_ETHNICITYHispanic	0.136129	0.0329204	4.13509	3.59405e-05	***	0.00471892	0.00023087	0.120976	1.97854	0.729743	0.392967	0.0936258	106 (1.64)
SensorimotorHandLeftVentraldc	RACE_ETHNICITYAsian	-0.0200257	0.0870522	-0.230042	0.818067		0.00471892	0.91543	1	1.97854	0.729743	0.392967	0.0936258	106 (1.64)
SensorimotorHandLeftVentraldc	RACE_ETHNICITYOther	-0.0129922	0.0425835	-0.305099	0.760301		0.00471892	0.885576	1	1.97854	0.729743	0.392967	0.0936258	106 (1.64)
CinguloParietalRightPallidum	bipolar_II_ypresent	-0.0817264	0.124966	-0.65399	0.513142		0.0435268	0.722693	1	2.01025	0.646322	0.421431	0.131126	125 (1.94)
SensorimotorHandLeftVentraldc	irritability_ypresent	-0.031382	0.0542638	-0.578323	0.563067		0.00471892	0.762996	1	1.97854	0.729743	0.392967	0.0936258	106 (1.64)
SensorimotorHandLeftVentraldc	depressed_mood_ypresent	-0.043435	0.0473065	-0.918161	0.358569		0.00471892	0.5811	1	1.97854	0.729743	0.392967	0.0936258	106 (1.64)
SensorimotorHandRightCerebellumCortex	(Intercept)	0.0651188	0.0219626	2.96498	0.00303831	**	0.00517256	0.0125177	1	2.00394	6.85584	0.00883522	0.0689607	130 (2.01)
SensorimotorHandRightCerebellumCortex	anhedonia_ypresent	0.111495	0.0468913	2.37774	0.0174486	*	0.00517256	0.0578427	1	2.00394	6.85584	0.00883522	0.0689607	130 (2.01)
SensorimotorHandRightCerebellumCortex	INTERVIEW_AGE	-0.0277498	0.0125661	-2.20831	0.0272587	*	0.00517256	0.0832604	1	2.00394	6.85584	0.00883522	0.0689607	130 (2.01)
SensorimotorHandRightCerebellumCortex	SEXFemale	-0.0851477	0.0252102	-3.37751	0.000735862	***	0.00517256	0.00356904	1	2.00394	6.85584	0.00883522	0.0689607	130 (2.01)
SensorimotorHandRightCerebellumCortex	RACE_ETHNICITYBlack	-0.129167	0.0367051	-3.51904	0.000436159	***	0.00517256	0.00223798	1	2.00394	6.85584	0.00883522	0.0689607	130 (2.01)
SensorimotorHandRightCerebellumCortex	RACE_ETHNICITYHispanic	0.00028616	0.0328332	0.00871557	0.993046		0.00517256	0.996218	1	2.00394	6.85584	0.00883522	0.0689607	130 (2.01)
SensorimotorHandRightCerebellumCortex	RACE_ETHNICITYAsian	0.0214105	0.0875894	0.244442	0.806896		0.00517256	0.908974	1	2.00394	6.85584	0.00883522	0.0689607	130 (2.01)
SensorimotorHandRightCerebellumCortex	RACE_ETHNICITYOther	-0.125408	0.0425105	-2.95004	0.00318895	**	0.00517256	0.0130267	1	2.00394	6.85584	0.00883522	0.0689607	130 (2.01)
VisualLeftPutamen	bipolar_II_ypresent	0.0830041	0.127895	0.649	0.516362		0.00185232	0.725331	1	1.97336	1.67294	0.195865	0.0608384	149 (2.31)
SensorimotorHandRightCerebellumCortex	irritability_ypresent	-0.00130787	0.0542738	-0.0240976	0.980776		0.00517256	0.993497	1	2.00394	6.85584	0.00883522	0.0689607	130 (2.01)
SensorimotorHandRightCerebellumCortex	depressed_mood_ypresent	-0.00780065	0.0474507	-0.164395	0.869426		0.00517256	0.940993	1	2.00394	6.85584	0.00883522	0.0689607	130 (2.01)
SensorimotorHandRightThalamusProper	(Intercept)	0.0789119	0.0218261	3.61548	0.000302129	***	0.013598	0.001599	1	2.00483	5.67596	0.0171989	0.0654904	125 (1.94)
SensorimotorHandRightThalamusProper	anhedonia_ypresent	-0.0446456	0.0465342	-0.959414	0.337387		0.013598	0.560572	1	2.00483	5.67596	0.0171989	0.0654904	125 (1.94)
SensorimotorHandRightThalamusProper	INTERVIEW_AGE	-0.0732184	0.0125269	-5.8449	5.32162e-09	***	0.013598	6.05154e-08	1.79126e-05	2.00483	5.67596	0.0171989	0.0654904	125 (1.94)
SensorimotorHandRightThalamusProper	SEXFemale	-0.186002	0.0250897	-7.41349	1.39142e-13	***	0.013598	2.49124e-12	4.68353e-10	2.00483	5.67596	0.0171989	0.0654904	125 (1.94)
SensorimotorHandRightThalamusProper	RACE_ETHNICITYBlack	0.0301532	0.03651	0.82589	0.408898		0.013598	0.627611	1	2.00483	5.67596	0.0171989	0.0654904	125 (1.94)
SensorimotorHandRightThalamusProper	RACE_ETHNICITYHispanic	-0.0158643	0.0326917	-0.485271	0.627501		0.013598	0.800974	1	2.00483	5.67596	0.0171989	0.0654904	125 (1.94)
SensorimotorHandRightThalamusProper	RACE_ETHNICITYAsian	0.197315	0.0878357	2.24641	0.0247121	*	0.013598	0.0765958	1	2.00483	5.67596	0.0171989	0.0654904	125 (1.94)
SensorimotorHandRightThalamusProper	RACE_ETHNICITYOther	0.00863186	0.0422982	0.204072	0.838304		0.013598	0.928037	1	2.00483	5.67596	0.0171989	0.0654904	125 (1.94)
AuditoryRightPallidum	bipolar_II_ypresent	0.0817722	0.126993	0.643912	0.519656		0.0133347	0.727266	1	1.94915	0.360795	0.548065	0.0999934	119 (1.84)
SensorimotorHandRightThalamusProper	irritability_ypresent	0.0834198	0.0539251	1.54696	0.121923		0.013598	0.276919	1	2.00483	5.67596	0.0171989	0.0654904	125 (1.94)
SensorimotorHandRightThalamusProper	depressed_mood_ypresent	0.0182141	0.0472442	0.385532	0.699856		0.013598	0.850132	1	2.00483	5.67596	0.0171989	0.0654904	125 (1.94)
SensorimotorHandRightCaudate	(Intercept)	0.189695	0.021412	8.85926	1.03317e-18	***	0.0620214	2.80455e-17	3.47764e-15	2.01326	22.904	1.70299e-06	0.171422	152 (2.36)
SensorimotorHandRightCaudate	anhedonia_ypresent	-0.0202059	0.0457321	-0.441832	0.658626		0.0620214	0.821451	1	2.01326	22.904	1.70299e-06	0.171422	152 (2.36)
SensorimotorHandRightCaudate	INTERVIEW_AGE	-0.0207801	0.0122002	-1.70326	0.0885689		0.0620214	0.217133	1	2.01326	22.904	1.70299e-06	0.171422	152 (2.36)
SensorimotorHandRightCaudate	SEXFemale	0.0265517	0.0245761	1.08039	0.280012		0.0620214	0.500696	1	2.01326	22.904	1.70299e-06	0.171422	152 (2.36)
SensorimotorHandRightCaudate	RACE_ETHNICITYBlack	-0.698029	0.0361741	-19.2964	1.18925e-80	***	0.0620214	3.48822e-77	4.00302e-77	2.01326	22.904	1.70299e-06	0.171422	152 (2.36)
SensorimotorHandRightCaudate	RACE_ETHNICITYHispanic	-0.312731	0.0322882	-9.68563	4.94305e-22	***	0.0620214	1.86947e-20	1.66383e-18	2.01326	22.904	1.70299e-06	0.171422	152 (2.36)
SensorimotorHandRightCaudate	RACE_ETHNICITYAsian	-0.167353	0.084689	-1.97609	0.0481882	*	0.0620214	0.133891	1	2.01326	22.904	1.70299e-06	0.171422	152 (2.36)
SensorimotorHandRightCaudate	RACE_ETHNICITYOther	-0.194487	0.0416682	-4.6675	3.11199e-06	***	0.0620214	2.43039e-05	0.010475	2.01326	22.904	1.70299e-06	0.171422	152 (2.36)
SensorimotorHandRightPallidum	bipolar_II_ypresent	0.0819031	0.127795	0.640892	0.521616		-9.73603e-05	0.728833	1	1.97876	2.97518	0.0845506	0.0811186	118 (1.83)
SensorimotorHandRightCaudate	irritability_ypresent	-0.0235883	0.0527072	-0.447534	0.654505		0.0620214	0.820203	1	2.01326	22.904	1.70299e-06	0.171422	152 (2.36)
SensorimotorHandRightCaudate	depressed_mood_ypresent	-0.0215989	0.0457662	-0.471941	0.636985		0.0620214	0.808786	1	2.01326	22.904	1.70299e-06	0.171422	152 (2.36)
SensorimotorHandRightPutamen	(Intercept)	0.15115	0.0214691	7.04036	2.12047e-12	***	0.0412205	3.43149e-11	7.1375e-09	1.9791	2.252	0.133442	0.0536166	129 (2)
SensorimotorHandRightPutamen	anhedonia_ypresent	-0.0891434	0.0460563	-1.93553	0.0529697		0.0412205	0.144486	1	1.9791	2.252	0.133442	0.0536166	129 (2)
SensorimotorHandRightPutamen	INTERVIEW_AGE	-0.00417214	0.0123469	-0.337909	0.735443		0.0412205	0.869817	1	1.9791	2.252	0.133442	0.0536166	129 (2)
SensorimotorHandRightPutamen	SEXFemale	0.0257872	0.0247284	1.04281	0.297074		0.0412205	0.517332	1	1.9791	2.252	0.133442	0.0536166	129 (2)
SensorimotorHandRightPutamen	RACE_ETHNICITYBlack	-0.572024	0.0360708	-15.8584	1.43934e-55	***	0.0412205	4.03734e-53	4.8448e-52	1.9791	2.252	0.133442	0.0536166	129 (2)
SensorimotorHandRightPutamen	RACE_ETHNICITYHispanic	-0.174903	0.0322218	-5.4281	5.90783e-08	***	0.0412205	6.06273e-07	0.000198857	1.9791	2.252	0.133442	0.0536166	129 (2)
SensorimotorHandRightPutamen	RACE_ETHNICITYAsian	-0.0903495	0.0850378	-1.06246	0.288066		0.0412205	0.508992	1	1.9791	2.252	0.133442	0.0536166	129 (2)
SensorimotorHandRightPutamen	RACE_ETHNICITYOther	-0.183772	0.0417232	-4.40455	1.07755e-05	***	0.0412205	7.60388e-05	0.0362705	1.9791	2.252	0.133442	0.0536166	129 (2)
FrontoParietalSalience	bipolar_II_ypresent	0.0800959	0.12587	0.636341	0.524577		0.0139155	0.73206	1	2.00622	0.0494487	0.824025	0.137695	91 (1.41)
SensorimotorHandRightPutamen	irritability_ypresent	0.0064102	0.0535506	0.119704	0.904722		0.0412205	0.956737	1	1.9791	2.252	0.133442	0.0536166	129 (2)
SensorimotorHandRightPutamen	depressed_mood_ypresent	-0.108789	0.0464133	-2.34392	0.0191131	*	0.0412205	0.0623328	1	1.9791	2.252	0.133442	0.0536166	129 (2)
SensorimotorHandRightPallidum	(Intercept)	0.0163774	0.0219708	0.745415	0.456048		-9.73603e-05	0.675048	1	1.97876	2.97518	0.0845506	0.0811186	118 (1.83)
SensorimotorHandRightPallidum	anhedonia_ypresent	-0.00427767	0.0468665	-0.0912735	0.927278		-9.73603e-05	0.968739	1	1.97876	2.97518	0.0845506	0.0811186	118 (1.83)
SensorimotorHandRightPallidum	INTERVIEW_AGE	0.0185137	0.012599	1.46946	0.141758		-9.73603e-05	0.310741	1	1.97876	2.97518	0.0845506	0.0811186	118 (1.83)
SensorimotorHandRightPallidum	SEXFemale	-0.0105899	0.0252567	-0.41929	0.675018		-9.73603e-05	0.830754	1	1.97876	2.97518	0.0845506	0.0811186	118 (1.83)
SensorimotorHandRightPallidum	RACE_ETHNICITYBlack	-0.0526157	0.0366777	-1.43454	0.151467		-9.73603e-05	0.325567	1	1.97876	2.97518	0.0845506	0.0811186	118 (1.83)
SensorimotorHandRightPallidum	RACE_ETHNICITYHispanic	0.0230578	0.0330273	0.698143	0.485113		-9.73603e-05	0.696032	1	1.97876	2.97518	0.0845506	0.0811186	118 (1.83)
SensorimotorHandRightPallidum	RACE_ETHNICITYAsian	-0.100257	0.0866372	-1.1572	0.247234		-9.73603e-05	0.45862	1	1.97876	2.97518	0.0845506	0.0811186	118 (1.83)
SensorimotorHandRightPallidum	RACE_ETHNICITYOther	-0.0231587	0.0425577	-0.544171	0.586343		-9.73603e-05	0.776149	1	1.97876	2.97518	0.0845506	0.0811186	118 (1.83)
AuditoryBrainStem	bipolar_II_ypresent	0.0805975	0.12749	0.632187	0.527288		0.00362297	0.734928	1	1.99942	0.0522362	0.819217	0.137287	104 (1.61)
SensorimotorHandRightPallidum	irritability_ypresent	0.0240005	0.0544395	0.440866	0.659325		-9.73603e-05	0.821451	1	1.97876	2.97518	0.0845506	0.0811186	118 (1.83)
SensorimotorHandRightPallidum	depressed_mood_ypresent	-0.0601622	0.0475545	-1.26512	0.205875		-9.73603e-05	0.405722	1	1.97876	2.97518	0.0845506	0.0811186	118 (1.83)
SensorimotorHandRightHippocampus	(Intercept)	0.132568	0.0216562	6.12147	9.82498e-10	***	0.0309319	1.20258e-08	3.30709e-06	2.03542	0.0233268	0.87861	0.143055	90 (1.39)
SensorimotorHandRightHippocampus	anhedonia_ypresent	0.0440212	0.0460635	0.955664	0.339278		0.0309319	0.561185	1	2.03542	0.0233268	0.87861	0.143055	90 (1.39)
SensorimotorHandRightHippocampus	INTERVIEW_AGE	-0.0193995	0.0123554	-1.57013	0.116435		0.0309319	0.267158	1	2.03542	0.0233268	0.87861	0.143055	90 (1.39)
SensorimotorHandRightHippocampus	SEXFemale	-0.0485476	0.0248415	-1.95429	0.0507103		0.0309319	0.139682	1	2.03542	0.0233268	0.87861	0.143055	90 (1.39)
SensorimotorHandRightHippocampus	RACE_ETHNICITYBlack	-0.50123	0.0364128	-13.7652	1.67318e-42	***	0.0309319	2.0114e-40	5.63191e-39	2.03542	0.0233268	0.87861	0.143055	90 (1.39)
SensorimotorHandRightHippocampus	RACE_ETHNICITYHispanic	-0.112331	0.0325073	-3.45557	0.00055272	***	0.0309319	0.00276032	1	2.03542	0.0233268	0.87861	0.143055	90 (1.39)
SensorimotorHandRightHippocampus	RACE_ETHNICITYAsian	0.0919865	0.0860222	1.06933	0.28496		0.0309319	0.50616	1	2.03542	0.0233268	0.87861	0.143055	90 (1.39)
SensorimotorHandRightHippocampus	RACE_ETHNICITYOther	-0.157127	0.0422273	-3.721	0.000200152	***	0.0309319	0.00110539	0.673711	2.03542	0.0233268	0.87861	0.143055	90 (1.39)
CinguloParietalLeftCaudate	bipolar_II_ypresent	-0.0796802	0.127044	-0.627186	0.53056		0.00698872	0.737961	1	2.00925	1.20995	0.271342	0.194984	83 (1.29)
SensorimotorHandRightHippocampus	irritability_ypresent	0.0298097	0.0535984	0.556166	0.578117		0.0309319	0.772199	1	2.03542	0.0233268	0.87861	0.143055	90 (1.39)
SensorimotorHandRightHippocampus	depressed_mood_ypresent	0.0214509	0.0464398	0.461909	0.644162		0.0309319	0.813645	1	2.03542	0.0233268	0.87861	0.143055	90 (1.39)
SensorimotorHandRightAmygdala	(Intercept)	0.117622	0.022	5.34645	9.28333e-08	***	0.0115415	9.27231e-07	0.000312477	2.04014	0.352417	0.552748	0.154845	112 (1.74)
SensorimotorHandRightAmygdala	anhedonia_ypresent	-0.0266854	0.04641	-0.574993	0.565317		0.0115415	0.763663	1	2.04014	0.352417	0.552748	0.154845	112 (1.74)
SensorimotorHandRightAmygdala	INTERVIEW_AGE	-0.0481638	0.0124893	-3.85639	0.000116215	***	0.0115415	0.000680313	0.39118	2.04014	0.352417	0.552748	0.154845	112 (1.74)
SensorimotorHandRightAmygdala	SEXFemale	-0.130354	0.0251447	-5.18417	2.2371e-07	***	0.0115415	2.15761e-06	0.000753006	2.04014	0.352417	0.552748	0.154845	112 (1.74)
SensorimotorHandRightAmygdala	RACE_ETHNICITYBlack	-0.204637	0.036829	-5.5564	2.86606e-08	***	0.0115415	3.05289e-07	9.64715e-05	2.04014	0.352417	0.552748	0.154845	112 (1.74)
SensorimotorHandRightAmygdala	RACE_ETHNICITYHispanic	-0.098014	0.0329262	-2.97678	0.002924	**	0.0115415	0.012106	1	2.04014	0.352417	0.552748	0.154845	112 (1.74)
SensorimotorHandRightAmygdala	RACE_ETHNICITYAsian	0.0203213	0.0872271	0.232969	0.815793		0.0115415	0.914101	1	2.04014	0.352417	0.552748	0.154845	112 (1.74)
SensorimotorHandRightAmygdala	RACE_ETHNICITYOther	0.00892127	0.042626	0.209292	0.834227		0.0115415	0.925783	1	2.04014	0.352417	0.552748	0.154845	112 (1.74)
DefaultRightThalamusProper	bipolar_II_ypresent	-0.0814552	0.130588	-0.623757	0.53281		0.00186025	0.740478	1	2.01917	0.472455	0.49186	0.042844	131 (2.03)
SensorimotorHandRightAmygdala	irritability_ypresent	-0.0685413	0.053856	-1.27268	0.203179		0.0115415	0.401317	1	2.04014	0.352417	0.552748	0.154845	112 (1.74)
SensorimotorHandRightAmygdala	depressed_mood_ypresent	0.0527632	0.0471694	1.11859	0.263358		0.0115415	0.479947	1	2.04014	0.352417	0.552748	0.154845	112 (1.74)
SensorimotorHandRightAccumbensArea	(Intercept)	0.204896	0.0214774	9.54005	1.99209e-21	***	0.0550254	6.91274e-20	6.70536e-18	2.00438	4.14328	0.0418001	0.158586	152 (2.36)
SensorimotorHandRightAccumbensArea	anhedonia_ypresent	-0.110475	0.0458242	-2.41084	0.0159445	*	0.0550254	0.0537689	1	2.00438	4.14328	0.0418001	0.158586	152 (2.36)
SensorimotorHandRightAccumbensArea	INTERVIEW_AGE	-0.0304719	0.0122455	-2.48843	0.0128567	*	0.0550254	0.0447525	1	2.00438	4.14328	0.0418001	0.158586	152 (2.36)
SensorimotorHandRightAccumbensArea	SEXFemale	-0.0979487	0.0246659	-3.97101	7.23665e-05	***	0.0550254	0.000439685	0.243586	2.00438	4.14328	0.0418001	0.158586	152 (2.36)
SensorimotorHandRightAccumbensArea	RACE_ETHNICITYBlack	-0.633901	0.0362627	-17.4808	7.48044e-67	***	0.0550254	3.59702e-64	2.51791e-63	2.00438	4.14328	0.0418001	0.158586	152 (2.36)
SensorimotorHandRightAccumbensArea	RACE_ETHNICITYHispanic	-0.174738	0.0323238	-5.40585	6.68728e-08	***	0.0550254	6.84175e-07	0.000225094	2.00438	4.14328	0.0418001	0.158586	152 (2.36)
SensorimotorHandRightAccumbensArea	RACE_ETHNICITYAsian	0.17947	0.0855919	2.09681	0.03605	*	0.0550254	0.106163	1	2.00438	4.14328	0.0418001	0.158586	152 (2.36)
SensorimotorHandRightAccumbensArea	RACE_ETHNICITYOther	-0.194633	0.0418159	-4.65451	3.31416e-06	***	0.0550254	2.58228e-05	0.0111555	2.00438	4.14328	0.0418001	0.158586	152 (2.36)
SensorimotorMouthRightPutamen	bipolar_II_ypresent	0.0789853	0.127636	0.618831	0.53605		0.00502315	0.742223	1	1.95139	0.630859	0.42704	0.0183995	139 (2.15)
SensorimotorHandRightAccumbensArea	irritability_ypresent	0.0797997	0.053191	1.50025	0.133601		0.0550254	0.297814	1	2.00438	4.14328	0.0418001	0.158586	152 (2.36)
SensorimotorHandRightAccumbensArea	depressed_mood_ypresent	-0.0239607	0.0460948	-0.519814	0.603212		0.0550254	0.786981	1	2.00438	4.14328	0.0418001	0.158586	152 (2.36)
SensorimotorHandRightVentraldc	(Intercept)	0.0599067	0.0219127	2.73387	0.00627672	**	0.0101073	0.0239812	1	2.00747	0.25861	0.611077	0.154906	82 (1.27)
SensorimotorHandRightVentraldc	anhedonia_ypresent	-0.0907762	0.0464457	-1.95446	0.0506908		0.0101073	0.139682	1	2.00747	0.25861	0.611077	0.154906	82 (1.27)
SensorimotorHandRightVentraldc	INTERVIEW_AGE	0.00805872	0.0124734	0.646072	0.518256		0.0101073	0.726552	1	2.00747	0.25861	0.611077	0.154906	82 (1.27)
SensorimotorHandRightVentraldc	SEXFemale	0.0459872	0.0251029	1.83195	0.0670058		0.0101073	0.174568	1	2.00747	0.25861	0.611077	0.154906	82 (1.27)
SensorimotorHandRightVentraldc	RACE_ETHNICITYBlack	-0.280672	0.0367546	-7.63639	2.56298e-14	***	0.0101073	4.95804e-13	8.62699e-11	2.00747	0.25861	0.611077	0.154906	82 (1.27)
SensorimotorHandRightVentraldc	RACE_ETHNICITYHispanic	-0.110336	0.0328779	-3.35594	0.000795588	***	0.0101073	0.00383112	1	2.00747	0.25861	0.611077	0.154906	82 (1.27)
SensorimotorHandRightVentraldc	RACE_ETHNICITYAsian	0.02425	0.087281	0.277838	0.781146		0.0101073	0.896161	1	2.00747	0.25861	0.611077	0.154906	82 (1.27)
SensorimotorHandRightVentraldc	RACE_ETHNICITYOther	-0.0957708	0.042633	-2.2464	0.0247127	*	0.0101073	0.0765958	1	2.00747	0.25861	0.611077	0.154906	82 (1.27)
CinguloParietalLeftPallidum	bipolar_II_ypresent	-0.0762779	0.126076	-0.605014	0.545192		0.011457	0.747874	1	1.97768	0.0982402	0.753952	0.13262	86 (1.33)
SensorimotorHandRightVentraldc	irritability_ypresent	0.0434945	0.0538824	0.807212	0.419574		0.0101073	0.639333	1	2.00747	0.25861	0.611077	0.154906	82 (1.27)
SensorimotorHandRightVentraldc	depressed_mood_ypresent	0.0140995	0.0469896	0.300055	0.764145		0.0101073	0.886541	1	2.00747	0.25861	0.611077	0.154906	82 (1.27)
SensorimotorMouthLeftCerebellumCortex	(Intercept)	-0.00605576	0.0218791	-0.276783	0.781956		0.010936	0.896174	1	1.99583	4.06648	0.0437423	0.0989057	116 (1.8)
SensorimotorMouthLeftCerebellumCortex	anhedonia_ypresent	-0.00815422	0.0469294	-0.173755	0.862063		0.010936	0.938369	1	1.99583	4.06648	0.0437423	0.0989057	116 (1.8)
SensorimotorMouthLeftCerebellumCortex	INTERVIEW_AGE	-0.0117563	0.0125106	-0.939703	0.347406		0.010936	0.569867	1	1.99583	4.06648	0.0437423	0.0989057	116 (1.8)
SensorimotorMouthLeftCerebellumCortex	SEXFemale	-0.103997	0.0251275	-4.13876	3.53718e-05	***	0.010936	0.000228087	0.119061	1.99583	4.06648	0.0437423	0.0989057	116 (1.8)
SensorimotorMouthLeftCerebellumCortex	RACE_ETHNICITYBlack	0.274342	0.0367052	7.47419	8.81954e-14	***	0.010936	1.6134e-12	2.96866e-10	1.99583	4.06648	0.0437423	0.0989057	116 (1.8)
SensorimotorMouthLeftCerebellumCortex	RACE_ETHNICITYHispanic	0.00854511	0.0327755	0.260716	0.79432		0.010936	0.900725	1	1.99583	4.06648	0.0437423	0.0989057	116 (1.8)
SensorimotorMouthLeftCerebellumCortex	RACE_ETHNICITYAsian	0.0107751	0.0867953	0.124144	0.901205		0.010936	0.95542	1	1.99583	4.06648	0.0437423	0.0989057	116 (1.8)
SensorimotorMouthLeftCerebellumCortex	RACE_ETHNICITYOther	0.108391	0.0425612	2.54671	0.0108978	*	0.010936	0.0387445	1	1.99583	4.06648	0.0437423	0.0989057	116 (1.8)
CinguloParietalVentralAttention	bipolar_II_ypresent	0.0771567	0.127446	0.605406	0.544931		0.00737124	0.747874	1	2.02165	0.000966146	0.975203	0.104422	105 (1.63)
SensorimotorMouthLeftCerebellumCortex	irritability_ypresent	0.0238602	0.0545643	0.437287	0.661918		0.010936	0.821843	1	1.99583	4.06648	0.0437423	0.0989057	116 (1.8)
SensorimotorMouthLeftCerebellumCortex	depressed_mood_ypresent	0.00107042	0.047176	0.0226899	0.981898		0.010936	0.993497	1	1.99583	4.06648	0.0437423	0.0989057	116 (1.8)
SensorimotorMouthLeftThalamusProper	(Intercept)	0.107634	0.0219403	4.90577	9.53885e-07	***	0.0113341	8.16991e-06	0.00321078	2.02204	0.00990093	0.920739	0.142594	118 (1.83)
SensorimotorMouthLeftThalamusProper	anhedonia_ypresent	0.0331859	0.0465176	0.713406	0.475621		0.0113341	0.688813	1	2.02204	0.00990093	0.920739	0.142594	118 (1.83)
SensorimotorMouthLeftThalamusProper	INTERVIEW_AGE	-0.0350127	0.012511	-2.79855	0.00514879	**	0.0113341	0.0201054	1	2.02204	0.00990093	0.920739	0.142594	118 (1.83)
SensorimotorMouthLeftThalamusProper	SEXFemale	-0.153916	0.0251582	-6.11793	1.00464e-09	***	0.0113341	1.22081e-08	3.38163e-06	2.02204	0.00990093	0.920739	0.142594	118 (1.83)
SensorimotorMouthLeftThalamusProper	RACE_ETHNICITYBlack	-0.188425	0.0367275	-5.13036	2.97798e-07	***	0.0113341	2.82363e-06	0.00100239	2.02204	0.00990093	0.920739	0.142594	118 (1.83)
SensorimotorMouthLeftThalamusProper	RACE_ETHNICITYHispanic	0.0147384	0.0329233	0.447659	0.654415		0.0113341	0.820203	1	2.02204	0.00990093	0.920739	0.142594	118 (1.83)
SensorimotorMouthLeftThalamusProper	RACE_ETHNICITYAsian	0.0738829	0.0871997	0.847284	0.396869		0.0113341	0.619237	1	2.02204	0.00990093	0.920739	0.142594	118 (1.83)
SensorimotorMouthLeftThalamusProper	RACE_ETHNICITYOther	-0.103015	0.0428059	-2.40657	0.0161316	*	0.0113341	0.0542988	1	2.02204	0.00990093	0.920739	0.142594	118 (1.83)
SensorimotorHandBrainStem	bipolar_II_ypresent	0.0755587	0.125608	0.601545	0.547499		0.0319275	0.748471	1	1.9452	0.609675	0.43491	0.081456	84 (1.3)
SensorimotorMouthLeftThalamusProper	irritability_ypresent	0.00363873	0.0541567	0.0671888	0.946433		0.0113341	0.976309	1	2.02204	0.00990093	0.920739	0.142594	118 (1.83)
SensorimotorMouthLeftThalamusProper	depressed_mood_ypresent	-0.0115949	0.0471107	-0.24612	0.805598		0.0113341	0.907935	1	2.02204	0.00990093	0.920739	0.142594	118 (1.83)
SensorimotorMouthLeftCaudate	(Intercept)	-0.0650011	0.0220105	-2.95318	0.00315674	**	0.00368109	0.0129172	1	1.96813	1.47311	0.224856	0.0937277	122 (1.89)
SensorimotorMouthLeftCaudate	anhedonia_ypresent	-0.0274248	0.0469764	-0.583799	0.559376		0.00368109	0.760385	1	1.96813	1.47311	0.224856	0.0937277	122 (1.89)
SensorimotorMouthLeftCaudate	INTERVIEW_AGE	0.0152486	0.0125589	1.21416	0.224731		0.00368109	0.430043	1	1.96813	1.47311	0.224856	0.0937277	122 (1.89)
SensorimotorMouthLeftCaudate	SEXFemale	0.0678163	0.0252254	2.68841	0.00719806	**	0.00368109	0.0268016	1	1.96813	1.47311	0.224856	0.0937277	122 (1.89)
SensorimotorMouthLeftCaudate	RACE_ETHNICITYBlack	0.14119	0.0367113	3.84594	0.000121269	***	0.00368109	0.00070744	0.408193	1.96813	1.47311	0.224856	0.0937277	122 (1.89)
SensorimotorMouthLeftCaudate	RACE_ETHNICITYHispanic	-0.00696366	0.0329352	-0.211435	0.832554		0.00368109	0.924473	1	1.96813	1.47311	0.224856	0.0937277	122 (1.89)
SensorimotorMouthLeftCaudate	RACE_ETHNICITYAsian	-0.0135077	0.0868005	-0.155617	0.87634		0.00368109	0.94483	1	1.96813	1.47311	0.224856	0.0937277	122 (1.89)
SensorimotorMouthLeftCaudate	RACE_ETHNICITYOther	0.100506	0.0427022	2.35365	0.0186208	*	0.00368109	0.0609111	1	1.96813	1.47311	0.224856	0.0937277	122 (1.89)
WithinDefault	bipolar_II_ypresent	0.0755275	0.125752	0.600608	0.548123		0.0475134	0.748471	1	1.99801	1.35205	0.24492	0.218246	67 (1.04)
SensorimotorMouthLeftCaudate	irritability_ypresent	-0.0546024	0.0548036	-0.996328	0.319129		0.00368109	0.541972	1	1.96813	1.47311	0.224856	0.0937277	122 (1.89)
SensorimotorMouthLeftCaudate	depressed_mood_ypresent	0.0842271	0.0474179	1.77627	0.0757359		0.00368109	0.192833	1	1.96813	1.47311	0.224856	0.0937277	122 (1.89)
SensorimotorMouthLeftPutamen	(Intercept)	-0.0316726	0.0219312	-1.44418	0.148737		0.00226315	0.320928	1	2.00155	0.240061	0.624162	0.0653955	123 (1.91)
SensorimotorMouthLeftPutamen	anhedonia_ypresent	0.0274945	0.0468216	0.587218	0.557078		0.00226315	0.758546	1	2.00155	0.240061	0.624162	0.0653955	123 (1.91)
SensorimotorMouthLeftPutamen	INTERVIEW_AGE	0.0159	0.0125997	1.26194	0.207018		0.00226315	0.407498	1	2.00155	0.240061	0.624162	0.0653955	123 (1.91)
SensorimotorMouthLeftPutamen	SEXFemale	-0.0225059	0.0252318	-0.891966	0.372445		0.00226315	0.592174	1	2.00155	0.240061	0.624162	0.0653955	123 (1.91)
SensorimotorMouthLeftPutamen	RACE_ETHNICITYBlack	0.116432	0.0367371	3.16933	0.00153519	**	0.00226315	0.0069176	1	2.00155	0.240061	0.624162	0.0653955	123 (1.91)
SensorimotorMouthLeftPutamen	RACE_ETHNICITYHispanic	0.0784591	0.0328776	2.3864	0.0170435	*	0.00226315	0.0568568	1	2.00155	0.240061	0.624162	0.0653955	123 (1.91)
SensorimotorMouthLeftPutamen	RACE_ETHNICITYAsian	-0.0869671	0.0880153	-0.988091	0.323146		0.00226315	0.544429	1	2.00155	0.240061	0.624162	0.0653955	123 (1.91)
SensorimotorMouthLeftPutamen	RACE_ETHNICITYOther	0.0229247	0.0425276	0.539055	0.589868		0.00226315	0.778015	1	2.00155	0.240061	0.624162	0.0653955	123 (1.91)
DorsalAttentionVisual	bipolar_II_ypresent	0.0772847	0.128653	0.600721	0.548047		0.0137362	0.748471	1	1.99436	1.05437	0.304503	0.108813	85 (1.32)
SensorimotorMouthLeftPutamen	irritability_ypresent	-0.0556325	0.0545275	-1.02027	0.307642		0.00226315	0.530419	1	2.00155	0.240061	0.624162	0.0653955	123 (1.91)
SensorimotorMouthLeftPutamen	depressed_mood_ypresent	0.0855594	0.0473795	1.80583	0.0709921		0.00226315	0.182273	1	2.00155	0.240061	0.624162	0.0653955	123 (1.91)
SensorimotorMouthLeftPallidum	(Intercept)	0.185121	0.0217271	8.52028	1.96943e-17	***	0.0275532	4.91044e-16	6.6291e-14	2.0049	3.72783	0.0535127	0.0843404	135 (2.09)
SensorimotorMouthLeftPallidum	anhedonia_ypresent	0.00104353	0.0464685	0.0224568	0.982084		0.0275532	0.993497	1	2.0049	3.72783	0.0535127	0.0843404	135 (2.09)
SensorimotorMouthLeftPallidum	INTERVIEW_AGE	-0.0368454	0.0124266	-2.96504	0.00303775	**	0.0275532	0.0125177	1	2.0049	3.72783	0.0535127	0.0843404	135 (2.09)
SensorimotorMouthLeftPallidum	SEXFemale	-0.218552	0.0249429	-8.76206	2.4316e-18	***	0.0275532	6.44471e-17	8.18478e-15	2.0049	3.72783	0.0535127	0.0843404	135 (2.09)
SensorimotorMouthLeftPallidum	RACE_ETHNICITYBlack	-0.330751	0.0362844	-9.11552	1.03365e-19	***	0.0275532	2.99936e-18	3.47926e-16	2.0049	3.72783	0.0535127	0.0843404	135 (2.09)
SensorimotorMouthLeftPallidum	RACE_ETHNICITYHispanic	-0.0268615	0.03251	-0.826253	0.408692		0.0275532	0.627611	1	2.0049	3.72783	0.0535127	0.0843404	135 (2.09)
SensorimotorMouthLeftPallidum	RACE_ETHNICITYAsian	-0.0860195	0.0866421	-0.992813	0.320839		0.0275532	0.544053	1	2.0049	3.72783	0.0535127	0.0843404	135 (2.09)
SensorimotorMouthLeftPallidum	RACE_ETHNICITYOther	-0.154967	0.0422842	-3.66489	0.000249479	***	0.0275532	0.00134145	0.839746	2.0049	3.72783	0.0535127	0.0843404	135 (2.09)
FrontoParietalRightCerebellumCortex	bipolar_II_ypresent	-0.0758598	0.129305	-0.586675	0.557443		0.00368369	0.758736	1	2.02154	0.405299	0.524365	0.0154261	128 (1.98)
SensorimotorMouthLeftPallidum	irritability_ypresent	-0.056658	0.0539634	-1.04993	0.293789		0.0275532	0.514622	1	2.0049	3.72783	0.0535127	0.0843404	135 (2.09)
SensorimotorMouthLeftPallidum	depressed_mood_ypresent	-0.0253666	0.0471344	-0.538176	0.590475		0.0275532	0.778104	1	2.0049	3.72783	0.0535127	0.0843404	135 (2.09)
SensorimotorMouthBrainStem	(Intercept)	0.14544	0.0217622	6.68315	2.53895e-11	***	0.024322	3.62122e-10	8.54609e-08	1.98314	8.26508	0.00404149	0.0683521	137 (2.12)
SensorimotorMouthBrainStem	anhedonia_ypresent	-0.0142411	0.0465891	-0.305674	0.759863		0.024322	0.885576	1	1.98314	8.26508	0.00404149	0.0683521	137 (2.12)
SensorimotorMouthBrainStem	INTERVIEW_AGE	-0.0868473	0.0124516	-6.97478	3.37612e-12	***	0.024322	5.33522e-11	1.1364e-08	1.98314	8.26508	0.00404149	0.0683521	137 (2.12)
SensorimotorMouthBrainStem	SEXFemale	-0.269596	0.0249759	-10.7942	6.29508e-27	***	0.024322	3.16257e-25	2.11892e-23	1.98314	8.26508	0.00404149	0.0683521	137 (2.12)
SensorimotorMouthBrainStem	RACE_ETHNICITYBlack	-0.0468578	0.0363333	-1.28967	0.197213		0.024322	0.393725	1	1.98314	8.26508	0.00404149	0.0683521	137 (2.12)
SensorimotorMouthBrainStem	RACE_ETHNICITYHispanic	-0.0348753	0.0325389	-1.0718	0.28385		0.024322	0.505693	1	1.98314	8.26508	0.00404149	0.0683521	137 (2.12)
SensorimotorMouthBrainStem	RACE_ETHNICITYAsian	0.00572956	0.0867418	0.0660531	0.947338		0.024322	0.976394	1	1.98314	8.26508	0.00404149	0.0683521	137 (2.12)
SensorimotorMouthBrainStem	RACE_ETHNICITYOther	-0.0279786	0.0421246	-0.664186	0.506595		0.024322	0.715569	1	1.98314	8.26508	0.00404149	0.0683521	137 (2.12)
RetrosplenialTemporalRightThalamusProper	bipolar_II_ypresent	-0.0725253	0.125577	-0.577538	0.563596		0.028594	0.763099	1	1.98785	0.333064	0.563861	0.168164	95 (1.47)
SensorimotorMouthBrainStem	irritability_ypresent	-0.0267485	0.0539676	-0.49564	0.620166		0.024322	0.797661	1	1.98314	8.26508	0.00404149	0.0683521	137 (2.12)
SensorimotorMouthBrainStem	depressed_mood_ypresent	0.0561062	0.0468853	1.19667	0.23148		0.024322	0.438718	1	1.98314	8.26508	0.00404149	0.0683521	137 (2.12)
SensorimotorMouthLeftHippocampus	(Intercept)	0.0949588	0.0218021	4.35549	1.34866e-05	***	0.0279728	9.34074e-05	0.045396	1.97587	2.34425	0.125746	0.214117	125 (1.94)
SensorimotorMouthLeftHippocampus	anhedonia_ypresent	-0.0508876	0.0461469	-1.10273	0.270186		0.0279728	0.487639	1	1.97587	2.34425	0.125746	0.214117	125 (1.94)
SensorimotorMouthLeftHippocampus	INTERVIEW_AGE	0.0200108	0.012364	1.61847	0.10561		0.0279728	0.249113	1	1.97587	2.34425	0.125746	0.214117	125 (1.94)
SensorimotorMouthLeftHippocampus	SEXFemale	0.0532213	0.0249813	2.13045	0.0331734	*	0.0279728	0.0987282	1	1.97587	2.34425	0.125746	0.214117	125 (1.94)
SensorimotorMouthLeftHippocampus	RACE_ETHNICITYBlack	-0.461305	0.0368819	-12.5076	1.7801e-35	***	0.0279728	1.46142e-33	5.99181e-32	1.97587	2.34425	0.125746	0.214117	125 (1.94)
SensorimotorMouthLeftHippocampus	RACE_ETHNICITYHispanic	-0.170721	0.0328905	-5.1906	2.16163e-07	***	0.0279728	2.09081e-06	0.000727603	1.97587	2.34425	0.125746	0.214117	125 (1.94)
SensorimotorMouthLeftHippocampus	RACE_ETHNICITYAsian	0.0229413	0.0857237	0.267619	0.789001		0.0279728	0.899349	1	1.97587	2.34425	0.125746	0.214117	125 (1.94)
SensorimotorMouthLeftHippocampus	RACE_ETHNICITYOther	-0.0875243	0.0425471	-2.05712	0.039716	*	0.0279728	0.114652	1	1.97587	2.34425	0.125746	0.214117	125 (1.94)
DorsalAttentionRightThalamusProper	bipolar_II_ypresent	0.074786	0.12979	0.576209	0.564495		0.0103874	0.763395	1	1.98781	1.6691	0.196379	0.0255793	129 (2)
SensorimotorMouthLeftHippocampus	irritability_ypresent	0.095184	0.0536177	1.77524	0.0759071		0.0279728	0.192833	1	1.97587	2.34425	0.125746	0.214117	125 (1.94)
SensorimotorMouthLeftHippocampus	depressed_mood_ypresent	-0.0340218	0.0467167	-0.728259	0.466482		0.0279728	0.682983	1	1.97587	2.34425	0.125746	0.214117	125 (1.94)
SensorimotorMouthLeftAmygdala	(Intercept)	0.130087	0.0217517	5.98053	2.34532e-09	***	0.0211648	2.75064e-08	7.89435e-06	1.961	3.31576	0.0686186	0.0941419	108 (1.67)
SensorimotorMouthLeftAmygdala	anhedonia_ypresent	-0.0751192	0.0462903	-1.62279	0.104685		0.0211648	0.247624	1	1.961	3.31576	0.0686186	0.0941419	108 (1.67)
SensorimotorMouthLeftAmygdala	INTERVIEW_AGE	-0.00594557	0.0124344	-0.478154	0.632557		0.0211648	0.804985	1	1.961	3.31576	0.0686186	0.0941419	108 (1.67)
SensorimotorMouthLeftAmygdala	SEXFemale	-0.0259286	0.024981	-1.03794	0.29934		0.0211648	0.520443	1	1.961	3.31576	0.0686186	0.0941419	108 (1.67)
SensorimotorMouthLeftAmygdala	RACE_ETHNICITYBlack	-0.408573	0.036497	-11.1947	8.05734e-29	***	0.0211648	4.59678e-27	2.7121e-25	1.961	3.31576	0.0686186	0.0941419	108 (1.67)
SensorimotorMouthLeftAmygdala	RACE_ETHNICITYHispanic	-0.134867	0.032596	-4.13753	3.55617e-05	***	0.0211648	0.000228873	0.119701	1.961	3.31576	0.0686186	0.0941419	108 (1.67)
SensorimotorMouthLeftAmygdala	RACE_ETHNICITYAsian	-0.0253688	0.0860346	-0.294867	0.768105		0.0211648	0.888773	1	1.961	3.31576	0.0686186	0.0941419	108 (1.67)
SensorimotorMouthLeftAmygdala	RACE_ETHNICITYOther	-0.111082	0.0421878	-2.63305	0.00848285	**	0.0211648	0.0310025	1	1.961	3.31576	0.0686186	0.0941419	108 (1.67)
WithinSensorimotorMouth	bipolar_II_ypresent	-0.0729421	0.128224	-0.568863	0.569469		0.00233235	0.767269	1	1.98373	3.19268	0.0739688	0.136862	87 (1.35)
SensorimotorMouthLeftAmygdala	irritability_ypresent	-0.0347088	0.0537143	-0.646174	0.51819		0.0211648	0.726552	1	1.961	3.31576	0.0686186	0.0941419	108 (1.67)
SensorimotorMouthLeftAmygdala	depressed_mood_ypresent	-0.0556354	0.0466729	-1.19203	0.233295		0.0211648	0.440747	1	1.961	3.31576	0.0686186	0.0941419	108 (1.67)
SensorimotorMouthLeftAccumbensArea	(Intercept)	0.0335223	0.0220642	1.51931	0.128735		0.00384912	0.289267	1	2.03977	12.2524	0.000464649	0.147067	121 (1.87)
SensorimotorMouthLeftAccumbensArea	anhedonia_ypresent	-0.0290703	0.0467124	-0.622325	0.533751		0.00384912	0.741003	1	2.03977	12.2524	0.000464649	0.147067	121 (1.87)
SensorimotorMouthLeftAccumbensArea	INTERVIEW_AGE	-0.0428462	0.0125634	-3.41041	0.000652715	***	0.00384912	0.00320268	1	2.03977	12.2524	0.000464649	0.147067	121 (1.87)
SensorimotorMouthLeftAccumbensArea	SEXFemale	-0.0893573	0.0252582	-3.53776	0.000406436	***	0.00384912	0.00209826	1	2.03977	12.2524	0.000464649	0.147067	121 (1.87)
SensorimotorMouthLeftAccumbensArea	RACE_ETHNICITYBlack	-0.023889	0.0368671	-0.647978	0.517023		0.00384912	0.725729	1	2.03977	12.2524	0.000464649	0.147067	121 (1.87)
SensorimotorMouthLeftAccumbensArea	RACE_ETHNICITYHispanic	0.0505728	0.0330813	1.52874	0.126378		0.00384912	0.284923	1	2.03977	12.2524	0.000464649	0.147067	121 (1.87)
SensorimotorMouthLeftAccumbensArea	RACE_ETHNICITYAsian	0.109173	0.0866466	1.25998	0.207723		0.00384912	0.408169	1	2.03977	12.2524	0.000464649	0.147067	121 (1.87)
SensorimotorMouthLeftAccumbensArea	RACE_ETHNICITYOther	-0.0348662	0.0429334	-0.8121	0.416765		0.00384912	0.63591	1	2.03977	12.2524	0.000464649	0.147067	121 (1.87)
FrontoParietalBrainStem	bipolar_II_ypresent	0.0715066	0.126815	0.563866	0.572865		0.00226312	0.768421	1	1.97153	2.21957	0.136271	0.0619965	120 (1.86)
SensorimotorMouthLeftAccumbensArea	irritability_ypresent	0.00491973	0.054235	0.0907114	0.927725		0.00384912	0.968887	1	2.03977	12.2524	0.000464649	0.147067	121 (1.87)
SensorimotorMouthLeftAccumbensArea	depressed_mood_ypresent	0.0383715	0.0471993	0.812969	0.416267		0.00384912	0.635732	1	2.03977	12.2524	0.000464649	0.147067	121 (1.87)
SensorimotorMouthLeftVentraldc	(Intercept)	0.214054	0.0215426	9.93632	4.26974e-23	***	0.0513027	1.71094e-21	1.43719e-19	2.00842	0.0299969	0.862497	0.150726	121 (1.87)
SensorimotorMouthLeftVentraldc	anhedonia_ypresent	-0.0159838	0.0456125	-0.350426	0.726031		0.0513027	0.864273	1	2.00842	0.0299969	0.862497	0.150726	121 (1.87)
SensorimotorMouthLeftVentraldc	INTERVIEW_AGE	-0.0396687	0.012237	-3.2417	0.00119437	**	0.0513027	0.00552991	1	2.00842	0.0299969	0.862497	0.150726	121 (1.87)
SensorimotorMouthLeftVentraldc	SEXFemale	-0.183007	0.0246461	-7.42542	1.27247e-13	***	0.0513027	2.31521e-12	4.28314e-10	2.00842	0.0299969	0.862497	0.150726	121 (1.87)
SensorimotorMouthLeftVentraldc	RACE_ETHNICITYBlack	-0.579147	0.0360241	-16.0766	4.96814e-57	***	0.0513027	1.67227e-54	1.67227e-53	2.00842	0.0299969	0.862497	0.150726	121 (1.87)
SensorimotorMouthLeftVentraldc	RACE_ETHNICITYHispanic	-0.0954449	0.032273	-2.95742	0.00311375	**	0.0513027	0.0127816	1	2.00842	0.0299969	0.862497	0.150726	121 (1.87)
SensorimotorMouthLeftVentraldc	RACE_ETHNICITYAsian	0.100324	0.0848335	1.1826	0.237011		0.0513027	0.445122	1	2.00842	0.0299969	0.862497	0.150726	121 (1.87)
SensorimotorMouthLeftVentraldc	RACE_ETHNICITYOther	-0.205077	0.0418594	-4.89919	9.86297e-07	***	0.0513027	8.42608e-06	0.00331988	2.00842	0.0299969	0.862497	0.150726	121 (1.87)
WithinCinguloParietal	bipolar_II_ypresent	-0.0716539	0.127754	-0.560876	0.574901		0.00509645	0.769737	1	1.98032	1.03284	0.309493	0.232738	47 (0.73)
SensorimotorMouthLeftVentraldc	irritability_ypresent	0.0362392	0.0530851	0.682663	0.494845		0.0513027	0.704156	1	2.00842	0.0299969	0.862497	0.150726	121 (1.87)
SensorimotorMouthLeftVentraldc	depressed_mood_ypresent	0.0323324	0.0460573	0.702004	0.482703		0.0513027	0.694053	1	2.00842	0.0299969	0.862497	0.150726	121 (1.87)
SensorimotorMouthRightCerebellumCortex	(Intercept)	0.0695376	0.0219871	3.16265	0.00157077	**	0.00408668	0.00702791	1	2.00728	0.189801	0.663082	0.122881	112 (1.74)
SensorimotorMouthRightCerebellumCortex	anhedonia_ypresent	0.0578141	0.0465729	1.24137	0.214516		0.00408668	0.415694	1	2.00728	0.189801	0.663082	0.122881	112 (1.74)
SensorimotorMouthRightCerebellumCortex	INTERVIEW_AGE	-0.0457373	0.0125427	-3.64654	0.000267933	***	0.00408668	0.001427	0.901864	2.00728	0.189801	0.663082	0.122881	112 (1.74)
SensorimotorMouthRightCerebellumCortex	SEXFemale	-0.0779436	0.0252275	-3.08962	0.0020128	**	0.00408668	0.00871953	1	2.00728	0.189801	0.663082	0.122881	112 (1.74)
SensorimotorMouthRightCerebellumCortex	RACE_ETHNICITYBlack	-0.0901438	0.0368708	-2.44486	0.014518	*	0.00408668	0.0496192	1	2.00728	0.189801	0.663082	0.122881	112 (1.74)
SensorimotorMouthRightCerebellumCortex	RACE_ETHNICITYHispanic	-0.0760267	0.0329694	-2.30598	0.0211442	*	0.00408668	0.0678467	1	2.00728	0.189801	0.663082	0.122881	112 (1.74)
SensorimotorMouthRightCerebellumCortex	RACE_ETHNICITYAsian	-0.163894	0.0874641	-1.87384	0.0609983		0.00408668	0.161288	1	2.00728	0.189801	0.663082	0.122881	112 (1.74)
SensorimotorMouthRightCerebellumCortex	RACE_ETHNICITYOther	-0.00654958	0.0426699	-0.153494	0.878013		0.00408668	0.945719	1	2.00728	0.189801	0.663082	0.122881	112 (1.74)
CinguloParietalRetrosplenialTemporal	bipolar_II_ypresent	-0.070227	0.126131	-0.556779	0.577698		0.00439775	0.772199	1	1.99021	3.73245	0.0533649	0.223638	67 (1.04)
SensorimotorMouthRightCerebellumCortex	irritability_ypresent	-0.0373712	0.0543792	-0.687233	0.491961		0.00408668	0.702265	1	2.00728	0.189801	0.663082	0.122881	112 (1.74)
SensorimotorMouthRightCerebellumCortex	depressed_mood_ypresent	0.0015892	0.0471296	0.0337197	0.973102		0.00408668	0.989864	1	2.00728	0.189801	0.663082	0.122881	112 (1.74)
SensorimotorMouthRightThalamusProper	(Intercept)	0.169302	0.0215126	7.86988	4.14653e-15	***	0.0428131	8.66909e-14	1.39572e-11	1.99013	0.521509	0.470199	0.116549	113 (1.75)
SensorimotorMouthRightThalamusProper	anhedonia_ypresent	-0.0579266	0.0459534	-1.26055	0.207517		0.0428131	0.408025	1	1.99013	0.521509	0.470199	0.116549	113 (1.75)
SensorimotorMouthRightThalamusProper	INTERVIEW_AGE	-0.0333951	0.0123147	-2.7118	0.00671005	**	0.0428131	0.025264	1	1.99013	0.521509	0.470199	0.116549	113 (1.75)
SensorimotorMouthRightThalamusProper	SEXFemale	-0.0344351	0.0247358	-1.39212	0.163936		0.0428131	0.345671	1	1.99013	0.521509	0.470199	0.116549	113 (1.75)
SensorimotorMouthRightThalamusProper	RACE_ETHNICITYBlack	-0.57611	0.0361261	-15.9472	3.65615e-56	***	0.0428131	1.11878e-53	1.23066e-52	1.99013	0.521509	0.470199	0.116549	113 (1.75)
SensorimotorMouthRightThalamusProper	RACE_ETHNICITYHispanic	-0.213164	0.032336	-6.59214	4.68513e-11	***	0.0428131	6.51659e-10	1.57701e-07	1.99013	0.521509	0.470199	0.116549	113 (1.75)
SensorimotorMouthRightThalamusProper	RACE_ETHNICITYAsian	0.0255737	0.0854371	0.299328	0.7647		0.0428131	0.886541	1	1.99013	0.521509	0.470199	0.116549	113 (1.75)
SensorimotorMouthRightThalamusProper	RACE_ETHNICITYOther	-0.160929	0.041871	-3.84344	0.000122508	***	0.0428131	0.000713429	0.412362	1.99013	0.521509	0.470199	0.116549	113 (1.75)
AuditoryFrontoParietal	bipolar_II_ypresent	-0.0684117	0.124724	-0.548505	0.583365		0.0271532	0.774997	1	1.98536	8.95285	0.00277037	0.210938	99 (1.53)
SensorimotorMouthRightThalamusProper	irritability_ypresent	0.0497898	0.0535409	0.92994	0.352438		0.0428131	0.575597	1	1.99013	0.521509	0.470199	0.116549	113 (1.75)
SensorimotorMouthRightThalamusProper	depressed_mood_ypresent	0.00765233	0.0462823	0.16534	0.868681		0.0428131	0.940664	1	1.99013	0.521509	0.470199	0.116549	113 (1.75)
SensorimotorMouthRightCaudate	(Intercept)	0.0533775	0.0217441	2.4548	0.014123	*	0.0188114	0.0485577	1	2.0025	0.426068	0.513925	0.0755976	99 (1.53)
SensorimotorMouthRightCaudate	anhedonia_ypresent	-0.0176948	0.0463689	-0.38161	0.702763		0.0188114	0.851879	1	2.0025	0.426068	0.513925	0.0755976	99 (1.53)
SensorimotorMouthRightCaudate	INTERVIEW_AGE	-0.00428253	0.012441	-0.344227	0.730687		0.0188114	0.866594	1	2.0025	0.426068	0.513925	0.0755976	99 (1.53)
SensorimotorMouthRightCaudate	SEXFemale	0.104321	0.0249786	4.17644	3.00079e-05	***	0.0188114	0.000197279	0.101007	2.0025	0.426068	0.513925	0.0755976	99 (1.53)
SensorimotorMouthRightCaudate	RACE_ETHNICITYBlack	-0.377841	0.0363613	-10.3913	4.3157e-25	***	0.0188114	1.93688e-23	1.45266e-21	2.0025	0.426068	0.513925	0.0755976	99 (1.53)
SensorimotorMouthRightCaudate	RACE_ETHNICITYHispanic	-0.135133	0.0325622	-4.15	3.36829e-05	***	0.0188114	0.000218874	0.113377	2.0025	0.426068	0.513925	0.0755976	99 (1.53)
SensorimotorMouthRightCaudate	RACE_ETHNICITYAsian	-0.0772242	0.0866889	-0.89082	0.37306		0.0188114	0.5926	1	2.0025	0.426068	0.513925	0.0755976	99 (1.53)
SensorimotorMouthRightCaudate	RACE_ETHNICITYOther	-0.100925	0.0421755	-2.39298	0.0167412	*	0.0188114	0.0559593	1	2.0025	0.426068	0.513925	0.0755976	99 (1.53)
SensorimotorHandRightCaudate	bipolar_II_ypresent	0.0671734	0.123541	0.543735	0.586643		0.0620214	0.776149	1	2.01326	22.904	1.70299e-06	0.171422	152 (2.36)
SensorimotorMouthRightCaudate	irritability_ypresent	0.023685	0.0540731	0.438019	0.661388		0.0188114	0.821488	1	2.0025	0.426068	0.513925	0.0755976	99 (1.53)
SensorimotorMouthRightCaudate	depressed_mood_ypresent	-0.0392065	0.0470447	-0.833388	0.404657		0.0188114	0.625954	1	2.0025	0.426068	0.513925	0.0755976	99 (1.53)
SensorimotorMouthRightPutamen	(Intercept)	-0.0274191	0.0218491	-1.25493	0.209549		0.00502315	0.409824	1	1.95139	0.630859	0.42704	0.0183995	139 (2.15)
SensorimotorMouthRightPutamen	anhedonia_ypresent	0.0153527	0.0469975	0.326671	0.743927		0.00502315	0.875239	1	1.95139	0.630859	0.42704	0.0183995	139 (2.15)
SensorimotorMouthRightPutamen	INTERVIEW_AGE	0.00442444	0.0125794	0.351721	0.72506		0.00502315	0.863606	1	1.95139	0.630859	0.42704	0.0183995	139 (2.15)
SensorimotorMouthRightPutamen	SEXFemale	-0.0426384	0.0251816	-1.69323	0.0904606		0.00502315	0.220486	1	1.95139	0.630859	0.42704	0.0183995	139 (2.15)
SensorimotorMouthRightPutamen	RACE_ETHNICITYBlack	0.204107	0.0363786	5.61065	2.10137e-08	***	0.00502315	2.28168e-07	7.07321e-05	1.95139	0.630859	0.42704	0.0183995	139 (2.15)
SensorimotorMouthRightPutamen	RACE_ETHNICITYHispanic	0.0201839	0.0328122	0.615133	0.538489		0.00502315	0.744068	1	1.95139	0.630859	0.42704	0.0183995	139 (2.15)
SensorimotorMouthRightPutamen	RACE_ETHNICITYAsian	0.00198163	0.0868277	0.0228226	0.981792		0.00502315	0.993497	1	1.95139	0.630859	0.42704	0.0183995	139 (2.15)
SensorimotorMouthRightPutamen	RACE_ETHNICITYOther	0.0643799	0.0424818	1.51547	0.129704		0.00502315	0.291055	1	1.95139	0.630859	0.42704	0.0183995	139 (2.15)
RetrosplenialTemporalSensorimotorMouth	bipolar_II_ypresent	-0.0700218	0.129844	-0.539276	0.589715		0.0109757	0.778015	1	1.96862	0.934868	0.333601	0.0701835	124 (1.92)
SensorimotorMouthRightPutamen	irritability_ypresent	-0.0791824	0.0543766	-1.45618	0.145391		0.00502315	0.315327	1	1.95139	0.630859	0.42704	0.0183995	139 (2.15)
SensorimotorMouthRightPutamen	depressed_mood_ypresent	0.0861641	0.0473746	1.81878	0.0689922		0.00502315	0.17849	1	1.95139	0.630859	0.42704	0.0183995	139 (2.15)
SensorimotorMouthRightPallidum	(Intercept)	0.0483583	0.0218612	2.21206	0.026998	*	0.00847421	0.082539	1	2.00997	0.0122664	0.911812	0.0530439	130 (2.01)
SensorimotorMouthRightPallidum	anhedonia_ypresent	-0.00756802	0.0467886	-0.161749	0.871508		0.00847421	0.942197	1	2.00997	0.0122664	0.911812	0.0530439	130 (2.01)
SensorimotorMouthRightPallidum	INTERVIEW_AGE	-0.0223826	0.0125441	-1.78431	0.0744207		0.00847421	0.189917	1	2.00997	0.0122664	0.911812	0.0530439	130 (2.01)
SensorimotorMouthRightPallidum	SEXFemale	-0.163624	0.0251527	-6.50524	8.35223e-11	***	0.00847421	1.12906e-09	2.81136e-07	2.00997	0.0122664	0.911812	0.0530439	130 (2.01)
SensorimotorMouthRightPallidum	RACE_ETHNICITYBlack	0.140068	0.0365534	3.83188	0.000128404	***	0.00847421	0.000742624	0.432207	2.00997	0.0122664	0.911812	0.0530439	130 (2.01)
SensorimotorMouthRightPallidum	RACE_ETHNICITYHispanic	0.015005	0.0327553	0.458095	0.6469		0.00847421	0.81553	1	2.00997	0.0122664	0.911812	0.0530439	130 (2.01)
SensorimotorMouthRightPallidum	RACE_ETHNICITYAsian	0.231353	0.0880155	2.62855	0.00859575	**	0.00847421	0.031347	1	2.00997	0.0122664	0.911812	0.0530439	130 (2.01)
SensorimotorMouthRightPallidum	RACE_ETHNICITYOther	0.00337306	0.0424464	0.0794662	0.936664		0.00847421	0.971591	1	2.00997	0.0122664	0.911812	0.0530439	130 (2.01)
SensorimotorMouthVisual	bipolar_II_ypresent	0.0686919	0.127222	0.539939	0.589258		0.00816734	0.778015	1	2.02032	1.74941	0.18595	0.0292508	95 (1.47)
SensorimotorMouthRightPallidum	irritability_ypresent	0.00835506	0.0545561	0.153146	0.878288		0.00847421	0.945719	1	2.00997	0.0122664	0.911812	0.0530439	130 (2.01)
SensorimotorMouthRightPallidum	depressed_mood_ypresent	0.00322166	0.0471899	0.0682701	0.945573		0.00847421	0.97572	1	2.00997	0.0122664	0.911812	0.0530439	130 (2.01)
SensorimotorMouthRightHippocampus	(Intercept)	0.00308408	0.0219103	0.140759	0.888064		-0.000160458	0.949865	1	1.97839	4.59428	0.0320787	0.0607896	107 (1.66)
SensorimotorMouthRightHippocampus	anhedonia_ypresent	0.0471373	0.046958	1.00382	0.315504		-0.000160458	0.539057	1	1.97839	4.59428	0.0320787	0.0607896	107 (1.66)
SensorimotorMouthRightHippocampus	INTERVIEW_AGE	0.00463567	0.0125911	0.368171	0.712758		-0.000160458	0.857449	1	1.97839	4.59428	0.0320787	0.0607896	107 (1.66)
SensorimotorMouthRightHippocampus	SEXFemale	-0.0024918	0.0252263	-0.0987782	0.921318		-0.000160458	0.966515	1	1.97839	4.59428	0.0320787	0.0607896	107 (1.66)
SensorimotorMouthRightHippocampus	RACE_ETHNICITYBlack	-0.0511118	0.036655	-1.3944	0.163245		-0.000160458	0.345587	1	1.97839	4.59428	0.0320787	0.0607896	107 (1.66)
SensorimotorMouthRightHippocampus	RACE_ETHNICITYHispanic	0.0232015	0.0328638	0.70599	0.48022		-0.000160458	0.692752	1	1.97839	4.59428	0.0320787	0.0607896	107 (1.66)
SensorimotorMouthRightHippocampus	RACE_ETHNICITYAsian	-0.136285	0.0877936	-1.55234	0.120631		-0.000160458	0.274725	1	1.97839	4.59428	0.0320787	0.0607896	107 (1.66)
SensorimotorMouthRightHippocampus	RACE_ETHNICITYOther	0.0174628	0.0425874	0.410046	0.681786		-0.000160458	0.835722	1	1.97839	4.59428	0.0320787	0.0607896	107 (1.66)
CinguloParietalVisual	bipolar_II_ypresent	-0.0676563	0.126548	-0.534631	0.592924		0.00362496	0.779703	1	1.95022	1.77965	0.182192	0.130151	56 (0.87)
SensorimotorMouthRightHippocampus	irritability_ypresent	-0.0193148	0.0543949	-0.355086	0.722537		-0.000160458	0.862433	1	1.97839	4.59428	0.0320787	0.0607896	107 (1.66)
SensorimotorMouthRightHippocampus	depressed_mood_ypresent	-0.0282474	0.0473439	-0.596643	0.550767		-0.000160458	0.751472	1	1.97839	4.59428	0.0320787	0.0607896	107 (1.66)
SensorimotorMouthRightAmygdala	(Intercept)	0.0206909	0.0218996	0.944806	0.344794		0.00741845	0.567519	1	1.99679	1.34569	0.246033	0.0702264	130 (2.01)
SensorimotorMouthRightAmygdala	anhedonia_ypresent	0.0642208	0.0466407	1.37693	0.168584		0.00741845	0.352019	1	1.99679	1.34569	0.246033	0.0702264	130 (2.01)
SensorimotorMouthRightAmygdala	INTERVIEW_AGE	0.0265555	0.0125561	2.11494	0.0344738	*	0.00741845	0.102057	1	1.99679	1.34569	0.246033	0.0702264	130 (2.01)
SensorimotorMouthRightAmygdala	SEXFemale	-0.1119	0.0251844	-4.44322	9.0137e-06	***	0.00741845	6.49681e-05	0.0303401	1.99679	1.34569	0.246033	0.0702264	130 (2.01)
SensorimotorMouthRightAmygdala	RACE_ETHNICITYBlack	0.138541	0.0366269	3.7825	0.000156695	***	0.00741845	0.000887938	0.527435	1.99679	1.34569	0.246033	0.0702264	130 (2.01)
SensorimotorMouthRightAmygdala	RACE_ETHNICITYHispanic	0.0884682	0.03284	2.69392	0.00708038	**	0.00741845	0.0264512	1	1.99679	1.34569	0.246033	0.0702264	130 (2.01)
SensorimotorMouthRightAmygdala	RACE_ETHNICITYAsian	-0.112206	0.0871927	-1.28688	0.198185		0.00741845	0.394961	1	1.99679	1.34569	0.246033	0.0702264	130 (2.01)
SensorimotorMouthRightAmygdala	RACE_ETHNICITYOther	-0.0113041	0.0425141	-0.26589	0.790332		0.00741845	0.899952	1	1.99679	1.34569	0.246033	0.0702264	130 (2.01)
DefaultFrontoParietal	bipolar_II_ypresent	0.0671144	0.125851	0.533285	0.593855		0.011276	0.780217	1	2.00359	0.491951	0.483058	0.183379	71 (1.1)
SensorimotorMouthRightAmygdala	irritability_ypresent	-0.0700717	0.0543584	-1.28907	0.197422		0.00741845	0.393907	1	1.99679	1.34569	0.246033	0.0702264	130 (2.01)
SensorimotorMouthRightAmygdala	depressed_mood_ypresent	-0.0834623	0.0470455	-1.77407	0.076099		0.00741845	0.192941	1	1.99679	1.34569	0.246033	0.0702264	130 (2.01)
SensorimotorMouthRightAccumbensArea	(Intercept)	0.102812	0.0218495	4.70545	2.58715e-06	***	0.011961	2.06359e-05	0.00870835	2.02334	6.41276	0.0113303	0.047029	137 (2.12)
SensorimotorMouthRightAccumbensArea	anhedonia_ypresent	-0.0315493	0.0466651	-0.67608	0.499015		0.011961	0.708428	1	2.02334	6.41276	0.0113303	0.047029	137 (2.12)
SensorimotorMouthRightAccumbensArea	INTERVIEW_AGE	-0.0585357	0.0125216	-4.67478	3.00392e-06	***	0.011961	2.36177e-05	0.0101112	2.02334	6.41276	0.0113303	0.047029	137 (2.12)
SensorimotorMouthRightAccumbensArea	SEXFemale	-0.194425	0.0251115	-7.74245	1.1288e-14	***	0.011961	2.27517e-13	3.79953e-11	2.02334	6.41276	0.0113303	0.047029	137 (2.12)
SensorimotorMouthRightAccumbensArea	RACE_ETHNICITYBlack	-0.048195	0.0364314	-1.3229	0.185918		0.011961	0.376038	1	2.02334	6.41276	0.0113303	0.047029	137 (2.12)
SensorimotorMouthRightAccumbensArea	RACE_ETHNICITYHispanic	0.00632362	0.0327178	0.193278	0.846748		0.011961	0.931727	1	2.02334	6.41276	0.0113303	0.047029	137 (2.12)
SensorimotorMouthRightAccumbensArea	RACE_ETHNICITYAsian	0.00508107	0.0875325	0.0580478	0.953712		0.011961	0.980213	1	2.02334	6.41276	0.0113303	0.047029	137 (2.12)
SensorimotorMouthRightAccumbensArea	RACE_ETHNICITYOther	0.0142494	0.0423286	0.336637	0.736402		0.011961	0.870035	1	2.02334	6.41276	0.0113303	0.047029	137 (2.12)
FrontoParietalLeftCerebellumCortex	bipolar_II_ypresent	-0.066749	0.126194	-0.528941	0.596865		0.0127917	0.782259	1	2.00908	0.193303	0.660182	0.0232417	120 (1.86)
SensorimotorMouthRightAccumbensArea	irritability_ypresent	-0.0593612	0.054382	-1.09156	0.275068		0.011961	0.494857	1	2.02334	6.41276	0.0113303	0.047029	137 (2.12)
SensorimotorMouthRightAccumbensArea	depressed_mood_ypresent	0.0377896	0.0474359	0.796646	0.425687		0.011961	0.643115	1	2.02334	6.41276	0.0113303	0.047029	137 (2.12)
SensorimotorMouthRightVentraldc	(Intercept)	0.0695529	0.0218186	3.18778	0.00144065	**	0.00926274	0.00653534	1	1.99211	0.159922	0.689228	0.0395647	110 (1.7)
SensorimotorMouthRightVentraldc	anhedonia_ypresent	-0.0304927	0.0466973	-0.652987	0.513788		0.00926274	0.723301	1	1.99211	0.159922	0.689228	0.0395647	110 (1.7)
SensorimotorMouthRightVentraldc	INTERVIEW_AGE	-0.0387551	0.0125345	-3.09187	0.00199766	**	0.00926274	0.0086651	1	1.99211	0.159922	0.689228	0.0395647	110 (1.7)
SensorimotorMouthRightVentraldc	SEXFemale	-0.178266	0.0250879	-7.10563	1.32906e-12	***	0.00926274	2.16117e-11	4.47363e-09	1.99211	0.159922	0.689228	0.0395647	110 (1.7)
SensorimotorMouthRightVentraldc	RACE_ETHNICITYBlack	0.110255	0.0363553	3.03269	0.00243364	**	0.00926274	0.010356	1	1.99211	0.159922	0.689228	0.0395647	110 (1.7)
SensorimotorMouthRightVentraldc	RACE_ETHNICITYHispanic	-0.0147625	0.0326758	-0.451789	0.651437		0.00926274	0.817676	1	1.99211	0.159922	0.689228	0.0395647	110 (1.7)
SensorimotorMouthRightVentraldc	RACE_ETHNICITYAsian	0.0206049	0.0872596	0.236134	0.813337		0.00926274	0.913332	1	1.99211	0.159922	0.689228	0.0395647	110 (1.7)
SensorimotorMouthRightVentraldc	RACE_ETHNICITYOther	0.0174886	0.0422919	0.413521	0.679239		0.00926274	0.83351	1	1.99211	0.159922	0.689228	0.0395647	110 (1.7)
VentralAttentionRightVentraldc	bipolar_II_ypresent	0.0677978	0.12948	0.523616	0.600564		0.0143037	0.784743	1	1.99376	0.285595	0.593057	0.000208368	141 (2.18)
SensorimotorMouthRightVentraldc	irritability_ypresent	0.00833778	0.0542141	0.153794	0.877777		0.00926274	0.945719	1	1.99211	0.159922	0.689228	0.0395647	110 (1.7)
SensorimotorMouthRightVentraldc	depressed_mood_ypresent	0.0275848	0.0471578	0.584947	0.558604		0.00926274	0.759702	1	1.99211	0.159922	0.689228	0.0395647	110 (1.7)
SalienceLeftCerebellumCortex	(Intercept)	0.0423892	0.0217989	1.94456	0.0518725		0.0180026	0.142069	1	1.9945	8.89949	0.0028525	0.0897163	128 (1.98)
SalienceLeftCerebellumCortex	anhedonia_ypresent	-0.0738125	0.0464916	-1.58765	0.112415		0.0180026	0.259882	1	1.9945	8.89949	0.0028525	0.0897163	128 (1.98)
SalienceLeftCerebellumCortex	INTERVIEW_AGE	0.0131869	0.0124865	1.0561	0.290963		0.0180026	0.512229	1	1.9945	8.89949	0.0028525	0.0897163	128 (1.98)
SalienceLeftCerebellumCortex	SEXFemale	0.087352	0.0250556	3.48633	0.000493025	***	0.0180026	0.00250683	1	1.9945	8.89949	0.0028525	0.0897163	128 (1.98)
SalienceLeftCerebellumCortex	RACE_ETHNICITYBlack	-0.366084	0.0365757	-10.0089	2.07954e-23	***	0.0180026	8.64165e-22	6.99974e-20	1.9945	8.89949	0.0028525	0.0897163	128 (1.98)
SalienceLeftCerebellumCortex	RACE_ETHNICITYHispanic	-0.125084	0.0327345	-3.82118	0.000134092	***	0.0180026	0.000770229	0.451354	1.9945	8.89949	0.0028525	0.0897163	128 (1.98)
SalienceLeftCerebellumCortex	RACE_ETHNICITYAsian	-0.0224694	0.0864667	-0.259861	0.794979		0.0180026	0.900976	1	1.9945	8.89949	0.0028525	0.0897163	128 (1.98)
SalienceLeftCerebellumCortex	RACE_ETHNICITYOther	-0.0143915	0.0423266	-0.340011	0.73386		0.0180026	0.86825	1	1.9945	8.89949	0.0028525	0.0897163	128 (1.98)
CinguloParietalSensorimotorMouth	bipolar_II_ypresent	0.0673152	0.128713	0.522986	0.601003		0.0130944	0.785012	1	1.96293	4.47891	0.0343156	0.0273696	115 (1.78)
SalienceLeftCerebellumCortex	irritability_ypresent	0.0667327	0.0540622	1.23437	0.217111		0.0180026	0.419275	1	1.9945	8.89949	0.0028525	0.0897163	128 (1.98)
SalienceLeftCerebellumCortex	depressed_mood_ypresent	0.0376488	0.0471357	0.798733	0.424475		0.0180026	0.642801	1	1.9945	8.89949	0.0028525	0.0897163	128 (1.98)
SalienceLeftThalamusProper	(Intercept)	0.134604	0.0215726	6.23958	4.67108e-10	***	0.0294841	5.97827e-09	1.57228e-06	1.97264	0.926125	0.335872	0.048823	111 (1.72)
SalienceLeftThalamusProper	anhedonia_ypresent	-0.0404958	0.046183	-0.876855	0.380599		0.0294841	0.600889	1	1.97264	0.926125	0.335872	0.048823	111 (1.72)
SalienceLeftThalamusProper	INTERVIEW_AGE	-0.00767235	0.0123782	-0.61983	0.535392		0.0294841	0.742152	1	1.97264	0.926125	0.335872	0.048823	111 (1.72)
SalienceLeftThalamusProper	SEXFemale	0.00363046	0.0248411	0.146147	0.88381		0.0294841	0.947666	1	1.97264	0.926125	0.335872	0.048823	111 (1.72)
SalienceLeftThalamusProper	RACE_ETHNICITYBlack	-0.492424	0.0361762	-13.6118	1.30606e-41	***	0.0294841	1.51593e-39	4.39618e-38	1.97264	0.926125	0.335872	0.048823	111 (1.72)
SalienceLeftThalamusProper	RACE_ETHNICITYHispanic	-0.184671	0.0323361	-5.711	1.17412e-08	***	0.0294841	1.29577e-07	3.9521e-05	1.97264	0.926125	0.335872	0.048823	111 (1.72)
SalienceLeftThalamusProper	RACE_ETHNICITYAsian	-0.108209	0.0861342	-1.25628	0.209061		0.0294841	0.409824	1	1.97264	0.926125	0.335872	0.048823	111 (1.72)
SalienceLeftThalamusProper	RACE_ETHNICITYOther	-0.105849	0.041835	-2.53016	0.0114251	*	0.0294841	0.0401848	1	1.97264	0.926125	0.335872	0.048823	111 (1.72)
CinguloOpercularLeftPutamen	bipolar_II_ypresent	-0.0665891	0.127459	-0.522435	0.601386		0.0349676	0.785208	1	1.98398	15.2134	9.60206e-05	0.0717588	135 (2.09)
SalienceLeftThalamusProper	irritability_ypresent	-0.0286147	0.0535335	-0.53452	0.593		0.0294841	0.779703	1	1.97264	0.926125	0.335872	0.048823	111 (1.72)
SalienceLeftThalamusProper	depressed_mood_ypresent	-0.00285775	0.0465206	-0.0614297	0.951019		0.0294841	0.978939	1	1.97264	0.926125	0.335872	0.048823	111 (1.72)
SalienceLeftCaudate	(Intercept)	0.0290653	0.0219282	1.32548	0.185061		0.000909404	0.375477	1	2.05788	8.03063	0.0045993	0.0512144	122 (1.89)
SalienceLeftCaudate	anhedonia_ypresent	-0.013256	0.0470019	-0.282031	0.777929		0.000909404	0.894249	1	2.05788	8.03063	0.0045993	0.0512144	122 (1.89)
SalienceLeftCaudate	INTERVIEW_AGE	-0.0301482	0.0125798	-2.39657	0.0165784	*	0.000909404	0.0555252	1	2.05788	8.03063	0.0045993	0.0512144	122 (1.89)
SalienceLeftCaudate	SEXFemale	-0.0533815	0.0252282	-2.11595	0.0343881	*	0.000909404	0.101893	1	2.05788	8.03063	0.0045993	0.0512144	122 (1.89)
SalienceLeftCaudate	RACE_ETHNICITYBlack	-0.0127513	0.0366399	-0.348016	0.72784		0.000909404	0.864521	1	2.05788	8.03063	0.0045993	0.0512144	122 (1.89)
SalienceLeftCaudate	RACE_ETHNICITYHispanic	-0.0291334	0.0328543	-0.886745	0.37525		0.000909404	0.595237	1	2.05788	8.03063	0.0045993	0.0512144	122 (1.89)
SalienceLeftCaudate	RACE_ETHNICITYAsian	0.157112	0.087721	1.79105	0.0733339		0.000909404	0.187285	1	2.05788	8.03063	0.0045993	0.0512144	122 (1.89)
SalienceLeftCaudate	RACE_ETHNICITYOther	-0.0192548	0.0425449	-0.452575	0.65087		0.000909404	0.817676	1	2.05788	8.03063	0.0045993	0.0512144	122 (1.89)
WithinVisual	bipolar_II_ypresent	0.064189	0.124002	0.517644	0.604725		0.0398074	0.788649	1	2.00169	0.0459134	0.830333	0.179984	67 (1.04)
SalienceLeftCaudate	irritability_ypresent	0.00923656	0.0544532	0.169624	0.865311		0.000909404	0.939534	1	2.05788	8.03063	0.0045993	0.0512144	122 (1.89)
SalienceLeftCaudate	depressed_mood_ypresent	0.0265083	0.047561	0.557354	0.577305		0.000909404	0.772034	1	2.05788	8.03063	0.0045993	0.0512144	122 (1.89)
SalienceLeftPutamen	(Intercept)	0.135689	0.0217229	6.24635	4.47446e-10	***	0.0221301	5.74849e-09	1.5061e-06	2.0185	1.16319	0.280805	0.0522786	116 (1.8)
SalienceLeftPutamen	anhedonia_ypresent	0.021077	0.0464357	0.453896	0.649919		0.0221301	0.817676	1	2.0185	1.16319	0.280805	0.0522786	116 (1.8)
SalienceLeftPutamen	INTERVIEW_AGE	-0.0437665	0.0124579	-3.51316	0.000445906	***	0.0221301	0.0022845	1	2.0185	1.16319	0.280805	0.0522786	116 (1.8)
SalienceLeftPutamen	SEXFemale	-0.147728	0.0249514	-5.92065	3.37494e-09	***	0.0221301	3.89043e-08	1.13601e-05	2.0185	1.16319	0.280805	0.0522786	116 (1.8)
SalienceLeftPutamen	RACE_ETHNICITYBlack	-0.348756	0.0362626	-9.61752	9.49349e-22	***	0.0221301	3.55057e-20	3.19551e-18	2.0185	1.16319	0.280805	0.0522786	116 (1.8)
SalienceLeftPutamen	RACE_ETHNICITYHispanic	-0.0451107	0.0324727	-1.38919	0.164825		0.0221301	0.346089	1	2.0185	1.16319	0.280805	0.0522786	116 (1.8)
SalienceLeftPutamen	RACE_ETHNICITYAsian	0.136584	0.0855904	1.59579	0.110585		0.0221301	0.25674	1	2.0185	1.16319	0.280805	0.0522786	116 (1.8)
SalienceLeftPutamen	RACE_ETHNICITYOther	-0.0669758	0.0419807	-1.59539	0.110674		0.0221301	0.25674	1	2.0185	1.16319	0.280805	0.0522786	116 (1.8)
DorsalAttentionLeftAmygdala	bipolar_II_ypresent	0.0655961	0.127593	0.514104	0.607197		0.000859398	0.790648	1	1.96225	0.135502	0.712795	0.105609	118 (1.83)
SalienceLeftPutamen	irritability_ypresent	0.0551144	0.0541353	1.01809	0.308676		0.0221301	0.531459	1	2.0185	1.16319	0.280805	0.0522786	116 (1.8)
SalienceLeftPutamen	depressed_mood_ypresent	-0.0105383	0.0471289	-0.223605	0.823072		0.0221301	0.918225	1	2.0185	1.16319	0.280805	0.0522786	116 (1.8)
SalienceLeftPallidum	(Intercept)	0.0363213	0.0219059	1.65806	0.0973545		0.001511	0.233235	1	2.0606	3.04158	0.0811568	0.0458608	118 (1.83)
SalienceLeftPallidum	anhedonia_ypresent	0.0120426	0.0468902	0.256826	0.797321		0.001511	0.902282	1	2.0606	3.04158	0.0811568	0.0458608	118 (1.83)
SalienceLeftPallidum	INTERVIEW_AGE	-0.0220801	0.0125915	-1.75358	0.0795512		0.001511	0.199977	1	2.0606	3.04158	0.0811568	0.0458608	118 (1.83)
SalienceLeftPallidum	SEXFemale	0.00377045	0.0252129	0.149545	0.881129		0.001511	0.947565	1	2.0606	3.04158	0.0811568	0.0458608	118 (1.83)
SalienceLeftPallidum	RACE_ETHNICITYBlack	-0.118336	0.0366709	-3.22699	0.00125738	**	0.001511	0.00580569	1	2.0606	3.04158	0.0811568	0.0458608	118 (1.83)
SalienceLeftPallidum	RACE_ETHNICITYHispanic	-0.0642255	0.0328441	-1.95547	0.0505721		0.001511	0.139529	1	2.0606	3.04158	0.0811568	0.0458608	118 (1.83)
SalienceLeftPallidum	RACE_ETHNICITYAsian	-0.0973293	0.0867619	-1.1218	0.261991		0.001511	0.478233	1	2.0606	3.04158	0.0811568	0.0458608	118 (1.83)
SalienceLeftPallidum	RACE_ETHNICITYOther	-0.0977577	0.0424262	-2.30418	0.0212448	*	0.001511	0.0681048	1	2.0606	3.04158	0.0811568	0.0458608	118 (1.83)
SalienceRightThalamusProper	bipolar_II_ypresent	0.0656312	0.130357	0.503473	0.614649		0.0191656	0.795815	1	2.00887	0.61851	0.431602	0.0506726	93 (1.44)
SalienceLeftPallidum	irritability_ypresent	0.0680343	0.0544228	1.25011	0.211307		0.001511	0.412324	1	2.0606	3.04158	0.0811568	0.0458608	118 (1.83)
SalienceLeftPallidum	depressed_mood_ypresent	0.00165058	0.0475071	0.0347439	0.972285		0.001511	0.989864	1	2.0606	3.04158	0.0811568	0.0458608	118 (1.83)
SalienceBrainStem	(Intercept)	0.0725418	0.0220058	3.29648	0.000984459	***	0.00608157	0.00462806	1	2.02154	2.24297	0.134223	0.0836011	148 (2.29)
SalienceBrainStem	anhedonia_ypresent	0.0257125	0.0470872	0.546061	0.585043		0.00608157	0.775363	1	2.02154	2.24297	0.134223	0.0836011	148 (2.29)
SalienceBrainStem	INTERVIEW_AGE	-0.0312889	0.0125899	-2.48524	0.0129722	*	0.00608157	0.045108	1	2.02154	2.24297	0.134223	0.0836011	148 (2.29)
SalienceBrainStem	SEXFemale	-0.146853	0.0252475	-5.81654	6.30279e-09	***	0.00608157	7.14317e-08	2.12152e-05	2.02154	2.24297	0.134223	0.0836011	148 (2.29)
SalienceBrainStem	RACE_ETHNICITYBlack	-0.0119415	0.0367487	-0.324951	0.745229		0.00608157	0.875547	1	2.02154	2.24297	0.134223	0.0836011	148 (2.29)
SalienceBrainStem	RACE_ETHNICITYHispanic	0.0437001	0.0329121	1.32778	0.184298		0.00608157	0.374606	1	2.02154	2.24297	0.134223	0.0836011	148 (2.29)
SalienceBrainStem	RACE_ETHNICITYAsian	-0.0974584	0.0875544	-1.11312	0.2657		0.00608157	0.481608	1	2.02154	2.24297	0.134223	0.0836011	148 (2.29)
SalienceBrainStem	RACE_ETHNICITYOther	0.00145104	0.0426512	0.034021	0.972862		0.00608157	0.989864	1	2.02154	2.24297	0.134223	0.0836011	148 (2.29)
VentralAttentionLeftAccumbensArea	bipolar_II_ypresent	0.0636943	0.129388	0.492272	0.622544		0.0033087	0.799193	1	2.03225	0.461698	0.496831	0.0847546	105 (1.63)
SalienceBrainStem	irritability_ypresent	-0.0839081	0.0545603	-1.5379	0.124124		0.00608157	0.28097	1	2.02154	2.24297	0.134223	0.0836011	148 (2.29)
SalienceBrainStem	depressed_mood_ypresent	-0.0342751	0.0473054	-0.724551	0.468755		0.00608157	0.684205	1	2.02154	2.24297	0.134223	0.0836011	148 (2.29)
SalienceLeftHippocampus	(Intercept)	0.0908104	0.0216329	4.19779	2.73218e-05	***	0.0263495	0.00018175	0.0919653	2.01587	0.00814073	0.928108	0.0967035	99 (1.53)
SalienceLeftHippocampus	anhedonia_ypresent	0.0791614	0.0463949	1.70625	0.0880099		0.0263495	0.216077	1	2.01587	0.00814073	0.928108	0.0967035	99 (1.53)
SalienceLeftHippocampus	INTERVIEW_AGE	-0.081987	0.0123998	-6.61195	4.10212e-11	***	0.0263495	5.75322e-10	1.38077e-07	2.01587	0.00814073	0.928108	0.0967035	99 (1.53)
SalienceLeftHippocampus	SEXFemale	-0.270243	0.0249017	-10.8524	3.36369e-27	***	0.0263495	1.71548e-25	1.13222e-23	2.01587	0.00814073	0.928108	0.0967035	99 (1.53)
SalienceLeftHippocampus	RACE_ETHNICITYBlack	0.148769	0.0362153	4.1079	4.04297e-05	***	0.0263495	0.000258719	0.136086	2.01587	0.00814073	0.928108	0.0967035	99 (1.53)
SalienceLeftHippocampus	RACE_ETHNICITYHispanic	0.0504035	0.0325022	1.55077	0.121006		0.0263495	0.275208	1	2.01587	0.00814073	0.928108	0.0967035	99 (1.53)
SalienceLeftHippocampus	RACE_ETHNICITYAsian	-0.0611766	0.0864089	-0.707989	0.478978		0.0263495	0.692245	1	2.01587	0.00814073	0.928108	0.0967035	99 (1.53)
SalienceLeftHippocampus	RACE_ETHNICITYOther	0.00734257	0.0423198	0.173502	0.862262		0.0263495	0.938369	1	2.01587	0.00814073	0.928108	0.0967035	99 (1.53)
AuditoryLeftPutamen	bipolar_II_ypresent	-0.0625299	0.127348	-0.491017	0.623431		0.0219049	0.799543	1	1.95565	0.00593977	0.938568	0.098238	102 (1.58)
SalienceLeftHippocampus	irritability_ypresent	-0.023558	0.0537069	-0.43864	0.660937		0.0263495	0.821451	1	2.01587	0.00814073	0.928108	0.0967035	99 (1.53)
SalienceLeftHippocampus	depressed_mood_ypresent	0.017584	0.0468759	0.375118	0.707585		0.0263495	0.853667	1	2.01587	0.00814073	0.928108	0.0967035	99 (1.53)
SalienceLeftAmygdala	(Intercept)	-0.00997312	0.0220466	-0.452366	0.651021		0.00301671	0.817676	1	2.04774	2.68936	0.10102	0.18948	86 (1.33)
SalienceLeftAmygdala	anhedonia_ypresent	-0.027203	0.0466182	-0.583528	0.559559		0.00301671	0.760385	1	2.04774	2.68936	0.10102	0.18948	86 (1.33)
SalienceLeftAmygdala	INTERVIEW_AGE	-0.0125506	0.0125066	-1.00351	0.315651		0.00301671	0.539057	1	2.04774	2.68936	0.10102	0.18948	86 (1.33)
SalienceLeftAmygdala	SEXFemale	0.0906739	0.0252168	3.59577	0.000325887	***	0.00301671	0.00171129	1	2.04774	2.68936	0.10102	0.18948	86 (1.33)
SalienceLeftAmygdala	RACE_ETHNICITYBlack	-0.000563459	0.0369531	-0.015248	0.987835		0.00301671	0.995048	1	2.04774	2.68936	0.10102	0.18948	86 (1.33)
SalienceLeftAmygdala	RACE_ETHNICITYHispanic	-0.110477	0.0330858	-3.33911	0.000845322	***	0.00301671	0.00405321	1	2.04774	2.68936	0.10102	0.18948	86 (1.33)
SalienceLeftAmygdala	RACE_ETHNICITYAsian	0.00169589	0.0876657	0.019345	0.984567		0.00301671	0.993947	1	2.04774	2.68936	0.10102	0.18948	86 (1.33)
SalienceLeftAmygdala	RACE_ETHNICITYOther	-0.0744	0.04298	-1.73104	0.0834935		0.00301671	0.206799	1	2.04774	2.68936	0.10102	0.18948	86 (1.33)
SalienceLeftPutamen	bipolar_II_ypresent	-0.0610175	0.125667	-0.485549	0.627304		0.0221301	0.800974	1	2.0185	1.16319	0.280805	0.0522786	116 (1.8)
SalienceLeftAmygdala	irritability_ypresent	-0.0610037	0.054129	-1.127	0.259783		0.00301671	0.47575	1	2.04774	2.68936	0.10102	0.18948	86 (1.33)
SalienceLeftAmygdala	depressed_mood_ypresent	0.0166233	0.0471908	0.352258	0.724657		0.00301671	0.863606	1	2.04774	2.68936	0.10102	0.18948	86 (1.33)
SalienceLeftAccumbensArea	(Intercept)	-0.0267331	0.0215921	-1.23809	0.215727		0.031661	0.41756	1	2.00572	0.522583	0.469742	0.108771	82 (1.27)
SalienceLeftAccumbensArea	anhedonia_ypresent	-0.0385618	0.0460775	-0.83689	0.402686		0.031661	0.623691	1	2.00572	0.522583	0.469742	0.108771	82 (1.27)
SalienceLeftAccumbensArea	INTERVIEW_AGE	0.054624	0.0123576	4.42026	1.0022e-05	***	0.031661	7.13195e-05	0.0337341	2.00572	0.522583	0.469742	0.108771	82 (1.27)
SalienceLeftAccumbensArea	SEXFemale	0.263018	0.0248071	10.6025	4.78058e-26	***	0.031661	2.29877e-24	1.60914e-22	2.00572	0.522583	0.469742	0.108771	82 (1.27)
SalienceLeftAccumbensArea	RACE_ETHNICITYBlack	-0.324108	0.0361968	-8.95405	4.42971e-19	***	0.031661	1.23226e-17	1.49104e-15	2.00572	0.522583	0.469742	0.108771	82 (1.27)
SalienceLeftAccumbensArea	RACE_ETHNICITYHispanic	-0.111022	0.0323833	-3.42838	0.000611053	***	0.031661	0.00302471	1	2.00572	0.522583	0.469742	0.108771	82 (1.27)
SalienceLeftAccumbensArea	RACE_ETHNICITYAsian	-0.107268	0.0861922	-1.24452	0.213355		0.031661	0.414398	1	2.00572	0.522583	0.469742	0.108771	82 (1.27)
SalienceLeftAccumbensArea	RACE_ETHNICITYOther	-0.123534	0.0419904	-2.94195	0.00327331	**	0.031661	0.0133389	1	2.00572	0.522583	0.469742	0.108771	82 (1.27)
FrontoParietalLeftPallidum	bipolar_II_ypresent	-0.0619282	0.128235	-0.482929	0.629163		0.00567397	0.802183	1	1.98905	0.00834405	0.927218	0.0591698	120 (1.86)
SalienceLeftAccumbensArea	irritability_ypresent	-0.0449377	0.0534148	-0.841296	0.400214		0.031661	0.621079	1	2.00572	0.522583	0.469742	0.108771	82 (1.27)
SalienceLeftAccumbensArea	depressed_mood_ypresent	-0.0829085	0.0465542	-1.7809	0.0749765		0.031661	0.19119	1	2.00572	0.522583	0.469742	0.108771	82 (1.27)
SalienceLeftVentraldc	(Intercept)	-0.0415937	0.0217287	-1.91422	0.0556365		0.0176891	0.150783	1	1.99837	2.12762	0.144665	0.0665023	98 (1.52)
SalienceLeftVentraldc	anhedonia_ypresent	0.0317998	0.0463332	0.686329	0.492531		0.0176891	0.70278	1	1.99837	2.12762	0.144665	0.0665023	98 (1.52)
SalienceLeftVentraldc	INTERVIEW_AGE	-0.044015	0.0124598	-3.53255	0.000414493	***	0.0176891	0.00213331	1	1.99837	2.12762	0.144665	0.0665023	98 (1.52)
SalienceLeftVentraldc	SEXFemale	-0.137285	0.024984	-5.49492	4.06078e-08	***	0.0176891	4.20572e-07	0.000136686	1.99837	2.12762	0.144665	0.0665023	98 (1.52)
SalienceLeftVentraldc	RACE_ETHNICITYBlack	0.287687	0.0363455	7.91534	2.88937e-15	***	0.0176891	6.08669e-14	9.7256e-12	1.99837	2.12762	0.144665	0.0665023	98 (1.52)
SalienceLeftVentraldc	RACE_ETHNICITYHispanic	0.160355	0.0325528	4.92601	8.60511e-07	***	0.0176891	7.50383e-06	0.00289648	1.99837	2.12762	0.144665	0.0665023	98 (1.52)
SalienceLeftVentraldc	RACE_ETHNICITYAsian	0.164401	0.0864039	1.90271	0.0571238		0.0176891	0.153304	1	1.99837	2.12762	0.144665	0.0665023	98 (1.52)
SalienceLeftVentraldc	RACE_ETHNICITYOther	0.123227	0.0422196	2.91871	0.00352721	**	0.0176891	0.0142357	1	1.99837	2.12762	0.144665	0.0665023	98 (1.52)
CinguloParietalFrontoParietal	bipolar_II_ypresent	-0.0603306	0.127375	-0.473647	0.635768		0.00285778	0.808125	1	2.01484	4.49747	0.033945	0.15099	65 (1.01)
SalienceLeftVentraldc	irritability_ypresent	0.0517049	0.0540181	0.957177	0.338515		0.0176891	0.560641	1	1.99837	2.12762	0.144665	0.0665023	98 (1.52)
SalienceLeftVentraldc	depressed_mood_ypresent	0.096467	0.0468801	2.05774	0.039656	*	0.0176891	0.114577	1	1.99837	2.12762	0.144665	0.0665023	98 (1.52)
SalienceRightCerebellumCortex	(Intercept)	0.00281824	0.0219462	0.128416	0.897824		0.000147541	0.954377	1	1.96603	4.68635	0.0304032	0.0860574	102 (1.58)
SalienceRightCerebellumCortex	anhedonia_ypresent	-0.0167127	0.0467799	-0.357263	0.720907		0.000147541	0.862015	1	1.96603	4.68635	0.0304032	0.0860574	102 (1.58)
SalienceRightCerebellumCortex	INTERVIEW_AGE	-0.00169597	0.012577	-0.134846	0.892738		0.000147541	0.95132	1	1.96603	4.68635	0.0304032	0.0860574	102 (1.58)
SalienceRightCerebellumCortex	SEXFemale	-0.028363	0.0252325	-1.12407	0.261027		0.000147541	0.477358	1	1.96603	4.68635	0.0304032	0.0860574	102 (1.58)
SalienceRightCerebellumCortex	RACE_ETHNICITYBlack	-0.0327705	0.0367333	-0.892121	0.372362		0.000147541	0.592174	1	1.96603	4.68635	0.0304032	0.0860574	102 (1.58)
SalienceRightCerebellumCortex	RACE_ETHNICITYHispanic	0.0489303	0.0329336	1.48573	0.137401		0.000147541	0.30407	1	1.96603	4.68635	0.0304032	0.0860574	102 (1.58)
SalienceRightCerebellumCortex	RACE_ETHNICITYAsian	0.0810841	0.0884244	0.916988	0.359184		0.000147541	0.581706	1	1.96603	4.68635	0.0304032	0.0860574	102 (1.58)
[truncated: 1,368 more rows]
