# Supplementary material for: Associations between resting state functional brain connectivity and childhood anhedonia: A reproduction and replication study
Source: PLoS One. 2023 May 4;18(5):e0277158. doi: 10.1371/journal.pone.0277158 (PMC10159190; doi:10.1371/journal.pone.0277158)
Supplement: S8 Table — The partial regression coefficients (Estimate), standard errors (Std.Err), t-values, p-values, significance, model R2 (R^2), Bonferroni-Hochberg Adjusted p-values (BH adjustment), Bonferroni adjustd p-values, Durbin-Watson statistic (DW_statistic), Breusch-Pagan Chi^2 (BP Chi^2), and Breusch-Pagan (BP) p-values are presented. The ICC is the proportion of variance in rsfMRI connectivity explained by the family structure random effect. (XLSX) [file pone.0277158.s025.xlsx]

## Sheet: ST8
Supplementary Table. 8 - Multiple linear regression results in the full ABCD 4.0 sample, controlling for sociodemographic covariates. The partial regression coefficients (Estimate), standard errors (Std.Err), t-values, p-values, significance, model R2 (R^2), Bonferroni-Hochberg Adjusted p-values (BH adjustment), Bonferroni adjustd p-values, Durbin-Watson statistic (DW_statistic), Breusch-Pagan Ch…
rsfMRI connectivity	Independent Variables	Estimate	Std.Err	t-value	p-value	significance	Model R^2	BH adjustment	Bonferroni	DW statistic	BP Chi^2	BP p-value	ICC	Outliers Removed (% total)
AuditoryRightAccumbensArea	(Intercept)	0.010913	0.018331	0.595327	0.55164		0.00110222	0.676141	1	2.0557	0.573937	0.448699	0.0969024	150 (1.69)
AuditoryRightAccumbensArea	anhedonia_ypresent	-0.0162341	0.0377046	-0.430561	0.666798		0.00110222	0.773612	1	2.0557	0.573937	0.448699	0.0969024	150 (1.69)
AuditoryRightAccumbensArea	INTERVIEW_AGE	0.00624478	0.0107132	0.582904	0.559973		0.00110222	0.684631	1	2.0557	0.573937	0.448699	0.0969024	150 (1.69)
AuditoryRightAccumbensArea	SEXFemale	-0.0472149	0.0215539	-2.19055	0.028511	*	0.00110222	0.0603241	1	2.0557	0.573937	0.448699	0.0969024	150 (1.69)
AuditoryRightAccumbensArea	RACE_ETHNICITYBlack	0.106735	0.0328272	3.25142	0.00115265	**	0.00110222	0.00337119	1	2.0557	0.573937	0.448699	0.0969024	150 (1.69)
AuditoryRightAccumbensArea	RACE_ETHNICITYHispanic	-0.00373868	0.0279603	-0.133714	0.893632		0.00110222	0.937682	1	2.0557	0.573937	0.448699	0.0969024	150 (1.69)
AuditoryRightAccumbensArea	RACE_ETHNICITYAsian	-0.045382	0.076892	-0.590205	0.555069		0.00110222	0.679404	1	2.0557	0.573937	0.448699	0.0969024	150 (1.69)
AuditoryRightAccumbensArea	RACE_ETHNICITYOther	0.00859792	0.0368367	0.233406	0.815451		0.00110222	0.882505	1	2.0557	0.573937	0.448699	0.0969024	150 (1.69)
CinguloOpercularRightPutamen	(Intercept)	0.0677069	0.0183036	3.6991	0.000217697	***	0.00655224	0.000756993	0.532923	2.05071	2.10871	0.146463	0.110544	163 (1.84)
CinguloOpercularRightPutamen	anhedonia_ypresent	0.0454001	0.0374599	1.21196	0.225559		0.00655224	0.342112	1	2.05071	2.10871	0.146463	0.110544	163 (1.84)
CinguloOpercularRightPutamen	INTERVIEW_AGE	-0.0204991	0.01069	-1.91761	0.0551938		0.00655224	0.106222	1	2.05071	2.10871	0.146463	0.110544	163 (1.84)
CinguloOpercularRightPutamen	SEXFemale	-0.0210233	0.0215247	-0.976704	0.328743		0.00655224	0.462242	1	2.05071	2.10871	0.146463	0.110544	163 (1.84)
CinguloOpercularRightPutamen	RACE_ETHNICITYBlack	-0.215755	0.0328263	-6.57262	5.22825e-11	***	0.00655224	4.25208e-10	1.27988e-07	2.05071	2.10871	0.146463	0.110544	163 (1.84)
CinguloOpercularRightPutamen	RACE_ETHNICITYHispanic	-0.0776789	0.0279535	-2.77886	0.00546676	**	0.00655224	0.0138824	1	2.05071	2.10871	0.146463	0.110544	163 (1.84)
CinguloOpercularRightPutamen	RACE_ETHNICITYAsian	0.0605155	0.0761068	0.79514	0.426554		0.00655224	0.555428	1	2.05071	2.10871	0.146463	0.110544	163 (1.84)
CinguloOpercularRightPutamen	RACE_ETHNICITYOther	-0.163338	0.0368479	-4.43275	9.4181e-06	***	0.00655224	4.16917e-05	0.0230555	2.05071	2.10871	0.146463	0.110544	163 (1.84)
SalienceLeftHippocampus	(Intercept)	0.0971806	0.0180907	5.37186	7.99339e-08	***	0.0257231	4.72653e-07	0.000195678	2.05029	0.00913817	0.923843	0.146048	126 (1.42)
SalienceLeftHippocampus	anhedonia_ypresent	0.0630875	0.0371136	1.69985	0.0891948		0.0257231	0.160906	1	2.05029	0.00913817	0.923843	0.146048	126 (1.42)
SalienceLeftHippocampus	INTERVIEW_AGE	-0.0708883	0.0105536	-6.71696	1.97157e-11	***	0.0257231	1.67003e-10	4.82639e-08	2.05029	0.00913817	0.923843	0.146048	126 (1.42)
SalienceLeftHippocampus	SEXFemale	-0.275286	0.0212923	-12.9289	6.8785e-38	***	0.0257231	3.11825e-36	1.68386e-34	2.05029	0.00913817	0.923843	0.146048	126 (1.42)
SalienceLeftHippocampus	RACE_ETHNICITYBlack	0.149358	0.0324505	4.60263	4.23089e-06	***	0.0257231	1.99946e-05	0.0103572	2.05029	0.00913817	0.923843	0.146048	126 (1.42)
SalienceLeftHippocampus	RACE_ETHNICITYHispanic	0.0498814	0.0277362	1.79842	0.0721453		0.0257231	0.133392	1	2.05029	0.00913817	0.923843	0.146048	126 (1.42)
SalienceLeftHippocampus	RACE_ETHNICITYAsian	-0.0481176	0.0758579	-0.634313	0.525893		0.0257231	0.652829	1	2.05029	0.00913817	0.923843	0.146048	126 (1.42)
SalienceLeftHippocampus	RACE_ETHNICITYOther	0.012921	0.0366692	0.352366	0.724572		0.0257231	0.81477	1	2.05029	0.00913817	0.923843	0.146048	126 (1.42)
SalienceLeftPallidum	(Intercept)	0.0399383	0.0182644	2.18668	0.0287925	*	0.000949387	0.0608145	1	2.04979	4.84704	0.0276936	0.0785308	145 (1.64)
SalienceLeftPallidum	anhedonia_ypresent	0.034297	0.0375001	0.914585	0.360435		0.000949387	0.495978	1	2.04979	4.84704	0.0276936	0.0785308	145 (1.64)
SalienceLeftPallidum	INTERVIEW_AGE	-0.0146956	0.0107252	-1.37019	0.170661		0.000949387	0.27288	1	2.04979	4.84704	0.0276936	0.0785308	145 (1.64)
SalienceLeftPallidum	SEXFemale	-0.0182575	0.0215376	-0.847703	0.396627		0.000949387	0.526589	1	2.04979	4.84704	0.0276936	0.0785308	145 (1.64)
SalienceLeftPallidum	RACE_ETHNICITYBlack	-0.0901336	0.0327552	-2.75173	0.00594038	**	0.000949387	0.0148692	1	2.04979	4.84704	0.0276936	0.0785308	145 (1.64)
SalienceLeftPallidum	RACE_ETHNICITYHispanic	-0.0536134	0.0279558	-1.91779	0.0551701		0.000949387	0.106222	1	2.04979	4.84704	0.0276936	0.0785308	145 (1.64)
SalienceLeftPallidum	RACE_ETHNICITYAsian	-0.0754335	0.0762193	-0.989691	0.322353		0.000949387	0.455875	1	2.04979	4.84704	0.0276936	0.0785308	145 (1.64)
SalienceLeftPallidum	RACE_ETHNICITYOther	-0.0850395	0.0367924	-2.31133	0.0208378	*	0.000949387	0.0459145	1	2.04979	4.84704	0.0276936	0.0785308	145 (1.64)
SalienceLeftAccumbensArea	(Intercept)	-0.0408017	0.0179619	-2.27157	0.0231369	*	0.0331484	0.0501232	1	2.04604	1.71711	0.190065	0.120096	95 (1.07)
SalienceLeftAccumbensArea	anhedonia_ypresent	-0.0666647	0.0368669	-1.80826	0.070601		0.0331484	0.130834	1	2.04604	1.71711	0.190065	0.120096	95 (1.07)
SalienceLeftAccumbensArea	INTERVIEW_AGE	0.0458115	0.010515	4.35677	1.33498e-05	***	0.0331484	5.72337e-05	0.0326804	2.04604	1.71711	0.190065	0.120096	95 (1.07)
SalienceLeftAccumbensArea	SEXFemale	0.278419	0.0211611	13.1571	3.63852e-39	***	0.0331484	1.74649e-37	8.90711e-36	2.04604	1.71711	0.190065	0.120096	95 (1.07)
SalienceLeftAccumbensArea	RACE_ETHNICITYBlack	-0.330544	0.0322507	-10.2492	1.64041e-24	***	0.0331484	3.55373e-23	4.01572e-21	2.04604	1.71711	0.190065	0.120096	95 (1.07)
SalienceLeftAccumbensArea	RACE_ETHNICITYHispanic	-0.138107	0.0275156	-5.0192	5.29074e-07	***	0.0331484	2.86543e-06	0.00129517	2.04604	1.71711	0.190065	0.120096	95 (1.07)
SalienceLeftAccumbensArea	RACE_ETHNICITYAsian	-0.114945	0.0757016	-1.51839	0.128952		0.0331484	0.217557	1	2.04604	1.71711	0.190065	0.120096	95 (1.07)
SalienceLeftAccumbensArea	RACE_ETHNICITYOther	-0.117542	0.0362411	-3.24333	0.00118582	**	0.0331484	0.00344351	1	2.04604	1.71711	0.190065	0.120096	95 (1.07)
SensorimotorMouthSalience	(Intercept)	0.105698	0.0181607	5.82012	6.08932e-09	***	0.0102845	4.03975e-08	1.49067e-05	2.04289	0.0605647	0.805606	0.0466304	179 (2.02)
SensorimotorMouthSalience	anhedonia_ypresent	-0.0151456	0.0374661	-0.404248	0.68604		0.0102845	0.788093	1	2.04289	0.0605647	0.805606	0.0466304	179 (2.02)
SensorimotorMouthSalience	INTERVIEW_AGE	-0.0349153	0.0106963	-3.26424	0.00110185	**	0.0102845	0.00324588	1	2.04289	0.0605647	0.805606	0.0466304	179 (2.02)
SensorimotorMouthSalience	SEXFemale	-0.0697457	0.0214441	-3.25244	0.00114857	**	0.0102845	0.00336328	1	2.04289	0.0605647	0.805606	0.0466304	179 (2.02)
SensorimotorMouthSalience	RACE_ETHNICITYBlack	-0.23785	0.0325069	-7.3169	2.76349e-13	***	0.0102845	2.72783e-12	6.76503e-10	2.04289	0.0605647	0.805606	0.0466304	179 (2.02)
SensorimotorMouthSalience	RACE_ETHNICITYHispanic	-0.161502	0.0277907	-5.81139	6.41435e-09	***	0.0102845	4.23243e-08	1.57023e-05	2.04289	0.0605647	0.805606	0.0466304	179 (2.02)
SensorimotorMouthSalience	RACE_ETHNICITYAsian	0.037265	0.0757688	0.491825	0.622855		0.0102845	0.734819	1	2.04289	0.0605647	0.805606	0.0466304	179 (2.02)
SensorimotorMouthSalience	RACE_ETHNICITYOther	-0.0458833	0.036541	-1.25567	0.20927		0.0102845	0.321995	1	2.04289	0.0605647	0.805606	0.0466304	179 (2.02)
SensorimotorMouthVentralAttention	(Intercept)	0.0554223	0.0182308	3.04004	0.00237252	**	0.00536022	0.00649657	1	2.04211	0.509201	0.475485	0.0817778	141 (1.59)
SensorimotorMouthVentralAttention	anhedonia_ypresent	0.0191921	0.0374673	0.512235	0.608499		0.00536022	0.725575	1	2.04211	0.509201	0.475485	0.0817778	141 (1.59)
SensorimotorMouthVentralAttention	INTERVIEW_AGE	0.000747792	0.0106883	0.0699637	0.944224		0.00536022	0.965744	1	2.04211	0.509201	0.475485	0.0817778	141 (1.59)
SensorimotorMouthVentralAttention	SEXFemale	-0.135464	0.0214894	-6.30377	3.046e-10	***	0.00536022	2.26644e-09	7.4566e-07	2.04211	0.509201	0.475485	0.0817778	141 (1.59)
SensorimotorMouthVentralAttention	RACE_ETHNICITYBlack	-0.0265205	0.0326365	-0.812602	0.416469		0.00536022	0.545291	1	2.04211	0.509201	0.475485	0.0817778	141 (1.59)
SensorimotorMouthVentralAttention	RACE_ETHNICITYHispanic	0.0772673	0.0278881	2.77062	0.00560685	**	0.00536022	0.0141735	1	2.04211	0.509201	0.475485	0.0817778	141 (1.59)
SensorimotorMouthVentralAttention	RACE_ETHNICITYAsian	-0.067536	0.0758592	-0.890281	0.37334		0.00536022	0.506055	1	2.04211	0.509201	0.475485	0.0817778	141 (1.59)
SensorimotorMouthVentralAttention	RACE_ETHNICITYOther	-0.0327099	0.0366932	-0.891444	0.372716		0.00536022	0.505769	1	2.04211	0.509201	0.475485	0.0817778	141 (1.59)
CinguloParietalLeftCerebellumCortex	(Intercept)	0.108901	0.0183338	5.93989	2.96142e-09	***	0.0103774	2.01377e-08	7.24957e-06	2.04154	4.12834	0.0421707	0.166654	143 (1.61)
CinguloParietalLeftCerebellumCortex	anhedonia_ypresent	0.0052054	0.0372797	0.139631	0.888955		0.0103774	0.936789	1	2.04154	4.12834	0.0421707	0.166654	143 (1.61)
CinguloParietalLeftCerebellumCortex	INTERVIEW_AGE	-0.0443354	0.0106509	-4.16258	3.17706e-05	***	0.0103774	0.000127499	0.0777744	2.04154	4.12834	0.0421707	0.166654	143 (1.61)
CinguloParietalLeftCerebellumCortex	SEXFemale	-0.161665	0.0214906	-7.52262	5.90234e-14	***	0.0103774	6.14848e-13	1.44489e-10	2.04154	4.12834	0.0421707	0.166654	143 (1.61)
CinguloParietalLeftCerebellumCortex	RACE_ETHNICITYBlack	-0.143335	0.0329136	-4.35489	1.34659e-05	***	0.0103774	5.75739e-05	0.0329646	2.04154	4.12834	0.0421707	0.166654	143 (1.61)
CinguloParietalLeftCerebellumCortex	RACE_ETHNICITYHispanic	-0.0639319	0.0280393	-2.28008	0.0226268	*	0.0103774	0.0492359	1	2.04154	4.12834	0.0421707	0.166654	143 (1.61)
CinguloParietalLeftCerebellumCortex	RACE_ETHNICITYAsian	-0.0188375	0.0765265	-0.246157	0.805567		0.0103774	0.874901	1	2.04154	4.12834	0.0421707	0.166654	143 (1.61)
CinguloParietalLeftCerebellumCortex	RACE_ETHNICITYOther	0.0257344	0.0369192	0.697047	0.485792		0.0103774	0.614266	1	2.04154	4.12834	0.0421707	0.166654	143 (1.61)
DorsalAttentionBrainStem	(Intercept)	-0.0625467	0.0179534	-3.48383	0.000496707	***	0.0384881	0.00158739	1	2.03985	0.44175	0.506279	0.134	97 (1.09)
DorsalAttentionBrainStem	anhedonia_ypresent	-0.041828	0.0367289	-1.13883	0.254804		0.0384881	0.377808	1	2.03985	0.44175	0.506279	0.134	97 (1.09)
DorsalAttentionBrainStem	INTERVIEW_AGE	0.0599428	0.0104765	5.72166	1.08958e-08	***	0.0384881	7.07508e-08	2.6673e-05	2.03985	0.44175	0.506279	0.134	97 (1.09)
DorsalAttentionBrainStem	SEXFemale	0.306493	0.0211121	14.5174	3.31378e-47	***	0.0384881	2.31775e-45	8.11213e-44	2.03985	0.44175	0.506279	0.134	97 (1.09)
DorsalAttentionBrainStem	RACE_ETHNICITYBlack	-0.337059	0.0321903	-10.4708	1.66305e-25	***	0.0384881	3.95257e-24	4.07115e-22	2.03985	0.44175	0.506279	0.134	97 (1.09)
DorsalAttentionBrainStem	RACE_ETHNICITYHispanic	-0.111848	0.0274739	-4.07106	4.72108e-05	***	0.0384881	0.00018374	0.115572	2.03985	0.44175	0.506279	0.134	97 (1.09)
DorsalAttentionBrainStem	RACE_ETHNICITYAsian	0.0232753	0.0749184	0.310675	0.756055		0.0384881	0.841283	1	2.03985	0.44175	0.506279	0.134	97 (1.09)
DorsalAttentionBrainStem	RACE_ETHNICITYOther	-0.127269	0.0362602	-3.50988	0.000450554	***	0.0384881	0.00145509	1	2.03985	0.44175	0.506279	0.134	97 (1.09)
SensorimotorHandLeftPutamen	(Intercept)	0.0864982	0.0182096	4.75014	2.06516e-06	***	0.0146449	1.0169e-05	0.00505551	2.03735	0.00339965	0.953505	0.148585	113 (1.27)
SensorimotorHandLeftPutamen	anhedonia_ypresent	-0.000164547	0.0370667	-0.0044392	0.996458		0.0146449	0.997681	1	2.03735	0.00339965	0.953505	0.148585	113 (1.27)
SensorimotorHandLeftPutamen	INTERVIEW_AGE	-0.0210929	0.0106222	-1.98572	0.0470951	*	0.0146449	0.0923048	1	2.03735	0.00339965	0.953505	0.148585	113 (1.27)
SensorimotorHandLeftPutamen	SEXFemale	0.00253081	0.0214015	0.118254	0.905869		0.0146449	0.945255	1	2.03735	0.00339965	0.953505	0.148585	113 (1.27)
SensorimotorHandLeftPutamen	RACE_ETHNICITYBlack	-0.369619	0.0327525	-11.2852	2.47529e-29	***	0.0146449	6.96494e-28	6.0595e-26	2.03735	0.00339965	0.953505	0.148585	113 (1.27)
SensorimotorHandLeftPutamen	RACE_ETHNICITYHispanic	-0.11843	0.027876	-4.24846	2.1748e-05	***	0.0146449	9.00832e-05	0.0532392	2.03735	0.00339965	0.953505	0.148585	113 (1.27)
SensorimotorHandLeftPutamen	RACE_ETHNICITYAsian	-0.10698	0.0758816	-1.40983	0.158626		0.0146449	0.258444	1	2.03735	0.00339965	0.953505	0.148585	113 (1.27)
SensorimotorHandLeftPutamen	RACE_ETHNICITYOther	-0.0897494	0.0367548	-2.44184	0.0146323	*	0.0146449	0.0334764	1	2.03735	0.00339965	0.953505	0.148585	113 (1.27)
DorsalAttentionLeftPallidum	(Intercept)	-0.00507076	0.018216	-0.278368	0.780737		0.00267882	0.859372	1	2.0367	2.41193	0.120414	0.090149	112 (1.26)
DorsalAttentionLeftPallidum	anhedonia_ypresent	-0.0546074	0.0374038	-1.45995	0.144341		0.00267882	0.239233	1	2.0367	2.41193	0.120414	0.090149	112 (1.26)
DorsalAttentionLeftPallidum	INTERVIEW_AGE	-0.0355414	0.0106871	-3.32564	0.000885784	***	0.00267882	0.00266494	1	2.0367	2.41193	0.120414	0.090149	112 (1.26)
DorsalAttentionLeftPallidum	SEXFemale	0.0498945	0.0214907	2.32168	0.0202731	*	0.00267882	0.0448317	1	2.0367	2.41193	0.120414	0.090149	112 (1.26)
DorsalAttentionLeftPallidum	RACE_ETHNICITYBlack	0.0263242	0.0327125	0.804714	0.421006		0.00267882	0.549959	1	2.0367	2.41193	0.120414	0.090149	112 (1.26)
DorsalAttentionLeftPallidum	RACE_ETHNICITYHispanic	-0.0826844	0.0279148	-2.96203	0.00306437	**	0.00267882	0.00827076	1	2.0367	2.41193	0.120414	0.090149	112 (1.26)
DorsalAttentionLeftPallidum	RACE_ETHNICITYAsian	-0.0161426	0.0761828	-0.211893	0.832195		0.00267882	0.893907	1	2.0367	2.41193	0.120414	0.090149	112 (1.26)
DorsalAttentionLeftPallidum	RACE_ETHNICITYOther	-0.011477	0.036745	-0.312342	0.754788		0.00267882	0.840534	1	2.0367	2.41193	0.120414	0.090149	112 (1.26)
RetrosplenialTemporalRightAccumbensArea	(Intercept)	0.0578177	0.0182599	3.16638	0.00154878	**	0.00439904	0.00438313	1	2.03389	0.164084	0.685424	0.104327	118 (1.33)
RetrosplenialTemporalRightAccumbensArea	anhedonia_ypresent	-0.00102034	0.0374962	-0.0272117	0.978292		0.00439904	0.988385	1	2.03389	0.164084	0.685424	0.104327	118 (1.33)
RetrosplenialTemporalRightAccumbensArea	INTERVIEW_AGE	-0.0405298	0.0106898	-3.79146	0.000150773	***	0.00439904	0.000545994	0.369092	2.03389	0.164084	0.685424	0.104327	118 (1.33)
RetrosplenialTemporalRightAccumbensArea	SEXFemale	-0.0293644	0.0214901	-1.36641	0.171845		0.00439904	0.274413	1	2.03389	0.164084	0.685424	0.104327	118 (1.33)
RetrosplenialTemporalRightAccumbensArea	RACE_ETHNICITYBlack	-0.159495	0.0326138	-4.89042	1.02418e-06	***	0.00439904	5.24517e-06	0.00250719	2.03389	0.164084	0.685424	0.104327	118 (1.33)
RetrosplenialTemporalRightAccumbensArea	RACE_ETHNICITYHispanic	-0.0749879	0.0279421	-2.68369	0.00729511	**	0.00439904	0.0179408	1	2.03389	0.164084	0.685424	0.104327	118 (1.33)
RetrosplenialTemporalRightAccumbensArea	RACE_ETHNICITYAsian	0.0687326	0.0765754	0.897581	0.369434		0.00439904	0.502709	1	2.03389	0.164084	0.685424	0.104327	118 (1.33)
RetrosplenialTemporalRightAccumbensArea	RACE_ETHNICITYOther	-0.0632197	0.0368026	-1.71781	0.0858675		0.00439904	0.155476	1	2.03389	0.164084	0.685424	0.104327	118 (1.33)
SalienceLeftAmygdala	(Intercept)	-0.00653925	0.0182714	-0.357896	0.72043		0.00398956	0.811603	1	2.03386	10.1836	0.00141694	0.122303	109 (1.23)
SalienceLeftAmygdala	anhedonia_ypresent	-0.0588839	0.0373373	-1.57708	0.114813		0.00398956	0.197376	1	2.03386	10.1836	0.00141694	0.122303	109 (1.23)
SalienceLeftAmygdala	INTERVIEW_AGE	-0.0174763	0.0106758	-1.637	0.101667		0.00398956	0.178153	1	2.03386	10.1836	0.00141694	0.122303	109 (1.23)
SalienceLeftAmygdala	SEXFemale	0.0803852	0.021495	3.73971	0.000185409	***	0.00398956	0.000657798	0.453881	2.03386	10.1836	0.00141694	0.122303	109 (1.23)
SalienceLeftAmygdala	RACE_ETHNICITYBlack	0.0160397	0.0327246	0.490144	0.624044		0.00398956	0.735513	1	2.03386	10.1836	0.00141694	0.122303	109 (1.23)
SalienceLeftAmygdala	RACE_ETHNICITYHispanic	-0.122701	0.0279624	-4.38809	1.15694e-05	***	0.00398956	5.05148e-05	0.0283219	2.03386	10.1836	0.00141694	0.122303	109 (1.23)
SalienceLeftAmygdala	RACE_ETHNICITYAsian	0.000934707	0.0768521	0.0121624	0.990296		0.00398956	0.994766	1	2.03386	10.1836	0.00141694	0.122303	109 (1.23)
SalienceLeftAmygdala	RACE_ETHNICITYOther	-0.0419529	0.0369191	-1.13635	0.255843		0.00398956	0.378889	1	2.03386	10.1836	0.00141694	0.122303	109 (1.23)
VentralAttentionRightAmygdala	(Intercept)	0.0406634	0.0181265	2.2433	0.0249023	*	0.00284936	0.0534744	1	2.03321	0.626347	0.428698	0.00666125	177 (2)
VentralAttentionRightAmygdala	anhedonia_ypresent	-0.00875287	0.0376606	-0.232414	0.816222		0.00284936	0.882558	1	2.03321	0.626347	0.428698	0.00666125	177 (2)
VentralAttentionRightAmygdala	INTERVIEW_AGE	-0.00538562	0.0107192	-0.502427	0.61538		0.00284936	0.730223	1	2.03321	0.626347	0.428698	0.00666125	177 (2)
VentralAttentionRightAmygdala	SEXFemale	-0.105271	0.0214816	-4.90053	9.73074e-07	***	0.00284936	5.01492e-06	0.00238209	2.03321	0.626347	0.428698	0.00666125	177 (2)
VentralAttentionRightAmygdala	RACE_ETHNICITYBlack	0.084653	0.0325346	2.60194	0.00928561	**	0.00284936	0.0221984	1	2.03321	0.626347	0.428698	0.00666125	177 (2)
VentralAttentionRightAmygdala	RACE_ETHNICITYHispanic	-0.0104168	0.0277337	-0.375602	0.707222		0.00284936	0.80382	1	2.03321	0.626347	0.428698	0.00666125	177 (2)
VentralAttentionRightAmygdala	RACE_ETHNICITYAsian	0.071862	0.077163	0.931302	0.351723		0.00284936	0.486451	1	2.03321	0.626347	0.428698	0.00666125	177 (2)
VentralAttentionRightAmygdala	RACE_ETHNICITYOther	0.00313459	0.0365075	0.0858616	0.931578		0.00284936	0.961022	1	2.03321	0.626347	0.428698	0.00666125	177 (2)
VentralAttentionRightThalamusProper	(Intercept)	-0.00380985	0.0181022	-0.210463	0.833312		0.00894448	0.894321	1	2.03306	0.0502445	0.822638	0.040527	144 (1.62)
VentralAttentionRightThalamusProper	anhedonia_ypresent	0.0126117	0.0373748	0.337438	0.735795		0.00894448	0.825115	1	2.03306	0.0502445	0.822638	0.040527	144 (1.62)
VentralAttentionRightThalamusProper	INTERVIEW_AGE	-0.00295619	0.0106796	-0.276807	0.781935		0.00894448	0.859917	1	2.03306	0.0502445	0.822638	0.040527	144 (1.62)
VentralAttentionRightThalamusProper	SEXFemale	-0.0939279	0.0214117	-4.38676	1.16404e-05	***	0.00894448	5.06139e-05	0.0284956	2.03306	0.0502445	0.822638	0.040527	144 (1.62)
VentralAttentionRightThalamusProper	RACE_ETHNICITYBlack	0.253622	0.0325166	7.79975	6.91832e-15	***	0.00894448	7.66337e-14	1.6936e-11	2.03306	0.0502445	0.822638	0.040527	144 (1.62)
VentralAttentionRightThalamusProper	RACE_ETHNICITYHispanic	0.0125199	0.0277168	0.45171	0.651489		0.00894448	0.759624	1	2.03306	0.0502445	0.822638	0.040527	144 (1.62)
VentralAttentionRightThalamusProper	RACE_ETHNICITYAsian	-0.0104746	0.0759988	-0.137826	0.890381		0.00894448	0.936901	1	2.03306	0.0502445	0.822638	0.040527	144 (1.62)
VentralAttentionRightThalamusProper	RACE_ETHNICITYOther	0.106653	0.0364965	2.92228	0.00348373	**	0.00894448	0.00923963	1	2.03306	0.0502445	0.822638	0.040527	144 (1.62)
SensorimotorHandRightAmygdala	(Intercept)	0.11539	0.0183032	6.30438	3.03402e-10	***	0.0103212	2.26442e-09	7.42729e-07	2.03222	0.848064	0.357101	0.143582	137 (1.55)
SensorimotorHandRightAmygdala	anhedonia_ypresent	-0.00932073	0.0373544	-0.249521	0.802963		0.0103212	0.873624	1	2.03222	0.848064	0.357101	0.143582	137 (1.55)
SensorimotorHandRightAmygdala	INTERVIEW_AGE	-0.0443326	0.0106546	-4.16091	3.2003e-05	***	0.0103212	0.000128221	0.0783433	2.03222	0.848064	0.357101	0.143582	137 (1.55)
SensorimotorHandRightAmygdala	SEXFemale	-0.141387	0.0214718	-6.58476	4.81954e-11	***	0.0103212	3.93397e-10	1.17982e-07	2.03222	0.848064	0.357101	0.143582	137 (1.55)
SensorimotorHandRightAmygdala	RACE_ETHNICITYBlack	-0.183168	0.0327951	-5.58521	2.40427e-08	***	0.0103212	1.50528e-07	5.88565e-05	2.03222	0.848064	0.357101	0.143582	137 (1.55)
SensorimotorHandRightAmygdala	RACE_ETHNICITYHispanic	-0.089405	0.0279449	-3.19933	0.00138239	**	0.0103212	0.00396727	1	2.03222	0.848064	0.357101	0.143582	137 (1.55)
SensorimotorHandRightAmygdala	RACE_ETHNICITYAsian	-0.024823	0.0768853	-0.322857	0.746811		0.0103212	0.83365	1	2.03222	0.848064	0.357101	0.143582	137 (1.55)
SensorimotorHandRightAmygdala	RACE_ETHNICITYOther	-0.0135054	0.0368265	-0.366732	0.713828		0.0103212	0.808257	1	2.03222	0.848064	0.357101	0.143582	137 (1.55)
CinguloParietalVentralAttention	(Intercept)	0.0594384	0.0182745	3.25252	0.0011482	**	0.00724516	0.00336328	1	2.03104	0.608446	0.435373	0.127002	137 (1.55)
CinguloParietalVentralAttention	anhedonia_ypresent	-0.0747588	0.0374635	-1.99551	0.0460183	*	0.00724516	0.0907657	1	2.03104	0.608446	0.435373	0.127002	137 (1.55)
CinguloParietalVentralAttention	INTERVIEW_AGE	-0.0450099	0.0106688	-4.21883	2.48057e-05	***	0.00724516	0.000101039	0.0607243	2.03104	0.608446	0.435373	0.127002	137 (1.55)
CinguloParietalVentralAttention	SEXFemale	0.00149801	0.0214947	0.069692	0.94444		0.00724516	0.965744	1	2.03104	0.608446	0.435373	0.127002	137 (1.55)
CinguloParietalVentralAttention	RACE_ETHNICITYBlack	-0.21496	0.0328284	-6.54799	6.16123e-11	***	0.00724516	4.97779e-10	1.50827e-07	2.03104	0.608446	0.435373	0.127002	137 (1.55)
CinguloParietalVentralAttention	RACE_ETHNICITYHispanic	-0.0790391	0.0279757	-2.82527	0.00473475	**	0.00724516	0.0121623	1	2.03104	0.608446	0.435373	0.127002	137 (1.55)
CinguloParietalVentralAttention	RACE_ETHNICITYAsian	-0.095761	0.0771688	-1.24093	0.214665		0.00724516	0.328643	1	2.03104	0.608446	0.435373	0.127002	137 (1.55)
CinguloParietalVentralAttention	RACE_ETHNICITYOther	-0.0618378	0.0367421	-1.68302	0.0924066		0.00724516	0.165844	1	2.03104	0.608446	0.435373	0.127002	137 (1.55)
VisualRightThalamusProper	(Intercept)	-0.0626494	0.018101	-3.46109	0.000540577	***	0.0172453	0.00171416	1	2.0302	8.50845	0.00353502	0.0551658	166 (1.87)
VisualRightThalamusProper	anhedonia_ypresent	0.00703043	0.0371539	0.189224	0.849921		0.0172453	0.907641	1	2.0302	8.50845	0.00353502	0.0551658	166 (1.87)
VisualRightThalamusProper	INTERVIEW_AGE	0.0172332	0.0106367	1.62017	0.105232		0.0172453	0.183352	1	2.0302	8.50845	0.00353502	0.0551658	166 (1.87)
VisualRightThalamusProper	SEXFemale	-0.0763805	0.0213617	-3.57558	0.000351347	***	0.0172453	0.00116861	0.860098	2.0302	8.50845	0.00353502	0.0551658	166 (1.87)
VisualRightThalamusProper	RACE_ETHNICITYBlack	0.325016	0.0323977	10.0321	1.4797e-23	***	0.0172453	3.04396e-22	3.62231e-20	2.0302	8.50845	0.00353502	0.0551658	166 (1.87)
VisualRightThalamusProper	RACE_ETHNICITYHispanic	0.234179	0.0276869	8.45812	3.15852e-17	***	0.0172453	4.09103e-16	7.73205e-14	2.0302	8.50845	0.00353502	0.0551658	166 (1.87)
VisualRightThalamusProper	RACE_ETHNICITYAsian	-0.0286752	0.0761228	-0.376696	0.706408		0.0172453	0.80382	1	2.0302	8.50845	0.00353502	0.0551658	166 (1.87)
VisualRightThalamusProper	RACE_ETHNICITYOther	0.0533474	0.0364504	1.46356	0.143349		0.0172453	0.238396	1	2.0302	8.50845	0.00353502	0.0551658	166 (1.87)
DefaultSensorimotorMouth	(Intercept)	0.14187	0.0181434	7.81938	5.92595e-15	***	0.0129963	6.62408e-14	1.45067e-11	2.02982	1.16346	0.280748	0.101792	126 (1.42)
DefaultSensorimotorMouth	anhedonia_ypresent	-0.0104062	0.0372902	-0.279059	0.780206		0.0129963	0.859174	1	2.02982	1.16346	0.280748	0.101792	126 (1.42)
DefaultSensorimotorMouth	INTERVIEW_AGE	-0.00480269	0.0106313	-0.451751	0.651459		0.0129963	0.759624	1	2.02982	1.16346	0.280748	0.101792	126 (1.42)
DefaultSensorimotorMouth	SEXFemale	-0.213457	0.0214056	-9.97202	2.6917e-23	***	0.0129963	5.49106e-22	6.58927e-20	2.02982	1.16346	0.280748	0.101792	126 (1.42)
DefaultSensorimotorMouth	RACE_ETHNICITYBlack	-0.120564	0.0325248	-3.70682	0.000211179	***	0.0129963	0.000736419	0.516966	2.02982	1.16346	0.280748	0.101792	126 (1.42)
DefaultSensorimotorMouth	RACE_ETHNICITYHispanic	-0.0571234	0.0278416	-2.05173	0.0402259	*	0.0129963	0.0808481	1	2.02982	1.16346	0.280748	0.101792	126 (1.42)
DefaultSensorimotorMouth	RACE_ETHNICITYAsian	-0.0676344	0.0766547	-0.882325	0.377625		0.0129963	0.511015	1	2.02982	1.16346	0.280748	0.101792	126 (1.42)
DefaultSensorimotorMouth	RACE_ETHNICITYOther	-0.0845548	0.0366317	-2.30824	0.0210088	*	0.0129963	0.0461666	1	2.02982	1.16346	0.280748	0.101792	126 (1.42)
CinguloOpercularLeftThalamusProper	(Intercept)	0.0821157	0.0182893	4.48981	7.22028e-06	***	0.0098988	3.26111e-05	0.0176752	2.0284	0.140571	0.707714	0.13437	142 (1.6)
CinguloOpercularLeftThalamusProper	anhedonia_ypresent	-0.0223197	0.0373264	-0.59796	0.549882		0.0098988	0.674742	1	2.0284	0.140571	0.707714	0.13437	142 (1.6)
CinguloOpercularLeftThalamusProper	INTERVIEW_AGE	-0.0409238	0.0106594	-3.8392	0.000124307	***	0.0098988	0.000456228	0.304304	2.0284	0.140571	0.707714	0.13437	142 (1.6)
CinguloOpercularLeftThalamusProper	SEXFemale	-0.0397928	0.0214769	-1.85281	0.0639427		0.0098988	0.120595	1	2.0284	0.140571	0.707714	0.13437	142 (1.6)
CinguloOpercularLeftThalamusProper	RACE_ETHNICITYBlack	-0.242324	0.0326856	-7.41377	1.34238e-13	***	0.0098988	1.35232e-12	3.28615e-10	2.0284	0.140571	0.707714	0.13437	142 (1.6)
CinguloOpercularLeftThalamusProper	RACE_ETHNICITYHispanic	-0.12869	0.027995	-4.59689	4.34878e-06	***	0.0098988	2.04915e-05	0.0106458	2.0284	0.140571	0.707714	0.13437	142 (1.6)
CinguloOpercularLeftThalamusProper	RACE_ETHNICITYAsian	0.148533	0.0766544	1.93769	0.0526934		0.0098988	0.102037	1	2.0284	0.140571	0.707714	0.13437	142 (1.6)
CinguloOpercularLeftThalamusProper	RACE_ETHNICITYOther	-0.0323571	0.0368129	-0.87896	0.379447		0.0098988	0.51263	1	2.0284	0.140571	0.707714	0.13437	142 (1.6)
CinguloOpercularRightThalamusProper	(Intercept)	0.0175929	0.0182215	0.965499	0.334322		4.87494e-05	0.466868	1	2.02802	0.0638431	0.800522	0.060832	145 (1.64)
CinguloOpercularRightThalamusProper	anhedonia_ypresent	0.0232458	0.0377074	0.616478	0.537595		4.87494e-05	0.664999	1	2.02802	0.0638431	0.800522	0.060832	145 (1.64)
CinguloOpercularRightThalamusProper	INTERVIEW_AGE	-0.00316266	0.0107271	-0.29483	0.768131		4.87494e-05	0.849699	1	2.02802	0.0638431	0.800522	0.060832	145 (1.64)
CinguloOpercularRightThalamusProper	SEXFemale	0.000510981	0.0215267	0.023737	0.981063		4.87494e-05	0.990776	1	2.02802	0.0638431	0.800522	0.060832	145 (1.64)
CinguloOpercularRightThalamusProper	RACE_ETHNICITYBlack	-0.0809758	0.0327005	-2.47629	0.0132944	*	4.87494e-05	0.0305585	1	2.02802	0.0638431	0.800522	0.060832	145 (1.64)
CinguloOpercularRightThalamusProper	RACE_ETHNICITYHispanic	-0.0359697	0.0279236	-1.28815	0.197729		4.87494e-05	0.306744	1	2.02802	0.0638431	0.800522	0.060832	145 (1.64)
CinguloOpercularRightThalamusProper	RACE_ETHNICITYAsian	-0.0278215	0.0764017	-0.364148	0.715757		4.87494e-05	0.809031	1	2.02802	0.0638431	0.800522	0.060832	145 (1.64)
CinguloOpercularRightThalamusProper	RACE_ETHNICITYOther	-0.00499476	0.0367844	-0.135785	0.891995		4.87494e-05	0.937169	1	2.02802	0.0638431	0.800522	0.060832	145 (1.64)
FrontoParietalRightHippocampus	(Intercept)	0.0705514	0.0181227	3.89298	9.97641e-05	***	0.020111	0.000372859	0.244223	2.02785	0.0507564	0.821752	0.0636791	180 (2.03)
FrontoParietalRightHippocampus	anhedonia_ypresent	-0.0139598	0.037214	-0.375123	0.707578		0.020111	0.80382	1	2.02785	0.0507564	0.821752	0.0636791	180 (2.03)
FrontoParietalRightHippocampus	INTERVIEW_AGE	-0.04097	0.010639	-3.85093	0.000118514	***	0.020111	0.000438914	0.290122	2.02785	0.0507564	0.821752	0.0636791	180 (2.03)
FrontoParietalRightHippocampus	SEXFemale	0.0437053	0.0213615	2.04599	0.0407878	*	0.020111	0.0818431	1	2.02785	0.0507564	0.821752	0.0636791	180 (2.03)
FrontoParietalRightHippocampus	RACE_ETHNICITYBlack	-0.404424	0.032382	-12.4892	1.72534e-35	***	0.020111	6.924e-34	4.22364e-32	2.02785	0.0507564	0.821752	0.0636791	180 (2.03)
FrontoParietalRightHippocampus	RACE_ETHNICITYHispanic	-0.0938174	0.0276874	-3.38844	0.000706032	***	0.020111	0.00217678	1	2.02785	0.0507564	0.821752	0.0636791	180 (2.03)
FrontoParietalRightHippocampus	RACE_ETHNICITYAsian	0.0436046	0.0766956	0.56854	0.569683		0.020111	0.69361	1	2.02785	0.0507564	0.821752	0.0636791	180 (2.03)
FrontoParietalRightHippocampus	RACE_ETHNICITYOther	-0.151679	0.0364757	-4.15835	3.23643e-05	***	0.020111	0.000129246	0.0792279	2.02785	0.0507564	0.821752	0.0636791	180 (2.03)
SensorimotorHandRightCerebellumCortex	(Intercept)	0.060402	0.0183052	3.29972	0.000971693	***	0.00456008	0.00289733	1	2.02765	8.23932	0.00409925	0.0982159	165 (1.86)
SensorimotorHandRightCerebellumCortex	anhedonia_ypresent	0.0682574	0.0375232	1.81907	0.0689346		0.00456008	0.128231	1	2.02765	8.23932	0.00409925	0.0982159	165 (1.86)
SensorimotorHandRightCerebellumCortex	INTERVIEW_AGE	-0.0224765	0.0107069	-2.09925	0.0358238	*	0.00456008	0.0735094	1	2.02765	8.23932	0.00409925	0.0982159	165 (1.86)
SensorimotorHandRightCerebellumCortex	SEXFemale	-0.0717298	0.021542	-3.32977	0.000872804	***	0.00456008	0.00263781	1	2.02765	8.23932	0.00409925	0.0982159	165 (1.86)
SensorimotorHandRightCerebellumCortex	RACE_ETHNICITYBlack	-0.148596	0.0328139	-4.52843	6.0216e-06	***	0.00456008	2.77606e-05	0.0147409	2.02765	8.23932	0.00409925	0.0982159	165 (1.86)
SensorimotorHandRightCerebellumCortex	RACE_ETHNICITYHispanic	-0.00502123	0.027956	-0.179612	0.857462		0.00456008	0.911449	1	2.02765	8.23932	0.00409925	0.0982159	165 (1.86)
SensorimotorHandRightCerebellumCortex	RACE_ETHNICITYAsian	-0.00581103	0.0767781	-0.0756861	0.939671		0.00456008	0.964253	1	2.02765	8.23932	0.00409925	0.0982159	165 (1.86)
SensorimotorHandRightCerebellumCortex	RACE_ETHNICITYOther	-0.100023	0.0368078	-2.71745	0.00659174	**	0.00456008	0.0163657	1	2.02765	8.23932	0.00409925	0.0982159	165 (1.86)
WithinSalience	(Intercept)	0.0286078	0.0182531	1.56729	0.117084		0.00102177	0.200294	1	2.02758	0.00349821	0.952836	0.0964238	107 (1.21)
WithinSalience	anhedonia_ypresent	-0.075485	0.0375106	-2.01236	0.0442123	*	0.00102177	0.0880648	1	2.02758	0.00349821	0.952836	0.0964238	107 (1.21)
WithinSalience	INTERVIEW_AGE	-0.00836086	0.0107036	-0.781126	0.43475		0.00102177	0.564	1	2.02758	0.00349821	0.952836	0.0964238	107 (1.21)
WithinSalience	SEXFemale	0.00894542	0.0215026	0.416015	0.677409		0.00102177	0.781111	1	2.02758	0.00349821	0.952836	0.0964238	107 (1.21)
WithinSalience	RACE_ETHNICITYBlack	-0.0941896	0.032778	-2.87356	0.00406852	**	0.00102177	0.0106407	1	2.02758	0.00349821	0.952836	0.0964238	107 (1.21)
WithinSalience	RACE_ETHNICITYHispanic	-0.0383439	0.027951	-1.37183	0.170153		0.00102177	0.272601	1	2.02758	0.00349821	0.952836	0.0964238	107 (1.21)
WithinSalience	RACE_ETHNICITYAsian	-0.100195	0.0764718	-1.31023	0.190154		0.00102177	0.296684	1	2.02758	0.00349821	0.952836	0.0964238	107 (1.21)
WithinSalience	RACE_ETHNICITYOther	-0.0381572	0.0367592	-1.03803	0.299284		0.00102177	0.429901	1	2.02758	0.00349821	0.952836	0.0964238	107 (1.21)
AuditorySensorimotorHand	(Intercept)	-0.209837	0.0182086	-11.524	1.67016e-30	***	0.0294931	5.04761e-29	4.08856e-27	2.0269	14.6215	0.000131408	0.175876	245 (2.76)
AuditorySensorimotorHand	anhedonia_ypresent	0.0769522	0.0373528	2.06014	0.0394149	*	0.0294931	0.0796103	1	2.0269	14.6215	0.000131408	0.175876	245 (2.76)
AuditorySensorimotorHand	INTERVIEW_AGE	0.0461393	0.0106078	4.34955	1.3799e-05	***	0.0294931	5.86458e-05	0.03378	2.0269	14.6215	0.000131408	0.175876	245 (2.76)
AuditorySensorimotorHand	SEXFemale	0.201382	0.0214095	9.4062	6.47959e-21	***	0.0294931	1.07905e-19	1.5862e-17	2.0269	14.6215	0.000131408	0.175876	245 (2.76)
AuditorySensorimotorHand	RACE_ETHNICITYBlack	0.339681	0.0328453	10.3418	6.3745e-25	***	0.0294931	1.40584e-23	1.56048e-21	2.0269	14.6215	0.000131408	0.175876	245 (2.76)
AuditorySensorimotorHand	RACE_ETHNICITYHispanic	0.211083	0.0280095	7.53613	5.33173e-14	***	0.0294931	5.57781e-13	1.30521e-10	2.0269	14.6215	0.000131408	0.175876	245 (2.76)
AuditorySensorimotorHand	RACE_ETHNICITYAsian	-0.0511567	0.0762148	-0.671218	0.5021		0.0294931	0.62936	1	2.0269	14.6215	0.000131408	0.175876	245 (2.76)
AuditorySensorimotorHand	RACE_ETHNICITYOther	0.145061	0.0368919	3.93205	8.48849e-05	***	0.0294931	0.000318709	0.207798	2.0269	14.6215	0.000131408	0.175876	245 (2.76)
AuditoryDefault	(Intercept)	0.190009	0.0181848	10.4488	2.0945e-25	***	0.0237918	4.83711e-24	5.12734e-22	2.02669	0.00201216	0.964221	0.181448	115 (1.3)
AuditoryDefault	anhedonia_ypresent	-0.056563	0.036909	-1.5325	0.125436		0.0237918	0.212503	1	2.02669	0.00201216	0.964221	0.181448	115 (1.3)
AuditoryDefault	INTERVIEW_AGE	-0.0165684	0.0105408	-1.57183	0.116026		0.0237918	0.198973	1	2.02669	0.00201216	0.964221	0.181448	115 (1.3)
AuditoryDefault	SEXFemale	-0.204073	0.0213148	-9.57424	1.30947e-21	***	0.0237918	2.2897e-20	3.20557e-18	2.02669	0.00201216	0.964221	0.181448	115 (1.3)
AuditoryDefault	RACE_ETHNICITYBlack	-0.32477	0.0326471	-9.9479	3.42011e-23	***	0.0237918	6.86265e-22	8.37244e-20	2.02669	0.00201216	0.964221	0.181448	115 (1.3)
AuditoryDefault	RACE_ETHNICITYHispanic	-0.100917	0.027842	-3.62464	0.000291013	***	0.0237918	0.000986702	0.712399	2.02669	0.00201216	0.964221	0.181448	115 (1.3)
AuditoryDefault	RACE_ETHNICITYAsian	-0.118903	0.0762375	-1.55964	0.118881		0.0237918	0.202943	1	2.02669	0.00201216	0.964221	0.181448	115 (1.3)
AuditoryDefault	RACE_ETHNICITYOther	-0.180294	0.0366474	-4.91969	8.82627e-07	***	0.0237918	4.60697e-06	0.00216067	2.02669	0.00201216	0.964221	0.181448	115 (1.3)
DefaultLeftAmygdala	(Intercept)	0.0365491	0.0182096	2.00713	0.0447668	*	0.0007879	0.0887888	1	2.02614	0.0289839	0.864816	0.0203319	180 (2.03)
DefaultLeftAmygdala	anhedonia_ypresent	0.0190468	0.0375133	0.507734	0.611653		0.0007879	0.72721	1	2.02614	0.0289839	0.864816	0.0203319	180 (2.03)
DefaultLeftAmygdala	INTERVIEW_AGE	-0.0144814	0.0107485	-1.34729	0.177921		0.0007879	0.282278	1	2.02614	0.0289839	0.864816	0.0203319	180 (2.03)
DefaultLeftAmygdala	SEXFemale	-0.0712371	0.02152	-3.31027	0.000935851	***	0.0007879	0.00280755	1	2.02614	0.0289839	0.864816	0.0203319	180 (2.03)
DefaultLeftAmygdala	RACE_ETHNICITYBlack	-0.00632518	0.0326483	-0.193737	0.846386		0.0007879	0.905179	1	2.02614	0.0289839	0.864816	0.0203319	180 (2.03)
DefaultLeftAmygdala	RACE_ETHNICITYHispanic	-0.0157476	0.0277968	-0.566524	0.571053		0.0007879	0.694454	1	2.02614	0.0289839	0.864816	0.0203319	180 (2.03)
DefaultLeftAmygdala	RACE_ETHNICITYAsian	0.0593072	0.0764563	0.7757	0.437947		0.0007879	0.565749	1	2.02614	0.0289839	0.864816	0.0203319	180 (2.03)
DefaultLeftAmygdala	RACE_ETHNICITYOther	-0.00752118	0.0365871	-0.205569	0.837132		0.0007879	0.896849	1	2.02614	0.0289839	0.864816	0.0203319	180 (2.03)
AuditoryLeftVentraldc	(Intercept)	0.0841091	0.0181192	4.64199	3.50115e-06	***	0.0254774	1.68717e-05	0.00857083	2.02565	9.68599	0.00185679	0.134804	141 (1.59)
AuditoryLeftVentraldc	anhedonia_ypresent	-0.0449487	0.037031	-1.21381	0.224853		0.0254774	0.341464	1	2.02565	9.68599	0.00185679	0.134804	141 (1.59)
AuditoryLeftVentraldc	INTERVIEW_AGE	0.013733	0.0105825	1.29772	0.194419		0.0254774	0.302375	1	2.02565	9.68599	0.00185679	0.134804	141 (1.59)
AuditoryLeftVentraldc	SEXFemale	0.079842	0.0213078	3.74707	0.000180065	***	0.0254774	0.000640696	0.440799	2.02565	9.68599	0.00185679	0.134804	141 (1.59)
AuditoryLeftVentraldc	RACE_ETHNICITYBlack	-0.438895	0.0325685	-13.4761	5.55525e-41	***	0.0254774	2.95636e-39	1.35993e-37	2.02565	9.68599	0.00185679	0.134804	141 (1.59)
AuditoryLeftVentraldc	RACE_ETHNICITYHispanic	-0.214461	0.0277566	-7.72648	1.22821e-14	***	0.0254774	1.33038e-13	3.00667e-11	2.02565	9.68599	0.00185679	0.134804	141 (1.59)
AuditoryLeftVentraldc	RACE_ETHNICITYAsian	0.0585893	0.0754325	0.776712	0.43735		0.0254774	0.565276	1	2.02565	9.68599	0.00185679	0.134804	141 (1.59)
AuditoryLeftVentraldc	RACE_ETHNICITYOther	-0.137372	0.0365474	-3.75875	0.000171881	***	0.0254774	0.000614256	0.420765	2.02565	9.68599	0.00185679	0.134804	141 (1.59)
DorsalAttentionFrontoParietal	(Intercept)	-0.0817905	0.0182471	-4.48239	7.47531e-06	***	0.0054154	3.37008e-05	0.0182996	2.02558	1.02638	0.31101	0.116539	114 (1.29)
DorsalAttentionFrontoParietal	anhedonia_ypresent	-0.000825945	0.0373882	-0.022091	0.982376		0.0054154	0.991284	1	2.02558	1.02638	0.31101	0.116539	114 (1.29)
DorsalAttentionFrontoParietal	INTERVIEW_AGE	0.0137825	0.0106741	1.29121	0.196665		0.0054154	0.305286	1	2.02558	1.02638	0.31101	0.116539	114 (1.29)
DorsalAttentionFrontoParietal	SEXFemale	0.151718	0.0214813	7.06277	1.75695e-12	***	0.0054154	1.59889e-11	4.30101e-09	2.02558	1.02638	0.31101	0.116539	114 (1.29)
DorsalAttentionFrontoParietal	RACE_ETHNICITYBlack	0.0138187	0.0327433	0.422031	0.673013		0.0054154	0.777873	1	2.02558	1.02638	0.31101	0.116539	114 (1.29)
DorsalAttentionFrontoParietal	RACE_ETHNICITYHispanic	0.00341354	0.0279334	0.122203	0.902741		0.0054154	0.9436	1	2.02558	1.02638	0.31101	0.116539	114 (1.29)
DorsalAttentionFrontoParietal	RACE_ETHNICITYAsian	-0.00531204	0.0761596	-0.0697488	0.944395		0.0054154	0.965744	1	2.02558	1.02638	0.31101	0.116539	114 (1.29)
DorsalAttentionFrontoParietal	RACE_ETHNICITYOther	0.0526551	0.0368172	1.43018	0.152702		0.0054154	0.251021	1	2.02558	1.02638	0.31101	0.116539	114 (1.29)
AuditoryLeftCerebellumCortex	(Intercept)	0.0527653	0.0182113	2.8974	0.00377209	**	0.0174196	0.00992912	1	2.02517	10.4443	0.00123025	0.140737	132 (1.49)
AuditoryLeftCerebellumCortex	anhedonia_ypresent	-0.0369825	0.0372577	-0.992614	0.320926		0.0174196	0.454645	1	2.02517	10.4443	0.00123025	0.140737	132 (1.49)
AuditoryLeftCerebellumCortex	INTERVIEW_AGE	0.0251385	0.0106113	2.36904	0.017856	*	0.0174196	0.0399556	1	2.02517	10.4443	0.00123025	0.140737	132 (1.49)
AuditoryLeftCerebellumCortex	SEXFemale	0.0983064	0.0213863	4.5967	4.35278e-06	***	0.0174196	2.04915e-05	0.0106556	2.02517	10.4443	0.00123025	0.140737	132 (1.49)
AuditoryLeftCerebellumCortex	RACE_ETHNICITYBlack	-0.341004	0.0326228	-10.4529	2.00665e-25	***	0.0174196	4.72335e-24	4.91228e-22	2.02517	10.4443	0.00123025	0.140737	132 (1.49)
AuditoryLeftCerebellumCortex	RACE_ETHNICITYHispanic	-0.190472	0.0278617	-6.83635	8.66908e-12	***	0.0174196	7.49891e-11	2.12219e-08	2.02517	10.4443	0.00123025	0.140737	132 (1.49)
AuditoryLeftCerebellumCortex	RACE_ETHNICITYAsian	-0.0515714	0.0759661	-0.678874	0.497236		0.0174196	0.625184	1	2.02517	10.4443	0.00123025	0.140737	132 (1.49)
AuditoryLeftCerebellumCortex	RACE_ETHNICITYOther	-0.0872446	0.036683	-2.37834	0.0174124	*	0.0174196	0.0389987	1	2.02517	10.4443	0.00123025	0.140737	132 (1.49)
DorsalAttentionRightPutamen	(Intercept)	0.0104688	0.0181703	0.576148	0.56453		0.00862757	0.688918	1	2.02475	2.76732	0.0962069	0.0793873	146 (1.65)
DorsalAttentionRightPutamen	anhedonia_ypresent	0.0841164	0.0375611	2.23945	0.0251515	*	0.00862757	0.053915	1	2.02475	2.76732	0.0962069	0.0793873	146 (1.65)
DorsalAttentionRightPutamen	INTERVIEW_AGE	-0.0256828	0.0106821	-2.40429	0.0162248	*	0.00862757	0.0368445	1	2.02475	2.76732	0.0962069	0.0793873	146 (1.65)
DorsalAttentionRightPutamen	SEXFemale	0.0446142	0.0214619	2.07877	0.037668	*	0.00862757	0.0765238	1	2.02475	2.76732	0.0962069	0.0793873	146 (1.65)
DorsalAttentionRightPutamen	RACE_ETHNICITYBlack	-0.260345	0.0325377	-8.00135	1.38855e-15	***	0.00862757	1.61866e-14	3.39918e-12	2.02475	2.76732	0.0962069	0.0793873	146 (1.65)
DorsalAttentionRightPutamen	RACE_ETHNICITYHispanic	-0.00368313	0.0278678	-0.132164	0.894857		0.00862757	0.938565	1	2.02475	2.76732	0.0962069	0.0793873	146 (1.65)
DorsalAttentionRightPutamen	RACE_ETHNICITYAsian	0.0280708	0.0767632	0.365681	0.714612		0.00862757	0.80877	1	2.02475	2.76732	0.0962069	0.0793873	146 (1.65)
DorsalAttentionRightPutamen	RACE_ETHNICITYOther	-0.0334225	0.0366992	-0.910714	0.362471		0.00862757	0.497103	1	2.02475	2.76732	0.0962069	0.0793873	146 (1.65)
CinguloOpercularRightAccumbensArea	(Intercept)	-0.00959084	0.0183026	-0.524016	0.600281		-0.000225839	0.719279	1	2.02413	3.00669	0.0829214	0.103108	149 (1.68)
CinguloOpercularRightAccumbensArea	anhedonia_ypresent	-0.0354601	0.0374609	-0.946589	0.343874		-0.000225839	0.477755	1	2.02413	3.00669	0.0829214	0.103108	149 (1.68)
CinguloOpercularRightAccumbensArea	INTERVIEW_AGE	0.00917807	0.0107282	0.85551	0.392292		-0.000225839	0.523913	1	2.02413	3.00669	0.0829214	0.103108	149 (1.68)
CinguloOpercularRightAccumbensArea	SEXFemale	0.0229048	0.0215738	1.0617	0.288403		-0.000225839	0.417758	1	2.02413	3.00669	0.0829214	0.103108	149 (1.68)
CinguloOpercularRightAccumbensArea	RACE_ETHNICITYBlack	-0.0123356	0.032888	-0.375078	0.707611		-0.000225839	0.80382	1	2.02413	3.00669	0.0829214	0.103108	149 (1.68)
CinguloOpercularRightAccumbensArea	RACE_ETHNICITYHispanic	0.0243347	0.0280675	0.867005	0.385963		-0.000225839	0.51772	1	2.02413	3.00669	0.0829214	0.103108	149 (1.68)
CinguloOpercularRightAccumbensArea	RACE_ETHNICITYAsian	0.0537055	0.0765441	0.701628	0.48293		-0.000225839	0.611595	1	2.02413	3.00669	0.0829214	0.103108	149 (1.68)
CinguloOpercularRightAccumbensArea	RACE_ETHNICITYOther	-0.0335536	0.0369399	-0.908329	0.36373		-0.000225839	0.498271	1	2.02413	3.00669	0.0829214	0.103108	149 (1.68)
FrontoParietalRightCerebellumCortex	(Intercept)	0.064731	0.0181119	3.57394	0.000353552	***	0.00432484	0.00117276	0.865496	2.02397	1.98397	0.158973	0.0144054	146 (1.65)
FrontoParietalRightCerebellumCortex	anhedonia_ypresent	-0.0255396	0.0375034	-0.680995	0.495893		0.00432484	0.624136	1	2.02397	1.98397	0.158973	0.0144054	146 (1.65)
FrontoParietalRightCerebellumCortex	INTERVIEW_AGE	-0.0164584	0.0106968	-1.53864	0.123929		0.00432484	0.210242	1	2.02397	1.98397	0.158973	0.0144054	146 (1.65)
FrontoParietalRightCerebellumCortex	SEXFemale	-0.120191	0.0214314	-5.60816	2.10733e-08	***	0.00432484	1.32958e-07	5.15875e-05	2.02397	1.98397	0.158973	0.0144054	146 (1.65)
FrontoParietalRightCerebellumCortex	RACE_ETHNICITYBlack	-0.0573259	0.0324019	-1.76922	0.0768926		0.00432484	0.141316	1	2.02397	1.98397	0.158973	0.0144054	146 (1.65)
FrontoParietalRightCerebellumCortex	RACE_ETHNICITYHispanic	0.0269644	0.0276984	0.9735	0.330332		0.00432484	0.463145	1	2.02397	1.98397	0.158973	0.0144054	146 (1.65)
FrontoParietalRightCerebellumCortex	RACE_ETHNICITYAsian	0.138841	0.0765001	1.81492	0.0695713		0.00432484	0.129219	1	2.02397	1.98397	0.158973	0.0144054	146 (1.65)
FrontoParietalRightCerebellumCortex	RACE_ETHNICITYOther	-0.0451931	0.0364976	-1.23825	0.215658		0.00432484	0.329544	1	2.02397	1.98397	0.158973	0.0144054	146 (1.65)
DefaultLeftHippocampus	(Intercept)	0.155129	0.0178927	8.66995	5.09833e-18	***	0.0295497	7.05125e-17	1.24807e-14	2.02388	0.38687	0.533949	0.0389469	117 (1.32)
DefaultLeftHippocampus	anhedonia_ypresent	-0.0675547	0.0369127	-1.83012	0.067266		0.0295497	0.126182	1	2.02388	0.38687	0.533949	0.0389469	117 (1.32)
DefaultLeftHippocampus	INTERVIEW_AGE	-0.0522282	0.0105516	-4.94979	7.56822e-07	***	0.0295497	4.01017e-06	0.0018527	2.02388	0.38687	0.533949	0.0389469	117 (1.32)
DefaultLeftHippocampus	SEXFemale	-0.114643	0.0211538	-5.41952	6.13515e-08	***	0.0295497	3.68109e-07	0.000150188	2.02388	0.38687	0.533949	0.0389469	117 (1.32)
DefaultLeftHippocampus	RACE_ETHNICITYBlack	-0.456534	0.0320546	-14.2424	1.61132e-45	***	0.0295497	1.01141e-43	3.94451e-42	2.02388	0.38687	0.533949	0.0389469	117 (1.32)
DefaultLeftHippocampus	RACE_ETHNICITYHispanic	-0.0714893	0.0273804	-2.61097	0.00904411	**	0.0295497	0.0217334	1	2.02388	0.38687	0.533949	0.0389469	117 (1.32)
DefaultLeftHippocampus	RACE_ETHNICITYAsian	-0.143877	0.0754005	-1.90818	0.0564011		0.0295497	0.107951	1	2.02388	0.38687	0.533949	0.0389469	117 (1.32)
DefaultLeftHippocampus	RACE_ETHNICITYOther	-0.120411	0.0360817	-3.33719	0.000849846	***	0.0295497	0.00257478	1	2.02388	0.38687	0.533949	0.0389469	117 (1.32)
SensorimotorMouthRightCaudate	(Intercept)	0.046486	0.018089	2.56985	0.0101907	*	0.0183215	0.0241734	1	2.02373	2.18462	0.139395	0.086797	108 (1.22)
SensorimotorMouthRightCaudate	anhedonia_ypresent	-0.0541963	0.0370972	-1.46093	0.144071		0.0183215	0.238948	1	2.02373	2.18462	0.139395	0.086797	108 (1.22)
SensorimotorMouthRightCaudate	INTERVIEW_AGE	-0.0200643	0.010594	-1.89393	0.0582678		0.0183215	0.111003	1	2.02373	2.18462	0.139395	0.086797	108 (1.22)
SensorimotorMouthRightCaudate	SEXFemale	0.10268	0.0213106	4.81824	1.47263e-06	***	0.0183215	7.35713e-06	0.00360499	2.02373	2.18462	0.139395	0.086797	108 (1.22)
SensorimotorMouthRightCaudate	RACE_ETHNICITYBlack	-0.369916	0.0323888	-11.4211	5.34794e-30	***	0.0183215	1.57732e-28	1.30918e-26	2.02373	2.18462	0.139395	0.086797	108 (1.22)
SensorimotorMouthRightCaudate	RACE_ETHNICITYHispanic	-0.146532	0.027645	-5.30047	1.1832e-07	***	0.0183215	6.88001e-07	0.000289648	2.02373	2.18462	0.139395	0.086797	108 (1.22)
SensorimotorMouthRightCaudate	RACE_ETHNICITYAsian	-0.0342152	0.0757807	-0.451503	0.651638		0.0183215	0.759624	1	2.02373	2.18462	0.139395	0.086797	108 (1.22)
SensorimotorMouthRightCaudate	RACE_ETHNICITYOther	-0.0824933	0.0364352	-2.26411	0.0235917	*	0.0183215	0.0510249	1	2.02373	2.18462	0.139395	0.086797	108 (1.22)
FrontoParietalSensorimotorMouth	(Intercept)	0.120832	0.0181087	6.67256	2.66657e-11	***	0.00853255	2.22791e-10	6.52777e-08	2.0229	8.98706	0.00271898	0.0489263	114 (1.29)
FrontoParietalSensorimotorMouth	anhedonia_ypresent	-0.0367142	0.0373533	-0.982891	0.325688		0.00853255	0.459534	1	2.0229	8.98706	0.00271898	0.0489263	114 (1.29)
FrontoParietalSensorimotorMouth	INTERVIEW_AGE	-0.00907877	0.0106615	-0.851544	0.39449		0.00853255	0.525727	1	2.0229	8.98706	0.00271898	0.0489263	114 (1.29)
FrontoParietalSensorimotorMouth	SEXFemale	-0.11479	0.0213887	-5.36687	8.21684e-08	***	0.00853255	4.84694e-07	0.000201148	2.0229	8.98706	0.00271898	0.0489263	114 (1.29)
FrontoParietalSensorimotorMouth	RACE_ETHNICITYBlack	-0.172603	0.0324134	-5.32504	1.03441e-07	***	0.00853255	6.04354e-07	0.000253224	2.0229	8.98706	0.00271898	0.0489263	114 (1.29)
FrontoParietalSensorimotorMouth	RACE_ETHNICITYHispanic	-0.156344	0.027712	-5.64176	1.73568e-08	***	0.00853255	1.10362e-07	4.24895e-05	2.0229	8.98706	0.00271898	0.0489263	114 (1.29)
FrontoParietalSensorimotorMouth	RACE_ETHNICITYAsian	-0.0138173	0.0758331	-0.182207	0.855424		0.00853255	0.910865	1	2.0229	8.98706	0.00271898	0.0489263	114 (1.29)
FrontoParietalSensorimotorMouth	RACE_ETHNICITYOther	-0.0492217	0.0365472	-1.3468	0.17808		0.00853255	0.282344	1	2.0229	8.98706	0.00271898	0.0489263	114 (1.29)
DefaultBrainStem	(Intercept)	0.00900919	0.018225	0.494332	0.621084		0.00229279	0.733083	1	2.02276	17.9826	2.22932e-05	0.0488055	152 (1.71)
DefaultBrainStem	anhedonia_ypresent	-0.00256262	0.0375605	-0.0682266	0.945607		0.00229279	0.966129	1	2.02276	17.9826	2.22932e-05	0.0488055	152 (1.71)
DefaultBrainStem	INTERVIEW_AGE	-0.0442086	0.0107171	-4.12504	3.74112e-05	***	0.00229279	0.000147953	0.0915826	2.02276	17.9826	2.22932e-05	0.0488055	152 (1.71)
DefaultBrainStem	SEXFemale	-0.0243941	0.0214978	-1.13472	0.256523		0.00229279	0.378979	1	2.02276	17.9826	2.22932e-05	0.0488055	152 (1.71)
DefaultBrainStem	RACE_ETHNICITYBlack	0.00985167	0.0326416	0.301814	0.762801		0.00229279	0.846098	1	2.02276	17.9826	2.22932e-05	0.0488055	152 (1.71)
DefaultBrainStem	RACE_ETHNICITYHispanic	0.02232	0.0278321	0.80195	0.422604		0.00229279	0.551578	1	2.02276	17.9826	2.22932e-05	0.0488055	152 (1.71)
DefaultBrainStem	RACE_ETHNICITYAsian	0.163753	0.0760771	2.15247	0.0313879	*	0.00229279	0.0656171	1	2.02276	17.9826	2.22932e-05	0.0488055	152 (1.71)
DefaultBrainStem	RACE_ETHNICITYOther	-0.0622308	0.0366281	-1.69899	0.0893569		0.00229279	0.161079	1	2.02276	17.9826	2.22932e-05	0.0488055	152 (1.71)
DorsalAttentionRightCerebellumCortex	(Intercept)	0.0365323	0.0181676	2.01085	0.0443721	*	0.00635637	0.0882691	1	2.02247	4.48492	0.0341951	0.0443858	168 (1.9)
DorsalAttentionRightCerebellumCortex	anhedonia_ypresent	-0.00230269	0.0376495	-0.0611612	0.951232		0.00635637	0.970257	1	2.02247	4.48492	0.0341951	0.0443858	168 (1.9)
DorsalAttentionRightCerebellumCortex	INTERVIEW_AGE	0.0366355	0.0107173	3.41836	0.000632897	***	0.00635637	0.00196865	1	2.02247	4.48492	0.0341951	0.0443858	168 (1.9)
DorsalAttentionRightCerebellumCortex	SEXFemale	-0.130829	0.0214696	-6.09368	1.15043e-09	***	0.00635637	8.0927e-09	2.81626e-06	2.02247	4.48492	0.0341951	0.0443858	168 (1.9)
DorsalAttentionRightCerebellumCortex	RACE_ETHNICITYBlack	0.0926927	0.0325764	2.84539	0.00444605	**	0.00635637	0.0115296	1	2.02247	4.48492	0.0341951	0.0443858	168 (1.9)
DorsalAttentionRightCerebellumCortex	RACE_ETHNICITYHispanic	0.065672	0.0278241	2.36026	0.0182841	*	0.00635637	0.0407645	1	2.02247	4.48492	0.0341951	0.0443858	168 (1.9)
DorsalAttentionRightCerebellumCortex	RACE_ETHNICITYAsian	-0.0899166	0.0767186	-1.17203	0.241216		0.00635637	0.361825	1	2.02247	4.48492	0.0341951	0.0443858	168 (1.9)
DorsalAttentionRightCerebellumCortex	RACE_ETHNICITYOther	0.023189	0.0366282	0.633093	0.52669		0.00635637	0.652829	1	2.02247	4.48492	0.0341951	0.0443858	168 (1.9)
DorsalAttentionRightPallidum	(Intercept)	0.0221724	0.0181252	1.22329	0.221254		0.0115604	0.337043	1	2.02245	3.88818	0.0486272	0.0489394	155 (1.75)
DorsalAttentionRightPallidum	anhedonia_ypresent	-0.0337251	0.0373225	-0.903615	0.366225		0.0115604	0.500289	1	2.02245	3.88818	0.0486272	0.0489394	155 (1.75)
DorsalAttentionRightPallidum	INTERVIEW_AGE	-0.0522538	0.01067	-4.89724	9.89418e-07	***	0.0115604	5.08843e-06	0.00242209	2.02245	3.88818	0.0486272	0.0489394	155 (1.75)
DorsalAttentionRightPallidum	SEXFemale	-0.14504	0.0214076	-6.77518	1.32323e-11	***	0.0115604	1.13659e-10	3.23928e-08	2.02245	3.88818	0.0486272	0.0489394	155 (1.75)
DorsalAttentionRightPallidum	RACE_ETHNICITYBlack	0.202876	0.0324582	6.2504	4.28662e-10	***	0.0115604	3.12311e-09	1.04936e-06	2.02245	3.88818	0.0486272	0.0489394	155 (1.75)
DorsalAttentionRightPallidum	RACE_ETHNICITYHispanic	0.0507191	0.0277351	1.8287	0.067479		0.0115604	0.126388	1	2.02245	3.88818	0.0486272	0.0489394	155 (1.75)
DorsalAttentionRightPallidum	RACE_ETHNICITYAsian	0.121034	0.0761359	1.58971	0.111937		0.0115604	0.193381	1	2.02245	3.88818	0.0486272	0.0489394	155 (1.75)
DorsalAttentionRightPallidum	RACE_ETHNICITYOther	0.100368	0.0365187	2.74841	0.00600093	**	0.0115604	0.0150054	1	2.02245	3.88818	0.0486272	0.0489394	155 (1.75)
CinguloParietalSensorimotorHand	(Intercept)	0.0745596	0.0183337	4.0668	4.80822e-05	***	0.00372456	0.000186834	0.117705	2.02206	3.12182	0.0772504	0.134191	143 (1.61)
CinguloParietalSensorimotorHand	anhedonia_ypresent	-0.0533184	0.0375695	-1.41919	0.155878		0.00372456	0.254563	1	2.02206	3.12182	0.0772504	0.134191	143 (1.61)
CinguloParietalSensorimotorHand	INTERVIEW_AGE	-0.0139778	0.0106914	-1.30739	0.191116		0.00372456	0.297805	1	2.02206	3.12182	0.0772504	0.134191	143 (1.61)
CinguloParietalSensorimotorHand	SEXFemale	-0.0605127	0.0215413	-2.80914	0.00497841	**	0.00372456	0.0127481	1	2.02206	3.12182	0.0772504	0.134191	143 (1.61)
CinguloParietalSensorimotorHand	RACE_ETHNICITYBlack	-0.116118	0.0329383	-3.52531	0.000425165	***	0.00372456	0.00138221	1	2.02206	3.12182	0.0772504	0.134191	143 (1.61)
CinguloParietalSensorimotorHand	RACE_ETHNICITYHispanic	-0.107979	0.0280335	-3.8518	0.000118095	***	0.00372456	0.000438691	0.289097	2.02206	3.12182	0.0772504	0.134191	143 (1.61)
CinguloParietalSensorimotorHand	RACE_ETHNICITYAsian	0.0887016	0.0760659	1.16612	0.2436		0.00372456	0.364283	1	2.02206	3.12182	0.0772504	0.134191	143 (1.61)
CinguloParietalSensorimotorHand	RACE_ETHNICITYOther	-0.0366293	0.0369852	-0.990376	0.322018		0.00372456	0.455665	1	2.02206	3.12182	0.0772504	0.134191	143 (1.61)
DorsalAttentionSensorimotorMouth	(Intercept)	-0.0613777	0.0182052	-3.37144	0.000751021	***	0.00471001	0.00230678	1	2.02185	8.04638	0.00455946	0.0684085	160 (1.81)
DorsalAttentionSensorimotorMouth	anhedonia_ypresent	0.0109081	0.0375569	0.290441	0.771486		0.00471001	0.851685	1	2.02185	8.04638	0.00455946	0.0684085	160 (1.81)
DorsalAttentionSensorimotorMouth	INTERVIEW_AGE	-0.0114547	0.0107041	-1.07012	0.284595		0.00471001	0.412975	1	2.02185	8.04638	0.00455946	0.0684085	160 (1.81)
DorsalAttentionSensorimotorMouth	SEXFemale	0.0361624	0.021505	1.68158	0.0926854		0.00471001	0.166223	1	2.02185	8.04638	0.00455946	0.0684085	160 (1.81)
DorsalAttentionSensorimotorMouth	RACE_ETHNICITYBlack	0.209776	0.0326552	6.42396	1.39738e-10	***	0.00471001	1.09993e-09	3.42079e-07	2.02185	8.04638	0.00455946	0.0684085	160 (1.81)
DorsalAttentionSensorimotorMouth	RACE_ETHNICITYHispanic	0.0460336	0.0278982	1.65005	0.0989678		0.00471001	0.174927	1	2.02185	8.04638	0.00455946	0.0684085	160 (1.81)
DorsalAttentionSensorimotorMouth	RACE_ETHNICITYAsian	-0.00355516	0.0764632	-0.0464951	0.962917		0.00471001	0.976884	1	2.02185	8.04638	0.00455946	0.0684085	160 (1.81)
DorsalAttentionSensorimotorMouth	RACE_ETHNICITYOther	0.0397461	0.0367361	1.08194	0.27931		0.00471001	0.407301	1	2.02185	8.04638	0.00455946	0.0684085	160 (1.81)
CinguloParietalRightPallidum	(Intercept)	0.146158	0.0179763	8.13061	4.85773e-16	***	0.0389415	5.82928e-15	1.18917e-12	2.02169	3.33664	0.0677529	0.11873	152 (1.71)
CinguloParietalRightPallidum	anhedonia_ypresent	-0.0542033	0.0367724	-1.47402	0.140513		0.0389415	0.234156	1	2.02169	3.33664	0.0677529	0.11873	152 (1.71)
CinguloParietalRightPallidum	INTERVIEW_AGE	-0.0545266	0.0105219	-5.18218	2.24229e-07	***	0.0389415	1.25609e-06	0.000548912	2.02169	3.33664	0.0677529	0.11873	152 (1.71)
CinguloParietalRightPallidum	SEXFemale	-0.0207543	0.021163	-0.980685	0.326775		0.0389415	0.460003	1	2.02169	3.33664	0.0677529	0.11873	152 (1.71)
CinguloParietalRightPallidum	RACE_ETHNICITYBlack	-0.562467	0.032301	-17.4133	8.78534e-67	***	0.0389415	1.79221e-64	2.15065e-63	2.02169	3.33664	0.0677529	0.11873	152 (1.71)
CinguloParietalRightPallidum	RACE_ETHNICITYHispanic	-0.177255	0.0275242	-6.43998	1.25817e-10	***	0.0389415	9.99998e-10	3.07999e-07	2.02169	3.33664	0.0677529	0.11873	152 (1.71)
CinguloParietalRightPallidum	RACE_ETHNICITYAsian	-0.00899644	0.0754832	-0.119185	0.905132		0.0389415	0.945019	1	2.02169	3.33664	0.0677529	0.11873	152 (1.71)
CinguloParietalRightPallidum	RACE_ETHNICITYOther	-0.160979	0.0362599	-4.43958	9.12452e-06	***	0.0389415	4.06864e-05	0.0223368	2.02169	3.33664	0.0677529	0.11873	152 (1.71)
VisualLeftHippocampus	(Intercept)	0.184286	0.0180324	10.2197	2.22588e-24	***	0.039234	4.77979e-23	5.44896e-21	2.02141	9.02125	0.00266859	0.123981	204 (2.3)
VisualLeftHippocampus	anhedonia_ypresent	-0.112068	0.036853	-3.04094	0.0023655	**	0.039234	0.00649187	1	2.02141	9.02125	0.00266859	0.123981	204 (2.3)
VisualLeftHippocampus	INTERVIEW_AGE	-0.0418316	0.0105241	-3.97484	7.09993e-05	***	0.039234	0.000270305	0.173806	2.02141	9.02125	0.00266859	0.123981	204 (2.3)
VisualLeftHippocampus	SEXFemale	-0.0688579	0.0212245	-3.24426	0.00118204	**	0.039234	0.00344071	1	2.02141	9.02125	0.00266859	0.123981	204 (2.3)
VisualLeftHippocampus	RACE_ETHNICITYBlack	-0.5408	0.0323884	-16.6973	1.25538e-61	***	0.039234	1.92073e-59	3.07317e-58	2.02141	9.02125	0.00266859	0.123981	204 (2.3)
VisualLeftHippocampus	RACE_ETHNICITYHispanic	-0.224068	0.0276633	-8.09982	6.25273e-16	***	0.039234	7.39454e-15	1.53067e-12	2.02141	9.02125	0.00266859	0.123981	204 (2.3)
VisualLeftHippocampus	RACE_ETHNICITYAsian	0.0462769	0.0752886	0.614659	0.538796		0.039234	0.665248	1	2.02141	9.02125	0.00266859	0.123981	204 (2.3)
VisualLeftHippocampus	RACE_ETHNICITYOther	-0.191698	0.0364028	-5.26602	1.42764e-07	***	0.039234	8.24259e-07	0.000349486	2.02141	9.02125	0.00266859	0.123981	204 (2.3)
RetrosplenialTemporalLeftPallidum	(Intercept)	-0.0291158	0.0182444	-1.59587	0.110553		0.00312424	0.191396	1	2.02118	7.63775	0.00571592	0.076721	143 (1.61)
RetrosplenialTemporalLeftPallidum	anhedonia_ypresent	0.0113723	0.0374851	0.303381	0.761607		0.00312424	0.845155	1	2.02118	7.63775	0.00571592	0.076721	143 (1.61)
RetrosplenialTemporalLeftPallidum	INTERVIEW_AGE	0.0158399	0.0107044	1.47975	0.138975		0.00312424	0.23191	1	2.02118	7.63775	0.00571592	0.076721	143 (1.61)
RetrosplenialTemporalLeftPallidum	SEXFemale	0.0145046	0.021508	0.674383	0.500086		0.00312424	0.6278	1	2.02118	7.63775	0.00571592	0.076721	143 (1.61)
RetrosplenialTemporalLeftPallidum	RACE_ETHNICITYBlack	0.170674	0.0326068	5.23432	1.69458e-07	***	0.00312424	9.66975e-07	0.000414832	2.02118	7.63775	0.00571592	0.076721	143 (1.61)
RetrosplenialTemporalLeftPallidum	RACE_ETHNICITYHispanic	-0.00756559	0.0279059	-0.271111	0.786312		0.00312424	0.863061	1	2.02118	7.63775	0.00571592	0.076721	143 (1.61)
RetrosplenialTemporalLeftPallidum	RACE_ETHNICITYAsian	-0.000447786	0.0767571	-0.0058338	0.995345		0.00312424	0.997383	1	2.02118	7.63775	0.00571592	0.076721	143 (1.61)
RetrosplenialTemporalLeftPallidum	RACE_ETHNICITYOther	0.00104335	0.0368955	0.0282786	0.977441		0.00312424	0.988112	1	2.02118	7.63775	0.00571592	0.076721	143 (1.61)
DorsalAttentionRightAccumbensArea	(Intercept)	0.0654915	0.0181453	3.60927	0.000308776	***	0.00940774	0.00104404	0.755884	2.0208	1.48599	0.22284	0.0560726	138 (1.56)
DorsalAttentionRightAccumbensArea	anhedonia_ypresent	-0.07778	0.0374939	-2.07447	0.038065	*	0.00940774	0.0772662	1	2.0208	1.48599	0.22284	0.0560726	138 (1.56)
DorsalAttentionRightAccumbensArea	INTERVIEW_AGE	-0.0482534	0.0106696	-4.52252	6.19143e-06	***	0.00940774	2.84234e-05	0.0151566	2.0208	1.48599	0.22284	0.0560726	138 (1.56)
DorsalAttentionRightAccumbensArea	SEXFemale	0.0300814	0.021415	1.40469	0.160149		0.00940774	0.260149	1	2.0208	1.48599	0.22284	0.0560726	138 (1.56)
DorsalAttentionRightAccumbensArea	RACE_ETHNICITYBlack	-0.138989	0.0324943	-4.27734	1.91158e-05	***	0.00940774	7.98559e-05	0.0467956	2.0208	1.48599	0.22284	0.0560726	138 (1.56)
DorsalAttentionRightAccumbensArea	RACE_ETHNICITYHispanic	-0.203796	0.0277166	-7.35285	2.11567e-13	***	0.00940774	2.10535e-12	5.17915e-10	2.0208	1.48599	0.22284	0.0560726	138 (1.56)
DorsalAttentionRightAccumbensArea	RACE_ETHNICITYAsian	-0.100509	0.0766338	-1.31155	0.189706		0.00940774	0.296173	1	2.0208	1.48599	0.22284	0.0560726	138 (1.56)
DorsalAttentionRightAccumbensArea	RACE_ETHNICITYOther	-0.0881328	0.0365403	-2.41193	0.0158887	*	0.00940774	0.0361482	1	2.0208	1.48599	0.22284	0.0560726	138 (1.56)
AuditorySalience	(Intercept)	0.163512	0.0182124	8.97804	3.33444e-19	***	0.0250928	4.97727e-18	8.16271e-16	2.02062	1.49097	0.222066	0.164689	170 (1.92)
AuditorySalience	anhedonia_ypresent	-0.0525505	0.0369565	-1.42195	0.155075		0.0250928	0.253495	1	2.02062	1.49097	0.222066	0.164689	170 (1.92)
AuditorySalience	INTERVIEW_AGE	-0.0410483	0.0105844	-3.87821	0.000106005	***	0.0250928	0.00039486	0.259499	2.02062	1.49097	0.222066	0.164689	170 (1.92)
AuditorySalience	SEXFemale	-0.135342	0.0213648	-6.3348	2.49453e-10	***	0.0250928	1.89646e-09	6.10661e-07	2.02062	1.49097	0.222066	0.164689	170 (1.92)
AuditorySalience	RACE_ETHNICITYBlack	-0.389596	0.0326559	-11.9304	1.47551e-32	***	0.0250928	4.94801e-31	3.61205e-29	2.02062	1.49097	0.222066	0.164689	170 (1.92)
AuditorySalience	RACE_ETHNICITYHispanic	-0.15897	0.0278187	-5.71449	1.13662e-08	***	0.0250928	7.34157e-08	2.78246e-05	2.02062	1.49097	0.222066	0.164689	170 (1.92)
AuditorySalience	RACE_ETHNICITYAsian	0.126648	0.0757457	1.67201	0.0945581		0.0250928	0.168962	1	2.02062	1.49097	0.222066	0.164689	170 (1.92)
AuditorySalience	RACE_ETHNICITYOther	-0.0836461	0.0367583	-2.27557	0.0228961	*	0.0250928	0.0497776	1	2.02062	1.49097	0.222066	0.164689	170 (1.92)
FrontoParietalRightPutamen	(Intercept)	0.0236028	0.0182273	1.29492	0.195384		0.00323314	0.303489	1	2.02025	1.80811	0.178735	0.0649287	166 (1.87)
FrontoParietalRightPutamen	anhedonia_ypresent	-0.00983145	0.0375713	-0.261674	0.793579		0.00323314	0.867656	1	2.02025	1.80811	0.178735	0.0649287	166 (1.87)
FrontoParietalRightPutamen	INTERVIEW_AGE	-0.0176125	0.010716	-1.64357	0.100302		0.00323314	0.176305	1	2.02025	1.80811	0.178735	0.0649287	166 (1.87)
FrontoParietalRightPutamen	SEXFemale	-0.0990892	0.0215269	-4.60305	4.22256e-06	***	0.00323314	1.99946e-05	0.0103368	2.02025	1.80811	0.178735	0.0649287	166 (1.87)
FrontoParietalRightPutamen	RACE_ETHNICITYBlack	0.109241	0.0326354	3.34733	0.000819415	***	0.00323314	0.00248874	1	2.02025	1.80811	0.178735	0.0649287	166 (1.87)
FrontoParietalRightPutamen	RACE_ETHNICITYHispanic	0.0233211	0.0279648	0.833945	0.404335		0.00323314	0.533017	1	2.02025	1.80811	0.178735	0.0649287	166 (1.87)
FrontoParietalRightPutamen	RACE_ETHNICITYAsian	0.0250679	0.0765054	0.327662	0.743175		0.00323314	0.8314	1	2.02025	1.80811	0.178735	0.0649287	166 (1.87)
FrontoParietalRightPutamen	RACE_ETHNICITYOther	0.0551519	0.0367467	1.50087	0.133427		0.00323314	0.224179	1	2.02025	1.80811	0.178735	0.0649287	166 (1.87)
FrontoParietalLeftAccumbensArea	(Intercept)	0.0046981	0.0181625	0.258671	0.795895		0.00873729	0.869083	1	2.02016	0.157695	0.691287	0.0635477	154 (1.74)
FrontoParietalLeftAccumbensArea	anhedonia_ypresent	-0.0314764	0.0373779	-0.842113	0.399748		0.00873729	0.528963	1	2.02016	0.157695	0.691287	0.0635477	154 (1.74)
FrontoParietalLeftAccumbensArea	INTERVIEW_AGE	-0.0141722	0.0106745	-1.32767	0.184323		0.00873729	0.290736	1	2.02016	0.157695	0.691287	0.0635477	154 (1.74)
FrontoParietalLeftAccumbensArea	SEXFemale	-0.1159	0.021452	-5.40274	6.73649e-08	***	0.00873729	4.02218e-07	0.000164909	2.02016	0.157695	0.691287	0.0635477	154 (1.74)
FrontoParietalLeftAccumbensArea	RACE_ETHNICITYBlack	0.226169	0.03257	6.9441	4.08223e-12	***	0.00873729	3.63392e-11	9.99329e-09	2.02016	0.157695	0.691287	0.0635477	154 (1.74)
FrontoParietalLeftAccumbensArea	RACE_ETHNICITYHispanic	0.0570757	0.0277997	2.05311	0.040092	*	0.00873729	0.0806452	1	2.02016	0.157695	0.691287	0.0635477	154 (1.74)
FrontoParietalLeftAccumbensArea	RACE_ETHNICITYAsian	-0.0524715	0.0762914	-0.687777	0.491611		0.00873729	0.620023	1	2.02016	0.157695	0.691287	0.0635477	154 (1.74)
FrontoParietalLeftAccumbensArea	RACE_ETHNICITYOther	0.120152	0.0366351	3.27969	0.00104329	**	0.00873729	0.00308452	1	2.02016	0.157695	0.691287	0.0635477	154 (1.74)
SalienceRightAmygdala	(Intercept)	0.000304856	0.0182109	0.0167403	0.986644		0.00457404	0.993544	1	2.02005	4.44605	0.034982	0.0617018	148 (1.67)
SalienceRightAmygdala	anhedonia_ypresent	0.105295	0.0373636	2.81811	0.00484158	**	0.00457404	0.0124107	1	2.02005	4.44605	0.034982	0.0617018	148 (1.67)
SalienceRightAmygdala	INTERVIEW_AGE	-0.0314051	0.0107008	-2.93484	0.0033459	**	0.00457404	0.0089224	1	2.02005	4.44605	0.034982	0.0617018	148 (1.67)
SalienceRightAmygdala	SEXFemale	0.030639	0.0214878	1.42588	0.153939		0.00457404	0.252229	1	2.02005	4.44605	0.034982	0.0617018	148 (1.67)
SalienceRightAmygdala	RACE_ETHNICITYBlack	-0.169891	0.0325	-5.22743	1.75871e-07	***	0.00457404	1.00124e-06	0.000430532	2.02005	4.44605	0.034982	0.0617018	148 (1.67)
SalienceRightAmygdala	RACE_ETHNICITYHispanic	-0.000932776	0.027853	-0.0334892	0.973285		0.00457404	0.984953	1	2.02005	4.44605	0.034982	0.0617018	148 (1.67)
SalienceRightAmygdala	RACE_ETHNICITYAsian	0.0177294	0.0762402	0.232546	0.816119		0.00457404	0.882558	1	2.02005	4.44605	0.034982	0.0617018	148 (1.67)
SalienceRightAmygdala	RACE_ETHNICITYOther	-0.013216	0.0367411	-0.359707	0.719075		0.00457404	0.810449	1	2.02005	4.44605	0.034982	0.0617018	148 (1.67)
CinguloOpercularRightCerebellumCortex	(Intercept)	-0.0184765	0.0183667	-1.00598	0.314455		9.90601e-05	0.44729	1	2.01995	2.08625	0.14863	0.145182	135 (1.52)
CinguloOpercularRightCerebellumCortex	anhedonia_ypresent	0.0608148	0.0374042	1.62588	0.104011		9.90601e-05	0.181741	1	2.01995	2.08625	0.14863	0.145182	135 (1.52)
CinguloOpercularRightCerebellumCortex	INTERVIEW_AGE	0.0113507	0.010702	1.06062	0.288894		9.90601e-05	0.418079	1	2.01995	2.08625	0.14863	0.145182	135 (1.52)
CinguloOpercularRightCerebellumCortex	SEXFemale	0.0211788	0.0215763	0.981577	0.326336		9.90601e-05	0.459855	1	2.01995	2.08625	0.14863	0.145182	135 (1.52)
CinguloOpercularRightCerebellumCortex	RACE_ETHNICITYBlack	-0.00105348	0.0329573	-0.0319651	0.974501		9.90601e-05	0.985776	1	2.01995	2.08625	0.14863	0.145182	135 (1.52)
CinguloOpercularRightCerebellumCortex	RACE_ETHNICITYHispanic	0.0331272	0.0281019	1.17883	0.2385		9.90601e-05	0.358409	1	2.01995	2.08625	0.14863	0.145182	135 (1.52)
CinguloOpercularRightCerebellumCortex	RACE_ETHNICITYAsian	-0.025819	0.0774974	-0.333159	0.739022		9.90601e-05	0.828355	1	2.01995	2.08625	0.14863	0.145182	135 (1.52)
CinguloOpercularRightCerebellumCortex	RACE_ETHNICITYOther	-0.0353532	0.0370551	-0.954073	0.340073		9.90601e-05	0.473011	1	2.01995	2.08625	0.14863	0.145182	135 (1.52)
FrontoParietalRightAmygdala	(Intercept)	0.0326656	0.0181105	1.80369	0.0713148		0.00454233	0.132057	1	2.01919	0.0304961	0.861369	0.0275776	132 (1.49)
FrontoParietalRightAmygdala	anhedonia_ypresent	-0.0229568	0.0374526	-0.612955	0.539922		0.00454233	0.666194	1	2.01919	0.0304961	0.861369	0.0275776	132 (1.49)
FrontoParietalRightAmygdala	INTERVIEW_AGE	-0.00532389	0.0106939	-0.497843	0.618607		0.00454233	0.731217	1	2.01919	0.0304961	0.861369	0.0275776	132 (1.49)
FrontoParietalRightAmygdala	SEXFemale	0.0480054	0.021433	2.23979	0.0251294	*	0.00454233	0.0539148	1	2.01919	0.0304961	0.861369	0.0275776	132 (1.49)
FrontoParietalRightAmygdala	RACE_ETHNICITYBlack	-0.19369	0.0324603	-5.96696	2.51135e-09	***	0.00454233	1.71726e-08	6.14779e-06	2.01919	0.0304961	0.861369	0.0275776	132 (1.49)
FrontoParietalRightAmygdala	RACE_ETHNICITYHispanic	-0.0733042	0.0277412	-2.64243	0.008246	**	0.00454233	0.020026	1	2.01919	0.0304961	0.861369	0.0275776	132 (1.49)
FrontoParietalRightAmygdala	RACE_ETHNICITYAsian	0.0062754	0.0763263	0.0822181	0.934475		0.00454233	0.962735	1	2.01919	0.0304961	0.861369	0.0275776	132 (1.49)
FrontoParietalRightAmygdala	RACE_ETHNICITYOther	-0.112262	0.0364948	-3.07612	0.00210364	**	0.00454233	0.00583208	1	2.01919	0.0304961	0.861369	0.0275776	132 (1.49)
FrontoParietalSensorimotorHand	(Intercept)	0.141874	0.0181667	7.80958	6.40241e-15	***	0.0210945	7.12413e-14	1.56731e-11	2.01906	23.2033	1.45743e-06	0.160951	135 (1.52)
FrontoParietalSensorimotorHand	anhedonia_ypresent	-0.0367774	0.037111	-0.991011	0.321708		0.0210945	0.455489	1	2.01906	23.2033	1.45743e-06	0.160951	135 (1.52)
FrontoParietalSensorimotorHand	INTERVIEW_AGE	-0.0529604	0.0105836	-5.00399	5.72522e-07	***	0.0210945	3.06681e-06	0.00140153	2.01906	23.2033	1.45743e-06	0.160951	135 (1.52)
FrontoParietalSensorimotorHand	SEXFemale	-0.0598483	0.0213594	-2.80197	0.00509043	**	0.0210945	0.0130077	1	2.01906	23.2033	1.45743e-06	0.160951	135 (1.52)
FrontoParietalSensorimotorHand	RACE_ETHNICITYBlack	-0.362052	0.0327541	-11.0537	3.23819e-28	***	0.0210945	8.7111e-27	7.9271e-25	2.01906	23.2033	1.45743e-06	0.160951	135 (1.52)
FrontoParietalSensorimotorHand	RACE_ETHNICITYHispanic	-0.215625	0.0278667	-7.73772	1.12496e-14	***	0.0210945	1.22942e-13	2.7539e-11	2.01906	23.2033	1.45743e-06	0.160951	135 (1.52)
FrontoParietalSensorimotorHand	RACE_ETHNICITYAsian	-0.0677888	0.0760783	-0.891039	0.372933		0.0210945	0.505784	1	2.01906	23.2033	1.45743e-06	0.160951	135 (1.52)
FrontoParietalSensorimotorHand	RACE_ETHNICITYOther	-0.131154	0.036726	-3.57114	0.00035734	***	0.0210945	0.00118372	0.874768	2.01906	23.2033	1.45743e-06	0.160951	135 (1.52)
DefaultRightAmygdala	(Intercept)	0.0198007	0.0182817	1.08309	0.2788		0.0100168	0.407092	1	2.01906	23.9331	9.97422e-07	0.146194	168 (1.9)
DefaultRightAmygdala	anhedonia_ypresent	-0.0362143	0.0374443	-0.967151	0.333496		0.0100168	0.466246	1	2.01906	23.9331	9.97422e-07	0.146194	168 (1.9)
DefaultRightAmygdala	INTERVIEW_AGE	-0.0184889	0.0106807	-1.73105	0.0834778		0.0100168	0.151936	1	2.01906	23.9331	9.97422e-07	0.146194	168 (1.9)
DefaultRightAmygdala	SEXFemale	0.0760826	0.0215177	3.53582	0.000408636	***	0.0100168	0.00133557	1	2.01906	23.9331	9.97422e-07	0.146194	168 (1.9)
DefaultRightAmygdala	RACE_ETHNICITYBlack	-0.277876	0.0329878	-8.42359	4.23403e-17	***	0.0100168	5.42665e-16	1.03649e-13	2.01906	23.9331	9.97422e-07	0.146194	168 (1.9)
DefaultRightAmygdala	RACE_ETHNICITYHispanic	-0.068156	0.0280419	-2.43051	0.0150979	*	0.0100168	0.0344773	1	2.01906	23.9331	9.97422e-07	0.146194	168 (1.9)
DefaultRightAmygdala	RACE_ETHNICITYAsian	0.0646694	0.0766921	0.843234	0.399121		0.0100168	0.528527	1	2.01906	23.9331	9.97422e-07	0.146194	168 (1.9)
DefaultRightAmygdala	RACE_ETHNICITYOther	-0.0272058	0.0369914	-0.735462	0.462078		0.0100168	0.59038	1	2.01906	23.9331	9.97422e-07	0.146194	168 (1.9)
DefaultLeftCaudate	(Intercept)	0.076434	0.0181958	4.20065	2.68812e-05	***	0.011948	0.000108769	0.0658053	2.01879	0.715145	0.397741	0.0744655	167 (1.88)
DefaultLeftCaudate	anhedonia_ypresent	0.0226278	0.0374559	0.604117	0.545781		0.011948	0.671515	1	2.01879	0.715145	0.397741	0.0744655	167 (1.88)
DefaultLeftCaudate	INTERVIEW_AGE	-0.0444116	0.0106692	-4.1626	3.17686e-05	***	0.011948	0.000127499	0.0777696	2.01879	0.715145	0.397741	0.0744655	167 (1.88)
DefaultLeftCaudate	SEXFemale	-0.197516	0.0214413	-9.21195	3.95372e-20	***	0.011948	6.24433e-19	9.67872e-17	2.01879	0.715145	0.397741	0.0744655	167 (1.88)
DefaultLeftCaudate	RACE_ETHNICITYBlack	0.104072	0.0325719	3.19515	0.00140259	**	0.011948	0.00401585	1	2.01879	0.715145	0.397741	0.0744655	167 (1.88)
DefaultLeftCaudate	RACE_ETHNICITYHispanic	-0.00214432	0.0278011	-0.0771309	0.938521		0.011948	0.964246	1	2.01879	0.715145	0.397741	0.0744655	167 (1.88)
DefaultLeftCaudate	RACE_ETHNICITYAsian	6.77541e-05	0.0765941	0.000884586	0.999294		0.011948	0.999597	1	2.01879	0.715145	0.397741	0.0744655	167 (1.88)
DefaultLeftCaudate	RACE_ETHNICITYOther	0.0319133	0.0366215	0.871434	0.383541		0.011948	0.516168	1	2.01879	0.715145	0.397741	0.0744655	167 (1.88)
SensorimotorHandLeftCerebellumCortex	(Intercept)	0.138633	0.0180516	7.6798	1.76692e-14	***	0.032655	1.88062e-13	4.32543e-11	2.0185	9.93282	0.00162358	0.105832	201 (2.27)
SensorimotorHandLeftCerebellumCortex	anhedonia_ypresent	-0.03213	0.0372625	-0.862261	0.388568		0.032655	0.520358	1	2.0185	9.93282	0.00162358	0.105832	201 (2.27)
SensorimotorHandLeftCerebellumCortex	INTERVIEW_AGE	-0.0469258	0.0105904	-4.43099	9.49578e-06	***	0.032655	4.19597e-05	0.0232457	2.0185	9.93282	0.00162358	0.105832	201 (2.27)
SensorimotorHandLeftCerebellumCortex	SEXFemale	0.00816686	0.0212797	0.383786	0.701146		0.032655	0.799072	1	2.0185	9.93282	0.00162358	0.105832	201 (2.27)
SensorimotorHandLeftCerebellumCortex	RACE_ETHNICITYBlack	-0.504682	0.032569	-15.4958	1.92682e-53	***	0.032655	2.05081e-51	4.71686e-50	2.0185	9.93282	0.00162358	0.105832	201 (2.27)
SensorimotorHandLeftCerebellumCortex	RACE_ETHNICITYHispanic	-0.242488	0.0276907	-8.75702	2.38407e-18	***	0.032655	3.41298e-17	5.8362e-15	2.0185	9.93282	0.00162358	0.105832	201 (2.27)
SensorimotorHandLeftCerebellumCortex	RACE_ETHNICITYAsian	-0.0572389	0.0756928	-0.756199	0.44955		0.032655	0.577598	1	2.0185	9.93282	0.00162358	0.105832	201 (2.27)
SensorimotorHandLeftCerebellumCortex	RACE_ETHNICITYOther	-0.185678	0.0363428	-5.10907	3.30657e-07	***	0.032655	1.83133e-06	0.000809448	2.0185	9.93282	0.00162358	0.105832	201 (2.27)
FrontoParietalVisual	(Intercept)	-0.018018	0.0181276	-0.993957	0.320271		0.0117729	0.453981	1	2.01846	7.13992	0.00753864	0.0813981	108 (1.22)
FrontoParietalVisual	anhedonia_ypresent	0.110734	0.0372351	2.97391	0.00294837	**	0.0117729	0.00799293	1	2.01846	7.13992	0.00753864	0.0813981	108 (1.22)
FrontoParietalVisual	INTERVIEW_AGE	-0.0369919	0.0106418	-3.47609	0.000511254	***	0.0117729	0.00163175	1	2.01846	7.13992	0.00753864	0.0813981	108 (1.22)
FrontoParietalVisual	SEXFemale	-0.111416	0.0213791	-5.21142	1.91676e-07	***	0.0117729	1.08366e-06	0.000469223	2.01846	7.13992	0.00753864	0.0813981	108 (1.22)
FrontoParietalVisual	RACE_ETHNICITYBlack	0.241945	0.0324561	7.45453	9.87843e-14	***	0.0117729	1.01182e-12	2.41824e-10	2.01846	7.13992	0.00753864	0.0813981	108 (1.22)
FrontoParietalVisual	RACE_ETHNICITYHispanic	0.0655312	0.0277381	2.3625	0.018174	*	0.0117729	0.0405561	1	2.01846	7.13992	0.00753864	0.0813981	108 (1.22)
FrontoParietalVisual	RACE_ETHNICITYAsian	0.192347	0.0760159	2.53035	0.0114123	*	0.0117729	0.0265816	1	2.01846	7.13992	0.00753864	0.0813981	108 (1.22)
FrontoParietalVisual	RACE_ETHNICITYOther	0.102116	0.0365531	2.79363	0.00522342	**	0.0117729	0.0133197	1	2.01846	7.13992	0.00753864	0.0813981	108 (1.22)
DefaultVisual	(Intercept)	0.0311422	0.0180522	1.72512	0.084541		0.0277595	0.153415	1	2.0179	4.92611	0.0264537	0.120621	96 (1.08)
DefaultVisual	anhedonia_ypresent	0.0480931	0.0369099	1.30299	0.192613		0.0277595	0.299948	1	2.0179	4.92611	0.0264537	0.120621	96 (1.08)
DefaultVisual	INTERVIEW_AGE	-0.054776	0.0105371	-5.19841	2.05542e-07	***	0.0277595	1.1567e-06	0.000503166	2.0179	4.92611	0.0264537	0.120621	96 (1.08)
DefaultVisual	SEXFemale	-0.240965	0.021216	-11.3577	1.09458e-29	***	0.0277595	3.1524e-28	2.67954e-26	2.0179	4.92611	0.0264537	0.120621	96 (1.08)
DefaultVisual	RACE_ETHNICITYBlack	0.309242	0.0323056	9.57239	1.33216e-21	***	0.0277595	2.31286e-20	3.26113e-18	2.0179	4.92611	0.0264537	0.120621	96 (1.08)
DefaultVisual	RACE_ETHNICITYHispanic	0.0925499	0.0275695	3.35697	0.000791376	***	0.0277595	0.00242464	1	2.0179	4.92611	0.0264537	0.120621	96 (1.08)
DefaultVisual	RACE_ETHNICITYAsian	0.214505	0.075515	2.84056	0.00451385	**	0.0277595	0.0116806	1	2.0179	4.92611	0.0264537	0.120621	96 (1.08)
DefaultVisual	RACE_ETHNICITYOther	0.143275	0.036416	3.93439	8.40532e-05	***	0.0277595	0.000316557	0.205762	2.0179	4.92611	0.0264537	0.120621	96 (1.08)
SalienceLeftCaudate	(Intercept)	0.0240795	0.0181904	1.32375	0.185621		0.00237014	0.292032	1	2.01761	15.409	8.65761e-05	0.0474482	140 (1.58)
SalienceLeftCaudate	anhedonia_ypresent	-0.0126927	0.0375782	-0.337768	0.735546		0.00237014	0.825115	1	2.01761	15.409	8.65761e-05	0.0474482	140 (1.58)
SalienceLeftCaudate	INTERVIEW_AGE	-0.0326339	0.0107001	-3.04988	0.00229618	**	0.00237014	0.00631578	1	2.01761	15.409	8.65761e-05	0.0474482	140 (1.58)
SalienceLeftCaudate	SEXFemale	-0.074061	0.0214843	-3.44721	0.00056909	***	0.00237014	0.00179759	1	2.01761	15.409	8.65761e-05	0.0474482	140 (1.58)
SalienceLeftCaudate	RACE_ETHNICITYBlack	0.0131084	0.032593	0.402185	0.687558		0.00237014	0.789466	1	2.01761	15.409	8.65761e-05	0.0474482	140 (1.58)
SalienceLeftCaudate	RACE_ETHNICITYHispanic	0.0235401	0.0278099	0.846464	0.397317		0.00237014	0.526805	1	2.01761	15.409	8.65761e-05	0.0474482	140 (1.58)
SalienceLeftCaudate	RACE_ETHNICITYAsian	0.199139	0.0762729	2.61087	0.00904673	**	0.00237014	0.0217334	1	2.01761	15.409	8.65761e-05	0.0474482	140 (1.58)
SalienceLeftCaudate	RACE_ETHNICITYOther	0.0173093	0.0366138	0.472752	0.636402		0.00237014	0.745769	1	2.01761	15.409	8.65761e-05	0.0474482	140 (1.58)
CinguloOpercularRightHippocampus	(Intercept)	0.174461	0.0179416	9.72384	3.10155e-22	***	0.0570179	5.58279e-21	7.59259e-19	2.01746	26.5517	2.56584e-07	0.194336	217 (2.45)
CinguloOpercularRightHippocampus	anhedonia_ypresent	-0.0298154	0.0367622	-0.811033	0.417369		0.0570179	0.546082	1	2.01746	26.5517	2.56584e-07	0.194336	217 (2.45)
CinguloOpercularRightHippocampus	INTERVIEW_AGE	-0.02021	0.0104314	-1.93741	0.0527273		0.0570179	0.102037	1	2.01746	26.5517	2.56584e-07	0.194336	217 (2.45)
CinguloOpercularRightHippocampus	SEXFemale	0.0218846	0.0210693	1.0387	0.298975		0.0570179	0.429766	1	2.01746	26.5517	2.56584e-07	0.194336	217 (2.45)
CinguloOpercularRightHippocampus	RACE_ETHNICITYBlack	-0.69709	0.0324886	-21.4565	1.52496e-99	***	0.0570179	1.86655e-96	3.7331e-96	2.01746	26.5517	2.56584e-07	0.194336	217 (2.45)
CinguloOpercularRightHippocampus	RACE_ETHNICITYHispanic	-0.295954	0.0275805	-10.7306	1.0768e-26	***	0.0570179	2.6099e-25	2.636e-23	2.01746	26.5517	2.56584e-07	0.194336	217 (2.45)
CinguloOpercularRightHippocampus	RACE_ETHNICITYAsian	-0.161288	0.0749593	-2.15168	0.0314505	*	0.0570179	0.0656919	1	2.01746	26.5517	2.56584e-07	0.194336	217 (2.45)
CinguloOpercularRightHippocampus	RACE_ETHNICITYOther	-0.214011	0.0362768	-5.89939	3.78584e-09	***	0.0570179	2.55309e-08	9.26773e-06	2.01746	26.5517	2.56584e-07	0.194336	217 (2.45)
CinguloParietalSalience	(Intercept)	0.00131433	0.0182274	0.0721073	0.942518		0.0031547	0.965391	1	2.01743	5.29744	0.0213568	0.0997899	100 (1.13)
CinguloParietalSalience	anhedonia_ypresent	0.0329128	0.0373917	0.880216	0.378766		0.0031547	0.511994	1	2.01743	5.29744	0.0213568	0.0997899	100 (1.13)
CinguloParietalSalience	INTERVIEW_AGE	0.00613578	0.0106803	0.574495	0.565647		0.0031547	0.689594	1	2.01743	5.29744	0.0213568	0.0997899	100 (1.13)
CinguloParietalSalience	SEXFemale	-0.0869003	0.0214788	-4.04587	5.25775e-05	***	0.0031547	0.000203012	0.12871	2.01743	5.29744	0.0213568	0.0997899	100 (1.13)
CinguloParietalSalience	RACE_ETHNICITYBlack	0.0816609	0.0327464	2.49374	0.0126589	*	0.0031547	0.0291798	1	2.01743	5.29744	0.0213568	0.0997899	100 (1.13)
CinguloParietalSalience	RACE_ETHNICITYHispanic	0.0987188	0.0278559	3.54391	0.000396293	***	0.0031547	0.00130043	0.970124	2.01743	5.29744	0.0213568	0.0997899	100 (1.13)
CinguloParietalSalience	RACE_ETHNICITYAsian	0.0225007	0.0770372	0.292076	0.770235		0.0031547	0.851642	1	2.01743	5.29744	0.0213568	0.0997899	100 (1.13)
CinguloParietalSalience	RACE_ETHNICITYOther	0.0520659	0.0367586	1.41643	0.156686		0.0031547	0.255711	1	2.01743	5.29744	0.0213568	0.0997899	100 (1.13)
FrontoParietalLeftPallidum	(Intercept)	-0.0285256	0.0181539	-1.57132	0.116146		0.00569136	0.198973	1	2.017	3.24827	0.0714991	0.0498338	141 (1.59)
FrontoParietalLeftPallidum	anhedonia_ypresent	0.0514429	0.037451	1.3736	0.1696		0.00569136	0.272072	1	2.017	3.24827	0.0714991	0.0498338	141 (1.59)
FrontoParietalLeftPallidum	INTERVIEW_AGE	0.0344772	0.010708	3.21977	0.00128763	**	0.00569136	0.00372151	1	2.017	3.24827	0.0714991	0.0498338	141 (1.59)
FrontoParietalLeftPallidum	SEXFemale	-0.0520534	0.0214528	-2.42642	0.0152689	*	0.00569136	0.0348354	1	2.017	3.24827	0.0714991	0.0498338	141 (1.59)
FrontoParietalLeftPallidum	RACE_ETHNICITYBlack	0.177449	0.0326116	5.44128	5.43335e-08	***	0.00569136	3.26802e-07	0.000133008	2.017	3.24827	0.0714991	0.0498338	141 (1.59)
FrontoParietalLeftPallidum	RACE_ETHNICITYHispanic	0.0927895	0.027786	3.33943	0.000843024	***	0.00569136	0.00255728	1	2.017	3.24827	0.0714991	0.0498338	141 (1.59)
FrontoParietalLeftPallidum	RACE_ETHNICITYAsian	-0.0775028	0.0761344	-1.01797	0.308718		0.00569136	0.440923	1	2.017	3.24827	0.0714991	0.0498338	141 (1.59)
FrontoParietalLeftPallidum	RACE_ETHNICITYOther	0.068165	0.0365582	1.86456	0.0622765		0.00569136	0.117886	1	2.017	3.24827	0.0714991	0.0498338	141 (1.59)
DorsalAttentionVisual	(Intercept)	0.0719905	0.0182139	3.95251	7.7944e-05	***	0.0121799	0.00029491	0.190807	2.01699	2.62182	0.105403	0.12459	108 (1.22)
DorsalAttentionVisual	anhedonia_ypresent	-0.051658	0.037245	-1.38698	0.165484		0.0121799	0.266868	1	2.01699	2.62182	0.105403	0.12459	108 (1.22)
DorsalAttentionVisual	INTERVIEW_AGE	0.0253714	0.0106178	2.38953	0.0168911	*	0.0121799	0.03811	1	2.01699	2.62182	0.105403	0.12459	108 (1.22)
DorsalAttentionVisual	SEXFemale	0.0437223	0.0214051	2.04261	0.0411208	*	0.0121799	0.0824437	1	2.01699	2.62182	0.105403	0.12459	108 (1.22)
DorsalAttentionVisual	RACE_ETHNICITYBlack	-0.301419	0.0325547	-9.25885	2.5584e-20	***	0.0121799	4.06686e-19	6.26297e-17	2.01699	2.62182	0.105403	0.12459	108 (1.22)
DorsalAttentionVisual	RACE_ETHNICITYHispanic	-0.125635	0.0278676	-4.50828	6.62044e-06	***	0.0121799	3.01781e-05	0.0162068	2.01699	2.62182	0.105403	0.12459	108 (1.22)
DorsalAttentionVisual	RACE_ETHNICITYAsian	-0.211225	0.0767501	-2.75211	0.00593347	**	0.0121799	0.0148671	1	2.01699	2.62182	0.105403	0.12459	108 (1.22)
DorsalAttentionVisual	RACE_ETHNICITYOther	-0.162507	0.0366255	-4.437	9.23383e-06	***	0.0121799	4.1099e-05	0.0226044	2.01699	2.62182	0.105403	0.12459	108 (1.22)
FrontoParietalLeftCerebellumCortex	(Intercept)	-0.0386798	0.0180842	-2.13887	0.0324739	*	0.013982	0.0674888	1	2.01691	0.0448979	0.832192	0.0357973	154 (1.74)
FrontoParietalLeftCerebellumCortex	anhedonia_ypresent	0.0977105	0.0372175	2.62539	0.00867007	**	0.013982	0.0209519	1	2.01691	0.0448979	0.832192	0.0357973	154 (1.74)
FrontoParietalLeftCerebellumCortex	INTERVIEW_AGE	-0.00923933	0.0106519	-0.867389	0.385753		0.013982	0.51772	1	2.01691	0.0448979	0.832192	0.0357973	154 (1.74)
FrontoParietalLeftCerebellumCortex	SEXFemale	-0.0913736	0.0213651	-4.27678	1.91646e-05	***	0.013982	7.99232e-05	0.0469149	2.01691	0.0448979	0.832192	0.0357973	154 (1.74)
FrontoParietalLeftCerebellumCortex	RACE_ETHNICITYBlack	0.319189	0.0323348	9.87137	7.30358e-23	***	0.013982	1.44187e-21	1.78792e-19	2.01691	0.0448979	0.832192	0.0357973	154 (1.74)
FrontoParietalLeftCerebellumCortex	RACE_ETHNICITYHispanic	0.0989744	0.027644	3.58033	0.000345035	***	0.013982	0.00115074	0.844646	2.01691	0.0448979	0.832192	0.0357973	154 (1.74)
FrontoParietalLeftCerebellumCortex	RACE_ETHNICITYAsian	-0.019922	0.0764119	-0.260719	0.794316		0.013982	0.868073	1	2.01691	0.0448979	0.832192	0.0357973	154 (1.74)
FrontoParietalLeftCerebellumCortex	RACE_ETHNICITYOther	0.0940669	0.0364557	2.58031	0.00988746	**	0.013982	0.0235224	1	2.01691	0.0448979	0.832192	0.0357973	154 (1.74)
CinguloOpercularSalience	(Intercept)	0.0539635	0.0182511	2.95673	0.00311752	**	0.00158391	0.00837726	1	2.01672	0.0973329	0.755054	0.106857	113 (1.27)
CinguloOpercularSalience	anhedonia_ypresent	-0.0798766	0.0373705	-2.13742	0.0325912	*	0.00158391	0.0676703	1	2.01672	0.0973329	0.755054	0.106857	113 (1.27)
CinguloOpercularSalience	INTERVIEW_AGE	-0.0209778	0.0106947	-1.96152	0.0498503	*	0.00158391	0.0970831	1	2.01672	0.0973329	0.755054	0.106857	113 (1.27)
CinguloOpercularSalience	SEXFemale	-0.063406	0.0215131	-2.94732	0.00321391	**	0.00158391	0.00860794	1	2.01672	0.0973329	0.755054	0.106857	113 (1.27)
CinguloOpercularSalience	RACE_ETHNICITYBlack	-0.0157035	0.0326972	-0.48027	0.631048		0.00158391	0.741981	1	2.01672	0.0973329	0.755054	0.106857	113 (1.27)
CinguloOpercularSalience	RACE_ETHNICITYHispanic	-0.0482	0.0279714	-1.72318	0.0848905		0.00158391	0.153935	1	2.01672	0.0973329	0.755054	0.106857	113 (1.27)
CinguloOpercularSalience	RACE_ETHNICITYAsian	0.0105275	0.0762792	0.138012	0.890234		0.00158391	0.936901	1	2.01672	0.0973329	0.755054	0.106857	113 (1.27)
CinguloOpercularSalience	RACE_ETHNICITYOther	-0.0454841	0.0368928	-1.23287	0.217657		0.00158391	0.332392	1	2.01672	0.0973329	0.755054	0.106857	113 (1.27)
CinguloParietalRightPutamen	(Intercept)	0.060648	0.0183547	3.30422	0.000956246	***	0.00514849	0.00286523	1	2.01632	3.72843	0.0534936	0.150648	149 (1.68)
CinguloParietalRightPutamen	anhedonia_ypresent	0.0360212	0.0373592	0.964186	0.33498		0.00514849	0.467254	1	2.01632	3.72843	0.0534936	0.150648	149 (1.68)
CinguloParietalRightPutamen	INTERVIEW_AGE	-0.0508795	0.0106875	-4.76066	1.96069e-06	***	0.00514849	9.67696e-06	0.00479977	2.01632	3.72843	0.0534936	0.150648	149 (1.68)
CinguloParietalRightPutamen	SEXFemale	-0.114527	0.0215468	-5.31526	1.09141e-07	***	0.00514849	6.36136e-07	0.000267177	2.01632	3.72843	0.0534936	0.150648	149 (1.68)
CinguloParietalRightPutamen	RACE_ETHNICITYBlack	-0.014623	0.032933	-0.444023	0.657037		0.00514849	0.764098	1	2.01632	3.72843	0.0534936	0.150648	149 (1.68)
CinguloParietalRightPutamen	RACE_ETHNICITYHispanic	-0.0180732	0.0280737	-0.643779	0.519736		0.00514849	0.647158	1	2.01632	3.72843	0.0534936	0.150648	149 (1.68)
CinguloParietalRightPutamen	RACE_ETHNICITYAsian	-0.0507858	0.0768918	-0.660484	0.508961		0.00514849	0.636331	1	2.01632	3.72843	0.0534936	0.150648	149 (1.68)
CinguloParietalRightPutamen	RACE_ETHNICITYOther	-0.0202923	0.0369329	-0.549436	0.582721		0.00514849	0.70392	1	2.01632	3.72843	0.0534936	0.150648	149 (1.68)
WithinFrontoParietal	(Intercept)	-0.0781404	0.0181704	-4.30043	1.72325e-05	***	0.0191653	7.23586e-05	0.0421851	2.01577	0.453875	0.5005	0.139838	124 (1.4)
WithinFrontoParietal	anhedonia_ypresent	-0.0614416	0.0371032	-1.65596	0.0977654		0.0191653	0.173051	1	2.01577	0.453875	0.5005	0.139838	124 (1.4)
WithinFrontoParietal	INTERVIEW_AGE	0.0592234	0.0106055	5.58423	2.4177e-08	***	0.0191653	1.50983e-07	5.91852e-05	2.01577	0.453875	0.5005	0.139838	124 (1.4)
WithinFrontoParietal	SEXFemale	0.234714	0.0213607	10.9881	6.63679e-28	***	0.0191653	1.72839e-26	1.62469e-24	2.01577	0.453875	0.5005	0.139838	124 (1.4)
WithinFrontoParietal	RACE_ETHNICITYBlack	-0.160483	0.0325574	-4.92922	8.40762e-07	***	0.0191653	4.39783e-06	0.00205819	2.01577	0.453875	0.5005	0.139838	124 (1.4)
WithinFrontoParietal	RACE_ETHNICITYHispanic	0.0070635	0.0278617	0.25352	0.799873		0.0191653	0.8722	1	2.01577	0.453875	0.5005	0.139838	124 (1.4)
WithinFrontoParietal	RACE_ETHNICITYAsian	-0.133468	0.0754938	-1.76793	0.0771068		0.0191653	0.141497	1	2.01577	0.453875	0.5005	0.139838	124 (1.4)
WithinFrontoParietal	RACE_ETHNICITYOther	-0.0572513	0.0367236	-1.55898	0.119038		0.0191653	0.203069	1	2.01577	0.453875	0.5005	0.139838	124 (1.4)
RetrosplenialTemporalSensorimotorHand	(Intercept)	0.100289	0.0181395	5.52877	3.3178e-08	***	0.0201065	2.04584e-07	8.12197e-05	2.01546	0.384894	0.534996	0.136004	133 (1.5)
RetrosplenialTemporalSensorimotorHand	anhedonia_ypresent	-0.0945802	0.0372003	-2.54246	0.0110248	*	0.0201065	0.0258265	1	2.01546	0.384894	0.534996	0.136004	133 (1.5)
RetrosplenialTemporalSensorimotorHand	INTERVIEW_AGE	0.00144384	0.0105981	0.136236	0.891638		0.0201065	0.937169	1	2.01546	0.384894	0.534996	0.136004	133 (1.5)
RetrosplenialTemporalSensorimotorHand	SEXFemale	-0.272835	0.02136	-12.7732	4.96325e-37	***	0.0201065	2.13158e-35	1.215e-33	2.01546	0.384894	0.534996	0.136004	133 (1.5)
RetrosplenialTemporalSensorimotorHand	RACE_ETHNICITYBlack	0.114835	0.0325536	3.52757	0.000421549	***	0.0201065	0.00137228	1	2.01546	0.384894	0.534996	0.136004	133 (1.5)
RetrosplenialTemporalSensorimotorHand	RACE_ETHNICITYHispanic	0.0923679	0.0278254	3.31955	0.000905329	***	0.0201065	0.00271932	1	2.01546	0.384894	0.534996	0.136004	133 (1.5)
RetrosplenialTemporalSensorimotorHand	RACE_ETHNICITYAsian	0.0172481	0.0756464	0.22801	0.819644		0.0201065	0.885085	1	2.01546	0.384894	0.534996	0.136004	133 (1.5)
RetrosplenialTemporalSensorimotorHand	RACE_ETHNICITYOther	0.035718	0.0366807	0.973754	0.330206		0.0201065	0.463145	1	2.01546	0.384894	0.534996	0.136004	133 (1.5)
SalienceRightHippocampus	(Intercept)	0.0141266	0.0182885	0.772432	0.43988		0.00693606	0.567647	1	2.0153	0.409681	0.522131	0.110658	167 (1.88)
SalienceRightHippocampus	anhedonia_ypresent	-0.0062902	0.0373861	-0.16825	0.866391		0.00693606	0.918149	1	2.0153	0.409681	0.522131	0.110658	167 (1.88)
SalienceRightHippocampus	INTERVIEW_AGE	-0.0520993	0.010705	-4.86684	1.15393e-06	***	0.00693606	5.81239e-06	0.00282482	2.0153	0.409681	0.522131	0.110658	167 (1.88)
SalienceRightHippocampus	SEXFemale	0.0637297	0.0215303	2.96	0.00308473	**	0.00693606	0.0083074	1	2.0153	0.409681	0.522131	0.110658	167 (1.88)
SalienceRightHippocampus	RACE_ETHNICITYBlack	-0.183089	0.032771	-5.58693	2.38096e-08	***	0.00693606	1.49451e-07	5.82858e-05	2.0153	0.409681	0.522131	0.110658	167 (1.88)
SalienceRightHippocampus	RACE_ETHNICITYHispanic	-0.0810344	0.0279782	-2.89634	0.00378483	**	0.00693606	0.00995194	1	2.0153	0.409681	0.522131	0.110658	167 (1.88)
SalienceRightHippocampus	RACE_ETHNICITYAsian	0.0122044	0.0767166	0.159085	0.873606		0.00693606	0.923784	1	2.0153	0.409681	0.522131	0.110658	167 (1.88)
SalienceRightHippocampus	RACE_ETHNICITYOther	-0.0173276	0.0368045	-0.470801	0.637795		0.00693606	0.747044	1	2.0153	0.409681	0.522131	0.110658	167 (1.88)
SalienceVisual	(Intercept)	0.045395	0.0180866	2.50986	0.0120958	*	0.00823731	0.0280138	1	2.01504	2.96336	0.0851707	0.0351596	136 (1.53)
SalienceVisual	anhedonia_ypresent	0.0661622	0.0373442	1.77169	0.0764812		0.00823731	0.140771	1	2.01504	2.96336	0.0851707	0.0351596	136 (1.53)
SalienceVisual	INTERVIEW_AGE	-0.0449411	0.0106803	-4.20785	2.60391e-05	***	0.00823731	0.000105536	0.0637438	2.01504	2.96336	0.0851707	0.0351596	136 (1.53)
SalienceVisual	SEXFemale	-0.15436	0.0214047	-7.21149	5.99625e-13	***	0.00823731	5.6675e-12	1.46788e-09	2.01504	2.96336	0.0851707	0.0351596	136 (1.53)
SalienceVisual	RACE_ETHNICITYBlack	0.0534152	0.0324091	1.64816	0.0993564		0.00823731	0.17536	1	2.01504	2.96336	0.0851707	0.0351596	136 (1.53)
SalienceVisual	RACE_ETHNICITYHispanic	0.0477288	0.0277176	1.72197	0.0851108		0.00823731	0.15422	1	2.01504	2.96336	0.0851707	0.0351596	136 (1.53)
SalienceVisual	RACE_ETHNICITYAsian	0.145485	0.0762106	1.90899	0.0562964		0.00823731	0.107835	1	2.01504	2.96336	0.0851707	0.0351596	136 (1.53)
SalienceVisual	RACE_ETHNICITYOther	0.030362	0.036482	0.832245	0.405293		0.00823731	0.533993	1	2.01504	2.96336	0.0851707	0.0351596	136 (1.53)
VentralAttentionLeftThalamusProper	(Intercept)	0.0464564	0.0181922	2.55365	0.010677	*	0.0066788	0.0251562	1	2.01483	0.92194	0.336966	0.0842037	130 (1.47)
VentralAttentionLeftThalamusProper	anhedonia_ypresent	-0.100187	0.0373344	-2.6835	0.00729943	**	0.0066788	0.0179408	1	2.01483	0.92194	0.336966	0.0842037	130 (1.47)
VentralAttentionLeftThalamusProper	INTERVIEW_AGE	-0.0249339	0.0106715	-2.33649	0.0194882	*	0.0066788	0.0431348	1	2.01483	0.92194	0.336966	0.0842037	130 (1.47)
VentralAttentionLeftThalamusProper	SEXFemale	0.0557775	0.021461	2.59902	0.00936488	**	0.0066788	0.0223661	1	2.01483	0.92194	0.336966	0.0842037	130 (1.47)
VentralAttentionLeftThalamusProper	RACE_ETHNICITYBlack	-0.14324	0.0326515	-4.38693	1.16313e-05	***	0.0066788	5.06139e-05	0.0284734	2.01483	0.92194	0.336966	0.0842037	130 (1.47)
VentralAttentionLeftThalamusProper	RACE_ETHNICITYHispanic	-0.152019	0.0278959	-5.4495	5.18893e-08	***	0.0066788	3.12869e-07	0.000127025	2.01483	0.92194	0.336966	0.0842037	130 (1.47)
VentralAttentionLeftThalamusProper	RACE_ETHNICITYAsian	-0.0323683	0.076399	-0.423674	0.671814		0.0066788	0.777589	1	2.01483	0.92194	0.336966	0.0842037	130 (1.47)
VentralAttentionLeftThalamusProper	RACE_ETHNICITYOther	-0.118048	0.0366332	-3.22243	0.00127574	**	0.0066788	0.00369151	1	2.01483	0.92194	0.336966	0.0842037	130 (1.47)
DefaultLeftVentraldc	(Intercept)	0.0206036	0.0182011	1.132	0.257666		0.00734829	0.380208	1	2.01454	0.000188987	0.989032	0.0786309	129 (1.46)
DefaultLeftVentraldc	anhedonia_ypresent	-0.0742007	0.037458	-1.98091	0.0476331	*	0.00734829	0.0932101	1	2.01454	0.000188987	0.989032	0.0786309	129 (1.46)
DefaultLeftVentraldc	INTERVIEW_AGE	-0.0231459	0.0106784	-2.16754	0.0302206	*	0.00734829	0.0635566	1	2.01454	0.000188987	0.989032	0.0786309	129 (1.46)
DefaultLeftVentraldc	SEXFemale	0.0801915	0.02145	3.73854	0.000186274	***	0.00734829	0.000659913	0.456	2.01454	0.000188987	0.989032	0.0786309	129 (1.46)
DefaultLeftVentraldc	RACE_ETHNICITYBlack	-0.209067	0.0325809	-6.41687	1.46347e-10	***	0.00734829	1.14826e-09	3.58257e-07	2.01454	0.000188987	0.989032	0.0786309	129 (1.46)
DefaultLeftVentraldc	RACE_ETHNICITYHispanic	-0.103495	0.0278048	-3.72222	0.000198723	***	0.00734829	0.000696953	0.486473	2.01454	0.000188987	0.989032	0.0786309	129 (1.46)
DefaultLeftVentraldc	RACE_ETHNICITYAsian	0.0217928	0.0765675	0.284622	0.77594		0.00734829	0.855497	1	2.01454	0.000188987	0.989032	0.0786309	129 (1.46)
DefaultLeftVentraldc	RACE_ETHNICITYOther	-0.0293006	0.0366294	-0.799919	0.423779		0.00734829	0.552697	1	2.01454	0.000188987	0.989032	0.0786309	129 (1.46)
SensorimotorHandLeftAmygdala	(Intercept)	-0.0226744	0.0182878	-1.23987	0.215058		0.00184814	0.329039	1	2.01449	0.0385351	0.844373	0.124566	115 (1.3)
SensorimotorHandLeftAmygdala	anhedonia_ypresent	0.0693157	0.0374799	1.84941	0.064432		0.00184814	0.12133	1	2.01449	0.0385351	0.844373	0.124566	115 (1.3)
SensorimotorHandLeftAmygdala	INTERVIEW_AGE	-0.00299179	0.0106938	-0.279769	0.779661		0.00184814	0.858961	1	2.01449	0.0385351	0.844373	0.124566	115 (1.3)
SensorimotorHandLeftAmygdala	SEXFemale	-0.0410462	0.0215247	-1.90694	0.0565612		0.00184814	0.108173	1	2.01449	0.0385351	0.844373	0.124566	115 (1.3)
SensorimotorHandLeftAmygdala	RACE_ETHNICITYBlack	0.104363	0.0328223	3.17965	0.00147967	**	0.00184814	0.00421681	1	2.01449	0.0385351	0.844373	0.124566	115 (1.3)
SensorimotorHandLeftAmygdala	RACE_ETHNICITYHispanic	0.080278	0.0280068	2.86638	0.00416186	**	0.00184814	0.0108617	1	2.01449	0.0385351	0.844373	0.124566	115 (1.3)
SensorimotorHandLeftAmygdala	RACE_ETHNICITYAsian	0.0558065	0.0769383	0.725341	0.468262		0.00184814	0.596812	1	2.01449	0.0385351	0.844373	0.124566	115 (1.3)
SensorimotorHandLeftAmygdala	RACE_ETHNICITYOther	0.0358594	0.0369011	0.97177	0.331192		0.00184814	0.463879	1	2.01449	0.0385351	0.844373	0.124566	115 (1.3)
CinguloOpercularLeftCaudate	(Intercept)	0.122923	0.0182009	6.75369	1.53448e-11	***	0.030832	1.30957e-10	3.7564e-08	2.01442	35.1511	3.05082e-09	0.190948	225 (2.54)
CinguloOpercularLeftCaudate	anhedonia_ypresent	-0.0824702	0.0371439	-2.22029	0.0264251	*	0.030832	0.056349	1	2.01442	35.1511	3.05082e-09	0.190948	225 (2.54)
CinguloOpercularLeftCaudate	INTERVIEW_AGE	-0.0222758	0.0105686	-2.10773	0.0350832	*	0.030832	0.0722318	1	2.01442	35.1511	3.05082e-09	0.190948	225 (2.54)
CinguloOpercularLeftCaudate	SEXFemale	0.0444704	0.0213757	2.08042	0.0375163	*	0.030832	0.0763424	1	2.01442	35.1511	3.05082e-09	0.190948	225 (2.54)
CinguloOpercularLeftCaudate	RACE_ETHNICITYBlack	-0.48138	0.0329137	-14.6255	7.20175e-48	***	0.030832	5.18526e-46	1.76299e-44	2.01442	35.1511	3.05082e-09	0.190948	225 (2.54)
CinguloOpercularLeftCaudate	RACE_ETHNICITYHispanic	-0.252712	0.0279578	-9.03904	1.92442e-19	***	0.030832	2.92607e-18	4.71097e-16	2.01442	35.1511	3.05082e-09	0.190948	225 (2.54)
CinguloOpercularLeftCaudate	RACE_ETHNICITYAsian	-0.0740303	0.0759994	-0.974091	0.330039		0.030832	0.463145	1	2.01442	35.1511	3.05082e-09	0.190948	225 (2.54)
CinguloOpercularLeftCaudate	RACE_ETHNICITYOther	-0.161205	0.0367379	-4.38799	1.15763e-05	***	0.030832	5.05148e-05	0.0283388	2.01442	35.1511	3.05082e-09	0.190948	225 (2.54)
SensorimotorHandLeftVentraldc	(Intercept)	-0.0366319	0.0182844	-2.00346	0.0451591	*	0.00327919	0.0893689	1	2.01421	2.5199	0.112418	0.108805	142 (1.6)
SensorimotorHandLeftVentraldc	anhedonia_ypresent	0.0187752	0.0376006	0.499334	0.617557		0.00327919	0.730681	1	2.01421	2.5199	0.112418	0.108805	142 (1.6)
SensorimotorHandLeftVentraldc	INTERVIEW_AGE	0.0392561	0.0107028	3.66784	0.000246062	***	0.00327919	0.000847201	0.60236	2.01421	2.5199	0.112418	0.108805	142 (1.6)
SensorimotorHandLeftVentraldc	SEXFemale	0.00455178	0.0215333	0.211383	0.832593		0.00327919	0.893942	1	2.01421	2.5199	0.112418	0.108805	142 (1.6)
SensorimotorHandLeftVentraldc	RACE_ETHNICITYBlack	0.0725752	0.0327437	2.21646	0.0266856	*	0.00327919	0.0567563	1	2.01421	2.5199	0.112418	0.108805	142 (1.6)
SensorimotorHandLeftVentraldc	RACE_ETHNICITYHispanic	0.117925	0.0280126	4.20971	2.58263e-05	***	0.00327919	0.000104847	0.0632227	2.01421	2.5199	0.112418	0.108805	142 (1.6)
SensorimotorHandLeftVentraldc	RACE_ETHNICITYAsian	-0.0413382	0.0764303	-0.540861	0.588617		0.00327919	0.70947	1	2.01421	2.5199	0.112418	0.108805	142 (1.6)
SensorimotorHandLeftVentraldc	RACE_ETHNICITYOther	-0.00532561	0.0369013	-0.14432	0.885251		0.00327919	0.933288	1	2.01421	2.5199	0.112418	0.108805	142 (1.6)
AuditoryFrontoParietal	(Intercept)	0.198416	0.0182334	10.882	2.10606e-27	***	0.0238296	5.3151e-26	5.15565e-24	2.01389	10.8276	0.00100001	0.215084	142 (1.6)
AuditoryFrontoParietal	anhedonia_ypresent	-0.0566092	0.0368422	-1.53653	0.124444		0.0238296	0.210969	1	2.01389	10.8276	0.00100001	0.215084	142 (1.6)
AuditoryFrontoParietal	INTERVIEW_AGE	0.0120129	0.0105453	1.13917	0.254663		0.0238296	0.377808	1	2.01389	10.8276	0.00100001	0.215084	142 (1.6)
AuditoryFrontoParietal	SEXFemale	-0.169064	0.0213559	-7.91648	2.74297e-15	***	0.0238296	3.16736e-14	6.71479e-12	2.01389	10.8276	0.00100001	0.215084	142 (1.6)
AuditoryFrontoParietal	RACE_ETHNICITYBlack	-0.331303	0.0327767	-10.1079	6.90102e-24	***	0.0238296	1.45635e-22	1.68937e-20	2.01389	10.8276	0.00100001	0.215084	142 (1.6)
AuditoryFrontoParietal	RACE_ETHNICITYHispanic	-0.227235	0.0280136	-8.11159	5.67477e-16	***	0.0238296	6.74361e-15	1.38918e-12	2.01389	10.8276	0.00100001	0.215084	142 (1.6)
AuditoryFrontoParietal	RACE_ETHNICITYAsian	-0.129092	0.0763129	-1.69162	0.0907545		0.0238296	0.163118	1	2.01389	10.8276	0.00100001	0.215084	142 (1.6)
AuditoryFrontoParietal	RACE_ETHNICITYOther	-0.153121	0.0368575	-4.1544	3.29252e-05	***	0.0238296	0.0001312	0.0806009	2.01389	10.8276	0.00100001	0.215084	142 (1.6)
CinguloParietalRightThalamusProper	(Intercept)	0.0507751	0.0182966	2.7751	0.00553017	**	0.00359811	0.0140136	1	2.0137	3.91486	0.047861	0.1193	127 (1.43)
CinguloParietalRightThalamusProper	anhedonia_ypresent	-0.011503	0.037369	-0.307822	0.758225		0.00359811	0.842549	1	2.0137	3.91486	0.047861	0.1193	127 (1.43)
CinguloParietalRightThalamusProper	INTERVIEW_AGE	-0.0408721	0.010687	-3.82446	0.000131972	***	0.00359811	0.00048147	0.323067	2.0137	3.91486	0.047861	0.1193	127 (1.43)
CinguloParietalRightThalamusProper	SEXFemale	-0.100614	0.0215159	-4.67625	2.96555e-06	***	0.00359811	1.43756e-05	0.00725966	2.0137	3.91486	0.047861	0.1193	127 (1.43)
CinguloParietalRightThalamusProper	RACE_ETHNICITYBlack	-0.0318268	0.0327542	-0.971686	0.331234		0.00359811	0.463879	1	2.0137	3.91486	0.047861	0.1193	127 (1.43)
CinguloParietalRightThalamusProper	RACE_ETHNICITYHispanic	0.0177264	0.0279967	0.633159	0.526646		0.00359811	0.652829	1	2.0137	3.91486	0.047861	0.1193	127 (1.43)
CinguloParietalRightThalamusProper	RACE_ETHNICITYAsian	0.0445329	0.0764383	0.582599	0.560178		0.00359811	0.684631	1	2.0137	3.91486	0.047861	0.1193	127 (1.43)
CinguloParietalRightThalamusProper	RACE_ETHNICITYOther	-0.0118317	0.0369238	-0.320435	0.748646		0.00359811	0.835317	1	2.0137	3.91486	0.047861	0.1193	127 (1.43)
AuditoryLeftAccumbensArea	(Intercept)	0.0165942	0.0182012	0.91171	0.361947		0.0148355	0.496941	1	2.01351	31.4775	2.01769e-08	0.114068	185 (2.09)
AuditoryLeftAccumbensArea	anhedonia_ypresent	-0.0479481	0.0373888	-1.28242	0.19973		0.0148355	0.308674	1	2.01351	31.4775	2.01769e-08	0.114068	185 (2.09)
AuditoryLeftAccumbensArea	INTERVIEW_AGE	-0.00585287	0.0106646	-0.54881	0.58315		0.0148355	0.70392	1	2.01351	31.4775	2.01769e-08	0.114068	185 (2.09)
AuditoryLeftAccumbensArea	SEXFemale	0.115955	0.0214643	5.40225	6.75545e-08	***	0.0148355	4.02368e-07	0.000165373	2.01351	31.4775	2.01769e-08	0.114068	185 (2.09)
AuditoryLeftAccumbensArea	RACE_ETHNICITYBlack	-0.321861	0.0328928	-9.78513	1.7049e-22	***	0.0148355	3.16181e-21	4.17359e-19	2.01351	31.4775	2.01769e-08	0.114068	185 (2.09)
AuditoryLeftAccumbensArea	RACE_ETHNICITYHispanic	-0.0981242	0.0279076	-3.51604	0.000440277	***	0.0148355	0.00142566	1	2.01351	31.4775	2.01769e-08	0.114068	185 (2.09)
AuditoryLeftAccumbensArea	RACE_ETHNICITYAsian	0.10859	0.0760015	1.42879	0.153101		0.0148355	0.25137	1	2.01351	31.4775	2.01769e-08	0.114068	185 (2.09)
AuditoryLeftAccumbensArea	RACE_ETHNICITYOther	-0.0624522	0.0367748	-1.69823	0.0895		0.0148355	0.161219	1	2.01351	31.4775	2.01769e-08	0.114068	185 (2.09)
VisualRightCerebellumCortex	(Intercept)	0.0324387	0.0182224	1.78016	0.075085		0.00245913	0.138514	1	2.01344	0.632582	0.42641	0.0703321	170 (1.92)
VisualRightCerebellumCortex	anhedonia_ypresent	-0.00371076	0.0376393	-0.0985874	0.921468		0.00245913	0.954703	1	2.01344	0.632582	0.42641	0.0703321	170 (1.92)
VisualRightCerebellumCortex	INTERVIEW_AGE	-0.00767762	0.0107297	-0.715546	0.474291		0.00245913	0.602837	1	2.01344	0.632582	0.42641	0.0703321	170 (1.92)
VisualRightCerebellumCortex	SEXFemale	-0.0968936	0.0215418	-4.49794	6.95064e-06	***	0.00245913	3.15096e-05	0.0170152	2.01344	0.632582	0.42641	0.0703321	170 (1.92)
VisualRightCerebellumCortex	RACE_ETHNICITYBlack	0.0778154	0.0326878	2.38056	0.0173076	*	0.00245913	0.0388707	1	2.01344	0.632582	0.42641	0.0703321	170 (1.92)
VisualRightCerebellumCortex	RACE_ETHNICITYHispanic	0.0284638	0.0279602	1.01801	0.3087		0.00245913	0.440923	1	2.01344	0.632582	0.42641	0.0703321	170 (1.92)
VisualRightCerebellumCortex	RACE_ETHNICITYAsian	0.062635	0.0767578	0.816009	0.414518		0.00245913	0.543584	1	2.01344	0.632582	0.42641	0.0703321	170 (1.92)
VisualRightCerebellumCortex	RACE_ETHNICITYOther	-0.0307943	0.0368907	-0.834746	0.403884		0.00245913	0.532709	1	2.01344	0.632582	0.42641	0.0703321	170 (1.92)
DorsalAttentionLeftCerebellumCortex	(Intercept)	0.0887643	0.0181548	4.8893	1.03e-06	***	0.0118998	5.26398e-06	0.00252145	2.01315	1.46214	0.226591	0.0829912	119 (1.34)
DorsalAttentionLeftCerebellumCortex	anhedonia_ypresent	-0.0235314	0.0372537	-0.631652	0.527631		0.0118998	0.653664	1	2.01315	1.46214	0.226591	0.0829912	119 (1.34)
DorsalAttentionLeftCerebellumCortex	INTERVIEW_AGE	-0.0193998	0.0106452	-1.82239	0.0684295		0.0118998	0.127388	1	2.01315	1.46214	0.226591	0.0829912	119 (1.34)
DorsalAttentionLeftCerebellumCortex	SEXFemale	-0.00620698	0.0213913	-0.290164	0.771698		0.0118998	0.851685	1	2.01315	1.46214	0.226591	0.0829912	119 (1.34)
DorsalAttentionLeftCerebellumCortex	RACE_ETHNICITYBlack	-0.317391	0.0324754	-9.77328	1.91043e-22	***	0.0118998	3.49009e-21	4.67673e-19	2.01315	1.46214	0.226591	0.0829912	119 (1.34)
DorsalAttentionLeftCerebellumCortex	RACE_ETHNICITYHispanic	-0.145814	0.0277592	-5.25283	1.53311e-07	***	0.0118998	8.78935e-07	0.000375305	2.01315	1.46214	0.226591	0.0829912	119 (1.34)
DorsalAttentionLeftCerebellumCortex	RACE_ETHNICITYAsian	-0.157113	0.0758131	-2.07237	0.0382605	*	0.0118998	0.0775987	1	2.01315	1.46214	0.226591	0.0829912	119 (1.34)
DorsalAttentionLeftCerebellumCortex	RACE_ETHNICITYOther	-0.060986	0.0365846	-1.66698	0.0955535		0.0118998	0.17029	1	2.01315	1.46214	0.226591	0.0829912	119 (1.34)
AuditoryDorsalAttention	(Intercept)	-0.0729179	0.018175	-4.01199	6.07132e-05	***	0.00996582	0.000232591	0.148626	2.01281	0.131027	0.71737	0.0645869	141 (1.59)
AuditoryDorsalAttention	anhedonia_ypresent	0.0340985	0.037321	0.913653	0.360925		0.00996582	0.496094	1	2.01281	0.131027	0.71737	0.0645869	141 (1.59)
AuditoryDorsalAttention	INTERVIEW_AGE	0.0212678	0.0106699	1.99326	0.0462639	*	0.00996582	0.0911134	1	2.01281	0.131027	0.71737	0.0645869	141 (1.59)
AuditoryDorsalAttention	SEXFemale	0.0544074	0.0214226	2.53972	0.0111115	*	0.00996582	0.0259937	1	2.01281	0.131027	0.71737	0.0645869	141 (1.59)
AuditoryDorsalAttention	RACE_ETHNICITYBlack	0.266114	0.0325268	8.18136	3.20147e-16	***	0.00996582	3.87981e-15	7.83721e-13	2.01281	0.131027	0.71737	0.0645869	141 (1.59)
AuditoryDorsalAttention	RACE_ETHNICITYHispanic	-0.0196165	0.0277506	-0.706885	0.479657		0.00996582	0.608079	1	2.01281	0.131027	0.71737	0.0645869	141 (1.59)
AuditoryDorsalAttention	RACE_ETHNICITYAsian	-0.0189482	0.076877	-0.246474	0.805321		0.00996582	0.874901	1	2.01281	0.131027	0.71737	0.0645869	141 (1.59)
AuditoryDorsalAttention	RACE_ETHNICITYOther	0.106519	0.0365678	2.91292	0.00358978	**	0.00996582	0.00949006	1	2.01281	0.131027	0.71737	0.0645869	141 (1.59)
VisualLeftThalamusProper	(Intercept)	0.0790222	0.0180702	4.37307	1.23939e-05	***	0.00886025	5.34158e-05	0.0303402	2.0127	14.255	0.000159634	0.0189995	181 (2.04)
VisualLeftThalamusProper	anhedonia_ypresent	0.0258284	0.0376349	0.686287	0.49255		0.00886025	0.620887	1	2.0127	14.255	0.000159634	0.0189995	181 (2.04)
VisualLeftThalamusProper	INTERVIEW_AGE	0.0147263	0.010705	1.37565	0.168965		0.00886025	0.271409	1	2.0127	14.255	0.000159634	0.0189995	181 (2.04)
VisualLeftThalamusProper	SEXFemale	-0.00869695	0.0214314	-0.405805	0.684896		0.00886025	0.787518	1	2.0127	14.255	0.000159634	0.0189995	181 (2.04)
VisualLeftThalamusProper	RACE_ETHNICITYBlack	-0.281388	0.0325598	-8.64217	6.49886e-18	***	0.00886025	8.93776e-17	1.59092e-14	2.0127	14.255	0.000159634	0.0189995	181 (2.04)
VisualLeftThalamusProper	RACE_ETHNICITYHispanic	-0.121124	0.0277177	-4.36991	1.25742e-05	***	0.00886025	5.4098e-05	0.0307817	2.0127	14.255	0.000159634	0.0189995	181 (2.04)
VisualLeftThalamusProper	RACE_ETHNICITYAsian	-0.146551	0.0757242	-1.93532	0.0529836		0.00886025	0.102452	1	2.0127	14.255	0.000159634	0.0189995	181 (2.04)
VisualLeftThalamusProper	RACE_ETHNICITYOther	-0.0995383	0.036621	-2.71806	0.00657956	**	0.00886025	0.0163521	1	2.0127	14.255	0.000159634	0.0189995	181 (2.04)
WithinRetrosplenialTemporal	(Intercept)	-0.0134961	0.018135	-0.744202	0.456774		0.0305389	0.584565	1	2.0127	0.185062	0.667059	0.220354	91 (1.03)
WithinRetrosplenialTemporal	anhedonia_ypresent	-0.0483656	0.0367693	-1.31538	0.188416		0.0305389	0.294448	1	2.0127	0.185062	0.667059	0.220354	91 (1.03)
WithinRetrosplenialTemporal	INTERVIEW_AGE	0.0135604	0.0104709	1.29506	0.195335		0.0305389	0.303489	1	2.0127	0.185062	0.667059	0.220354	91 (1.03)
WithinRetrosplenialTemporal	SEXFemale	0.190293	0.0212299	8.96345	3.79598e-19	***	0.0305389	5.59793e-18	9.29256e-16	2.0127	0.185062	0.667059	0.220354	91 (1.03)
WithinRetrosplenialTemporal	RACE_ETHNICITYBlack	-0.435134	0.0326622	-13.3223	4.21178e-40	***	0.0305389	2.10417e-38	1.03104e-36	2.0127	0.185062	0.667059	0.220354	91 (1.03)
WithinRetrosplenialTemporal	RACE_ETHNICITYHispanic	-0.0532802	0.027774	-1.91834	0.0550998		0.0305389	0.106208	1	2.0127	0.185062	0.667059	0.220354	91 (1.03)
WithinRetrosplenialTemporal	RACE_ETHNICITYAsian	0.189579	0.0758018	2.50098	0.0124031	*	0.0305389	0.0286171	1	2.0127	0.185062	0.667059	0.220354	91 (1.03)
WithinRetrosplenialTemporal	RACE_ETHNICITYOther	-0.0608056	0.0366136	-1.66074	0.0968022		0.0305389	0.171719	1	2.0127	0.185062	0.667059	0.220354	91 (1.03)
DorsalAttentionLeftVentraldc	(Intercept)	0.0410484	0.0181365	2.2633	0.0236417	*	0.0092529	0.051036	1	2.01249	0.925679	0.335988	0.0832701	108 (1.22)
DorsalAttentionLeftVentraldc	anhedonia_ypresent	-0.0970803	0.0373769	-2.59734	0.0094107	**	0.0092529	0.0224536	1	2.01249	0.925679	0.335988	0.0832701	108 (1.22)
DorsalAttentionLeftVentraldc	INTERVIEW_AGE	-0.00531529	0.0106549	-0.49886	0.617891		0.0092529	0.730723	1	2.01249	0.925679	0.335988	0.0832701	108 (1.22)
DorsalAttentionLeftVentraldc	SEXFemale	0.00635941	0.0214087	0.297047	0.766437		0.0092529	0.848593	1	2.01249	0.925679	0.335988	0.0832701	108 (1.22)
DorsalAttentionLeftVentraldc	RACE_ETHNICITYBlack	-0.244397	0.0325177	-7.5158	6.21378e-14	***	0.0092529	6.44549e-13	1.52113e-10	2.01249	0.925679	0.335988	0.0832701	108 (1.22)
DorsalAttentionLeftVentraldc	RACE_ETHNICITYHispanic	0.00184995	0.0277601	0.0666407	0.946869		0.0092529	0.966579	1	2.01249	0.925679	0.335988	0.0832701	108 (1.22)
DorsalAttentionLeftVentraldc	RACE_ETHNICITYAsian	0.264485	0.0765357	3.4557	0.000551466	***	0.0092529	0.00174643	1	2.01249	0.925679	0.335988	0.0832701	108 (1.22)
DorsalAttentionLeftVentraldc	RACE_ETHNICITYOther	-0.0690034	0.0366336	-1.88361	0.059651		0.0092529	0.113374	1	2.01249	0.925679	0.335988	0.0832701	108 (1.22)
DefaultLeftCerebellumCortex	(Intercept)	0.0116111	0.0181746	0.638863	0.522929		0.00515712	0.65044	1	2.01242	4.91182	0.0266735	0.0589994	148 (1.67)
DefaultLeftCerebellumCortex	anhedonia_ypresent	0.0135383	0.0374599	0.361407	0.717804		0.00515712	0.810253	1	2.01242	4.91182	0.0266735	0.0589994	148 (1.67)
DefaultLeftCerebellumCortex	INTERVIEW_AGE	0.00909843	0.0107035	0.85004	0.395326		0.00515712	0.525883	1	2.01242	4.91182	0.0266735	0.0589994	148 (1.67)
DefaultLeftCerebellumCortex	SEXFemale	-0.107573	0.021478	-5.00853	5.59231e-07	***	0.00515712	3.00878e-06	0.001369	2.01242	4.91182	0.0266735	0.0589994	148 (1.67)
DefaultLeftCerebellumCortex	RACE_ETHNICITYBlack	0.136178	0.0325989	4.1774	2.97743e-05	***	0.00515712	0.000119881	0.0728874	2.01242	4.91182	0.0266735	0.0589994	148 (1.67)
DefaultLeftCerebellumCortex	RACE_ETHNICITYHispanic	0.0953452	0.0278486	3.4237	0.000620583	***	0.00515712	0.00193281	1	2.01242	4.91182	0.0266735	0.0589994	148 (1.67)
DefaultLeftCerebellumCortex	RACE_ETHNICITYAsian	0.0956539	0.0766217	1.24839	0.211921		0.00515712	0.325665	1	2.01242	4.91182	0.0266735	0.0589994	148 (1.67)
DefaultLeftCerebellumCortex	RACE_ETHNICITYOther	-0.0112055	0.0365924	-0.306225	0.759441		0.00515712	0.843517	1	2.01242	4.91182	0.0266735	0.0589994	148 (1.67)
CinguloParietalRightAccumbensArea	(Intercept)	0.0541441	0.0182915	2.96008	0.00308395	**	0.00305462	0.0083074	1	2.01219	1.08277	0.298078	0.0902993	174 (1.96)
CinguloParietalRightAccumbensArea	anhedonia_ypresent	0.0805874	0.0375584	2.14565	0.0319282	*	0.00305462	0.0664824	1	2.01219	1.08277	0.298078	0.0902993	174 (1.96)
CinguloParietalRightAccumbensArea	INTERVIEW_AGE	-0.0159543	0.0107213	-1.48809	0.136762		0.00305462	0.229154	1	2.01219	1.08277	0.298078	0.0902993	174 (1.96)
CinguloParietalRightAccumbensArea	SEXFemale	-0.101309	0.021561	-4.69871	2.65842e-06	***	0.00305462	1.29897e-05	0.00650782	2.01219	1.08277	0.298078	0.0902993	174 (1.96)
CinguloParietalRightAccumbensArea	RACE_ETHNICITYBlack	-0.0461957	0.0327709	-1.40966	0.158677		0.00305462	0.258444	1	2.01219	1.08277	0.298078	0.0902993	174 (1.96)
CinguloParietalRightAccumbensArea	RACE_ETHNICITYHispanic	-0.000517998	0.0279965	-0.0185022	0.985239		0.00305462	0.992537	1	2.01219	1.08277	0.298078	0.0902993	174 (1.96)
CinguloParietalRightAccumbensArea	RACE_ETHNICITYAsian	0.00295798	0.0765594	0.0386364	0.969181		0.00305462	0.981612	1	2.01219	1.08277	0.298078	0.0902993	174 (1.96)
CinguloParietalRightAccumbensArea	RACE_ETHNICITYOther	-0.0581975	0.0368791	-1.57806	0.114588		0.00305462	0.197127	1	2.01219	1.08277	0.298078	0.0902993	174 (1.96)
VentralAttentionLeftCerebellumCortex	(Intercept)	0.00912569	0.0182066	0.50123	0.616222		0.00828386	0.730514	1	2.01186	0.00124593	0.971842	0.112813	118 (1.33)
VentralAttentionLeftCerebellumCortex	anhedonia_ypresent	0.122887	0.0373225	3.29258	0.000996675	***	0.00828386	0.0029682	1	2.01186	0.00124593	0.971842	0.112813	118 (1.33)
VentralAttentionLeftCerebellumCortex	INTERVIEW_AGE	-0.0346241	0.0106658	-3.24627	0.0011737	**	0.00828386	0.00342457	1	2.01186	0.00124593	0.971842	0.112813	118 (1.33)
VentralAttentionLeftCerebellumCortex	SEXFemale	-0.106074	0.0214538	-4.94428	7.78485e-07	***	0.00828386	4.09834e-06	0.00190573	2.01186	0.00124593	0.971842	0.112813	118 (1.33)
VentralAttentionLeftCerebellumCortex	RACE_ETHNICITYBlack	0.161211	0.0326152	4.94283	7.84284e-07	***	0.00828386	4.12001e-06	0.00191993	2.01186	0.00124593	0.971842	0.112813	118 (1.33)
VentralAttentionLeftCerebellumCortex	RACE_ETHNICITYHispanic	0.0636876	0.0278866	2.28381	0.0224069	*	0.00828386	0.0488442	1	2.01186	0.00124593	0.971842	0.112813	118 (1.33)
VentralAttentionLeftCerebellumCortex	RACE_ETHNICITYAsian	-0.0713762	0.0764534	-0.933591	0.350541		0.00828386	0.485364	1	2.01186	0.00124593	0.971842	0.112813	118 (1.33)
VentralAttentionLeftCerebellumCortex	RACE_ETHNICITYOther	-0.0309011	0.0368056	-0.839575	0.40117		0.00828386	0.530272	1	2.01186	0.00124593	0.971842	0.112813	118 (1.33)
CinguloParietalFrontoParietal	(Intercept)	-0.0512446	0.0182702	-2.80481	0.00504566	**	0.00224026	0.0129068	1	2.0118	8.4891	0.00357281	0.137469	80 (0.9)
CinguloParietalFrontoParietal	anhedonia_ypresent	-0.00980908	0.0373983	-0.262287	0.793107		0.00224026	0.867527	1	2.0118	8.4891	0.00357281	0.137469	80 (0.9)
CinguloParietalFrontoParietal	INTERVIEW_AGE	0.0135081	0.010647	1.26873	0.204573		0.00224026	0.31556	1	2.0118	8.4891	0.00357281	0.137469	80 (0.9)
CinguloParietalFrontoParietal	SEXFemale	0.00442177	0.0214865	0.205793	0.836957		0.00224026	0.896849	1	2.0118	8.4891	0.00357281	0.137469	80 (0.9)
CinguloParietalFrontoParietal	RACE_ETHNICITYBlack	0.137906	0.032758	4.20983	2.58112e-05	***	0.00224026	0.000104847	0.0631859	2.0118	8.4891	0.00357281	0.137469	80 (0.9)
CinguloParietalFrontoParietal	RACE_ETHNICITYHispanic	0.0931175	0.0280003	3.32559	0.000885946	***	0.00224026	0.00266494	1	2.0118	8.4891	0.00357281	0.137469	80 (0.9)
CinguloParietalFrontoParietal	RACE_ETHNICITYAsian	0.0488669	0.0765345	0.638495	0.523168		0.00224026	0.65044	1	2.0118	8.4891	0.00357281	0.137469	80 (0.9)
CinguloParietalFrontoParietal	RACE_ETHNICITYOther	0.0973797	0.0369168	2.63782	0.00835888	**	0.00224026	0.02028	1	2.0118	8.4891	0.00357281	0.137469	80 (0.9)
SalienceBrainStem	(Intercept)	0.0638699	0.0182912	3.49184	0.000482081	***	0.00638016	0.00154266	1	2.01164	2.91116	0.0879684	0.100099	167 (1.88)
SalienceBrainStem	anhedonia_ypresent	-0.0368786	0.0376275	-0.980097	0.327066		0.00638016	0.460148	1	2.01164	2.91116	0.0879684	0.100099	167 (1.88)
SalienceBrainStem	INTERVIEW_AGE	-0.0145097	0.0107028	-1.35569	0.175234		0.00638016	0.279098	1	2.01164	2.91116	0.0879684	0.100099	167 (1.88)
SalienceBrainStem	SEXFemale	-0.151893	0.0215235	-7.05709	1.83076e-12	***	0.00638016	1.65377e-11	4.4817e-09	2.01164	2.91116	0.0879684	0.100099	167 (1.88)
SalienceBrainStem	RACE_ETHNICITYBlack	-0.00723705	0.0327367	-0.221069	0.825044		0.00638016	0.889092	1	2.01164	2.91116	0.0879684	0.100099	167 (1.88)
SalienceBrainStem	RACE_ETHNICITYHispanic	0.075359	0.0279348	2.69768	0.00699596	**	0.00638016	0.0172816	1	2.01164	2.91116	0.0879684	0.100099	167 (1.88)
SalienceBrainStem	RACE_ETHNICITYAsian	0.00159878	0.0766655	0.020854	0.983363		0.00638016	0.991285	1	2.01164	2.91116	0.0879684	0.100099	167 (1.88)
SalienceBrainStem	RACE_ETHNICITYOther	-0.0141813	0.03685	-0.384838	0.700367		0.00638016	0.799072	1	2.01164	2.91116	0.0879684	0.100099	167 (1.88)
RetrosplenialTemporalRightPallidum	(Intercept)	0.0132978	0.0181905	0.731031	0.46478		0.00224276	0.593522	1	2.01136	5.8701	0.0154001	0.0462271	149 (1.68)
RetrosplenialTemporalRightPallidum	anhedonia_ypresent	-0.073955	0.0375916	-1.96733	0.0491769	*	0.00224276	0.0960008	1	2.01136	5.8701	0.0154001	0.0462271	149 (1.68)
RetrosplenialTemporalRightPallidum	INTERVIEW_AGE	0.00450651	0.0107186	0.420438	0.674176		0.00224276	0.778483	1	2.01136	5.8701	0.0154001	0.0462271	149 (1.68)
RetrosplenialTemporalRightPallidum	SEXFemale	0.0415602	0.0214967	1.93333	0.0532283		0.00224276	0.102844	1	2.01136	5.8701	0.0154001	0.0462271	149 (1.68)
RetrosplenialTemporalRightPallidum	RACE_ETHNICITYBlack	-0.104289	0.0326534	-3.19383	0.00140901	**	0.00224276	0.00402951	1	2.01136	5.8701	0.0154001	0.0462271	149 (1.68)
RetrosplenialTemporalRightPallidum	RACE_ETHNICITYHispanic	0.00131986	0.02779	0.047494	0.962121		0.00224276	0.976884	1	2.01136	5.8701	0.0154001	0.0462271	149 (1.68)
RetrosplenialTemporalRightPallidum	RACE_ETHNICITYAsian	-0.162463	0.0762779	-2.12988	0.0332091	*	0.00224276	0.0688365	1	2.01136	5.8701	0.0154001	0.0462271	149 (1.68)
RetrosplenialTemporalRightPallidum	RACE_ETHNICITYOther	-0.087417	0.0366445	-2.38554	0.0170753	*	0.00224276	0.0384194	1	2.01136	5.8701	0.0154001	0.0462271	149 (1.68)
SalienceRightVentraldc	(Intercept)	-0.0281697	0.0182322	-1.54505	0.12237		0.000991432	0.208318	1	2.0112	10.1912	0.00141112	0.0651827	151 (1.7)
SalienceRightVentraldc	anhedonia_ypresent	0.037788	0.0375555	1.00619	0.314351		0.000991432	0.44729	1	2.0112	10.1912	0.00141112	0.0651827	151 (1.7)
SalienceRightVentraldc	INTERVIEW_AGE	-0.0108887	0.0107341	-1.01441	0.310416		0.000991432	0.44309	1	2.0112	10.1912	0.00141112	0.0651827	151 (1.7)
SalienceRightVentraldc	SEXFemale	0.0112533	0.0215321	0.522626	0.601248		0.000991432	0.719698	1	2.0112	10.1912	0.00141112	0.0651827	151 (1.7)
SalienceRightVentraldc	RACE_ETHNICITYBlack	0.0470237	0.0327119	1.43751	0.15061		0.000991432	0.247944	1	2.0112	10.1912	0.00141112	0.0651827	151 (1.7)
SalienceRightVentraldc	RACE_ETHNICITYHispanic	0.080676	0.0279011	2.8915	0.0038436	**	0.000991432	0.0100848	1	2.0112	10.1912	0.00141112	0.0651827	151 (1.7)
SalienceRightVentraldc	RACE_ETHNICITYAsian	-0.00758608	0.0765906	-0.0990471	0.921103		0.000991432	0.954703	1	2.0112	10.1912	0.00141112	0.0651827	151 (1.7)
SalienceRightVentraldc	RACE_ETHNICITYOther	-0.0368203	0.0368859	-0.998221	0.3182		0.000991432	0.452157	1	2.0112	10.1912	0.00141112	0.0651827	151 (1.7)
VentralAttentionRightCerebellumCortex	(Intercept)	0.00198994	0.0181481	0.10965	0.91269		0.00362109	0.949599	1	2.01111	4.10982	0.0426349	0.02035	153 (1.73)
VentralAttentionRightCerebellumCortex	anhedonia_ypresent	0.0683714	0.0374142	1.82742	0.0676708		0.00362109	0.126553	1	2.01111	4.10982	0.0426349	0.02035	153 (1.73)
VentralAttentionRightCerebellumCortex	INTERVIEW_AGE	-0.0282032	0.0107039	-2.63486	0.00843215	**	0.00362109	0.0204173	1	2.01111	4.10982	0.0426349	0.02035	153 (1.73)
VentralAttentionRightCerebellumCortex	SEXFemale	0.000739082	0.0214578	0.0344435	0.972524		0.00362109	0.98459	1	2.01111	4.10982	0.0426349	0.02035	153 (1.73)
VentralAttentionRightCerebellumCortex	RACE_ETHNICITYBlack	-0.143635	0.0324822	-4.42196	9.89967e-06	***	0.00362109	4.35088e-05	0.0242344	2.01111	4.10982	0.0426349	0.02035	153 (1.73)
VentralAttentionRightCerebellumCortex	RACE_ETHNICITYHispanic	0.0381688	0.0277309	1.3764	0.168733		0.00362109	0.271391	1	2.01111	4.10982	0.0426349	0.02035	153 (1.73)
VentralAttentionRightCerebellumCortex	RACE_ETHNICITYAsian	0.0942624	0.0757285	1.24474	0.21326		0.00362109	0.327311	1	2.01111	4.10982	0.0426349	0.02035	153 (1.73)
VentralAttentionRightCerebellumCortex	RACE_ETHNICITYOther	0.0146919	0.0366094	0.401314	0.688199		0.00362109	0.789566	1	2.01111	4.10982	0.0426349	0.02035	153 (1.73)
FrontoParietalLeftCaudate	(Intercept)	0.13552	0.0180695	7.49992	7.01239e-14	***	0.0292942	7.24318e-13	1.71663e-10	2.01109	5.88796	0.0152447	0.118182	144 (1.62)
FrontoParietalLeftCaudate	anhedonia_ypresent	-0.0884372	0.0370421	-2.38748	0.0169856	*	0.0292942	0.0382528	1	2.01109	5.88796	0.0152447	0.118182	144 (1.62)
FrontoParietalLeftCaudate	INTERVIEW_AGE	-0.0142256	0.0105587	-1.34729	0.177923		0.0292942	0.282278	1	2.01109	5.88796	0.0152447	0.118182	144 (1.62)
FrontoParietalLeftCaudate	SEXFemale	-0.0767245	0.0212603	-3.60882	0.000309316	***	0.0292942	0.00104442	0.757206	2.01109	5.88796	0.0152447	0.118182	144 (1.62)
FrontoParietalLeftCaudate	RACE_ETHNICITYBlack	-0.466356	0.0323865	-14.3997	1.77184e-46	***	0.0292942	1.14144e-44	4.33746e-43	2.01109	5.88796	0.0152447	0.118182	144 (1.62)
FrontoParietalLeftCaudate	RACE_ETHNICITYHispanic	-0.0718997	0.0276194	-2.60323	0.00925067	**	0.0292942	0.0221365	1	2.01109	5.88796	0.0152447	0.118182	144 (1.62)
FrontoParietalLeftCaudate	RACE_ETHNICITYAsian	0.257346	0.0762377	3.37558	0.000739818	***	0.0292942	0.00227522	1	2.01109	5.88796	0.0152447	0.118182	144 (1.62)
FrontoParietalLeftCaudate	RACE_ETHNICITYOther	-0.165188	0.0364491	-4.53202	5.92009e-06	***	0.0292942	2.73441e-05	0.0144924	2.01109	5.88796	0.0152447	0.118182	144 (1.62)
CinguloParietalBrainStem	(Intercept)	-0.0779672	0.0182988	-4.26079	2.05858e-05	***	0.00561036	8.54135e-05	0.050394	2.01056	0.701659	0.402227	0.109324	166 (1.87)
CinguloParietalBrainStem	anhedonia_ypresent	0.0190109	0.0376946	0.504341	0.614034		0.00561036	0.72898	1	2.01056	0.701659	0.402227	0.109324	166 (1.87)
CinguloParietalBrainStem	INTERVIEW_AGE	0.0107894	0.0107094	1.00747	0.313738		0.00561036	0.446789	1	2.01056	0.701659	0.402227	0.109324	166 (1.87)
CinguloParietalBrainStem	SEXFemale	0.035861	0.0215381	1.665	0.095949		0.00561036	0.170703	1	2.01056	0.701659	0.402227	0.109324	166 (1.87)
CinguloParietalBrainStem	RACE_ETHNICITYBlack	0.216343	0.0328552	6.58474	4.82104e-11	***	0.00561036	3.93397e-10	1.18019e-07	2.01056	0.701659	0.402227	0.109324	166 (1.87)
CinguloParietalBrainStem	RACE_ETHNICITYHispanic	0.0607076	0.0280271	2.16603	0.0303361	*	0.00561036	0.0637448	1	2.01056	0.701659	0.402227	0.109324	166 (1.87)
CinguloParietalBrainStem	RACE_ETHNICITYAsian	0.116436	0.0765511	1.52102	0.128291		0.00561036	0.21659	1	2.01056	0.701659	0.402227	0.109324	166 (1.87)
CinguloParietalBrainStem	RACE_ETHNICITYOther	0.133349	0.0366871	3.63477	0.000279834	***	0.00561036	0.000954087	0.685034	2.01056	0.701659	0.402227	0.109324	166 (1.87)
VentralAttentionLeftCaudate	(Intercept)	0.0977859	0.0180535	5.41645	6.2412e-08	***	0.0257566	3.73556e-07	0.000152784	2.01039	4.06137	0.0438749	0.0994745	137 (1.55)
VentralAttentionLeftCaudate	anhedonia_ypresent	-0.099103	0.037012	-2.67759	0.00742933	**	0.0257566	0.0182052	1	2.01039	4.06137	0.0438749	0.0994745	137 (1.55)
VentralAttentionLeftCaudate	INTERVIEW_AGE	-0.0231304	0.0105666	-2.18901	0.0286225	*	0.0257566	0.0605076	1	2.01039	4.06137	0.0438749	0.0994745	137 (1.55)
VentralAttentionLeftCaudate	SEXFemale	0.0534981	0.0212806	2.51394	0.0119568	*	0.0257566	0.0277706	1	2.01039	4.06137	0.0438749	0.0994745	137 (1.55)
VentralAttentionLeftCaudate	RACE_ETHNICITYBlack	-0.453158	0.0324182	-13.9785	6.27003e-44	***	0.0257566	3.83726e-42	1.5349e-40	2.01039	4.06137	0.0438749	0.0994745	137 (1.55)
VentralAttentionLeftCaudate	RACE_ETHNICITYHispanic	-0.165983	0.0276095	-6.0118	1.90849e-09	***	0.0257566	1.31605e-08	4.67198e-06	2.01039	4.06137	0.0438749	0.0994745	137 (1.55)
VentralAttentionLeftCaudate	RACE_ETHNICITYAsian	-0.0320823	0.0761197	-0.421472	0.673421		0.0257566	0.777978	1	2.01039	4.06137	0.0438749	0.0994745	137 (1.55)
VentralAttentionLeftCaudate	RACE_ETHNICITYOther	-0.168755	0.0364472	-4.63013	3.70719e-06	***	0.0257566	1.77597e-05	0.00907519	2.01039	4.06137	0.0438749	0.0994745	137 (1.55)
SalienceRightAccumbensArea	(Intercept)	-0.0163794	0.0182577	-0.89712	0.36968		0.0068233	0.502764	1	2.01026	0.453539	0.500659	0.0947492	147 (1.66)
SalienceRightAccumbensArea	anhedonia_ypresent	0.0343703	0.0373325	0.920654	0.357257		0.0068233	0.492435	1	2.01026	0.453539	0.500659	0.0947492	147 (1.66)
SalienceRightAccumbensArea	INTERVIEW_AGE	-0.0388734	0.0106831	-3.63876	0.000275536	***	0.0068233	0.000940741	0.674511	2.01026	0.453539	0.500659	0.0947492	147 (1.66)
SalienceRightAccumbensArea	SEXFemale	-0.0909276	0.0214888	-4.2314	2.34625e-05	***	0.0068233	9.63695e-05	0.0574362	2.01026	0.453539	0.500659	0.0947492	147 (1.66)
SalienceRightAccumbensArea	RACE_ETHNICITYBlack	0.147451	0.0327079	4.5081	6.62642e-06	***	0.0068233	3.01781e-05	0.0162215	2.01026	0.453539	0.500659	0.0947492	147 (1.66)
SalienceRightAccumbensArea	RACE_ETHNICITYHispanic	0.099538	0.0278922	3.56866	0.000360739	***	0.0068233	0.00119336	0.883088	2.01026	0.453539	0.500659	0.0947492	147 (1.66)
SalienceRightAccumbensArea	RACE_ETHNICITYAsian	0.160191	0.0764561	2.09521	0.0361815	*	0.0068233	0.0741192	1	2.01026	0.453539	0.500659	0.0947492	147 (1.66)
SalienceRightAccumbensArea	RACE_ETHNICITYOther	0.127109	0.0368309	3.45116	0.000560822	***	0.0068233	0.00177376	1	2.01026	0.453539	0.500659	0.0947492	147 (1.66)
SalienceRightThalamusProper	(Intercept)	0.0765359	0.0181017	4.22812	2.3806e-05	***	0.0173779	9.74534e-05	0.0582772	2.00994	0.838678	0.359775	0.0790008	131 (1.48)
SalienceRightThalamusProper	anhedonia_ypresent	0.0138513	0.0373705	0.370647	0.71091		0.0173779	0.806444	1	2.00994	0.838678	0.359775	0.0790008	131 (1.48)
SalienceRightThalamusProper	INTERVIEW_AGE	-0.00923977	0.0106309	-0.869146	0.384791		0.0173779	0.516997	1	2.00994	0.838678	0.359775	0.0790008	131 (1.48)
SalienceRightThalamusProper	SEXFemale	-0.0167454	0.0213463	-0.784464	0.432789		0.0173779	0.56235	1	2.00994	0.838678	0.359775	0.0790008	131 (1.48)
SalienceRightThalamusProper	RACE_ETHNICITYBlack	-0.389043	0.0323764	-12.0162	5.31474e-33	***	0.0173779	1.83246e-31	1.30105e-29	2.00994	0.838678	0.359775	0.0790008	131 (1.48)
SalienceRightThalamusProper	RACE_ETHNICITYHispanic	-0.0511283	0.027695	-1.84612	0.0649084		0.0173779	0.12204	1	2.00994	0.838678	0.359775	0.0790008	131 (1.48)
SalienceRightThalamusProper	RACE_ETHNICITYAsian	0.181476	0.0760062	2.38765	0.0169775	*	0.0173779	0.0382528	1	2.00994	0.838678	0.359775	0.0790008	131 (1.48)
SalienceRightThalamusProper	RACE_ETHNICITYOther	-0.0873774	0.0364594	-2.39657	0.0165703	*	0.0173779	0.0375246	1	2.00994	0.838678	0.359775	0.0790008	131 (1.48)
FrontoParietalSalience	(Intercept)	0.0902102	0.018259	4.9406	7.93292e-07	***	0.0122352	4.15841e-06	0.00194198	2.00977	0.0259005	0.872144	0.157147	119 (1.34)
FrontoParietalSalience	anhedonia_ypresent	-0.0421525	0.037121	-1.13554	0.256179		0.0122352	0.378904	1	2.00977	0.0259005	0.872144	0.157147	119 (1.34)
FrontoParietalSalience	INTERVIEW_AGE	0.0407597	0.0106314	3.8339	0.000127015	***	0.0122352	0.00046547	0.310934	2.00977	0.0259005	0.872144	0.157147	119 (1.34)
FrontoParietalSalience	SEXFemale	-0.193226	0.0214368	-9.01374	2.4137e-19	***	0.0122352	3.62499e-18	5.90874e-16	2.00977	0.0259005	0.872144	0.157147	119 (1.34)
FrontoParietalSalience	RACE_ETHNICITYBlack	-0.0547027	0.0327109	-1.67231	0.0944995		0.0122352	0.168962	1	2.00977	0.0259005	0.872144	0.157147	119 (1.34)
FrontoParietalSalience	RACE_ETHNICITYHispanic	0.0743442	0.0279666	2.65832	0.00786733	**	0.0122352	0.0192016	1	2.00977	0.0259005	0.872144	0.157147	119 (1.34)
FrontoParietalSalience	RACE_ETHNICITYAsian	0.0387156	0.0760025	0.509399	0.610486		0.0122352	0.727121	1	2.00977	0.0259005	0.872144	0.157147	119 (1.34)
FrontoParietalSalience	RACE_ETHNICITYOther	-0.0187413	0.0368679	-0.508337	0.61123		0.0122352	0.727121	1	2.00977	0.0259005	0.872144	0.157147	119 (1.34)
AuditoryCinguloOpercular	(Intercept)	0.0266847	0.0181186	1.47278	0.140847		0.0254729	0.234393	1	2.00976	3.57563	0.0586334	0.160263	101 (1.14)
AuditoryCinguloOpercular	anhedonia_ypresent	0.0126572	0.0368661	0.343328	0.73136		0.0254729	0.822004	1	2.00976	3.57563	0.0586334	0.160263	101 (1.14)
AuditoryCinguloOpercular	INTERVIEW_AGE	-0.0158153	0.0105355	-1.50114	0.133356		0.0254729	0.224179	1	2.00976	3.57563	0.0586334	0.160263	101 (1.14)
AuditoryCinguloOpercular	SEXFemale	0.127192	0.0212721	5.97929	2.32888e-09	***	0.0254729	1.59694e-08	5.70109e-06	2.00976	3.57563	0.0586334	0.160263	101 (1.14)
AuditoryCinguloOpercular	RACE_ETHNICITYBlack	-0.437469	0.0324591	-13.4776	5.42437e-41	***	0.0254729	2.95086e-39	1.32789e-37	2.00976	3.57563	0.0586334	0.160263	101 (1.14)
AuditoryCinguloOpercular	RACE_ETHNICITYHispanic	-0.126487	0.0277286	-4.56161	5.14543e-06	***	0.0254729	2.40382e-05	0.012596	2.00976	3.57563	0.0586334	0.160263	101 (1.14)
AuditoryCinguloOpercular	RACE_ETHNICITYAsian	0.0802844	0.0757074	1.06046	0.288966		0.0254729	0.418079	1	2.00976	3.57563	0.0586334	0.160263	101 (1.14)
AuditoryCinguloOpercular	RACE_ETHNICITYOther	-0.0406057	0.0365867	-1.10985	0.267095		0.0254729	0.391996	1	2.00976	3.57563	0.0586334	0.160263	101 (1.14)
VentralAttentionVisual	(Intercept)	-0.0243152	0.0181964	-1.33627	0.181496		0.0190777	0.286832	1	2.00956	2.18294	0.139547	0.145184	122 (1.38)
VentralAttentionVisual	anhedonia_ypresent	0.0744591	0.0370516	2.00961	0.0445035	*	0.0190777	0.0884291	1	2.00956	2.18294	0.139547	0.145184	122 (1.38)
VentralAttentionVisual	INTERVIEW_AGE	-0.0300761	0.0105869	-2.84087	0.00450946	**	0.0190777	0.0116806	1	2.00956	2.18294	0.139547	0.145184	122 (1.38)
VentralAttentionVisual	SEXFemale	-0.153662	0.021356	-7.19528	6.74827e-13	***	0.0190777	6.32941e-12	1.65198e-09	2.00956	2.18294	0.139547	0.145184	122 (1.38)
VentralAttentionVisual	RACE_ETHNICITYBlack	0.314514	0.0325538	9.66138	5.66494e-22	***	0.0190777	1.01225e-20	1.38678e-18	2.00956	2.18294	0.139547	0.145184	122 (1.38)
VentralAttentionVisual	RACE_ETHNICITYHispanic	0.16338	0.0278207	5.87263	4.44607e-09	***	0.0190777	2.9901e-08	1.0884e-05	2.00956	2.18294	0.139547	0.145184	122 (1.38)
VentralAttentionVisual	RACE_ETHNICITYAsian	0.0874422	0.075915	1.15184	0.249416		0.0190777	0.371236	1	2.00956	2.18294	0.139547	0.145184	122 (1.38)
VentralAttentionVisual	RACE_ETHNICITYOther	0.114899	0.0366596	3.13421	0.00172889	**	0.0190777	0.00484802	1	2.00956	2.18294	0.139547	0.145184	122 (1.38)
RetrosplenialTemporalVisual	(Intercept)	-0.0180711	0.0183074	-0.987093	0.323624		0.00557037	0.457409	1	2.00939	10.0197	0.00154874	0.152175	135 (1.52)
RetrosplenialTemporalVisual	anhedonia_ypresent	-0.00810775	0.0374352	-0.216581	0.82854		0.00557037	0.890763	1	2.00939	10.0197	0.00154874	0.152175	135 (1.52)
RetrosplenialTemporalVisual	INTERVIEW_AGE	-0.0043207	0.0106726	-0.404841	0.685604		0.00557037	0.787962	1	2.00939	10.0197	0.00154874	0.152175	135 (1.52)
RetrosplenialTemporalVisual	SEXFemale	0.125861	0.021523	5.84776	5.16164e-09	***	0.00557037	3.46184e-08	1.26357e-05	2.00939	10.0197	0.00154874	0.152175	135 (1.52)
RetrosplenialTemporalVisual	RACE_ETHNICITYBlack	-0.105402	0.0328935	-3.20432	0.00135868	**	0.00557037	0.00390839	1	2.00939	10.0197	0.00154874	0.152175	135 (1.52)
RetrosplenialTemporalVisual	RACE_ETHNICITYHispanic	-0.10557	0.0280626	-3.76193	0.000169709	***	0.00557037	0.000607378	0.415447	2.00939	10.0197	0.00154874	0.152175	135 (1.52)
RetrosplenialTemporalVisual	RACE_ETHNICITYAsian	-0.123885	0.0766566	-1.61611	0.106108		0.00557037	0.184614	1	2.00939	10.0197	0.00154874	0.152175	135 (1.52)
RetrosplenialTemporalVisual	RACE_ETHNICITYOther	-0.0337985	0.0369856	-0.91383	0.360831		0.00557037	0.496094	1	2.00939	10.0197	0.00154874	0.152175	135 (1.52)
DorsalAttentionRightCaudate	(Intercept)	0.0169329	0.0182496	0.927852	0.35351		0.0083001	0.48837	1	2.00916	0.0549654	0.814638	0.107331	149 (1.68)
DorsalAttentionRightCaudate	anhedonia_ypresent	0.0145629	0.0373561	0.389839	0.696665		0.0083001	0.796519	1	2.00916	0.0549654	0.814638	0.107331	149 (1.68)
DorsalAttentionRightCaudate	INTERVIEW_AGE	-0.0666358	0.0106819	-6.23822	4.63221e-10	***	0.0083001	3.34503e-09	1.13396e-06	2.00916	0.0549654	0.814638	0.107331	149 (1.68)
DorsalAttentionRightCaudate	SEXFemale	0.0546742	0.0214879	2.54442	0.0109631	*	0.0083001	0.0257495	1	2.00916	0.0549654	0.814638	0.107331	149 (1.68)
DorsalAttentionRightCaudate	RACE_ETHNICITYBlack	-0.183749	0.0327055	-5.6183	1.98779e-08	***	0.0083001	1.25739e-07	4.86611e-05	2.00916	0.0549654	0.814638	0.107331	149 (1.68)
DorsalAttentionRightCaudate	RACE_ETHNICITYHispanic	-0.0635053	0.0279169	-2.2748	0.0229421	*	0.0083001	0.0497893	1	2.00916	0.0549654	0.814638	0.107331	149 (1.68)
DorsalAttentionRightCaudate	RACE_ETHNICITYAsian	0.0387123	0.0764378	0.506455	0.61255		0.0083001	0.72757	1	2.00916	0.0549654	0.814638	0.107331	149 (1.68)
DorsalAttentionRightCaudate	RACE_ETHNICITYOther	-0.0601976	0.036821	-1.63487	0.102113		0.0083001	0.178807	1	2.00916	0.0549654	0.814638	0.107331	149 (1.68)
CinguloOpercularRightPallidum	(Intercept)	0.0970997	0.0181605	5.34675	9.18184e-08	***	0.0112666	5.37731e-07	0.000224771	2.00886	2.15183	0.1424	0.0676869	148 (1.67)
CinguloOpercularRightPallidum	anhedonia_ypresent	0.0502715	0.0373917	1.34446	0.178835		0.0112666	0.283359	1	2.00886	2.15183	0.1424	0.0676869	148 (1.67)
CinguloOpercularRightPallidum	INTERVIEW_AGE	-0.0422749	0.0106722	-3.96121	7.51641e-05	***	0.0112666	0.000284832	0.184002	2.00886	2.15183	0.1424	0.0676869	148 (1.67)
CinguloOpercularRightPallidum	SEXFemale	-0.200333	0.0214237	-9.35099	1.08527e-20	***	0.0112666	1.77115e-19	2.65673e-17	2.00886	2.15183	0.1424	0.0676869	148 (1.67)
CinguloOpercularRightPallidum	RACE_ETHNICITYBlack	-0.0032207	0.0324813	-0.0991555	0.921017		0.0112666	0.954703	1	2.00886	2.15183	0.1424	0.0676869	148 (1.67)
CinguloOpercularRightPallidum	RACE_ETHNICITYHispanic	-0.0328419	0.0277887	-1.18184	0.2373		0.0112666	0.357179	1	2.00886	2.15183	0.1424	0.0676869	148 (1.67)
CinguloOpercularRightPallidum	RACE_ETHNICITYAsian	-0.00616485	0.0772388	-0.0798154	0.936386		0.0112666	0.962735	1	2.00886	2.15183	0.1424	0.0676869	148 (1.67)
CinguloOpercularRightPallidum	RACE_ETHNICITYOther	0.0288153	0.0365701	0.787946	0.43075		0.0112666	0.560295	1	2.00886	2.15183	0.1424	0.0676869	148 (1.67)
VisualLeftCerebellumCortex	(Intercept)	0.0215686	0.0181904	1.18571	0.235768		0.00371222	0.355654	1	2.00863	4.73884	0.029489	0.0397147	153 (1.73)
VisualLeftCerebellumCortex	anhedonia_ypresent	-0.0174346	0.0374733	-0.465254	0.641762		0.00371222	0.750254	1	2.00863	4.73884	0.029489	0.0397147	153 (1.73)
VisualLeftCerebellumCortex	INTERVIEW_AGE	-0.0214287	0.0107164	-1.99961	0.0455732	*	0.00371222	0.0900429	1	2.00863	4.73884	0.029489	0.0397147	153 (1.73)
VisualLeftCerebellumCortex	SEXFemale	0.0341553	0.0214786	1.59021	0.111825		0.00371222	0.193324	1	2.00863	4.73884	0.029489	0.0397147	153 (1.73)
VisualLeftCerebellumCortex	RACE_ETHNICITYBlack	-0.149904	0.0325087	-4.6112	4.06055e-06	***	0.00371222	1.93766e-05	0.00994022	2.00863	4.73884	0.029489	0.0397147	153 (1.73)
VisualLeftCerebellumCortex	RACE_ETHNICITYHispanic	-0.0368371	0.027816	-1.32431	0.185434		0.00371222	0.291924	1	2.00863	4.73884	0.029489	0.0397147	153 (1.73)
VisualLeftCerebellumCortex	RACE_ETHNICITYAsian	0.151963	0.0770381	1.97257	0.0485758	*	0.00371222	0.094903	1	2.00863	4.73884	0.029489	0.0397147	153 (1.73)
VisualLeftCerebellumCortex	RACE_ETHNICITYOther	-0.106104	0.0366071	-2.89845	0.00375951	**	0.00371222	0.00990667	1	2.00863	4.73884	0.029489	0.0397147	153 (1.73)
DefaultRightCerebellumCortex	(Intercept)	-0.0290069	0.0181656	-1.59681	0.110345		0.00316828	0.191171	1	2.0084	2.0901	0.148256	0.0285782	155 (1.75)
DefaultRightCerebellumCortex	anhedonia_ypresent	0.0395028	0.0375711	1.05141	0.293097		0.00316828	0.422806	1	2.0084	2.0901	0.148256	0.0285782	155 (1.75)
DefaultRightCerebellumCortex	INTERVIEW_AGE	0.00960043	0.0107241	0.895221	0.370694		0.00316828	0.503863	1	2.0084	2.0901	0.148256	0.0285782	155 (1.75)
DefaultRightCerebellumCortex	SEXFemale	0.0549986	0.0214733	2.56126	0.0104461	*	0.00316828	0.0247073	1	2.0084	2.0901	0.148256	0.0285782	155 (1.75)
DefaultRightCerebellumCortex	RACE_ETHNICITYBlack	0.107381	0.032542	3.29976	0.00097156	***	0.00316828	0.00289733	1	2.0084	2.0901	0.148256	0.0285782	155 (1.75)
DefaultRightCerebellumCortex	RACE_ETHNICITYHispanic	-0.0329728	0.02781	-1.18564	0.235795		0.00316828	0.355654	1	2.0084	2.0901	0.148256	0.0285782	155 (1.75)
DefaultRightCerebellumCortex	RACE_ETHNICITYAsian	-0.205499	0.0763847	-2.69032	0.00715197	**	0.00316828	0.0176137	1	2.0084	2.0901	0.148256	0.0285782	155 (1.75)
DefaultRightCerebellumCortex	RACE_ETHNICITYOther	-0.050036	0.0365659	-1.36838	0.171229		0.00316828	0.273608	1	2.0084	2.0901	0.148256	0.0285782	155 (1.75)
CinguloParietalLeftVentraldc	(Intercept)	0.090726	0.0181629	4.99512	5.99446e-07	***	0.0285557	3.20402e-06	0.00146744	2.00785	9.32842	0.00225626	0.185669	163 (1.84)
CinguloParietalLeftVentraldc	anhedonia_ypresent	-0.016189	0.0370377	-0.437097	0.662052		0.0285557	0.769565	1	2.00785	9.32842	0.00225626	0.185669	163 (1.84)
CinguloParietalLeftVentraldc	INTERVIEW_AGE	0.0135484	0.0105503	1.28418	0.199114		0.0285557	0.307998	1	2.00785	9.32842	0.00225626	0.185669	163 (1.84)
CinguloParietalLeftVentraldc	SEXFemale	0.071456	0.0213205	3.35152	0.000807132	***	0.0285557	0.00245895	1	2.00785	9.32842	0.00225626	0.185669	163 (1.84)
CinguloParietalLeftVentraldc	RACE_ETHNICITYBlack	-0.486461	0.0327815	-14.8395	3.24679e-49	***	0.0285557	2.40853e-47	7.94814e-46	2.00785	9.32842	0.00225626	0.185669	163 (1.84)
CinguloParietalLeftVentraldc	RACE_ETHNICITYHispanic	-0.203576	0.0278705	-7.30437	3.03147e-13	***	0.0285557	2.96842e-12	7.42105e-10	2.00785	9.32842	0.00225626	0.185669	163 (1.84)
CinguloParietalLeftVentraldc	RACE_ETHNICITYAsian	-0.0373514	0.0754306	-0.495176	0.620488		0.0285557	0.732733	1	2.00785	9.32842	0.00225626	0.185669	163 (1.84)
CinguloParietalLeftVentraldc	RACE_ETHNICITYOther	-0.132213	0.0367034	-3.6022	0.000317296	***	0.0285557	0.00106838	0.77674	2.00785	9.32842	0.00225626	0.185669	163 (1.84)
RetrosplenialTemporalRightVentraldc	(Intercept)	0.0995926	0.0181966	5.47313	4.54499e-08	***	0.0251247	2.76083e-07	0.000111261	2.00773	33.1028	8.74115e-09	0.16548	197 (2.22)
RetrosplenialTemporalRightVentraldc	anhedonia_ypresent	-0.078158	0.0371711	-2.10266	0.0355245	*	0.0251247	0.0730791	1	2.00773	33.1028	8.74115e-09	0.16548	197 (2.22)
RetrosplenialTemporalRightVentraldc	INTERVIEW_AGE	-0.0167604	0.0106041	-1.58056	0.114015		0.0251247	0.196416	1	2.00773	33.1028	8.74115e-09	0.16548	197 (2.22)
RetrosplenialTemporalRightVentraldc	SEXFemale	0.0352425	0.0213912	1.64752	0.099487		0.0251247	0.175464	1	2.00773	33.1028	8.74115e-09	0.16548	197 (2.22)
RetrosplenialTemporalRightVentraldc	RACE_ETHNICITYBlack	-0.453272	0.0327908	-13.8231	5.28161e-43	***	0.0251247	3.00683e-41	1.29294e-39	2.00773	33.1028	8.74115e-09	0.16548	197 (2.22)
RetrosplenialTemporalRightVentraldc	RACE_ETHNICITYHispanic	-0.18296	0.0279965	-6.53509	6.71594e-11	***	0.0251247	5.39036e-10	1.64406e-07	2.00773	33.1028	8.74115e-09	0.16548	197 (2.22)
RetrosplenialTemporalRightVentraldc	RACE_ETHNICITYAsian	0.0419823	0.0759413	0.552826	0.580397		0.0251247	0.702676	1	2.00773	33.1028	8.74115e-09	0.16548	197 (2.22)
RetrosplenialTemporalRightVentraldc	RACE_ETHNICITYOther	-0.10362	0.036707	-2.82288	0.00477024	**	0.0251247	0.0122406	1	2.00773	33.1028	8.74115e-09	0.16548	197 (2.22)
VisualRightPallidum	(Intercept)	0.153341	0.0181709	8.4388	3.72586e-17	***	0.0313996	4.80048e-16	9.12091e-14	2.00766	32.9293	9.55702e-09	0.160944	227 (2.56)
VisualRightPallidum	anhedonia_ypresent	-0.0942866	0.0371587	-2.5374	0.0111854	*	0.0313996	0.0261277	1	2.00766	32.9293	9.55702e-09	0.160944	227 (2.56)
VisualRightPallidum	INTERVIEW_AGE	-0.0176532	0.0105907	-1.66685	0.0955796		0.0313996	0.17029	1	2.00766	32.9293	9.55702e-09	0.160944	227 (2.56)
VisualRightPallidum	SEXFemale	-0.0510628	0.021364	-2.39014	0.0168633	*	0.0313996	0.0380825	1	2.00766	32.9293	9.55702e-09	0.160944	227 (2.56)
VisualRightPallidum	RACE_ETHNICITYBlack	-0.503607	0.0327895	-15.3588	1.52798e-52	***	0.0313996	1.38537e-50	3.7405e-49	2.00766	32.9293	9.55702e-09	0.160944	227 (2.56)
VisualRightPallidum	RACE_ETHNICITYHispanic	-0.205276	0.0279172	-7.35302	2.11486e-13	***	0.0313996	2.10535e-12	5.17717e-10	2.00766	32.9293	9.55702e-09	0.160944	227 (2.56)
VisualRightPallidum	RACE_ETHNICITYAsian	-0.0361097	0.0754839	-0.478376	0.632395		0.0313996	0.742851	1	2.00766	32.9293	9.55702e-09	0.160944	227 (2.56)
VisualRightPallidum	RACE_ETHNICITYOther	-0.0792553	0.0366981	-2.15966	0.0308268	*	0.0313996	0.0645937	1	2.00766	32.9293	9.55702e-09	0.160944	227 (2.56)
SalienceLeftCerebellumCortex	(Intercept)	0.0382472	0.0182125	2.10005	0.0357533	*	0.0179345	0.0734271	1	2.00762	10.5292	0.00117501	0.125959	185 (2.09)
SalienceLeftCerebellumCortex	anhedonia_ypresent	-0.0196577	0.0372594	-0.527589	0.597798		0.0179345	0.717358	1	2.00762	10.5292	0.00117501	0.125959	185 (2.09)
SalienceLeftCerebellumCortex	INTERVIEW_AGE	0.00601439	0.010644	0.56505	0.572055		0.0179345	0.695328	1	2.00762	10.5292	0.00117501	0.125959	185 (2.09)
SalienceLeftCerebellumCortex	SEXFemale	0.0954391	0.021438	4.45187	8.619e-06	***	0.0179345	3.85728e-05	0.0210993	2.00762	10.5292	0.00117501	0.125959	185 (2.09)
SalienceLeftCerebellumCortex	RACE_ETHNICITYBlack	-0.378784	0.0327597	-11.5625	1.07094e-30	***	0.0179345	3.27709e-29	2.62167e-27	2.00762	10.5292	0.00117501	0.125959	185 (2.09)
SalienceLeftCerebellumCortex	RACE_ETHNICITYHispanic	-0.128223	0.0279422	-4.58887	4.51922e-06	***	0.0179345	2.11936e-05	0.011063	2.00762	10.5292	0.00117501	0.125959	185 (2.09)
SalienceLeftCerebellumCortex	RACE_ETHNICITYAsian	-0.0402238	0.076117	-0.528447	0.597203		0.0179345	0.717358	1	2.00762	10.5292	0.00117501	0.125959	185 (2.09)
SalienceLeftCerebellumCortex	RACE_ETHNICITYOther	-0.0333503	0.036746	-0.90759	0.36412		0.0179345	0.498527	1	2.00762	10.5292	0.00117501	0.125959	185 (2.09)
CinguloOpercularRightCaudate	(Intercept)	-0.0485884	0.0182232	-2.66629	0.00768346	**	0.00395731	0.0187903	1	2.0069	5.9592	0.0146407	0.0819301	145 (1.64)
CinguloOpercularRightCaudate	anhedonia_ypresent	0.0272391	0.0375593	0.725229	0.468331		0.00395731	0.596812	1	2.0069	5.9592	0.0146407	0.0819301	145 (1.64)
CinguloOpercularRightCaudate	INTERVIEW_AGE	0.0345835	0.0106953	3.23352	0.00122729	**	0.00395731	0.00355551	1	2.0069	5.9592	0.0146407	0.0819301	145 (1.64)
CinguloOpercularRightCaudate	SEXFemale	0.00837011	0.0215117	0.389095	0.697215		0.00395731	0.796519	1	2.0069	5.9592	0.0146407	0.0819301	145 (1.64)
CinguloOpercularRightCaudate	RACE_ETHNICITYBlack	0.116024	0.0327346	3.54439	0.000395588	***	0.00395731	0.00129987	0.9684	2.0069	5.9592	0.0146407	0.0819301	145 (1.64)
CinguloOpercularRightCaudate	RACE_ETHNICITYHispanic	0.126319	0.0279329	4.52223	6.20021e-06	***	0.00395731	2.84234e-05	0.0151781	2.0069	5.9592	0.0146407	0.0819301	145 (1.64)
CinguloOpercularRightCaudate	RACE_ETHNICITYAsian	0.076784	0.0771601	0.995126	0.319702		0.00395731	0.453437	1	2.0069	5.9592	0.0146407	0.0819301	145 (1.64)
CinguloOpercularRightCaudate	RACE_ETHNICITYOther	-0.015541	0.0367258	-0.423164	0.672186		0.00395731	0.777652	1	2.0069	5.9592	0.0146407	0.0819301	145 (1.64)
VentralAttentionLeftAmygdala	(Intercept)	-0.0595621	0.0182616	-3.2616	0.00111212	**	0.00794692	0.00326436	1	2.0069	12.6206	0.000381518	0.114833	164 (1.85)
VentralAttentionLeftAmygdala	anhedonia_ypresent	0.00444061	0.0373078	0.119026	0.905257		0.00794692	0.945019	1	2.0069	12.6206	0.000381518	0.114833	164 (1.85)
VentralAttentionLeftAmygdala	INTERVIEW_AGE	0.0240474	0.0107118	2.24493	0.0247974	*	0.00794692	0.0532959	1	2.0069	12.6206	0.000381518	0.114833	164 (1.85)
VentralAttentionLeftAmygdala	SEXFemale	-0.0237757	0.021516	-1.10503	0.269179		0.00794692	0.394818	1	2.0069	12.6206	0.000381518	0.114833	164 (1.85)
VentralAttentionLeftAmygdala	RACE_ETHNICITYBlack	0.240687	0.0328366	7.32984	2.51056e-13	***	0.00794692	2.4882e-12	6.14585e-10	2.0069	12.6206	0.000381518	0.114833	164 (1.85)
VentralAttentionLeftAmygdala	RACE_ETHNICITYHispanic	0.127503	0.0280013	4.55345	5.34905e-06	***	0.00794692	2.48337e-05	0.0130945	2.0069	12.6206	0.000381518	0.114833	164 (1.85)
VentralAttentionLeftAmygdala	RACE_ETHNICITYAsian	-0.0668853	0.0762705	-0.876949	0.380538		0.00794692	0.513202	1	2.0069	12.6206	0.000381518	0.114833	164 (1.85)
VentralAttentionLeftAmygdala	RACE_ETHNICITYOther	0.123656	0.0368477	3.35587	0.000794549	***	0.00794692	0.00243132	1	2.0069	12.6206	0.000381518	0.114833	164 (1.85)
SensorimotorHandSalience	(Intercept)	0.0716749	0.0182536	3.92662	8.68146e-05	***	0.0118675	0.000325455	0.212522	2.00674	9.49924	0.00205557	0.127246	169 (1.91)
SensorimotorHandSalience	anhedonia_ypresent	-0.0148575	0.037488	-0.396328	0.691873		0.0118675	0.792191	1	2.00674	9.49924	0.00205557	0.127246	169 (1.91)
SensorimotorHandSalience	INTERVIEW_AGE	-0.0243141	0.0106579	-2.28132	0.0225536	*	0.0118675	0.0491203	1	2.00674	9.49924	0.00205557	0.127246	169 (1.91)
SensorimotorHandSalience	SEXFemale	0.0297856	0.0214834	1.38645	0.165645		0.0118675	0.266951	1	2.00674	9.49924	0.00205557	0.127246	169 (1.91)
SensorimotorHandSalience	RACE_ETHNICITYBlack	-0.289793	0.0327816	-8.84013	1.14363e-18	***	0.0118675	1.64683e-17	2.79961e-15	2.00674	9.49924	0.00205557	0.127246	169 (1.91)
SensorimotorHandSalience	RACE_ETHNICITYHispanic	-0.17999	0.027962	-6.43697	1.28338e-10	***	0.0118675	1.01346e-09	3.14171e-07	2.00674	9.49924	0.00205557	0.127246	169 (1.91)
SensorimotorHandSalience	RACE_ETHNICITYAsian	0.00677025	0.0763533	0.0886701	0.929346		0.0118675	0.959123	1	2.00674	9.49924	0.00205557	0.127246	169 (1.91)
SensorimotorHandSalience	RACE_ETHNICITYOther	-0.0668204	0.036836	-1.814	0.0697126		0.0118675	0.129383	1	2.00674	9.49924	0.00205557	0.127246	169 (1.91)
FrontoParietalRightAccumbensArea	(Intercept)	0.0955149	0.0180412	5.29427	1.22408e-07	***	0.0106886	7.10084e-07	0.000299656	2.00657	13.8163	0.000201585	0.0153026	154 (1.74)
FrontoParietalRightAccumbensArea	anhedonia_ypresent	-0.0424803	0.0374881	-1.13317	0.257174		0.0106886	0.379712	1	2.00657	13.8163	0.000201585	0.0153026	154 (1.74)
FrontoParietalRightAccumbensArea	INTERVIEW_AGE	0.0273856	0.0106706	2.56647	0.0102907	*	0.0106886	0.0243868	1	2.00657	13.8163	0.000201585	0.0153026	154 (1.74)
FrontoParietalRightAccumbensArea	SEXFemale	-0.0231519	0.0213793	-1.08291	0.278878		0.0106886	0.407092	1	2.00657	13.8163	0.000201585	0.0153026	154 (1.74)
FrontoParietalRightAccumbensArea	RACE_ETHNICITYBlack	-0.289637	0.0324575	-8.92357	5.43559e-19	***	0.0106886	7.96786e-18	1.33063e-15	2.00657	13.8163	0.000201585	0.0153026	154 (1.74)
FrontoParietalRightAccumbensArea	RACE_ETHNICITYHispanic	-0.133692	0.0276123	-4.84178	1.30899e-06	***	0.0106886	6.55297e-06	0.0032044	2.00657	13.8163	0.000201585	0.0153026	154 (1.74)
FrontoParietalRightAccumbensArea	RACE_ETHNICITYAsian	-0.140303	0.0758468	-1.84983	0.0643725		0.0106886	0.121312	1	2.00657	13.8163	0.000201585	0.0153026	154 (1.74)
FrontoParietalRightAccumbensArea	RACE_ETHNICITYOther	-0.094862	0.0363479	-2.60983	0.00907416	**	0.0106886	0.0217567	1	2.00657	13.8163	0.000201585	0.0153026	154 (1.74)
SalienceRightPutamen	(Intercept)	-0.0020082	0.0182493	-0.110042	0.912378		0.00779382	0.949599	1	2.00655	15.0868	0.000102681	0.0976805	178 (2.01)
SalienceRightPutamen	anhedonia_ypresent	0.0500952	0.0376115	1.33191	0.182924		0.00779382	0.288716	1	2.00655	15.0868	0.000102681	0.0976805	178 (2.01)
SalienceRightPutamen	INTERVIEW_AGE	0.042122	0.0107075	3.93389	8.42318e-05	***	0.00779382	0.000316743	0.206199	2.00655	15.0868	0.000102681	0.0976805	178 (2.01)
SalienceRightPutamen	SEXFemale	-0.105793	0.0215173	-4.91665	8.96523e-07	***	0.00779382	4.66955e-06	0.00219469	2.00655	15.0868	0.000102681	0.0976805	178 (2.01)
SalienceRightPutamen	RACE_ETHNICITYBlack	0.137338	0.0327598	4.19228	2.78912e-05	***	0.00779382	0.000112484	0.0682777	2.00655	15.0868	0.000102681	0.0976805	178 (2.01)
SalienceRightPutamen	RACE_ETHNICITYHispanic	0.111243	0.0279988	3.97316	7.15008e-05	***	0.00779382	0.000271792	0.175034	2.00655	15.0868	0.000102681	0.0976805	178 (2.01)
SalienceRightPutamen	RACE_ETHNICITYAsian	-0.0823438	0.0772445	-1.06602	0.286446		0.00779382	0.415415	1	2.00655	15.0868	0.000102681	0.0976805	178 (2.01)
SalienceRightPutamen	RACE_ETHNICITYOther	0.0825571	0.0367542	2.2462	0.0247165	*	0.00779382	0.0531687	1	2.00655	15.0868	0.000102681	0.0976805	178 (2.01)
SensorimotorHandRightCaudate	(Intercept)	0.167429	0.017894	9.35669	1.03018e-20	***	0.057887	1.69254e-19	2.52188e-17	2.00635	34.2956	4.73456e-09	0.178969	199 (2.25)
SensorimotorHandRightCaudate	anhedonia_ypresent	-0.0281983	0.0366074	-0.770289	0.44115		0.057887	0.568267	1	2.00635	34.2956	4.73456e-09	0.178969	199 (2.25)
SensorimotorHandRightCaudate	INTERVIEW_AGE	-0.0198174	0.0104245	-1.90104	0.0573298		0.057887	0.109387	1	2.00635	34.2956	4.73456e-09	0.178969	199 (2.25)
SensorimotorHandRightCaudate	SEXFemale	0.0383599	0.0210386	1.82331	0.0682905		0.057887	0.127388	1	2.00635	34.2956	4.73456e-09	0.178969	199 (2.25)
SensorimotorHandRightCaudate	RACE_ETHNICITYBlack	-0.695574	0.0323222	-21.52	4.1101e-100	***	0.057887	1.00615e-96	1.00615e-96	2.00635	34.2956	4.73456e-09	0.178969	199 (2.25)
SensorimotorHandRightCaudate	RACE_ETHNICITYHispanic	-0.30703	0.0275464	-11.1459	1.1742e-28	***	0.057887	3.19382e-27	2.87443e-25	2.00635	34.2956	4.73456e-09	0.178969	199 (2.25)
SensorimotorHandRightCaudate	RACE_ETHNICITYAsian	-0.154208	0.0746739	-2.06509	0.038944	*	0.057887	0.0788544	1	2.00635	34.2956	4.73456e-09	0.178969	199 (2.25)
SensorimotorHandRightCaudate	RACE_ETHNICITYOther	-0.20893	0.0361951	-5.77232	8.08796e-09	***	0.057887	5.27982e-08	1.97993e-05	2.00635	34.2956	4.73456e-09	0.178969	199 (2.25)
SensorimotorMouthRightCerebellumCortex	(Intercept)	0.0646913	0.0182865	3.53765	0.000405811	***	0.00385297	0.00132811	0.993425	2.00634	0.557089	0.455436	0.114017	153 (1.73)
SensorimotorMouthRightCerebellumCortex	anhedonia_ypresent	0.0409982	0.0373327	1.09819	0.272154		0.00385297	0.398703	1	2.00634	0.557089	0.455436	0.114017	153 (1.73)
SensorimotorMouthRightCerebellumCortex	INTERVIEW_AGE	-0.0389624	0.0107026	-3.64046	0.000273726	***	0.00385297	0.000935868	0.670082	2.00634	0.557089	0.455436	0.114017	153 (1.73)
SensorimotorMouthRightCerebellumCortex	SEXFemale	-0.0937586	0.0215452	-4.35171	1.36624e-05	***	0.00385297	5.82673e-05	0.0334454	2.00634	0.557089	0.455436	0.114017	153 (1.73)
SensorimotorMouthRightCerebellumCortex	RACE_ETHNICITYBlack	-0.0616039	0.0328326	-1.8763	0.0606472		0.00385297	0.115089	1	2.00634	0.557089	0.455436	0.114017	153 (1.73)
SensorimotorMouthRightCerebellumCortex	RACE_ETHNICITYHispanic	-0.0545129	0.0280303	-1.94478	0.0518332		0.00385297	0.100625	1	2.00634	0.557089	0.455436	0.114017	153 (1.73)
SensorimotorMouthRightCerebellumCortex	RACE_ETHNICITYAsian	-0.114283	0.0768359	-1.48736	0.136955		0.00385297	0.229201	1	2.00634	0.557089	0.455436	0.114017	153 (1.73)
SensorimotorMouthRightCerebellumCortex	RACE_ETHNICITYOther	-0.00266292	0.0368614	-0.0722414	0.942411		0.00385297	0.965391	1	2.00634	0.557089	0.455436	0.114017	153 (1.73)
DefaultFrontoParietal	(Intercept)	0.0898372	0.0182815	4.91411	9.08042e-07	***	0.0127224	4.71951e-06	0.00222289	2.00612	0.0709695	0.78993	0.180232	105 (1.18)
DefaultFrontoParietal	anhedonia_ypresent	-0.0203989	0.037064	-0.55037	0.58208		0.0127224	0.70392	1	2.00612	0.0709695	0.78993	0.180232	105 (1.18)
DefaultFrontoParietal	INTERVIEW_AGE	-0.0300368	0.010596	-2.83474	0.00459676	**	0.0127224	0.0118701	1	2.00612	0.0709695	0.78993	0.180232	105 (1.18)
DefaultFrontoParietal	SEXFemale	-0.0811156	0.0214244	-3.78613	0.000154033	***	0.0127224	0.000555336	0.377073	2.00612	0.0709695	0.78993	0.180232	105 (1.18)
DefaultFrontoParietal	RACE_ETHNICITYBlack	-0.265906	0.0327644	-8.11571	5.48371e-16	***	0.0127224	6.54836e-15	1.34241e-12	2.00612	0.0709695	0.78993	0.180232	105 (1.18)
DefaultFrontoParietal	RACE_ETHNICITYHispanic	0.0278682	0.0279735	0.996239	0.319162		0.0127224	0.453195	1	2.00612	0.0709695	0.78993	0.180232	105 (1.18)
DefaultFrontoParietal	RACE_ETHNICITYAsian	-0.0794485	0.076257	-1.04185	0.297509		0.0127224	0.428161	1	2.00612	0.0709695	0.78993	0.180232	105 (1.18)
DefaultFrontoParietal	RACE_ETHNICITYOther	-0.155833	0.0369084	-4.22216	2.44418e-05	***	0.0127224	9.9889e-05	0.0598335	2.00612	0.0709695	0.78993	0.180232	105 (1.18)
AuditoryRightVentraldc	(Intercept)	-0.0471335	0.0181017	-2.60381	0.00923491	**	0.019547	0.0221204	1	2.00578	0.152499	0.696158	0.094127	137 (1.55)
AuditoryRightVentraldc	anhedonia_ypresent	0.0656895	0.0371429	1.76856	0.0770021		0.019547	0.141411	1	2.00578	0.152499	0.696158	0.094127	137 (1.55)
AuditoryRightVentraldc	INTERVIEW_AGE	0.0162418	0.0106092	1.53091	0.125827		0.019547	0.212872	1	2.00578	0.152499	0.696158	0.094127	137 (1.55)
AuditoryRightVentraldc	SEXFemale	-0.0953269	0.0213386	-4.46735	8.01913e-06	***	0.019547	3.59539e-05	0.0196308	2.00578	0.152499	0.696158	0.094127	137 (1.55)
AuditoryRightVentraldc	RACE_ETHNICITYBlack	0.391365	0.0324839	12.0479	3.64394e-33	***	0.019547	1.27434e-31	8.92037e-30	2.00578	0.152499	0.696158	0.094127	137 (1.55)
AuditoryRightVentraldc	RACE_ETHNICITYHispanic	0.13473	0.027727	4.85916	1.19941e-06	***	0.019547	6.02905e-06	0.00293615	2.00578	0.152499	0.696158	0.094127	137 (1.55)
AuditoryRightVentraldc	RACE_ETHNICITYAsian	0.0788977	0.0755538	1.04426	0.296395		0.019547	0.426809	1	2.00578	0.152499	0.696158	0.094127	137 (1.55)
AuditoryRightVentraldc	RACE_ETHNICITYOther	0.0415973	0.0365398	1.13841	0.25498		0.019547	0.37784	1	2.00578	0.152499	0.696158	0.094127	137 (1.55)
DorsalAttentionSalience	(Intercept)	0.0430764	0.0182868	2.3556	0.0185149	*	0.00882083	0.0412416	1	2.00559	4.82348	0.0280747	0.154915	120 (1.35)
DorsalAttentionSalience	anhedonia_ypresent	-0.0191294	0.0372539	-0.513486	0.607624		0.00882083	0.724885	1	2.00559	4.82348	0.0280747	0.154915	120 (1.35)
DorsalAttentionSalience	INTERVIEW_AGE	-0.00100254	0.0106432	-0.0941956	0.924956		0.00882083	0.956306	1	2.00559	4.82348	0.0280747	0.154915	120 (1.35)
DorsalAttentionSalience	SEXFemale	-0.165144	0.0214736	-7.69055	1.62393e-14	***	0.00882083	1.74359e-13	3.97538e-11	2.00559	4.82348	0.0280747	0.154915	120 (1.35)
DorsalAttentionSalience	RACE_ETHNICITYBlack	0.160365	0.0327613	4.89494	1.00095e-06	***	0.00882083	5.13697e-06	0.00245033	2.00559	4.82348	0.0280747	0.154915	120 (1.35)
DorsalAttentionSalience	RACE_ETHNICITYHispanic	0.0558944	0.0280142	1.99522	0.0460502	*	0.00882083	0.0907657	1	2.00559	4.82348	0.0280747	0.154915	120 (1.35)
DorsalAttentionSalience	RACE_ETHNICITYAsian	0.124306	0.0763372	1.62838	0.10348		0.00882083	0.180942	1	2.00559	4.82348	0.0280747	0.154915	120 (1.35)
DorsalAttentionSalience	RACE_ETHNICITYOther	0.0272119	0.0368339	0.738774	0.460064		0.00882083	0.588113	1	2.00559	4.82348	0.0280747	0.154915	120 (1.35)
DorsalAttentionLeftAccumbensArea	(Intercept)	0.0696485	0.0181047	3.84697	0.000120439	***	0.0178456	0.000445368	0.294834	2.00557	0.130401	0.718016	0.0891465	141 (1.59)
DorsalAttentionLeftAccumbensArea	anhedonia_ypresent	-0.019354	0.0371694	-0.520697	0.602591		0.0178456	0.720637	1	2.00557	0.130401	0.718016	0.0891465	141 (1.59)
DorsalAttentionLeftAccumbensArea	INTERVIEW_AGE	-0.00362089	0.0106259	-0.340759	0.733293		0.0178456	0.823441	1	2.00557	0.130401	0.718016	0.0891465	141 (1.59)
DorsalAttentionLeftAccumbensArea	SEXFemale	0.0136235	0.0213608	0.637782	0.523632		0.0178456	0.650686	1	2.00557	0.130401	0.718016	0.0891465	141 (1.59)
DorsalAttentionLeftAccumbensArea	RACE_ETHNICITYBlack	-0.397599	0.0325057	-12.2317	4.00601e-34	***	0.0178456	1.50872e-32	9.8067e-31	2.00557	0.130401	0.718016	0.0891465	141 (1.59)
DorsalAttentionLeftAccumbensArea	RACE_ETHNICITYHispanic	-0.0598776	0.0277111	-2.16078	0.0307397	*	0.0178456	0.0644823	1	2.00557	0.130401	0.718016	0.0891465	141 (1.59)
DorsalAttentionLeftAccumbensArea	RACE_ETHNICITYAsian	0.165898	0.0768257	2.15941	0.0308456	*	0.0178456	0.0645937	1	2.00557	0.130401	0.718016	0.0891465	141 (1.59)
DorsalAttentionLeftAccumbensArea	RACE_ETHNICITYOther	-0.10238	0.0365459	-2.80141	0.00509928	**	0.0178456	0.0130167	1	2.00557	0.130401	0.718016	0.0891465	141 (1.59)
SensorimotorHandRightVentraldc	(Intercept)	0.056202	0.0182917	3.07253	0.00212903	**	0.010671	0.00589579	1	2.0053	0.256038	0.612856	0.185673	103 (1.16)
SensorimotorHandRightVentraldc	anhedonia_ypresent	-0.0789391	0.0372103	-2.12143	0.0339135	*	0.010671	0.070032	1	2.0053	0.256038	0.612856	0.185673	103 (1.16)
SensorimotorHandRightVentraldc	INTERVIEW_AGE	-0.00513542	0.0106179	-0.483657	0.628642		0.010671	0.739863	1	2.0053	0.256038	0.612856	0.185673	103 (1.16)
SensorimotorHandRightVentraldc	SEXFemale	0.049531	0.0214425	2.30995	0.0209143	*	0.010671	0.0460416	1	2.0053	0.256038	0.612856	0.185673	103 (1.16)
SensorimotorHandRightVentraldc	RACE_ETHNICITYBlack	-0.279138	0.0328452	-8.49858	2.23488e-17	***	0.010671	2.937e-16	5.47098e-14	2.0053	0.256038	0.612856	0.185673	103 (1.16)
SensorimotorHandRightVentraldc	RACE_ETHNICITYHispanic	-0.13353	0.028004	-4.76826	1.88823e-06	***	0.010671	9.35708e-06	0.0046224	2.0053	0.256038	0.612856	0.185673	103 (1.16)
SensorimotorHandRightVentraldc	RACE_ETHNICITYAsian	0.0694123	0.0767576	0.904306	0.365858		0.010671	0.500289	1	2.0053	0.256038	0.612856	0.185673	103 (1.16)
SensorimotorHandRightVentraldc	RACE_ETHNICITYOther	-0.0760631	0.0369675	-2.05756	0.0396615	*	0.010671	0.0799764	1	2.0053	0.256038	0.612856	0.185673	103 (1.16)
SensorimotorMouthLeftThalamusProper	(Intercept)	0.102504	0.0183308	5.5919	2.31391e-08	***	0.0112568	1.45615e-07	5.66444e-05	2.00508	0.739882	0.389699	0.174762	149 (1.68)
SensorimotorMouthLeftThalamusProper	anhedonia_ypresent	0.0284735	0.0371588	0.766264	0.44354		0.0112568	0.570865	1	2.00508	0.739882	0.389699	0.174762	149 (1.68)
SensorimotorMouthLeftThalamusProper	INTERVIEW_AGE	-0.0351481	0.010642	-3.30276	0.000961251	***	0.0112568	0.0028747	1	2.00508	0.739882	0.389699	0.174762	149 (1.68)
SensorimotorMouthLeftThalamusProper	SEXFemale	-0.14856	0.0214939	-6.91172	5.1252e-12	***	0.0112568	4.49695e-11	1.25465e-08	2.00508	0.739882	0.389699	0.174762	149 (1.68)
SensorimotorMouthLeftThalamusProper	RACE_ETHNICITYBlack	-0.200913	0.0328347	-6.11894	9.82678e-10	***	0.0112568	6.93255e-09	2.40559e-06	2.00508	0.739882	0.389699	0.174762	149 (1.68)
SensorimotorMouthLeftThalamusProper	RACE_ETHNICITYHispanic	0.00749364	0.0280549	0.267106	0.789394		0.0112568	0.86523	1	2.00508	0.739882	0.389699	0.174762	149 (1.68)
SensorimotorMouthLeftThalamusProper	RACE_ETHNICITYAsian	0.0313851	0.076496	0.410285	0.681607		0.0112568	0.785211	1	2.00508	0.739882	0.389699	0.174762	149 (1.68)
SensorimotorMouthLeftThalamusProper	RACE_ETHNICITYOther	-0.0787798	0.0370883	-2.12411	0.0336888	*	0.0112568	0.0697127	1	2.00508	0.739882	0.389699	0.174762	149 (1.68)
DefaultRightCaudate	(Intercept)	-0.0153236	0.0182346	-0.840358	0.400731		0.000728969	0.529978	1	2.00506	0.316353	0.573807	0.0443521	173 (1.95)
DefaultRightCaudate	anhedonia_ypresent	-0.055804	0.0375764	-1.48508	0.137558		0.000728969	0.230015	1	2.00506	0.316353	0.573807	0.0443521	173 (1.95)
DefaultRightCaudate	INTERVIEW_AGE	-0.022472	0.0107399	-2.09239	0.0364322	*	0.000728969	0.0744458	1	2.00506	0.316353	0.573807	0.0443521	173 (1.95)
DefaultRightCaudate	SEXFemale	0.0496779	0.0215409	2.30621	0.0211224	*	0.000728969	0.0463329	1	2.00506	0.316353	0.573807	0.0443521	173 (1.95)
DefaultRightCaudate	RACE_ETHNICITYBlack	-0.00647712	0.0327126	-0.198001	0.843049		0.000728969	0.902004	1	2.00506	0.316353	0.573807	0.0443521	173 (1.95)
DefaultRightCaudate	RACE_ETHNICITYHispanic	0.00274276	0.0278509	0.0984802	0.921553		0.000728969	0.954703	1	2.00506	0.316353	0.573807	0.0443521	173 (1.95)
DefaultRightCaudate	RACE_ETHNICITYAsian	-0.00723963	0.0769589	-0.0940714	0.925055		0.000728969	0.956306	1	2.00506	0.316353	0.573807	0.0443521	173 (1.95)
DefaultRightCaudate	RACE_ETHNICITYOther	-0.0303982	0.036773	-0.826646	0.40846		0.000728969	0.536811	1	2.00506	0.316353	0.573807	0.0443521	173 (1.95)
AuditoryRightHippocampus	(Intercept)	-0.0741849	0.0182658	-4.0614	4.92069e-05	***	0.00466861	0.000190901	0.120458	2.00496	2.38816	0.122257	0.100234	139 (1.57)
AuditoryRightHippocampus	anhedonia_ypresent	0.0779473	0.037396	2.08437	0.0371553	*	0.00466861	0.0756707	1	2.00496	2.38816	0.122257	0.100234	139 (1.57)
AuditoryRightHippocampus	INTERVIEW_AGE	0.00349904	0.0106901	0.327315	0.743438		0.00466861	0.8314	1	2.00496	2.38816	0.122257	0.100234	139 (1.57)
AuditoryRightHippocampus	SEXFemale	0.0198285	0.0215076	0.921931	0.35659		0.00466861	0.491881	1	2.00496	2.38816	0.122257	0.100234	139 (1.57)
AuditoryRightHippocampus	RACE_ETHNICITYBlack	0.18628	0.032729	5.69159	1.29935e-08	***	0.00466861	8.32675e-08	3.18082e-05	2.00496	2.38816	0.122257	0.100234	139 (1.57)
AuditoryRightHippocampus	RACE_ETHNICITYHispanic	0.0961782	0.0279744	3.43807	0.000588607	***	0.00466861	0.00184969	1	2.00496	2.38816	0.122257	0.100234	139 (1.57)
AuditoryRightHippocampus	RACE_ETHNICITYAsian	0.0292437	0.0761459	0.384048	0.700952		0.00466861	0.799072	1	2.00496	2.38816	0.122257	0.100234	139 (1.57)
AuditoryRightHippocampus	RACE_ETHNICITYOther	0.0971684	0.0367711	2.64252	0.00824385	**	0.00466861	0.020026	1	2.00496	2.38816	0.122257	0.100234	139 (1.57)
VentralAttentionRightPutamen	(Intercept)	0.0698769	0.018171	3.84551	0.000121158	***	0.00285423	0.00044668	0.296595	2.0048	0.232007	0.63004	0.0347896	147 (1.66)
VentralAttentionRightPutamen	anhedonia_ypresent	-0.0401795	0.0375389	-1.07035	0.284494		0.00285423	0.412975	1	2.0048	0.232007	0.63004	0.0347896	147 (1.66)
VentralAttentionRightPutamen	INTERVIEW_AGE	-0.00351787	0.0107118	-0.32841	0.74261		0.00285423	0.831234	1	2.0048	0.232007	0.63004	0.0347896	147 (1.66)
VentralAttentionRightPutamen	SEXFemale	-0.0908175	0.0214757	-4.22885	2.37293e-05	***	0.00285423	9.73022e-05	0.0580894	2.0048	0.232007	0.63004	0.0347896	147 (1.66)
VentralAttentionRightPutamen	RACE_ETHNICITYBlack	-0.105327	0.0324714	-3.2437	0.00118433	**	0.00285423	0.00344327	1	2.0048	0.232007	0.63004	0.0347896	147 (1.66)
VentralAttentionRightPutamen	RACE_ETHNICITYHispanic	-0.0205467	0.0277854	-0.739479	0.459636		0.00285423	0.587873	1	2.0048	0.232007	0.63004	0.0347896	147 (1.66)
VentralAttentionRightPutamen	RACE_ETHNICITYAsian	0.035812	0.0768195	0.466183	0.641096		0.00285423	0.749834	1	2.0048	0.232007	0.63004	0.0347896	147 (1.66)
VentralAttentionRightPutamen	RACE_ETHNICITYOther	-0.0393533	0.0367625	-1.07047	0.284436		0.00285423	0.412975	1	2.0048	0.232007	0.63004	0.0347896	147 (1.66)
SalienceLeftVentraldc	(Intercept)	-0.013054	0.0181154	-0.720604	0.471173		0.0199938	0.599496	1	2.00473	1.40123	0.236518	0.122987	102 (1.15)
SalienceLeftVentraldc	anhedonia_ypresent	0.0907444	0.0371306	2.44393	0.0145479	*	0.0199938	0.0333146	1	2.00473	1.40123	0.236518	0.122987	102 (1.15)
SalienceLeftVentraldc	INTERVIEW_AGE	-0.0337033	0.01058	-3.18558	0.00144972	**	0.0199938	0.0041411	1	2.00473	1.40123	0.236518	0.122987	102 (1.15)
SalienceLeftVentraldc	SEXFemale	-0.170882	0.0213135	-8.01752	1.21783e-15	***	0.0199938	1.42644e-14	2.98125e-12	2.00473	1.40123	0.236518	0.122987	102 (1.15)
SalienceLeftVentraldc	RACE_ETHNICITYBlack	0.306996	0.0324998	9.44611	4.4299e-21	***	0.0199938	7.47889e-20	1.08444e-17	2.00473	1.40123	0.236518	0.122987	102 (1.15)
SalienceLeftVentraldc	RACE_ETHNICITYHispanic	0.151474	0.0277303	5.46242	4.82553e-08	***	0.0199938	2.91677e-07	0.000118129	2.00473	1.40123	0.236518	0.122987	102 (1.15)
SalienceLeftVentraldc	RACE_ETHNICITYAsian	0.128341	0.075813	1.69286	0.0905172		0.0199938	0.162811	1	2.00473	1.40123	0.236518	0.122987	102 (1.15)
SalienceLeftVentraldc	RACE_ETHNICITYOther	0.124542	0.0365457	3.40784	0.000657738	***	0.0199938	0.00204333	1	2.00473	1.40123	0.236518	0.122987	102 (1.15)
WithinCinguloParietal	(Intercept)	0.0264482	0.0183491	1.44139	0.149511		0.00744954	0.246467	1	2.00471	0.0190274	0.890288	0.222262	72 (0.81)
WithinCinguloParietal	anhedonia_ypresent	0.0004813	0.037003	0.013007	0.989622		0.00744954	0.994497	1	2.00471	0.0190274	0.890288	0.222262	72 (0.81)
WithinCinguloParietal	INTERVIEW_AGE	0.06993	0.0105831	6.60771	4.13001e-11	***	0.00744954	3.40413e-10	1.01103e-07	2.00471	0.0190274	0.890288	0.222262	72 (0.81)
WithinCinguloParietal	SEXFemale	-0.011302	0.0214498	-0.526906	0.598272		0.00744954	0.717575	1	2.00471	0.0190274	0.890288	0.222262	72 (0.81)
WithinCinguloParietal	RACE_ETHNICITYBlack	-0.153185	0.0329595	-4.64769	3.40562e-06	***	0.00744954	1.64437e-05	0.00833696	2.00471	0.0190274	0.890288	0.222262	72 (0.81)
WithinCinguloParietal	RACE_ETHNICITYHispanic	0.000430368	0.0280887	0.0153217	0.987776		0.00744954	0.993815	1	2.00471	0.0190274	0.890288	0.222262	72 (0.81)
WithinCinguloParietal	RACE_ETHNICITYAsian	-0.125583	0.0763383	-1.64509	0.0999875		0.00744954	0.176101	1	2.00471	0.0190274	0.890288	0.222262	72 (0.81)
WithinCinguloParietal	RACE_ETHNICITYOther	0.0340901	0.0370585	0.919901	0.35765		0.00744954	0.4927	1	2.00471	0.0190274	0.890288	0.222262	72 (0.81)
VisualRightAccumbensArea	(Intercept)	0.12904	0.018194	7.09247	1.42094e-12	***	0.0182052	1.3028e-11	3.47846e-09	2.00465	2.58478	0.107895	0.100063	196 (2.21)
VisualRightAccumbensArea	anhedonia_ypresent	-0.00809975	0.0372358	-0.217526	0.827804		0.0182052	0.890362	1	2.00465	2.58478	0.107895	0.100063	196 (2.21)
VisualRightAccumbensArea	INTERVIEW_AGE	-0.0370217	0.0106544	-3.4748	0.000513743	***	0.0182052	0.00163756	1	2.00465	2.58478	0.107895	0.100063	196 (2.21)
VisualRightAccumbensArea	SEXFemale	-0.112585	0.0214296	-5.25373	1.52597e-07	***	0.0182052	8.76898e-07	0.000373559	2.00465	2.58478	0.107895	0.100063	196 (2.21)
VisualRightAccumbensArea	RACE_ETHNICITYBlack	-0.352748	0.0325606	-10.8336	3.56337e-27	***	0.0182052	8.90116e-26	8.72314e-24	2.00465	2.58478	0.107895	0.100063	196 (2.21)
VisualRightAccumbensArea	RACE_ETHNICITYHispanic	-0.0982751	0.0278307	-3.53118	0.000415868	***	0.0182052	0.00135559	1	2.00465	2.58478	0.107895	0.100063	196 (2.21)
VisualRightAccumbensArea	RACE_ETHNICITYAsian	-0.0310157	0.0762561	-0.40673	0.684216		0.0182052	0.787106	1	2.00465	2.58478	0.107895	0.100063	196 (2.21)
VisualRightAccumbensArea	RACE_ETHNICITYOther	-0.0322228	0.0367585	-0.876609	0.380723		0.0182052	0.513202	1	2.00465	2.58478	0.107895	0.100063	196 (2.21)
VisualRightAmygdala	(Intercept)	-0.0388493	0.0181637	-2.13884	0.0324762	*	0.00188972	0.0674888	1	2.00454	2.47898	0.115377	0.0318637	155 (1.75)
VisualRightAmygdala	anhedonia_ypresent	-0.0112101	0.0376011	-0.298131	0.76561		0.00188972	0.848444	1	2.00454	2.47898	0.115377	0.0318637	155 (1.75)
VisualRightAmygdala	INTERVIEW_AGE	-0.0331807	0.0107273	-3.0931	0.00198707	**	0.00188972	0.00554659	1	2.00454	2.47898	0.115377	0.0318637	155 (1.75)
VisualRightAmygdala	SEXFemale	0.0182451	0.0214893	0.849032	0.395887		0.00188972	0.526129	1	2.00454	2.47898	0.115377	0.0318637	155 (1.75)
VisualRightAmygdala	RACE_ETHNICITYBlack	0.0951509	0.0326122	2.91765	0.00353584	**	0.00188972	0.00936768	1	2.00454	2.47898	0.115377	0.0318637	155 (1.75)
VisualRightAmygdala	RACE_ETHNICITYHispanic	0.0707503	0.0278133	2.54376	0.0109839	*	0.00188972	0.0257554	1	2.00454	2.47898	0.115377	0.0318637	155 (1.75)
VisualRightAmygdala	RACE_ETHNICITYAsian	0.0118282	0.07686	0.153892	0.877698		0.00188972	0.926922	1	2.00454	2.47898	0.115377	0.0318637	155 (1.75)
VisualRightAmygdala	RACE_ETHNICITYOther	0.0264629	0.0366054	0.722925	0.469746		0.00188972	0.598302	1	2.00454	2.47898	0.115377	0.0318637	155 (1.75)
SensorimotorHandLeftAccumbensArea	(Intercept)	0.0347516	0.0182445	1.90478	0.0568419		0.00283503	0.108625	1	2.00453	2.59379	0.107283	0.0655132	142 (1.6)
SensorimotorHandLeftAccumbensArea	anhedonia_ypresent	0.0454738	0.0374596	1.21394	0.224803		0.00283503	0.341464	1	2.00453	2.59379	0.107283	0.0655132	142 (1.6)
SensorimotorHandLeftAccumbensArea	INTERVIEW_AGE	-0.0115621	0.0107043	-1.08014	0.280111		0.00283503	0.407301	1	2.00453	2.59379	0.107283	0.0655132	142 (1.6)
SensorimotorHandLeftAccumbensArea	SEXFemale	0.0185172	0.0214989	0.861307	0.389093		0.00283503	0.520776	1	2.00453	2.59379	0.107283	0.0655132	142 (1.6)
SensorimotorHandLeftAccumbensArea	RACE_ETHNICITYBlack	-0.167925	0.032663	-5.14115	2.78997e-07	***	0.00283503	1.55577e-06	0.000682984	2.00453	2.59379	0.107283	0.0655132	142 (1.6)
SensorimotorHandLeftAccumbensArea	RACE_ETHNICITYHispanic	-0.0731122	0.0278446	-2.62572	0.00866166	**	0.00283503	0.0209519	1	2.00453	2.59379	0.107283	0.0655132	142 (1.6)
SensorimotorHandLeftAccumbensArea	RACE_ETHNICITYAsian	-0.0903042	0.0763172	-1.18327	0.236733		0.00283503	0.356628	1	2.00453	2.59379	0.107283	0.0655132	142 (1.6)
SensorimotorHandLeftAccumbensArea	RACE_ETHNICITYOther	-0.0683013	0.0366839	-1.86189	0.0626527		0.00283503	0.118344	1	2.00453	2.59379	0.107283	0.0655132	142 (1.6)
AuditoryLeftAmygdala	(Intercept)	-0.0773707	0.0182506	-4.23936	2.26474e-05	***	0.00554073	9.34922e-05	0.0554409	2.00446	0.706249	0.400692	0.0797204	160 (1.81)
AuditoryLeftAmygdala	anhedonia_ypresent	0.0655902	0.0375079	1.7487	0.0803773		0.00554073	0.146723	1	2.00446	0.706249	0.400692	0.0797204	160 (1.81)
AuditoryLeftAmygdala	INTERVIEW_AGE	-0.00266433	0.0107104	-0.248762	0.803551		0.00554073	0.873875	1	2.00446	0.706249	0.400692	0.0797204	160 (1.81)
AuditoryLeftAmygdala	SEXFemale	0.0819406	0.0215039	3.8105	0.000139642	***	0.00554073	0.000507188	0.341844	2.00446	0.706249	0.400692	0.0797204	160 (1.81)
AuditoryLeftAmygdala	RACE_ETHNICITYBlack	0.181669	0.0327025	5.5552	2.85467e-08	***	0.00554073	1.77818e-07	6.98823e-05	2.00446	0.706249	0.400692	0.0797204	160 (1.81)
AuditoryLeftAmygdala	RACE_ETHNICITYHispanic	0.0212698	0.0278874	0.7627	0.445663		0.00554073	0.573296	1	2.00446	0.706249	0.400692	0.0797204	160 (1.81)
AuditoryLeftAmygdala	RACE_ETHNICITYAsian	-0.104221	0.0766455	-1.35977	0.173937		0.00554073	0.277392	1	2.00446	0.706249	0.400692	0.0797204	160 (1.81)
AuditoryLeftAmygdala	RACE_ETHNICITYOther	0.0473157	0.0368027	1.28566	0.198597		0.00554073	0.307505	1	2.00446	0.706249	0.400692	0.0797204	160 (1.81)
VisualRightCaudate	(Intercept)	0.0825769	0.0183032	4.51161	6.51844e-06	***	0.00978852	2.98265e-05	0.0159572	2.00441	0.217206	0.641177	0.0971631	185 (2.09)
VisualRightCaudate	anhedonia_ypresent	-0.0538706	0.0374119	-1.43993	0.149922		0.00978852	0.246979	1	2.00441	0.217206	0.641177	0.0971631	185 (2.09)
VisualRightCaudate	INTERVIEW_AGE	-0.0317572	0.0106959	-2.9691	0.00299492	**	0.00978852	0.00810118	1	2.00441	0.217206	0.641177	0.0971631	185 (2.09)
VisualRightCaudate	SEXFemale	-0.0729732	0.0215029	-3.39364	0.000692787	***	0.00978852	0.00214405	1	2.00441	0.217206	0.641177	0.0971631	185 (2.09)
VisualRightCaudate	RACE_ETHNICITYBlack	-0.252761	0.0327079	-7.72784	1.21594e-14	***	0.00978852	1.32294e-13	2.97661e-11	2.00441	0.217206	0.641177	0.0971631	185 (2.09)
VisualRightCaudate	RACE_ETHNICITYHispanic	-0.0380378	0.0278882	-1.36394	0.172623		0.00978852	0.275477	1	2.00441	0.217206	0.641177	0.0971631	185 (2.09)
VisualRightCaudate	RACE_ETHNICITYAsian	0.101857	0.0763602	1.3339	0.18227		0.00978852	0.28787	1	2.00441	0.217206	0.641177	0.0971631	185 (2.09)
VisualRightCaudate	RACE_ETHNICITYOther	-0.0202391	0.0367659	-0.550487	0.582		0.00978852	0.70392	1	2.00441	0.217206	0.641177	0.0971631	185 (2.09)
DefaultLeftPutamen	(Intercept)	0.0680058	0.0181332	3.75035	0.000177741	***	0.0208667	0.000634269	0.435109	2.00433	15.4214	8.60104e-05	0.114031	194 (2.19)
DefaultLeftPutamen	anhedonia_ypresent	0.0162275	0.0373881	0.434027	0.66428		0.0208667	0.771421	1	2.00433	15.4214	8.60104e-05	0.114031	194 (2.19)
DefaultLeftPutamen	INTERVIEW_AGE	-0.000951927	0.0106575	-0.0893195	0.92883		0.0208667	0.958994	1	2.00433	15.4214	8.60104e-05	0.114031	194 (2.19)
DefaultLeftPutamen	SEXFemale	0.0889412	0.0214101	4.15417	3.29609e-05	***	0.0208667	0.0001312	0.0806882	2.00433	15.4214	8.60104e-05	0.114031	194 (2.19)
DefaultLeftPutamen	RACE_ETHNICITYBlack	-0.401718	0.0327625	-12.2615	2.80126e-34	***	0.0208667	1.07148e-32	6.85749e-31	2.00433	15.4214	8.60104e-05	0.114031	194 (2.19)
DefaultLeftPutamen	RACE_ETHNICITYHispanic	-0.205477	0.0278793	-7.37024	1.85972e-13	***	0.0208667	1.86582e-12	4.55259e-10	2.00433	15.4214	8.60104e-05	0.114031	194 (2.19)
DefaultLeftPutamen	RACE_ETHNICITYAsian	-0.0739254	0.0761812	-0.970389	0.33188		0.0208667	0.464518	1	2.00433	15.4214	8.60104e-05	0.114031	194 (2.19)
DefaultLeftPutamen	RACE_ETHNICITYOther	-0.129016	0.0367118	-3.51428	0.000443192	***	0.0208667	0.0014332	1	2.00433	15.4214	8.60104e-05	0.114031	194 (2.19)
SensorimotorMouthLeftAccumbensArea	(Intercept)	0.0367873	0.0182957	2.01071	0.044387	*	0.00430323	0.0882691	1	2.00418	7.12266	0.00761158	0.0972709	157 (1.77)
SensorimotorMouthLeftAccumbensArea	anhedonia_ypresent	-0.0159689	0.0374883	-0.42597	0.67014		0.00430323	0.776754	1	2.00418	7.12266	0.00761158	0.0972709	157 (1.77)
SensorimotorMouthLeftAccumbensArea	INTERVIEW_AGE	-0.0463314	0.0107116	-4.32536	1.53981e-05	***	0.00430323	6.49904e-05	0.0376944	2.00418	7.12266	0.00761158	0.0972709	157 (1.77)
SensorimotorMouthLeftAccumbensArea	SEXFemale	-0.0980413	0.0215325	-4.55317	5.35628e-06	***	0.00430323	2.48337e-05	0.0131122	2.00418	7.12266	0.00761158	0.0972709	157 (1.77)
SensorimotorMouthLeftAccumbensArea	RACE_ETHNICITYBlack	-0.00721844	0.0326877	-0.22083	0.82523		0.00430323	0.889092	1	2.00418	7.12266	0.00761158	0.0972709	157 (1.77)
SensorimotorMouthLeftAccumbensArea	RACE_ETHNICITYHispanic	0.0491251	0.0279687	1.75643	0.0790504		0.00430323	0.14463	1	2.00418	7.12266	0.00761158	0.0972709	157 (1.77)
SensorimotorMouthLeftAccumbensArea	RACE_ETHNICITYAsian	0.108898	0.0761588	1.42988	0.152786		0.00430323	0.251021	1	2.00418	7.12266	0.00761158	0.0972709	157 (1.77)
SensorimotorMouthLeftAccumbensArea	RACE_ETHNICITYOther	0.00559647	0.0368581	0.151839	0.879318		0.00430323	0.927832	1	2.00418	7.12266	0.00761158	0.0972709	157 (1.77)
VisualLeftVentraldc	(Intercept)	-0.066269	0.0182487	-3.63144	0.000283465	***	0.00228208	0.00096378	0.693922	2.0041	0.961253	0.326871	0.0853553	141 (1.59)
VisualLeftVentraldc	anhedonia_ypresent	-0.0465495	0.0374885	-1.2417	0.214381		0.00228208	0.328413	1	2.0041	0.961253	0.326871	0.0853553	141 (1.59)
VisualLeftVentraldc	INTERVIEW_AGE	-0.0011853	0.0107166	-0.110604	0.911933		0.00228208	0.949599	1	2.0041	0.961253	0.326871	0.0853553	141 (1.59)
VisualLeftVentraldc	SEXFemale	0.0645194	0.0215225	2.99776	0.00272736	**	0.00228208	0.00742666	1	2.0041	0.961253	0.326871	0.0853553	141 (1.59)
VisualLeftVentraldc	RACE_ETHNICITYBlack	0.0906109	0.0326551	2.77478	0.00553562	**	0.00228208	0.0140136	1	2.0041	0.961253	0.326871	0.0853553	141 (1.59)
VisualLeftVentraldc	RACE_ETHNICITYHispanic	0.0837189	0.0279491	2.9954	0.00274852	**	0.00228208	0.00745939	1	2.0041	0.961253	0.326871	0.0853553	141 (1.59)
VisualLeftVentraldc	RACE_ETHNICITYAsian	-0.00608666	0.0761601	-0.0799193	0.936303		0.00228208	0.962735	1	2.0041	0.961253	0.326871	0.0853553	141 (1.59)
VisualLeftVentraldc	RACE_ETHNICITYOther	0.0884418	0.0369089	2.39622	0.0165861	*	0.00228208	0.0375256	1	2.0041	0.961253	0.326871	0.0853553	141 (1.59)
SensorimotorMouthRightPallidum	(Intercept)	0.0557097	0.0182491	3.05273	0.00227455	**	0.00978553	0.00626332	1	2.00406	0.184316	0.66769	0.103251	167 (1.88)
SensorimotorMouthRightPallidum	anhedonia_ypresent	0.00413115	0.0374074	0.110437	0.912066		0.00978553	0.949599	1	2.00406	0.184316	0.66769	0.103251	167 (1.88)
SensorimotorMouthRightPallidum	INTERVIEW_AGE	-0.0247652	0.0106789	-2.31907	0.0204143	*	0.00978553	0.0450371	1	2.00406	0.184316	0.66769	0.103251	167 (1.88)
SensorimotorMouthRightPallidum	SEXFemale	-0.177571	0.0214874	-8.26395	1.61688e-16	***	0.00978553	1.98901e-15	3.95813e-13	2.00406	0.184316	0.66769	0.103251	167 (1.88)
SensorimotorMouthRightPallidum	RACE_ETHNICITYBlack	0.125778	0.0326994	3.8465	0.000120674	***	0.00978553	0.000445564	0.295409	2.00406	0.184316	0.66769	0.103251	167 (1.88)
SensorimotorMouthRightPallidum	RACE_ETHNICITYHispanic	0.0289655	0.0279121	1.03774	0.299421		0.00978553	0.429901	1	2.00406	0.184316	0.66769	0.103251	167 (1.88)
SensorimotorMouthRightPallidum	RACE_ETHNICITYAsian	0.226274	0.0770026	2.93852	0.00330647	**	0.00978553	0.00882687	1	2.00406	0.184316	0.66769	0.103251	167 (1.88)
SensorimotorMouthRightPallidum	RACE_ETHNICITYOther	0.0186291	0.0367392	0.507063	0.612124		0.00978553	0.727417	1	2.00406	0.184316	0.66769	0.103251	167 (1.88)
DorsalAttentionLeftHippocampus	(Intercept)	0.0153989	0.0180842	0.85151	0.39451		0.0251258	0.525727	1	2.00383	4.05742	0.0439777	0.113776	132 (1.49)
DorsalAttentionLeftHippocampus	anhedonia_ypresent	0.0487889	0.0370589	1.31652	0.188033		0.0251258	0.294125	1	2.00383	4.05742	0.0439777	0.113776	132 (1.49)
DorsalAttentionLeftHippocampus	INTERVIEW_AGE	-0.0487284	0.0105722	-4.60912	4.10122e-06	***	0.0251258	1.95327e-05	0.0100398	2.00383	4.05742	0.0439777	0.113776	132 (1.49)
DorsalAttentionLeftHippocampus	SEXFemale	-0.212109	0.0212919	-9.96194	2.97639e-23	***	0.0251258	6.02165e-22	7.28619e-20	2.00383	4.05742	0.0439777	0.113776	132 (1.49)
DorsalAttentionLeftHippocampus	RACE_ETHNICITYBlack	0.334063	0.0323564	10.3245	7.58902e-25	***	0.0251258	1.65874e-23	1.85779e-21	2.00383	4.05742	0.0439777	0.113776	132 (1.49)
DorsalAttentionLeftHippocampus	RACE_ETHNICITYHispanic	0.11351	0.0277247	4.09417	4.27502e-05	***	0.0251258	0.000167712	0.104653	2.00383	4.05742	0.0439777	0.113776	132 (1.49)
DorsalAttentionLeftHippocampus	RACE_ETHNICITYAsian	0.105031	0.075802	1.3856	0.165905		0.0251258	0.267195	1	2.00383	4.05742	0.0439777	0.113776	132 (1.49)
DorsalAttentionLeftHippocampus	RACE_ETHNICITYOther	0.114444	0.0364192	3.14242	0.0016812	**	0.0251258	0.00473055	1	2.00383	4.05742	0.0439777	0.113776	132 (1.49)
VentralAttentionBrainStem	(Intercept)	0.163834	0.0179235	9.14078	7.60122e-20	***	0.0348558	1.1703e-18	1.86078e-16	2.00365	17.8412	2.40133e-05	0.0656303	140 (1.58)
VentralAttentionBrainStem	anhedonia_ypresent	-0.0560451	0.0370248	-1.51372	0.130134		0.0348558	0.219399	1	2.00365	17.8412	2.40133e-05	0.0656303	140 (1.58)
VentralAttentionBrainStem	INTERVIEW_AGE	-0.0386316	0.0105353	-3.66686	0.000247012	***	0.0348558	0.000849279	0.604686	2.00365	17.8412	2.40133e-05	0.0656303	140 (1.58)
VentralAttentionBrainStem	SEXFemale	-0.123102	0.0211548	-5.81909	6.12606e-09	***	0.0348558	4.05313e-08	1.49966e-05	2.00365	17.8412	2.40133e-05	0.0656303	140 (1.58)
VentralAttentionBrainStem	RACE_ETHNICITYBlack	-0.49651	0.0320841	-15.4753	2.5988e-53	***	0.0348558	2.54475e-51	6.36186e-50	2.00365	17.8412	2.40133e-05	0.0656303	140 (1.58)
VentralAttentionBrainStem	RACE_ETHNICITYHispanic	-0.103949	0.0274244	-3.79038	0.000151431	***	0.0348558	0.000547568	0.370703	2.00365	17.8412	2.40133e-05	0.0656303	140 (1.58)
VentralAttentionBrainStem	RACE_ETHNICITYAsian	0.221048	0.0754596	2.92936	0.00340547	**	0.0348558	0.0090615	1	2.00365	17.8412	2.40133e-05	0.0656303	140 (1.58)
VentralAttentionBrainStem	RACE_ETHNICITYOther	-0.129489	0.0361361	-3.58338	0.000341025	***	0.0348558	0.00114048	0.83483	2.00365	17.8412	2.40133e-05	0.0656303	140 (1.58)
SensorimotorMouthLeftCaudate	(Intercept)	-0.0684712	0.0183047	-3.74064	0.00018473	***	0.0050994	0.000656343	0.45222	2.00318	1.39213	0.238046	0.0959617	161 (1.82)
SensorimotorMouthLeftCaudate	anhedonia_ypresent	-0.00888547	0.0375624	-0.236552	0.81301		0.0050994	0.881031	1	2.00318	1.39213	0.238046	0.0959617	161 (1.82)
SensorimotorMouthLeftCaudate	INTERVIEW_AGE	0.0151388	0.0106987	1.41501	0.157102		0.0050994	0.256219	1	2.00318	1.39213	0.238046	0.0959617	161 (1.82)
SensorimotorMouthLeftCaudate	SEXFemale	0.0794221	0.0215233	3.69005	0.000225576	***	0.0050994	0.000782166	0.552209	2.00318	1.39213	0.238046	0.0959617	161 (1.82)
SensorimotorMouthLeftCaudate	RACE_ETHNICITYBlack	0.164191	0.0327204	5.01801	5.32437e-07	***	0.0050994	2.87727e-06	0.0013034	2.00318	1.39213	0.238046	0.0959617	161 (1.82)
SensorimotorMouthLeftCaudate	RACE_ETHNICITYHispanic	-0.0155784	0.0279517	-0.557331	0.577316		0.0050994	0.699985	1	2.00318	1.39213	0.238046	0.0959617	161 (1.82)
SensorimotorMouthLeftCaudate	RACE_ETHNICITYAsian	0.0211794	0.0763232	0.277496	0.781406		0.0050994	0.859722	1	2.00318	1.39213	0.238046	0.0959617	161 (1.82)
SensorimotorMouthLeftCaudate	RACE_ETHNICITYOther	0.104198	0.0367985	2.83158	0.00464249	**	0.0050994	0.0119552	1	2.00318	1.39213	0.238046	0.0959617	161 (1.82)
FrontoParietalRightThalamusProper	(Intercept)	-0.0576325	0.0182614	-3.15597	0.00160511	**	0.00209428	0.0045373	1	2.00303	1.00197	0.316835	0.0779509	171 (1.93)
FrontoParietalRightThalamusProper	anhedonia_ypresent	-0.031699	0.0374609	-0.846188	0.397471		0.00209428	0.526805	1	2.00303	1.00197	0.316835	0.0779509	171 (1.93)
FrontoParietalRightThalamusProper	INTERVIEW_AGE	-0.0162244	0.010738	-1.51094	0.130841		0.00209428	0.22044	1	2.00303	1.00197	0.316835	0.0779509	171 (1.93)
FrontoParietalRightThalamusProper	SEXFemale	0.0699943	0.021555	3.24724	0.00116971	**	0.00209428	0.003417	1	2.00303	1.00197	0.316835	0.0779509	171 (1.93)
FrontoParietalRightThalamusProper	RACE_ETHNICITYBlack	0.0744666	0.032769	2.27247	0.0230826	*	0.00209428	0.0500497	1	2.00303	1.00197	0.316835	0.0779509	171 (1.93)
FrontoParietalRightThalamusProper	RACE_ETHNICITYHispanic	0.0326992	0.0279976	1.16793	0.242868		0.00209428	0.363633	1	2.00303	1.00197	0.316835	0.0779509	171 (1.93)
FrontoParietalRightThalamusProper	RACE_ETHNICITYAsian	-0.0193644	0.076769	-0.252242	0.80086		0.00209428	0.872888	1	2.00303	1.00197	0.316835	0.0779509	171 (1.93)
FrontoParietalRightThalamusProper	RACE_ETHNICITYOther	0.094055	0.0367756	2.55754	0.0105583	*	0.00209428	0.0249005	1	2.00303	1.00197	0.316835	0.0779509	171 (1.93)
WithinSensorimotorHand	(Intercept)	-0.200405	0.018177	-11.0252	4.44504e-28	***	0.0369885	1.17005e-26	1.08815e-24	2.00298	44.5235	2.51327e-11	0.192393	228 (2.57)
WithinSensorimotorHand	anhedonia_ypresent	0.10058	0.0371124	2.71015	0.00673865	**	0.0369885	0.0166797	1	2.00298	44.5235	2.51327e-11	0.192393	228 (2.57)
WithinSensorimotorHand	INTERVIEW_AGE	0.0475164	0.0105599	4.49969	6.89453e-06	***	0.0369885	3.13132e-05	0.0168778	2.00298	44.5235	2.51327e-11	0.192393	228 (2.57)
WithinSensorimotorHand	SEXFemale	0.0893741	0.0213133	4.19335	2.77607e-05	***	0.0369885	0.000112142	0.0679582	2.00298	44.5235	2.51327e-11	0.192393	228 (2.57)
WithinSensorimotorHand	RACE_ETHNICITYBlack	0.48891	0.0329344	14.845	3.02941e-49	***	0.0369885	2.3175e-47	7.416e-46	2.00298	44.5235	2.51327e-11	0.192393	228 (2.57)
WithinSensorimotorHand	RACE_ETHNICITYHispanic	0.284204	0.0278374	10.2094	2.47328e-24	***	0.0369885	5.26485e-23	6.05458e-21	2.00298	44.5235	2.51327e-11	0.192393	228 (2.57)
WithinSensorimotorHand	RACE_ETHNICITYAsian	0.113851	0.075556	1.50684	0.131889		0.0369885	0.222052	1	2.00298	44.5235	2.51327e-11	0.192393	228 (2.57)
WithinSensorimotorHand	RACE_ETHNICITYOther	0.192237	0.0368123	5.2221	1.81032e-07	***	0.0369885	1.02823e-06	0.000443166	2.00298	44.5235	2.51327e-11	0.192393	228 (2.57)
RetrosplenialTemporalLeftCaudate	(Intercept)	-0.0893857	0.0183043	-4.88331	1.06173e-06	***	0.00407638	5.39237e-06	0.00259912	2.00272	0.74631	0.387647	0.105236	143 (1.61)
RetrosplenialTemporalLeftCaudate	anhedonia_ypresent	-0.012174	0.0375845	-0.323911	0.746013		0.00407638	0.833138	1	2.00272	0.74631	0.387647	0.105236	143 (1.61)
RetrosplenialTemporalLeftCaudate	INTERVIEW_AGE	0.0185094	0.0106977	1.73022	0.0836266		0.00407638	0.151981	1	2.00272	0.74631	0.387647	0.105236	143 (1.61)
RetrosplenialTemporalLeftCaudate	SEXFemale	0.0942885	0.0215228	4.38086	1.19597e-05	***	0.00407638	5.17266e-05	0.0292772	2.00272	0.74631	0.387647	0.105236	143 (1.61)
RetrosplenialTemporalLeftCaudate	RACE_ETHNICITYBlack	0.083698	0.0327065	2.55906	0.0105122	*	0.00407638	0.0248163	1	2.00272	0.74631	0.387647	0.105236	143 (1.61)
RetrosplenialTemporalLeftCaudate	RACE_ETHNICITYHispanic	0.100704	0.0279932	3.59743	0.000323158	***	0.00407638	0.00108369	0.791092	2.00272	0.74631	0.387647	0.105236	143 (1.61)
RetrosplenialTemporalLeftCaudate	RACE_ETHNICITYAsian	0.0864794	0.076179	1.13521	0.256317		0.00407638	0.378904	1	2.00272	0.74631	0.387647	0.105236	143 (1.61)
RetrosplenialTemporalLeftCaudate	RACE_ETHNICITYOther	0.100991	0.0368478	2.74077	0.00614198	**	0.00407638	0.0153424	1	2.00272	0.74631	0.387647	0.105236	143 (1.61)
CinguloOpercularRetrosplenialTemporal	(Intercept)	0.0591343	0.0180999	3.26711	0.00109071	**	0.0350661	0.00322082	1	2.00236	3.51934	0.0606566	0.197769	123 (1.39)
CinguloOpercularRetrosplenialTemporal	anhedonia_ypresent	0.0250078	0.0366671	0.682024	0.495242		0.0350661	0.623638	1	2.00236	3.51934	0.0606566	0.197769	123 (1.39)
CinguloOpercularRetrosplenialTemporal	INTERVIEW_AGE	-0.0664372	0.0104823	-6.33801	2.44274e-10	***	0.0350661	1.86287e-09	5.97983e-07	2.00236	3.51934	0.0606566	0.197769	123 (1.39)
CinguloOpercularRetrosplenialTemporal	SEXFemale	-0.277189	0.0212078	-13.0701	1.12385e-38	***	0.0350661	5.29073e-37	2.75118e-35	2.00236	3.51934	0.0606566	0.197769	123 (1.39)
CinguloOpercularRetrosplenialTemporal	RACE_ETHNICITYBlack	0.338196	0.0323936	10.4402	2.29017e-25	***	0.0350661	5.23958e-24	5.60635e-22	2.00236	3.51934	0.0606566	0.197769	123 (1.39)
CinguloOpercularRetrosplenialTemporal	RACE_ETHNICITYHispanic	0.0940254	0.0277475	3.38861	0.000705576	***	0.0350661	0.00217678	1	2.00236	3.51934	0.0606566	0.197769	123 (1.39)
CinguloOpercularRetrosplenialTemporal	RACE_ETHNICITYAsian	-0.0508949	0.075627	-0.672972	0.500983		0.0350661	0.628282	1	2.00236	3.51934	0.0606566	0.197769	123 (1.39)
CinguloOpercularRetrosplenialTemporal	RACE_ETHNICITYOther	0.0657607	0.0365645	1.79849	0.0721345		0.0350661	0.133392	1	2.00236	3.51934	0.0606566	0.197769	123 (1.39)
DefaultRightHippocampus	(Intercept)	0.00477831	0.0181795	0.262841	0.792679		0.00797185	0.867447	1	2.00235	0.288977	0.590877	0.0565116	162 (1.83)
DefaultRightHippocampus	anhedonia_ypresent	-0.030302	0.0375134	-0.807765	0.419248		0.00797185	0.548247	1	2.00235	0.288977	0.590877	0.0565116	162 (1.83)
DefaultRightHippocampus	INTERVIEW_AGE	-0.0518478	0.010692	-4.84922	1.26101e-06	***	0.00797185	6.32574e-06	0.00308696	2.00235	0.288977	0.590877	0.0565116	162 (1.83)
DefaultRightHippocampus	SEXFemale	0.0892522	0.0214609	4.15883	3.22955e-05	***	0.00797185	0.000129182	0.0790593	2.00235	0.288977	0.590877	0.0565116	162 (1.83)
DefaultRightHippocampus	RACE_ETHNICITYBlack	-0.178779	0.0325543	-5.49171	4.09287e-08	***	0.00797185	2.49859e-07	0.000100193	2.00235	0.288977	0.590877	0.0565116	162 (1.83)
DefaultRightHippocampus	RACE_ETHNICITYHispanic	-0.0816001	0.0278166	-2.9335	0.00336041	**	0.00797185	0.00895135	1	2.00235	0.288977	0.590877	0.0565116	162 (1.83)
DefaultRightHippocampus	RACE_ETHNICITYAsian	0.0403712	0.0762781	0.529263	0.596636		0.00797185	0.717358	1	2.00235	0.288977	0.590877	0.0565116	162 (1.83)
DefaultRightHippocampus	RACE_ETHNICITYOther	-0.0375534	0.0365892	-1.02635	0.304754		0.00797185	0.436207	1	2.00235	0.288977	0.590877	0.0565116	162 (1.83)
SalienceLeftThalamusProper	(Intercept)	0.121447	0.0179827	6.75352	1.53533e-11	***	0.0270475	1.30957e-10	3.75848e-08	2.00209	1.07409	0.300024	0.0640959	137 (1.55)
SalienceLeftThalamusProper	anhedonia_ypresent	-0.0488075	0.036953	-1.3208	0.186603		0.0270475	0.292728	1	2.00209	1.07409	0.300024	0.0640959	137 (1.55)
SalienceLeftThalamusProper	INTERVIEW_AGE	-0.026284	0.0105621	-2.48853	0.0128456	*	0.0270475	0.0295546	1	2.00209	1.07409	0.300024	0.0640959	137 (1.55)
SalienceLeftThalamusProper	SEXFemale	0.00205213	0.0212302	0.0966608	0.922998		0.0270475	0.955795	1	2.00209	1.07409	0.300024	0.0640959	137 (1.55)
SalienceLeftThalamusProper	RACE_ETHNICITYBlack	-0.482715	0.0323071	-14.9414	7.31038e-50	***	0.0270475	5.77284e-48	1.78958e-46	2.00209	1.07409	0.300024	0.0640959	137 (1.55)
SalienceLeftThalamusProper	RACE_ETHNICITYHispanic	-0.184111	0.0275081	-6.69298	2.32171e-11	***	0.0270475	1.94642e-10	5.68354e-08	2.00209	1.07409	0.300024	0.0640959	137 (1.55)
SalienceLeftThalamusProper	RACE_ETHNICITYAsian	-0.105008	0.0755768	-1.38943	0.164739		0.0270475	0.266016	1	2.00209	1.07409	0.300024	0.0640959	137 (1.55)
SalienceLeftThalamusProper	RACE_ETHNICITYOther	-0.10326	0.0361787	-2.85415	0.00432532	**	0.0270475	0.0112642	1	2.00209	1.07409	0.300024	0.0640959	137 (1.55)
CinguloParietalLeftAmygdala	(Intercept)	0.15929	0.0181985	8.75294	2.46974e-18	***	0.0220628	3.51507e-17	6.04593e-15	2.00204	6.54379	0.0105251	0.13822	172 (1.94)
CinguloParietalLeftAmygdala	anhedonia_ypresent	-0.0540435	0.0372687	-1.45011	0.147065		0.0220628	0.242926	1	2.00204	6.54379	0.0105251	0.13822	172 (1.94)
CinguloParietalLeftAmygdala	INTERVIEW_AGE	-0.0339579	0.0106085	-3.20102	0.00137435	**	0.0220628	0.00394883	1	2.00204	6.54379	0.0105251	0.13822	172 (1.94)
CinguloParietalLeftAmygdala	SEXFemale	-0.173034	0.0213857	-8.09109	6.71046e-16	***	0.0220628	7.8977e-15	1.64272e-12	2.00204	6.54379	0.0105251	0.13822	172 (1.94)
CinguloParietalLeftAmygdala	RACE_ETHNICITYBlack	-0.33901	0.0326448	-10.3848	4.07744e-25	***	0.0220628	9.15741e-24	9.98157e-22	2.00204	6.54379	0.0105251	0.13822	172 (1.94)
CinguloParietalLeftAmygdala	RACE_ETHNICITYHispanic	-0.0452184	0.0278472	-1.6238	0.104454		0.0220628	0.182385	1	2.00204	6.54379	0.0105251	0.13822	172 (1.94)
CinguloParietalLeftAmygdala	RACE_ETHNICITYAsian	-0.0132999	0.0761629	-0.174625	0.861378		0.0220628	0.914817	1	2.00204	6.54379	0.0105251	0.13822	172 (1.94)
CinguloParietalLeftAmygdala	RACE_ETHNICITYOther	-0.137569	0.036704	-3.74805	0.000179368	***	0.0220628	0.000639146	0.439093	2.00204	6.54379	0.0105251	0.13822	172 (1.94)
WithinAuditory	(Intercept)	-0.0799653	0.018334	-4.36158	1.30605e-05	***	0.00935408	5.60913e-05	0.031972	2.00189	0.566377	0.451702	0.203408	98 (1.11)
WithinAuditory	anhedonia_ypresent	-0.00711503	0.0371238	-0.191657	0.848016		0.00935408	0.906525	1	2.00189	0.566377	0.451702	0.203408	98 (1.11)
WithinAuditory	INTERVIEW_AGE	-0.0243179	0.0106024	-2.29363	0.0218354	*	0.00935408	0.0476835	1	2.00189	0.566377	0.451702	0.203408	98 (1.11)
WithinAuditory	SEXFemale	0.13547	0.0214569	6.3136	2.85867e-10	***	0.00935408	2.15324e-09	6.99802e-07	2.00189	0.566377	0.451702	0.203408	98 (1.11)
WithinAuditory	RACE_ETHNICITYBlack	-0.108536	0.0328637	-3.3026	0.000961757	***	0.00935408	0.0028747	1	2.00189	0.566377	0.451702	0.203408	98 (1.11)
WithinAuditory	RACE_ETHNICITYHispanic	0.12051	0.0280771	4.2921	1.78896e-05	***	0.00935408	7.48611e-05	0.0437937	2.00189	0.566377	0.451702	0.203408	98 (1.11)
WithinAuditory	RACE_ETHNICITYAsian	0.178601	0.0764331	2.33669	0.0194776	*	0.00935408	0.0431348	1	2.00189	0.566377	0.451702	0.203408	98 (1.11)
WithinAuditory	RACE_ETHNICITYOther	0.00351604	0.0370543	0.0948887	0.924405		0.00935408	0.956306	1	2.00189	0.566377	0.451702	0.203408	98 (1.11)
SensorimotorMouthLeftHippocampus	(Intercept)	0.0853918	0.0181822	4.69644	2.68795e-06	***	0.0270977	1.31078e-05	0.0065801	2.0016	7.27613	0.0069877	0.201353	167 (1.88)
SensorimotorMouthLeftHippocampus	anhedonia_ypresent	-0.0255912	0.0370596	-0.690541	0.489873		0.0270977	0.618149	1	2.0016	7.27613	0.0069877	0.201353	167 (1.88)
SensorimotorMouthLeftHippocampus	INTERVIEW_AGE	0.0119804	0.0105509	1.13549	0.256201		0.0270977	0.378904	1	2.0016	7.27613	0.0069877	0.201353	167 (1.88)
SensorimotorMouthLeftHippocampus	SEXFemale	0.0658594	0.0213485	3.08497	0.00204214	**	0.0270977	0.00568331	1	2.0016	7.27613	0.0069877	0.201353	167 (1.88)
SensorimotorMouthLeftHippocampus	RACE_ETHNICITYBlack	-0.477138	0.0329041	-14.5009	4.23509e-47	***	0.0270977	2.87986e-45	1.03675e-43	2.0016	7.27613	0.0069877	0.201353	167 (1.88)
SensorimotorMouthLeftHippocampus	RACE_ETHNICITYHispanic	-0.187411	0.027942	-6.70717	2.1083e-11	***	0.0270977	1.7797e-10	5.16112e-08	2.0016	7.27613	0.0069877	0.201353	167 (1.88)
SensorimotorMouthLeftHippocampus	RACE_ETHNICITYAsian	-0.00570179	0.0755366	-0.0754839	0.939831		0.0270977	0.964253	1	2.0016	7.27613	0.0069877	0.201353	167 (1.88)
SensorimotorMouthLeftHippocampus	RACE_ETHNICITYOther	-0.105073	0.0368116	-2.85433	0.00432292	**	0.0270977	0.0112642	1	2.0016	7.27613	0.0069877	0.201353	167 (1.88)
SensorimotorMouthVisual	(Intercept)	-0.0902601	0.0182482	-4.94625	7.70696e-07	***	0.0075838	4.06609e-06	0.00188666	2.00157	3.26164	0.0709182	0.106349	131 (1.48)
SensorimotorMouthVisual	anhedonia_ypresent	0.0256311	0.0373731	0.685815	0.492848		0.0075838	0.620943	1	2.00157	3.26164	0.0709182	0.106349	131 (1.48)
SensorimotorMouthVisual	INTERVIEW_AGE	-0.0383606	0.0106671	-3.59616	0.000324734	***	0.0075838	0.00108748	0.79495	2.00157	3.26164	0.0709182	0.106349	131 (1.48)
SensorimotorMouthVisual	SEXFemale	0.136907	0.0214656	6.37797	1.88571e-10	***	0.0075838	1.45622e-09	4.61621e-07	2.00157	3.26164	0.0709182	0.106349	131 (1.48)
SensorimotorMouthVisual	RACE_ETHNICITYBlack	0.130881	0.0327153	4.0006	6.37054e-05	***	0.0075838	0.000242914	0.155951	2.00157	3.26164	0.0709182	0.106349	131 (1.48)
SensorimotorMouthVisual	RACE_ETHNICITYHispanic	0.00445748	0.0278625	0.159981	0.872899		0.0075838	0.923448	1	2.00157	3.26164	0.0709182	0.106349	131 (1.48)
SensorimotorMouthVisual	RACE_ETHNICITYAsian	0.000390724	0.0768784	0.00508236	0.995945		0.0075838	0.997575	1	2.00157	3.26164	0.0709182	0.106349	131 (1.48)
SensorimotorMouthVisual	RACE_ETHNICITYOther	0.0308651	0.0368017	0.838687	0.401668		0.0075838	0.530644	1	2.00157	3.26164	0.0709182	0.106349	131 (1.48)
RetrosplenialTemporalRightCaudate	(Intercept)	-0.0525224	0.0182109	-2.88412	0.00393477	**	0.00664496	0.010313	1	2.00152	0.206432	0.649578	0.0752931	146 (1.65)
RetrosplenialTemporalRightCaudate	anhedonia_ypresent	0.0331587	0.0373427	0.887957	0.374588		0.00664496	0.507467	1	2.00152	0.206432	0.649578	0.0752931	146 (1.65)
RetrosplenialTemporalRightCaudate	INTERVIEW_AGE	0.0475323	0.0106842	4.44886	8.74011e-06	***	0.00664496	3.90434e-05	0.0213958	2.00152	0.206432	0.649578	0.0752931	146 (1.65)
RetrosplenialTemporalRightCaudate	SEXFemale	0.0313921	0.0214727	1.46195	0.14379		0.00664496	0.238643	1	2.00152	0.206432	0.649578	0.0752931	146 (1.65)
RetrosplenialTemporalRightCaudate	RACE_ETHNICITYBlack	0.200106	0.0326209	6.13428	8.92723e-10	***	0.00664496	6.33445e-09	2.18539e-06	2.00152	0.206432	0.649578	0.0752931	146 (1.65)
RetrosplenialTemporalRightCaudate	RACE_ETHNICITYHispanic	0.0340892	0.0278438	1.2243	0.220873		0.00664496	0.336672	1	2.00152	0.206432	0.649578	0.0752931	146 (1.65)
RetrosplenialTemporalRightCaudate	RACE_ETHNICITYAsian	-0.0589825	0.0757932	-0.778203	0.43647		0.00664496	0.564735	1	2.00152	0.206432	0.649578	0.0752931	146 (1.65)
RetrosplenialTemporalRightCaudate	RACE_ETHNICITYOther	0.00462326	0.036714	0.125926	0.899793		0.00664496	0.941724	1	2.00152	0.206432	0.649578	0.0752931	146 (1.65)
CinguloParietalDorsalAttention	(Intercept)	0.0895352	0.0182494	4.90619	9.45349e-07	***	0.00369677	4.89263e-06	0.00231422	2.00147	2.48573	0.114883	0.116569	103 (1.16)
CinguloParietalDorsalAttention	anhedonia_ypresent	-0.0479852	0.0373709	-1.28403	0.199167		0.00369677	0.307998	1	2.00147	2.48573	0.114883	0.116569	103 (1.16)
CinguloParietalDorsalAttention	INTERVIEW_AGE	0.00397391	0.0106739	0.3723	0.709679		0.00369677	0.805421	1	2.00147	2.48573	0.114883	0.116569	103 (1.16)
CinguloParietalDorsalAttention	SEXFemale	-0.10708	0.0214903	-4.98274	6.38922e-07	***	0.00369677	3.40758e-06	0.00156408	2.00147	2.48573	0.114883	0.116569	103 (1.16)
CinguloParietalDorsalAttention	RACE_ETHNICITYBlack	-0.0614595	0.0326742	-1.88098	0.0600081		0.00369677	0.113964	1	2.00147	2.48573	0.114883	0.116569	103 (1.16)
CinguloParietalDorsalAttention	RACE_ETHNICITYHispanic	-0.0801407	0.0279408	-2.86823	0.00413758	**	0.00369677	0.0108098	1	2.00147	2.48573	0.114883	0.116569	103 (1.16)
CinguloParietalDorsalAttention	RACE_ETHNICITYAsian	0.00387683	0.0768032	0.0504775	0.959743		0.00369677	0.97522	1	2.00147	2.48573	0.114883	0.116569	103 (1.16)
CinguloParietalDorsalAttention	RACE_ETHNICITYOther	-0.0690301	0.0368465	-1.87345	0.0610395		0.00369677	0.115743	1	2.00147	2.48573	0.114883	0.116569	103 (1.16)
DorsalAttentionLeftPutamen	(Intercept)	0.116095	0.0181473	6.39735	1.66235e-10	***	0.0280168	1.296e-09	4.06944e-07	2.00104	0.391987	0.531257	0.183522	135 (1.52)
DorsalAttentionLeftPutamen	anhedonia_ypresent	0.0690517	0.0370557	1.86346	0.0624314		0.0280168	0.118017	1	2.00104	0.391987	0.531257	0.183522	135 (1.52)
DorsalAttentionLeftPutamen	INTERVIEW_AGE	-0.0748811	0.0105369	-7.10656	1.2833e-12	***	0.0280168	1.18102e-11	3.14151e-09	2.00104	0.391987	0.531257	0.183522	135 (1.52)
DorsalAttentionLeftPutamen	SEXFemale	-0.296975	0.0212944	-13.9461	9.77619e-44	***	0.0280168	5.69812e-42	2.39321e-40	2.00104	0.391987	0.531257	0.183522	135 (1.52)
DorsalAttentionLeftPutamen	RACE_ETHNICITYBlack	0.0883524	0.0325587	2.71364	0.00666802	**	0.0280168	0.0165216	1	2.00104	0.391987	0.531257	0.183522	135 (1.52)
DorsalAttentionLeftPutamen	RACE_ETHNICITYHispanic	0.0435623	0.0278195	1.56589	0.117411		0.0280168	0.200713	1	2.00104	0.391987	0.531257	0.183522	135 (1.52)
DorsalAttentionLeftPutamen	RACE_ETHNICITYAsian	-0.0527659	0.0756656	-0.697357	0.485598		0.0280168	0.614266	1	2.00104	0.391987	0.531257	0.183522	135 (1.52)
DorsalAttentionLeftPutamen	RACE_ETHNICITYOther	0.0130308	0.0367545	0.354536	0.722946		0.0280168	0.813314	1	2.00104	0.391987	0.531257	0.183522	135 (1.52)
CinguloParietalLeftHippocampus	(Intercept)	-0.0339871	0.0182857	-1.85867	0.063107		0.00177237	0.11911	1	2.00047	0.49927	0.479821	0.0951673	142 (1.6)
CinguloParietalLeftHippocampus	anhedonia_ypresent	0.0805777	0.037556	2.14554	0.0319376	*	0.00177237	0.0664824	1	2.00047	0.49927	0.479821	0.0951673	142 (1.6)
CinguloParietalLeftHippocampus	INTERVIEW_AGE	0.021488	0.0107018	2.00789	0.044686	*	0.00177237	0.0887196	1	2.00047	0.49927	0.479821	0.0951673	142 (1.6)
CinguloParietalLeftHippocampus	SEXFemale	-0.0004532	0.0215407	-0.0210393	0.983215		0.00177237	0.991285	1	2.00047	0.49927	0.479821	0.0951673	142 (1.6)
CinguloParietalLeftHippocampus	RACE_ETHNICITYBlack	0.112744	0.03276	3.44152	0.000581177	***	0.00177237	0.00182869	1	2.00047	0.49927	0.479821	0.0951673	142 (1.6)
CinguloParietalLeftHippocampus	RACE_ETHNICITYHispanic	0.0369991	0.0279779	1.32244	0.186058		0.00177237	0.292477	1	2.00047	0.49927	0.479821	0.0951673	142 (1.6)
CinguloParietalLeftHippocampus	RACE_ETHNICITYAsian	0.058105	0.0768662	0.755924	0.449715		0.00177237	0.577598	1	2.00047	0.49927	0.479821	0.0951673	142 (1.6)
CinguloParietalLeftHippocampus	RACE_ETHNICITYOther	0.0220537	0.0367973	0.599329	0.548969		0.00177237	0.67396	1	2.00047	0.49927	0.479821	0.0951673	142 (1.6)
SensorimotorMouthRightAmygdala	(Intercept)	0.013587	0.0182335	0.745168	0.45619		0.00438966	0.584382	1	2.00033	0.543483	0.460993	0.0782419	150 (1.69)
SensorimotorMouthRightAmygdala	anhedonia_ypresent	-0.00513067	0.0374296	-0.137075	0.890974		0.00438966	0.936901	1	2.00033	0.543483	0.460993	0.0782419	150 (1.69)
SensorimotorMouthRightAmygdala	INTERVIEW_AGE	0.0152223	0.0107064	1.4218	0.155121		0.00438966	0.253495	1	2.00033	0.543483	0.460993	0.0782419	150 (1.69)
SensorimotorMouthRightAmygdala	SEXFemale	-0.0998231	0.0215074	-4.64134	3.51212e-06	***	0.00438966	1.68913e-05	0.00859766	2.00033	0.543483	0.460993	0.0782419	150 (1.69)
SensorimotorMouthRightAmygdala	RACE_ETHNICITYBlack	0.134218	0.0327008	4.10442	4.09028e-05	***	0.00438966	0.000160722	0.10013	2.00033	0.543483	0.460993	0.0782419	150 (1.69)
SensorimotorMouthRightAmygdala	RACE_ETHNICITYHispanic	0.0703031	0.0279038	2.51948	0.0117706	*	0.00438966	0.0273791	1	2.00033	0.543483	0.460993	0.0782419	150 (1.69)
SensorimotorMouthRightAmygdala	RACE_ETHNICITYAsian	-0.0655667	0.0765026	-0.857052	0.39144		0.00438966	0.523059	1	2.00033	0.543483	0.460993	0.0782419	150 (1.69)
SensorimotorMouthRightAmygdala	RACE_ETHNICITYOther	0.0337382	0.0367981	0.916845	0.359249		0.00438966	0.494624	1	2.00033	0.543483	0.460993	0.0782419	150 (1.69)
AuditoryRightCerebellumCortex	(Intercept)	-0.0698128	0.0183115	-3.8125	0.000138516	***	0.00604262	0.000503844	0.339087	2.00004	1.65954	0.197666	0.124552	152 (1.71)
AuditoryRightCerebellumCortex	anhedonia_ypresent	-0.016263	0.0374068	-0.434761	0.663746		0.00604262	0.771168	1	2.00004	1.65954	0.197666	0.124552	152 (1.71)
AuditoryRightCerebellumCortex	INTERVIEW_AGE	0.0303166	0.0106913	2.83564	0.00458388	**	0.00604262	0.0118494	1	2.00004	1.65954	0.197666	0.124552	152 (1.71)
AuditoryRightCerebellumCortex	SEXFemale	0.0572615	0.0215256	2.66016	0.00782469	**	0.00604262	0.0191166	1	2.00004	1.65954	0.197666	0.124552	152 (1.71)
AuditoryRightCerebellumCortex	RACE_ETHNICITYBlack	0.209654	0.0328373	6.38465	1.80584e-10	***	0.00604262	1.40339e-09	4.42069e-07	2.00004	1.65954	0.197666	0.124552	152 (1.71)
AuditoryRightCerebellumCortex	RACE_ETHNICITYHispanic	0.0330958	0.0280089	1.18162	0.23739		0.00604262	0.357179	1	2.00004	1.65954	0.197666	0.124552	152 (1.71)
AuditoryRightCerebellumCortex	RACE_ETHNICITYAsian	0.009758	0.0759536	0.128473	0.897778		0.00604262	0.940419	1	2.00004	1.65954	0.197666	0.124552	152 (1.71)
AuditoryRightCerebellumCortex	RACE_ETHNICITYOther	0.0725075	0.0368756	1.96627	0.0492986	*	0.00604262	0.0961618	1	2.00004	1.65954	0.197666	0.124552	152 (1.71)
WithinDorsalAttention	(Intercept)	0.011861	0.0182209	0.650955	0.515093		0.0150146	0.642357	1	1.99973	0.164564	0.684989	0.183958	73 (0.82)
WithinDorsalAttention	anhedonia_ypresent	-0.0507574	0.0369832	-1.37245	0.16996		0.0150146	0.27247	1	1.99973	0.164564	0.684989	0.183958	73 (0.82)
WithinDorsalAttention	INTERVIEW_AGE	0.0666463	0.010562	6.31003	2.92473e-10	***	0.0150146	2.18953e-09	7.15975e-07	1.99973	0.164564	0.684989	0.183958	73 (0.82)
WithinDorsalAttention	SEXFemale	0.100125	0.0213577	4.68798	2.80069e-06	***	0.0150146	1.36034e-05	0.0068561	1.99973	0.164564	0.684989	0.183958	73 (0.82)
WithinDorsalAttention	RACE_ETHNICITYBlack	-0.277113	0.0326562	-8.48576	2.49216e-17	***	0.0150146	3.2451e-16	6.1008e-14	1.99973	0.164564	0.684989	0.183958	73 (0.82)
WithinDorsalAttention	RACE_ETHNICITYHispanic	-0.0565334	0.0279118	-2.02543	0.0428535	*	0.0150146	0.0856371	1	1.99973	0.164564	0.684989	0.183958	73 (0.82)
WithinDorsalAttention	RACE_ETHNICITYAsian	-0.153467	0.076154	-2.01522	0.0439125	*	0.0150146	0.0875389	1	1.99973	0.164564	0.684989	0.183958	73 (0.82)
WithinDorsalAttention	RACE_ETHNICITYOther	-0.0339246	0.0368022	-0.921808	0.356654		0.0150146	0.491881	1	1.99973	0.164564	0.684989	0.183958	73 (0.82)
DefaultRightVentraldc	(Intercept)	0.00947196	0.0182181	0.51992	0.603133		0.00112106	0.720932	1	1.99965	10.7516	0.0010419	0.0586712	153 (1.73)
DefaultRightVentraldc	anhedonia_ypresent	0.0319441	0.0375922	0.849752	0.395486		0.00112106	0.525883	1	1.99965	10.7516	0.0010419	0.0586712	153 (1.73)
DefaultRightVentraldc	INTERVIEW_AGE	-0.0234168	0.0107319	-2.18197	0.0291384	*	0.00112106	0.0613862	1	1.99965	10.7516	0.0010419	0.0586712	153 (1.73)
DefaultRightVentraldc	SEXFemale	-0.0489784	0.0215305	-2.27483	0.0229403	*	0.00112106	0.0497893	1	1.99965	10.7516	0.0010419	0.0586712	153 (1.73)
DefaultRightVentraldc	RACE_ETHNICITYBlack	0.0595277	0.0326562	1.82286	0.0683589		0.00112106	0.127388	1	1.99965	10.7516	0.0010419	0.0586712	153 (1.73)
DefaultRightVentraldc	RACE_ETHNICITYHispanic	-0.00305592	0.0279101	-0.109492	0.912815		0.00112106	0.949599	1	1.99965	10.7516	0.0010419	0.0586712	153 (1.73)
DefaultRightVentraldc	RACE_ETHNICITYAsian	-0.0659623	0.0767756	-0.859157	0.390278		0.00112106	0.522076	1	1.99965	10.7516	0.0010419	0.0586712	153 (1.73)
DefaultRightVentraldc	RACE_ETHNICITYOther	0.0472176	0.036684	1.28714	0.198078		0.00112106	0.30709	1	1.99965	10.7516	0.0010419	0.0586712	153 (1.73)
SensorimotorHandRightAccumbensArea	(Intercept)	0.202698	0.0179534	11.2902	2.35019e-29	***	0.05153	6.68986e-28	5.75328e-26	1.99955	9.85752	0.00169139	0.177788	186 (2.1)
SensorimotorHandRightAccumbensArea	anhedonia_ypresent	-0.0933464	0.0366507	-2.54692	0.010885	*	0.05153	0.0256217	1	1.99955	9.85752	0.00169139	0.177788	186 (2.1)
SensorimotorHandRightAccumbensArea	INTERVIEW_AGE	-0.0343409	0.010448	-3.28683	0.00101726	**	0.05153	0.00301849	1	1.99955	9.85752	0.00169139	0.177788	186 (2.1)
SensorimotorHandRightAccumbensArea	SEXFemale	-0.102997	0.0210939	-4.88278	1.0647e-06	***	0.05153	5.39625e-06	0.00260639	1.99955	9.85752	0.00169139	0.177788	186 (2.1)
SensorimotorHandRightAccumbensArea	RACE_ETHNICITYBlack	-0.634826	0.0324571	-19.5589	2.13536e-83	***	0.05153	1.04547e-80	5.22737e-80	1.99955	9.85752	0.00169139	0.177788	186 (2.1)
SensorimotorHandRightAccumbensArea	RACE_ETHNICITYHispanic	-0.191179	0.0275364	-6.94278	4.12114e-12	***	0.05153	3.65527e-11	1.00885e-08	1.99955	9.85752	0.00169139	0.177788	186 (2.1)
SensorimotorHandRightAccumbensArea	RACE_ETHNICITYAsian	0.121184	0.0753405	1.60848	0.107767		0.05153	0.186969	1	1.99955	9.85752	0.00169139	0.177788	186 (2.1)
SensorimotorHandRightAccumbensArea	RACE_ETHNICITYOther	-0.211033	0.0363227	-5.80995	6.46987e-09	***	0.05153	4.25759e-08	1.58382e-05	1.99955	9.85752	0.00169139	0.177788	186 (2.1)
SensorimotorHandLeftHippocampus	(Intercept)	-0.0774694	0.0181512	-4.26801	1.9931e-05	***	0.0147323	8.28373e-05	0.0487912	1.9993	1.23639	0.266169	0.0911942	147 (1.66)
SensorimotorHandLeftHippocampus	anhedonia_ypresent	0.064454	0.0373119	1.72744	0.0841246		0.0147323	0.152772	1	1.9993	1.23639	0.266169	0.0911942	147 (1.66)
SensorimotorHandLeftHippocampus	INTERVIEW_AGE	-0.00246672	0.010647	-0.231682	0.816791		0.0147323	0.882783	1	1.9993	1.23639	0.266169	0.0911942	147 (1.66)
SensorimotorHandLeftHippocampus	SEXFemale	-0.0174599	0.0213992	-0.815914	0.414572		0.0147323	0.543584	1	1.9993	1.23639	0.266169	0.0911942	147 (1.66)
SensorimotorHandLeftHippocampus	RACE_ETHNICITYBlack	0.363935	0.0325828	11.1695	9.01209e-29	***	0.0147323	2.47883e-27	2.20616e-25	1.9993	1.23639	0.266169	0.0911942	147 (1.66)
SensorimotorHandLeftHippocampus	RACE_ETHNICITYHispanic	0.100073	0.0277834	3.60191	0.000317643	***	0.0147323	0.00106838	0.77759	1.9993	1.23639	0.266169	0.0911942	147 (1.66)
SensorimotorHandLeftHippocampus	RACE_ETHNICITYAsian	-0.000637751	0.0765192	-0.00833452	0.99335		0.0147323	0.996777	1	1.9993	1.23639	0.266169	0.0911942	147 (1.66)
SensorimotorHandLeftHippocampus	RACE_ETHNICITYOther	0.0846111	0.0366389	2.30932	0.0209489	*	0.0147323	0.0460762	1	1.9993	1.23639	0.266169	0.0911942	147 (1.66)
SalienceLeftPutamen	(Intercept)	0.134006	0.0180326	7.43131	1.17679e-13	***	0.021556	1.19534e-12	2.88078e-10	1.99914	3.65048	0.0560531	0.0463343	137 (1.55)
SalienceLeftPutamen	anhedonia_ypresent	0.0157431	0.037142	0.423862	0.671677		0.021556	0.777589	1	1.99914	3.65048	0.0560531	0.0463343	137 (1.55)
SalienceLeftPutamen	INTERVIEW_AGE	-0.0505387	0.010614	-4.7615	1.95256e-06	***	0.021556	9.65629e-06	0.00477987	1.99914	3.65048	0.0560531	0.0463343	137 (1.55)
SalienceLeftPutamen	SEXFemale	-0.15531	0.0212752	-7.30006	3.1289e-13	***	0.021556	3.0395e-12	7.65954e-10	1.99914	3.65048	0.0560531	0.0463343	137 (1.55)
SalienceLeftPutamen	RACE_ETHNICITYBlack	-0.337202	0.0322711	-10.449	2.09098e-25	***	0.021556	4.83711e-24	5.11873e-22	1.99914	3.65048	0.0560531	0.0463343	137 (1.55)
SalienceLeftPutamen	RACE_ETHNICITYHispanic	-0.0545418	0.0275107	-1.98256	0.0474475	*	0.021556	0.0929211	1	1.99914	3.65048	0.0560531	0.0463343	137 (1.55)
SalienceLeftPutamen	RACE_ETHNICITYAsian	0.144886	0.0753344	1.92323	0.0544831		0.021556	0.105102	1	1.99914	3.65048	0.0560531	0.0463343	137 (1.55)
SalienceLeftPutamen	RACE_ETHNICITYOther	-0.049757	0.0362025	-1.37441	0.16935		0.021556	0.271849	1	1.99914	3.65048	0.0560531	0.0463343	137 (1.55)
DefaultLeftThalamusProper	(Intercept)	0.105337	0.0182183	5.78192	7.64086e-09	***	0.0136278	5.00129e-08	1.87048e-05	1.99904	9.05218	0.00262382	0.0707363	187 (2.11)
DefaultLeftThalamusProper	anhedonia_ypresent	-0.0613472	0.0373281	-1.64346	0.100324		0.0136278	0.176305	1	1.99904	9.05218	0.00262382	0.0707363	187 (2.11)
DefaultLeftThalamusProper	INTERVIEW_AGE	-0.0538526	0.0106722	-5.04607	4.60157e-07	***	0.0136278	2.50326e-06	0.00112647	1.99904	9.05218	0.00262382	0.0707363	187 (2.11)
DefaultLeftThalamusProper	SEXFemale	-0.169288	0.0214429	-7.89484	3.26144e-15	***	0.0136278	3.73084e-14	7.98401e-12	1.99904	9.05218	0.00262382	0.0707363	187 (2.11)
DefaultLeftThalamusProper	RACE_ETHNICITYBlack	-0.164815	0.0325723	-5.05997	4.27932e-07	***	0.0136278	2.34883e-06	0.00104758	1.99904	9.05218	0.00262382	0.0707363	187 (2.11)
DefaultLeftThalamusProper	RACE_ETHNICITYHispanic	0.0373482	0.0278357	1.34174	0.179717		0.0136278	0.284387	1	1.99904	9.05218	0.00262382	0.0707363	187 (2.11)
DefaultLeftThalamusProper	RACE_ETHNICITYAsian	0.0210379	0.0761299	0.276343	0.782291		0.0136278	0.859923	1	1.99904	9.05218	0.00262382	0.0707363	187 (2.11)
DefaultLeftThalamusProper	RACE_ETHNICITYOther	-0.0292709	0.0365069	-0.80179	0.422696		0.0136278	0.551578	1	1.99904	9.05218	0.00262382	0.0707363	187 (2.11)
CinguloParietalLeftCaudate	(Intercept)	0.0628039	0.018323	3.4276	0.000611735	***	0.00637177	0.00191011	1	1.99888	1.09789	0.294729	0.191264	95 (1.07)
CinguloParietalLeftCaudate	anhedonia_ypresent	-0.0973098	0.0372782	-2.61037	0.00905994	**	0.00637177	0.0217439	1	1.99888	1.09789	0.294729	0.191264	95 (1.07)
CinguloParietalLeftCaudate	INTERVIEW_AGE	-0.01199	0.0106248	-1.12849	0.259143		0.00637177	0.381927	1	1.99888	1.09789	0.294729	0.191264	95 (1.07)
CinguloParietalLeftCaudate	SEXFemale	-0.00405338	0.0214838	-0.188672	0.850355		0.00637177	0.907641	1	1.99888	1.09789	0.294729	0.191264	95 (1.07)
CinguloParietalLeftCaudate	RACE_ETHNICITYBlack	-0.221173	0.0328848	-6.72568	1.8572e-11	***	0.00637177	1.57862e-10	4.54642e-08	1.99888	1.09789	0.294729	0.191264	95 (1.07)
CinguloParietalLeftCaudate	RACE_ETHNICITYHispanic	-0.0821456	0.0280878	-2.92461	0.00345776	**	0.00637177	0.00919067	1	1.99888	1.09789	0.294729	0.191264	95 (1.07)
CinguloParietalLeftCaudate	RACE_ETHNICITYAsian	0.0315445	0.0765179	0.41225	0.680167		0.00637177	0.783921	1	1.99888	1.09789	0.294729	0.191264	95 (1.07)
CinguloParietalLeftCaudate	RACE_ETHNICITYOther	-0.0519662	0.0370443	-1.40281	0.160709		0.00637177	0.260843	1	1.99888	1.09789	0.294729	0.191264	95 (1.07)
AuditoryRightCaudate	(Intercept)	-0.0148226	0.0181425	-0.817014	0.413943		0.00133145	0.543341	1	1.99846	4.14285	0.0418106	0.0415337	123 (1.39)
AuditoryRightCaudate	anhedonia_ypresent	0.0175301	0.0375965	0.466269	0.641035		0.00133145	0.749834	1	1.99846	4.14285	0.0418106	0.0415337	123 (1.39)
AuditoryRightCaudate	INTERVIEW_AGE	-0.00962981	0.0107002	-0.899964	0.368164		0.00133145	0.501539	1	1.99846	4.14285	0.0418106	0.0415337	123 (1.39)
AuditoryRightCaudate	SEXFemale	0.0529755	0.021467	2.46776	0.013615	*	0.00133145	0.0312075	1	1.99846	4.14285	0.0418106	0.0415337	123 (1.39)
AuditoryRightCaudate	RACE_ETHNICITYBlack	-0.0954282	0.0326353	-2.92408	0.00346369	**	0.00133145	0.00919643	1	1.99846	4.14285	0.0418106	0.0415337	123 (1.39)
AuditoryRightCaudate	RACE_ETHNICITYHispanic	0.0134439	0.0277842	0.483869	0.628491		0.00133145	0.739863	1	1.99846	4.14285	0.0418106	0.0415337	123 (1.39)
AuditoryRightCaudate	RACE_ETHNICITYAsian	0.068817	0.0762898	0.902047	0.367057		0.00133145	0.500727	1	1.99846	4.14285	0.0418106	0.0415337	123 (1.39)
AuditoryRightCaudate	RACE_ETHNICITYOther	-0.0317957	0.0365169	-0.870712	0.383936		0.00133145	0.516414	1	1.99846	4.14285	0.0418106	0.0415337	123 (1.39)
CinguloParietalLeftThalamusProper	(Intercept)	0.194218	0.0179864	10.798	5.21931e-27	***	0.0496185	1.29059e-25	1.27769e-23	1.99842	17.4578	2.93757e-05	0.184912	183 (2.06)
CinguloParietalLeftThalamusProper	anhedonia_ypresent	-0.0882342	0.0365754	-2.41239	0.0158688	*	0.0496185	0.0361365	1	1.99842	17.4578	2.93757e-05	0.184912	183 (2.06)
CinguloParietalLeftThalamusProper	INTERVIEW_AGE	-0.0471063	0.0104497	-4.50793	6.63228e-06	***	0.0496185	3.01781e-05	0.0162358	1.99842	17.4578	2.93757e-05	0.184912	183 (2.06)
CinguloParietalLeftThalamusProper	SEXFemale	-0.0907418	0.02111	-4.29853	1.73814e-05	***	0.0496185	7.28591e-05	0.0425497	1.99842	17.4578	2.93757e-05	0.184912	183 (2.06)
CinguloParietalLeftThalamusProper	RACE_ETHNICITYBlack	-0.627454	0.0325638	-19.2684	4.80887e-81	***	0.0496185	1.96202e-78	1.17721e-77	1.99842	17.4578	2.93757e-05	0.184912	183 (2.06)
CinguloParietalLeftThalamusProper	RACE_ETHNICITYHispanic	-0.192392	0.0275206	-6.99082	2.93512e-12	***	0.0496185	2.63193e-11	7.18518e-09	1.99842	17.4578	2.93757e-05	0.184912	183 (2.06)
CinguloParietalLeftThalamusProper	RACE_ETHNICITYAsian	0.065951	0.0752255	0.876711	0.380668		0.0496185	0.513202	1	1.99842	17.4578	2.93757e-05	0.184912	183 (2.06)
CinguloParietalLeftThalamusProper	RACE_ETHNICITYOther	-0.190998	0.036411	-5.2456	1.59456e-07	***	0.0496185	9.12029e-07	0.000390349	1.99842	17.4578	2.93757e-05	0.184912	183 (2.06)
CinguloOpercularLeftCerebellumCortex	(Intercept)	0.120939	0.0183135	6.60382	4.24172e-11	***	0.0122247	3.48447e-10	1.03837e-07	1.9982	1.11142	0.291774	0.153359	158 (1.78)
CinguloOpercularLeftCerebellumCortex	anhedonia_ypresent	0.010762	0.0370787	0.290247	0.771634		0.0122247	0.851685	1	1.9982	1.11142	0.291774	0.153359	158 (1.78)
CinguloOpercularLeftCerebellumCortex	INTERVIEW_AGE	-0.0379943	0.01065	-3.56752	0.000362308	***	0.0122247	0.00119694	0.88693	1.9982	1.11142	0.291774	0.153359	158 (1.78)
CinguloOpercularLeftCerebellumCortex	SEXFemale	-0.155471	0.0214822	-7.23722	4.96883e-13	***	0.0122247	4.75144e-12	1.21637e-09	1.9982	1.11142	0.291774	0.153359	158 (1.78)
CinguloOpercularLeftCerebellumCortex	RACE_ETHNICITYBlack	-0.204749	0.0328169	-6.23912	4.60594e-10	***	0.0122247	3.3359e-09	1.12753e-06	1.9982	1.11142	0.291774	0.153359	158 (1.78)
CinguloOpercularLeftCerebellumCortex	RACE_ETHNICITYHispanic	-0.0409874	0.0280136	-1.46312	0.14347		0.0122247	0.238435	1	1.9982	1.11142	0.291774	0.153359	158 (1.78)
CinguloOpercularLeftCerebellumCortex	RACE_ETHNICITYAsian	0.0716301	0.0770491	0.929668	0.352569		0.0122247	0.487345	1	1.9982	1.11142	0.291774	0.153359	158 (1.78)
CinguloOpercularLeftCerebellumCortex	RACE_ETHNICITYOther	-0.113582	0.0368713	-3.08049	0.00207308	**	0.0122247	0.00576037	1	1.9982	1.11142	0.291774	0.153359	158 (1.78)
FrontoParietalLeftAmygdala	(Intercept)	0.0171485	0.0182319	0.940578	0.346947		0.00428356	0.481478	1	1.99803	2.16661	0.141037	0.0870188	135 (1.52)
FrontoParietalLeftAmygdala	anhedonia_ypresent	-0.00302544	0.0374419	-0.0808035	0.9356		0.00428356	0.962735	1	1.99803	2.16661	0.141037	0.0870188	135 (1.52)
FrontoParietalLeftAmygdala	INTERVIEW_AGE	-0.0239569	0.0106995	-2.23906	0.0251769	*	0.00428356	0.0539222	1	1.99803	2.16661	0.141037	0.0870188	135 (1.52)
FrontoParietalLeftAmygdala	SEXFemale	0.0129201	0.0214971	0.601017	0.547844		0.00428356	0.672917	1	1.99803	2.16661	0.141037	0.0870188	135 (1.52)
FrontoParietalLeftAmygdala	RACE_ETHNICITYBlack	-0.181385	0.0326892	-5.54877	2.96102e-08	***	0.00428356	1.83974e-07	7.24857e-05	1.99803	2.16661	0.141037	0.0870188	135 (1.52)
FrontoParietalLeftAmygdala	RACE_ETHNICITYHispanic	0.012778	0.0279152	0.457742	0.647149		0.00428356	0.75547	1	1.99803	2.16661	0.141037	0.0870188	135 (1.52)
FrontoParietalLeftAmygdala	RACE_ETHNICITYAsian	0.12107	0.0765266	1.58207	0.11367		0.00428356	0.195961	1	1.99803	2.16661	0.141037	0.0870188	135 (1.52)
FrontoParietalLeftAmygdala	RACE_ETHNICITYOther	-0.0313532	0.0368551	-0.850715	0.394951		0.00428356	0.525883	1	1.99803	2.16661	0.141037	0.0870188	135 (1.52)
SensorimotorHandLeftThalamusProper	(Intercept)	0.00945622	0.0182835	0.5172	0.60503		0.000922167	0.722494	1	1.99794	7.25885	0.00705526	0.0813296	159 (1.79)
SensorimotorHandLeftThalamusProper	anhedonia_ypresent	-0.0261029	0.0376438	-0.693417	0.488066		0.000922167	0.616823	1	1.99794	7.25885	0.00705526	0.0813296	159 (1.79)
SensorimotorHandLeftThalamusProper	INTERVIEW_AGE	-0.016822	0.0107252	-1.56846	0.11681		0.000922167	0.199965	1	1.99794	7.25885	0.00705526	0.0813296	159 (1.79)
SensorimotorHandLeftThalamusProper	SEXFemale	-0.059476	0.0215553	-2.75923	0.00580592	**	0.000922167	0.0145923	1	1.99794	7.25885	0.00705526	0.0813296	159 (1.79)
SensorimotorHandLeftThalamusProper	RACE_ETHNICITYBlack	0.0675523	0.0328596	2.05579	0.0398326	*	0.000922167	0.0801893	1	1.99794	7.25885	0.00705526	0.0813296	159 (1.79)
SensorimotorHandLeftThalamusProper	RACE_ETHNICITYHispanic	0.0287377	0.027944	1.0284	0.30379		0.000922167	0.435154	1	1.99794	7.25885	0.00705526	0.0813296	159 (1.79)
SensorimotorHandLeftThalamusProper	RACE_ETHNICITYAsian	0.0715977	0.0762321	0.939207	0.34765		0.000922167	0.48218	1	1.99794	7.25885	0.00705526	0.0813296	159 (1.79)
SensorimotorHandLeftThalamusProper	RACE_ETHNICITYOther	0.0425457	0.036854	1.15444	0.248352		0.000922167	0.37026	1	1.99794	7.25885	0.00705526	0.0813296	159 (1.79)
CinguloOpercularLeftPallidum	(Intercept)	-0.00930085	0.0182765	-0.508897	0.610838		0.000589486	0.727121	1	1.99741	0.550508	0.45811	0.0580743	172 (1.94)
CinguloOpercularLeftPallidum	anhedonia_ypresent	0.0369358	0.0376403	0.981285	0.32648		0.000589486	0.459855	1	1.99741	0.550508	0.45811	0.0580743	172 (1.94)
CinguloOpercularLeftPallidum	INTERVIEW_AGE	-0.0265436	0.0107406	-2.47133	0.0134801	*	0.000589486	0.0309561	1	1.99741	0.550508	0.45811	0.0580743	172 (1.94)
CinguloOpercularLeftPallidum	SEXFemale	-0.0131564	0.0215534	-0.610408	0.541608		0.000589486	0.667874	1	1.99741	0.550508	0.45811	0.0580743	172 (1.94)
CinguloOpercularLeftPallidum	RACE_ETHNICITYBlack	0.0668087	0.0327383	2.04069	0.041312	*	0.000589486	0.0827593	1	1.99741	0.550508	0.45811	0.0580743	172 (1.94)
CinguloOpercularLeftPallidum	RACE_ETHNICITYHispanic	0.00512805	0.0279011	0.183794	0.854179		0.000589486	0.909935	1	1.99741	0.550508	0.45811	0.0580743	172 (1.94)
CinguloOpercularLeftPallidum	RACE_ETHNICITYAsian	-0.0167219	0.0767967	-0.217742	0.827635		0.000589486	0.890362	1	1.99741	0.550508	0.45811	0.0580743	172 (1.94)
CinguloOpercularLeftPallidum	RACE_ETHNICITYOther	0.0200185	0.0368193	0.543698	0.586664		0.000589486	0.707813	1	1.99741	0.550508	0.45811	0.0580743	172 (1.94)
AuditoryVisual	(Intercept)	-0.0674124	0.0181827	-3.70751	0.000210606	***	0.0252715	0.000735467	0.515563	1.99702	0.23577	0.627278	0.194473	129 (1.46)
AuditoryVisual	anhedonia_ypresent	0.0458658	0.0368779	1.24372	0.213636		0.0252715	0.327682	1	1.99702	0.23577	0.627278	0.194473	129 (1.46)
AuditoryVisual	INTERVIEW_AGE	-0.0334818	0.0105447	-3.17524	0.00150234	**	0.0252715	0.00426651	1	1.99702	0.23577	0.627278	0.194473	129 (1.46)
AuditoryVisual	SEXFemale	-0.079528	0.0213162	-3.73088	0.000192025	***	0.0252715	0.000678322	0.470077	1.99702	0.23577	0.627278	0.194473	129 (1.46)
AuditoryVisual	RACE_ETHNICITYBlack	0.455779	0.0326514	13.959	8.19316e-44	***	0.0252715	4.89192e-42	2.00569e-40	1.99702	0.23577	0.627278	0.194473	129 (1.46)
AuditoryVisual	RACE_ETHNICITYHispanic	0.122209	0.0278692	4.3851	1.17293e-05	***	0.0252715	5.09104e-05	0.0287134	1.99702	0.23577	0.627278	0.194473	129 (1.46)
AuditoryVisual	RACE_ETHNICITYAsian	0.0457191	0.0757859	0.603267	0.546347		0.0252715	0.671751	1	1.99702	0.23577	0.627278	0.194473	129 (1.46)
AuditoryVisual	RACE_ETHNICITYOther	0.132288	0.0367278	3.60185	0.00031772	***	0.0252715	0.00106838	0.777779	1.99702	0.23577	0.627278	0.194473	129 (1.46)
RetrosplenialTemporalRightHippocampus	(Intercept)	-0.0177819	0.0182266	-0.975599	0.32929		0.0132319	0.462588	1	1.99683	2.30511	0.12895	0.130435	136 (1.53)
RetrosplenialTemporalRightHippocampus	anhedonia_ypresent	-0.0165359	0.0371774	-0.444783	0.656488		0.0132319	0.763931	1	1.99683	2.30511	0.12895	0.130435	136 (1.53)
RetrosplenialTemporalRightHippocampus	INTERVIEW_AGE	0.0165281	0.0106398	1.55343	0.120357		0.0132319	0.205035	1	1.99683	2.30511	0.12895	0.130435	136 (1.53)
RetrosplenialTemporalRightHippocampus	SEXFemale	-0.0997363	0.0214318	-4.65365	3.30913e-06	***	0.0132319	1.60094e-05	0.00810076	1.99683	2.30511	0.12895	0.130435	136 (1.53)
RetrosplenialTemporalRightHippocampus	RACE_ETHNICITYBlack	0.310339	0.0326594	9.50227	2.60359e-21	***	0.0132319	4.45705e-20	6.37359e-18	1.99683	2.30511	0.12895	0.130435	136 (1.53)
RetrosplenialTemporalRightHippocampus	RACE_ETHNICITYHispanic	0.115773	0.0279267	4.14559	3.42145e-05	***	0.0132319	0.000135749	0.0837571	1.99683	2.30511	0.12895	0.130435	136 (1.53)
RetrosplenialTemporalRightHippocampus	RACE_ETHNICITYAsian	-0.117556	0.076103	-1.5447	0.122456		0.0132319	0.20832	1	1.99683	2.30511	0.12895	0.130435	136 (1.53)
RetrosplenialTemporalRightHippocampus	RACE_ETHNICITYOther	0.0397349	0.0367586	1.08097	0.279742		0.0132319	0.407301	1	1.99683	2.30511	0.12895	0.130435	136 (1.53)
AuditoryLeftCaudate	(Intercept)	-0.0538942	0.0182139	-2.95895	0.00309517	**	0.00807598	0.00832635	1	1.99672	0.315988	0.574029	0.0908913	143 (1.61)
AuditoryLeftCaudate	anhedonia_ypresent	0.0772902	0.0374364	2.06457	0.038993	*	0.00807598	0.0788883	1	1.99672	0.315988	0.574029	0.0908913	143 (1.61)
AuditoryLeftCaudate	INTERVIEW_AGE	0.0380496	0.0106736	3.56484	0.000366033	***	0.00807598	0.00120761	0.89605	1.99672	0.315988	0.574029	0.0908913	143 (1.61)
AuditoryLeftCaudate	SEXFemale	0.0195608	0.0214674	0.911189	0.362221		0.00807598	0.497039	1	1.99672	0.315988	0.574029	0.0908913	143 (1.61)
AuditoryLeftCaudate	RACE_ETHNICITYBlack	0.231517	0.0327399	7.07139	1.65216e-12	***	0.00807598	1.50914e-11	4.04449e-09	1.99672	0.315988	0.574029	0.0908913	143 (1.61)
AuditoryLeftCaudate	RACE_ETHNICITYHispanic	0.0390679	0.0278551	1.40254	0.160789		0.00807598	0.260843	1	1.99672	0.315988	0.574029	0.0908913	143 (1.61)
AuditoryLeftCaudate	RACE_ETHNICITYAsian	0.091511	0.0763938	1.19788	0.230994		0.00807598	0.349706	1	1.99672	0.315988	0.574029	0.0908913	143 (1.61)
AuditoryLeftCaudate	RACE_ETHNICITYOther	-0.0413843	0.0368278	-1.12373	0.26116		0.00807598	0.384438	1	1.99672	0.315988	0.574029	0.0908913	143 (1.61)
DorsalAttentionLeftThalamusProper	(Intercept)	0.00219243	0.0181847	0.120565	0.904038		0.00301252	0.944552	1	1.99663	5.90373	0.0151089	0.046544	156 (1.76)
DorsalAttentionLeftThalamusProper	anhedonia_ypresent	0.0412722	0.0376031	1.09757	0.272421		0.00301252	0.398855	1	1.99663	5.90373	0.0151089	0.046544	156 (1.76)
DorsalAttentionLeftThalamusProper	INTERVIEW_AGE	-0.0149184	0.0107295	-1.39042	0.164437		0.00301252	0.265705	1	1.99663	5.90373	0.0151089	0.046544	156 (1.76)
DorsalAttentionLeftThalamusProper	SEXFemale	0.0729272	0.0214993	3.39208	0.000696733	***	0.00301252	0.00215354	1	1.99663	5.90373	0.0151089	0.046544	156 (1.76)
DorsalAttentionLeftThalamusProper	RACE_ETHNICITYBlack	-0.125957	0.0327747	-3.84312	0.000122347	***	0.00301252	0.000449706	0.299504	1.99663	5.90373	0.0151089	0.046544	156 (1.76)
DorsalAttentionLeftThalamusProper	RACE_ETHNICITYHispanic	-0.0772022	0.0278053	-2.77653	0.00550607	**	0.00301252	0.0139677	1	1.99663	5.90373	0.0151089	0.046544	156 (1.76)
DorsalAttentionLeftThalamusProper	RACE_ETHNICITYAsian	0.0157202	0.0760225	0.206784	0.836183		0.00301252	0.896617	1	1.99663	5.90373	0.0151089	0.046544	156 (1.76)
DorsalAttentionLeftThalamusProper	RACE_ETHNICITYOther	-0.0743629	0.0366981	-2.02634	0.0427604	*	0.00301252	0.0855207	1	1.99663	5.90373	0.0151089	0.046544	156 (1.76)
CinguloOpercularCinguloParietal	(Intercept)	0.092747	0.0182762	5.07475	3.96017e-07	***	0.004575	2.17854e-06	0.000969449	1.99661	3.00884	0.0828116	0.111474	144 (1.62)
CinguloOpercularCinguloParietal	anhedonia_ypresent	-0.0749406	0.0375017	-1.99833	0.0457122	*	0.004575	0.0902446	1	1.99661	3.00884	0.0828116	0.111474	144 (1.62)
CinguloOpercularCinguloParietal	INTERVIEW_AGE	0.0204844	0.0106924	1.91579	0.0554249		0.004575	0.106583	1	1.99661	3.00884	0.0828116	0.111474	144 (1.62)
CinguloOpercularCinguloParietal	SEXFemale	-0.108599	0.0215202	-5.04635	4.59424e-07	***	0.004575	2.50326e-06	0.00112467	1.99661	3.00884	0.0828116	0.111474	144 (1.62)
CinguloOpercularCinguloParietal	RACE_ETHNICITYBlack	-0.0676408	0.0327911	-2.06278	0.0391634	*	0.004575	0.0791676	1	1.99661	3.00884	0.0828116	0.111474	144 (1.62)
CinguloOpercularCinguloParietal	RACE_ETHNICITYHispanic	-0.0730206	0.0279596	-2.61165	0.00902618	**	0.004575	0.0217267	1	1.99661	3.00884	0.0828116	0.111474	144 (1.62)
CinguloOpercularCinguloParietal	RACE_ETHNICITYAsian	-0.0326724	0.0770143	-0.424238	0.671402		0.004575	0.777589	1	1.99661	3.00884	0.0828116	0.111474	144 (1.62)
CinguloOpercularCinguloParietal	RACE_ETHNICITYOther	-0.0781471	0.0367835	-2.12452	0.0336549	*	0.004575	0.0697016	1	1.99661	3.00884	0.0828116	0.111474	144 (1.62)
DorsalAttentionRightAmygdala	(Intercept)	0.0366303	0.0180732	2.02677	0.042716	*	0.00747746	0.0855019	1	1.99648	0.636762	0.424886	0.0308921	118 (1.33)
DorsalAttentionRightAmygdala	anhedonia_ypresent	0.103151	0.0373088	2.76479	0.00570788	**	0.00747746	0.0143695	1	1.99648	0.636762	0.424886	0.0308921	118 (1.33)
DorsalAttentionRightAmygdala	INTERVIEW_AGE	-0.029736	0.0106785	-2.78466	0.00536997	**	0.00747746	0.013665	1	1.99648	0.636762	0.424886	0.0308921	118 (1.33)
DorsalAttentionRightAmygdala	SEXFemale	-0.143383	0.0213863	-6.70446	2.14693e-11	***	0.00747746	1.80607e-10	5.25568e-08	1.99648	0.636762	0.424886	0.0308921	118 (1.33)
DorsalAttentionRightAmygdala	RACE_ETHNICITYBlack	0.103966	0.0323753	3.21128	0.00132623	**	0.00747746	0.00381953	1	1.99648	0.636762	0.424886	0.0308921	118 (1.33)
DorsalAttentionRightAmygdala	RACE_ETHNICITYHispanic	0.0456015	0.0276588	1.64872	0.0992418		0.00747746	0.175284	1	1.99648	0.636762	0.424886	0.0308921	118 (1.33)
DorsalAttentionRightAmygdala	RACE_ETHNICITYAsian	-0.00569595	0.0764356	-0.0745196	0.940599		0.00747746	0.964636	1	1.99648	0.636762	0.424886	0.0308921	118 (1.33)
DorsalAttentionRightAmygdala	RACE_ETHNICITYOther	-0.00396375	0.0364557	-0.108728	0.913421		0.00747746	0.949599	1	1.99648	0.636762	0.424886	0.0308921	118 (1.33)
AuditoryLeftThalamusProper	(Intercept)	-0.0931309	0.0181904	-5.11979	3.12385e-07	***	0.0107496	1.73405e-06	0.000764718	1.99596	3.86696	0.0492457	0.100228	112 (1.26)
AuditoryLeftThalamusProper	anhedonia_ypresent	-0.0333298	0.037268	-0.894328	0.371171		0.0107496	0.504233	1	1.99596	3.86696	0.0492457	0.100228	112 (1.26)
AuditoryLeftThalamusProper	INTERVIEW_AGE	0.0374282	0.010643	3.51668	0.000439193	***	0.0107496	0.00142403	1	1.99596	3.86696	0.0492457	0.100228	112 (1.26)
AuditoryLeftThalamusProper	SEXFemale	0.199058	0.0214078	9.29838	1.77199e-20	***	0.0107496	2.83519e-19	4.33783e-17	1.99596	3.86696	0.0492457	0.100228	112 (1.26)
AuditoryLeftThalamusProper	RACE_ETHNICITYBlack	-0.0337096	0.032562	-1.03524	0.300585		0.0107496	0.431067	1	1.99596	3.86696	0.0492457	0.100228	112 (1.26)
AuditoryLeftThalamusProper	RACE_ETHNICITYHispanic	0.0249703	0.0277832	0.898755	0.368808		0.0107496	0.502137	1	1.99596	3.86696	0.0492457	0.100228	112 (1.26)
AuditoryLeftThalamusProper	RACE_ETHNICITYAsian	0.0481416	0.0759084	0.634207	0.525962		0.0107496	0.652829	1	1.99596	3.86696	0.0492457	0.100228	112 (1.26)
AuditoryLeftThalamusProper	RACE_ETHNICITYOther	-0.0186087	0.0366123	-0.508264	0.611281		0.0107496	0.727121	1	1.99596	3.86696	0.0492457	0.100228	112 (1.26)
RetrosplenialTemporalRightPutamen	(Intercept)	0.00457087	0.0181966	0.251194	0.80167		0.0149977	0.873212	1	1.9959	1.20996	0.27134	0.134767	123 (1.39)
RetrosplenialTemporalRightPutamen	anhedonia_ypresent	0.0617166	0.0370672	1.66499	0.0959506		0.0149977	0.170703	1	1.9959	1.20996	0.27134	0.134767	123 (1.39)
RetrosplenialTemporalRightPutamen	INTERVIEW_AGE	-0.0044194	0.0106206	-0.416117	0.677334		0.0149977	0.781111	1	1.9959	1.20996	0.27134	0.134767	123 (1.39)
RetrosplenialTemporalRightPutamen	SEXFemale	-0.15529	0.021407	-7.25418	4.38618e-13	***	0.0149977	4.24401e-12	1.07374e-09	1.9959	1.20996	0.27134	0.134767	123 (1.39)
RetrosplenialTemporalRightPutamen	RACE_ETHNICITYBlack	0.297954	0.0325779	9.14591	7.2497e-20	***	0.0149977	1.12324e-18	1.77473e-16	1.9959	1.20996	0.27134	0.134767	123 (1.39)
RetrosplenialTemporalRightPutamen	RACE_ETHNICITYHispanic	0.0655805	0.0279181	2.34903	0.0188445	*	0.0149977	0.0418235	1	1.9959	1.20996	0.27134	0.134767	123 (1.39)
RetrosplenialTemporalRightPutamen	RACE_ETHNICITYAsian	0.067861	0.0760516	0.892302	0.372256		0.0149977	0.505425	1	1.9959	1.20996	0.27134	0.134767	123 (1.39)
RetrosplenialTemporalRightPutamen	RACE_ETHNICITYOther	0.0700719	0.0366658	1.9111	0.056025		0.0149977	0.107484	1	1.9959	1.20996	0.27134	0.134767	123 (1.39)
FrontoParietalLeftHippocampus	(Intercept)	0.0204257	0.0182086	1.12176	0.261995		0.00971559	0.385434	1	1.99585	1.65159	0.198743	0.08943	151 (1.7)
FrontoParietalLeftHippocampus	anhedonia_ypresent	0.0279577	0.0374206	0.74712	0.455011		0.00971559	0.583177	1	1.99585	1.65159	0.198743	0.08943	151 (1.7)
FrontoParietalLeftHippocampus	INTERVIEW_AGE	-0.0676806	0.0106631	-6.3472	2.30231e-10	***	0.00971559	1.76127e-09	5.63606e-07	1.99585	1.65159	0.198743	0.08943	151 (1.7)
FrontoParietalLeftHippocampus	SEXFemale	0.0660541	0.0214576	3.07835	0.00208796	**	0.00971559	0.00579515	1	1.99585	1.65159	0.198743	0.08943	151 (1.7)
FrontoParietalLeftHippocampus	RACE_ETHNICITYBlack	-0.201629	0.0326382	-6.1777	6.79612e-10	***	0.00971559	4.86459e-09	1.66369e-06	1.99585	1.65159	0.198743	0.08943	151 (1.7)
FrontoParietalLeftHippocampus	RACE_ETHNICITYHispanic	-0.0896734	0.0278661	-3.21801	0.00129557	**	0.00971559	0.00374004	1	1.99585	1.65159	0.198743	0.08943	151 (1.7)
FrontoParietalLeftHippocampus	RACE_ETHNICITYAsian	-0.0211537	0.0767543	-0.275603	0.782859		0.00971559	0.860057	1	1.99585	1.65159	0.198743	0.08943	151 (1.7)
FrontoParietalLeftHippocampus	RACE_ETHNICITYOther	-0.0777253	0.0366413	-2.12125	0.0339289	*	0.00971559	0.070032	1	1.99585	1.65159	0.198743	0.08943	151 (1.7)
VisualLeftAmygdala	(Intercept)	0.0910363	0.0181791	5.00776	5.61472e-07	***	0.00800521	3.01422e-06	0.00137448	1.99567	1.50138	0.220459	0.0698728	139 (1.57)
VisualLeftAmygdala	anhedonia_ypresent	-0.0617722	0.0373635	-1.65328	0.0983106		0.00800521	0.17389	1	1.99567	1.50138	0.220459	0.0698728	139 (1.57)
VisualLeftAmygdala	INTERVIEW_AGE	-0.0373746	0.0106738	-3.50153	0.000464918	***	0.00800521	0.0014936	1	1.99567	1.50138	0.220459	0.0698728	139 (1.57)
VisualLeftAmygdala	SEXFemale	-0.0433206	0.0214462	-2.01996	0.0434179	*	0.00800521	0.0866235	1	1.99567	1.50138	0.220459	0.0698728	139 (1.57)
VisualLeftAmygdala	RACE_ETHNICITYBlack	-0.225086	0.0325503	-6.91503	5.00691e-12	***	0.00800521	4.40897e-11	1.22569e-08	1.99567	1.50138	0.220459	0.0698728	139 (1.57)
VisualLeftAmygdala	RACE_ETHNICITYHispanic	-0.10176	0.027763	-3.66532	0.000248493	***	0.00800521	0.00085317	0.60831	1.99567	1.50138	0.220459	0.0698728	139 (1.57)
VisualLeftAmygdala	RACE_ETHNICITYAsian	0.00823065	0.0761327	0.108109	0.913911		0.00800521	0.949599	1	1.99567	1.50138	0.220459	0.0698728	139 (1.57)
VisualLeftAmygdala	RACE_ETHNICITYOther	-0.116781	0.0367426	-3.17836	0.00148631	**	0.00800521	0.00422806	1	1.99567	1.50138	0.220459	0.0698728	139 (1.57)
CinguloOpercularDorsalAttention	(Intercept)	-0.0596666	0.018292	-3.2619	0.00111092	**	0.00694325	0.00326436	1	1.99541	0.192498	0.660846	0.147951	125 (1.41)
CinguloOpercularDorsalAttention	anhedonia_ypresent	-0.029112	0.0373143	-0.780183	0.435304		0.00694325	0.564121	1	1.99541	0.192498	0.660846	0.147951	125 (1.41)
CinguloOpercularDorsalAttention	INTERVIEW_AGE	0.0622491	0.0106596	5.83973	5.41541e-09	***	0.00694325	3.60242e-08	1.32569e-05	1.99541	0.192498	0.660846	0.147951	125 (1.41)
CinguloOpercularDorsalAttention	SEXFemale	0.0803524	0.0214966	3.73792	0.000186734	***	0.00694325	0.000660586	0.457126	1.99541	0.192498	0.660846	0.147951	125 (1.41)
CinguloOpercularDorsalAttention	RACE_ETHNICITYBlack	0.122288	0.0327996	3.72834	0.000193967	***	0.00694325	0.000682228	0.474831	1.99541	0.192498	0.660846	0.147951	125 (1.41)
CinguloOpercularDorsalAttention	RACE_ETHNICITYHispanic	-0.00998138	0.0280189	-0.356237	0.721671		0.00694325	0.812288	1	1.99541	0.192498	0.660846	0.147951	125 (1.41)
CinguloOpercularDorsalAttention	RACE_ETHNICITYAsian	-0.0181013	0.0770232	-0.235011	0.814205		0.00694325	0.881936	1	1.99541	0.192498	0.660846	0.147951	125 (1.41)
CinguloOpercularDorsalAttention	RACE_ETHNICITYOther	0.073531	0.0369262	1.9913	0.0464794	*	0.00694325	0.0913174	1	1.99541	0.192498	0.660846	0.147951	125 (1.41)
CinguloOpercularDefault	(Intercept)	0.149645	0.0180343	8.29779	1.21838e-16	***	0.0375954	1.50636e-15	2.9826e-13	1.99468	2.47738	0.115494	0.189424	105 (1.18)
CinguloOpercularDefault	anhedonia_ypresent	0.0470857	0.036619	1.28583	0.198538		0.0375954	0.307505	1	1.99468	2.47738	0.115494	0.189424	105 (1.18)
CinguloOpercularDefault	INTERVIEW_AGE	-0.0977178	0.0104656	-9.33705	1.2351e-20	***	0.0375954	2.00234e-19	3.02353e-17	1.99468	2.47738	0.115494	0.189424	105 (1.18)
CinguloOpercularDefault	SEXFemale	-0.3434	0.0211621	-16.2271	2.29514e-58	***	0.0375954	2.80925e-56	5.6185e-55	1.99468	2.47738	0.115494	0.189424	105 (1.18)
CinguloOpercularDefault	RACE_ETHNICITYBlack	0.067847	0.03237	2.09599	0.0361119	*	0.0375954	0.0740385	1	1.99468	2.47738	0.115494	0.189424	105 (1.18)
CinguloOpercularDefault	RACE_ETHNICITYHispanic	0.00681369	0.0276206	0.246689	0.805155		0.0375954	0.874901	1	1.99468	2.47738	0.115494	0.189424	105 (1.18)
CinguloOpercularDefault	RACE_ETHNICITYAsian	0.0198157	0.0753003	0.263155	0.792437		0.0375954	0.867447	1	1.99468	2.47738	0.115494	0.189424	105 (1.18)
CinguloOpercularDefault	RACE_ETHNICITYOther	-0.000542401	0.0364617	-0.0148759	0.988132		0.0375954	0.993815	1	1.99468	2.47738	0.115494	0.189424	105 (1.18)
FrontoParietalLeftVentraldc	(Intercept)	0.08354	0.0181429	4.60455	4.19234e-06	***	0.00790154	1.99279e-05	0.0102629	1.99447	0.192972	0.660454	0.0522177	169 (1.91)
FrontoParietalLeftVentraldc	anhedonia_ypresent	-0.0137469	0.037662	-0.365007	0.715115		0.00790154	0.808966	1	1.99447	0.192972	0.660454	0.0522177	169 (1.91)
FrontoParietalLeftVentraldc	INTERVIEW_AGE	0.00988302	0.0106912	0.924404	0.355302		0.00790154	0.490569	1	1.99447	0.192972	0.660454	0.0522177	169 (1.91)
FrontoParietalLeftVentraldc	SEXFemale	-0.054933	0.0214661	-2.55906	0.0105124	*	0.00790154	0.0248163	1	1.99447	0.192972	0.660454	0.0522177	169 (1.91)
FrontoParietalLeftVentraldc	RACE_ETHNICITYBlack	-0.25353	0.0326214	-7.77191	8.61252e-15	***	0.00790154	9.49705e-14	2.10834e-11	1.99447	0.192972	0.660454	0.0522177	169 (1.91)
FrontoParietalLeftVentraldc	RACE_ETHNICITYHispanic	-0.0462798	0.0278219	-1.66343	0.0962625		0.00790154	0.171133	1	1.99447	0.192972	0.660454	0.0522177	169 (1.91)
FrontoParietalLeftVentraldc	RACE_ETHNICITYAsian	0.0449475	0.0767004	0.586014	0.557881		0.00790154	0.682505	1	1.99447	0.192972	0.660454	0.0522177	169 (1.91)
FrontoParietalLeftVentraldc	RACE_ETHNICITYOther	-0.116346	0.0366644	-3.17328	0.00151253	**	0.00790154	0.00429046	1	1.99447	0.192972	0.660454	0.0522177	169 (1.91)
VentralAttentionLeftAccumbensArea	(Intercept)	0.0012849	0.0182545	0.0703882	0.943886		0.00300941	0.965744	1	1.99443	0.0079817	0.928811	0.0912301	141 (1.59)
VentralAttentionLeftAccumbensArea	anhedonia_ypresent	0.0328228	0.0374284	0.87695	0.380538		0.00300941	0.513202	1	1.99443	0.0079817	0.928811	0.0912301	141 (1.59)
VentralAttentionLeftAccumbensArea	INTERVIEW_AGE	0.0377874	0.0106994	3.53172	0.000415002	***	0.00300941	0.00135457	1	1.99443	0.0079817	0.928811	0.0912301	141 (1.59)
VentralAttentionLeftAccumbensArea	SEXFemale	-0.0435425	0.0215223	-2.02313	0.0430899	*	0.00300941	0.0860391	1	1.99443	0.0079817	0.928811	0.0912301	141 (1.59)
VentralAttentionLeftAccumbensArea	RACE_ETHNICITYBlack	0.116612	0.0327596	3.55962	0.000373367	***	0.00300941	0.0012285	0.914003	1.99443	0.0079817	0.928811	0.0912301	141 (1.59)
VentralAttentionLeftAccumbensArea	RACE_ETHNICITYHispanic	0.00328787	0.0279588	0.117597	0.90639		0.00300941	0.945395	1	1.99443	0.0079817	0.928811	0.0912301	141 (1.59)
VentralAttentionLeftAccumbensArea	RACE_ETHNICITYAsian	-0.0645437	0.0761797	-0.847256	0.396875		0.00300941	0.526589	1	1.99443	0.0079817	0.928811	0.0912301	141 (1.59)
VentralAttentionLeftAccumbensArea	RACE_ETHNICITYOther	0.0109567	0.0368306	0.297489	0.7661		0.00300941	0.848593	1	1.99443	0.0079817	0.928811	0.0912301	141 (1.59)
DefaultRightPallidum	(Intercept)	0.115595	0.018363	6.29497	3.22397e-10	***	0.0163386	2.3916e-09	7.89227e-07	1.99429	0.203386	0.652001	0.175992	199 (2.25)
DefaultRightPallidum	anhedonia_ypresent	0.029016	0.037284	0.778244	0.436447		0.0163386	0.564735	1	1.99429	0.203386	0.652001	0.175992	199 (2.25)
DefaultRightPallidum	INTERVIEW_AGE	-0.0218678	0.0106332	-2.05655	0.0397591	*	0.0163386	0.0801072	1	1.99429	0.203386	0.652001	0.175992	199 (2.25)
DefaultRightPallidum	SEXFemale	-0.135249	0.0215014	-6.29027	3.3228e-10	***	0.0163386	2.45007e-09	8.13422e-07	1.99429	0.203386	0.652001	0.175992	199 (2.25)
DefaultRightPallidum	RACE_ETHNICITYBlack	-0.322679	0.0328928	-9.81003	1.33665e-22	***	0.0163386	2.57648e-21	3.27213e-19	1.99429	0.203386	0.652001	0.175992	199 (2.25)
DefaultRightPallidum	RACE_ETHNICITYHispanic	-0.0140534	0.0280155	-0.501629	0.615941		0.0163386	0.730514	1	1.99429	0.203386	0.652001	0.175992	199 (2.25)
DefaultRightPallidum	RACE_ETHNICITYAsian	0.0690931	0.0767625	0.90009	0.368098		0.0163386	0.501539	1	1.99429	0.203386	0.652001	0.175992	199 (2.25)
DefaultRightPallidum	RACE_ETHNICITYOther	-0.0830818	0.0371219	-2.23808	0.0252411	*	0.0163386	0.0540125	1	1.99429	0.203386	0.652001	0.175992	199 (2.25)
DefaultRightThalamusProper	(Intercept)	0.00865875	0.0182563	0.474289	0.635306		0.00126268	0.745091	1	1.99399	0.854058	0.355407	0.0565699	168 (1.9)
DefaultRightThalamusProper	anhedonia_ypresent	0.0605625	0.0376491	1.6086	0.10774		0.00126268	0.186969	1	1.99399	0.854058	0.355407	0.0565699	168 (1.9)
DefaultRightThalamusProper	INTERVIEW_AGE	-0.012519	0.0107279	-1.16696	0.243259		0.00126268	0.363996	1	1.99399	0.854058	0.355407	0.0565699	168 (1.9)
DefaultRightThalamusProper	SEXFemale	-0.0586831	0.0215406	-2.72431	0.00645657	**	0.00126268	0.0160627	1	1.99399	0.854058	0.355407	0.0565699	168 (1.9)
DefaultRightThalamusProper	RACE_ETHNICITYBlack	0.0701232	0.0326355	2.14868	0.0316872	*	0.00126268	0.0661298	1	1.99399	0.854058	0.355407	0.0565699	168 (1.9)
DefaultRightThalamusProper	RACE_ETHNICITYHispanic	-0.00424094	0.0279009	-0.152	0.87919		0.00126268	0.927832	1	1.99399	0.854058	0.355407	0.0565699	168 (1.9)
DefaultRightThalamusProper	RACE_ETHNICITYAsian	0.0161552	0.0769747	0.209877	0.833768		0.00126268	0.894419	1	1.99399	0.854058	0.355407	0.0565699	168 (1.9)
DefaultRightThalamusProper	RACE_ETHNICITYOther	0.0461615	0.0367603	1.25575	0.209242		0.00126268	0.321995	1	1.99399	0.854058	0.355407	0.0565699	168 (1.9)
AuditoryBrainStem	(Intercept)	-0.0543366	0.0183377	-2.96311	0.00305372	**	0.0034753	0.0082511	1	1.99379	0.168075	0.681829	0.142444	128 (1.44)
AuditoryBrainStem	anhedonia_ypresent	-0.0583833	0.037316	-1.56457	0.117721		0.0034753	0.201103	1	1.99379	0.168075	0.681829	0.142444	128 (1.44)
AuditoryBrainStem	INTERVIEW_AGE	0.0334328	0.0106749	3.13192	0.00174243	**	0.0034753	0.0048804	1	1.99379	0.168075	0.681829	0.142444	128 (1.44)
AuditoryBrainStem	SEXFemale	0.0794582	0.021536	3.68956	0.000226007	***	0.0034753	0.000782555	0.553266	1.99379	0.168075	0.681829	0.142444	128 (1.44)
AuditoryBrainStem	RACE_ETHNICITYBlack	0.00527149	0.0328008	0.160712	0.872324		0.0034753	0.923238	1	1.99379	0.168075	0.681829	0.142444	128 (1.44)
AuditoryBrainStem	RACE_ETHNICITYHispanic	0.0733632	0.0280795	2.61269	0.00899864	**	0.0034753	0.0216818	1	1.99379	0.168075	0.681829	0.142444	128 (1.44)
AuditoryBrainStem	RACE_ETHNICITYAsian	-0.0898038	0.0763103	-1.17682	0.239298		0.0034753	0.359388	1	1.99379	0.168075	0.681829	0.142444	128 (1.44)
AuditoryBrainStem	RACE_ETHNICITYOther	0.0770932	0.0369132	2.0885	0.0367817	*	0.0034753	0.0750347	1	1.99379	0.168075	0.681829	0.142444	128 (1.44)
WithinCinguloOpercular	(Intercept)	0.013865	0.0179742	0.771382	0.440501		0.04677	0.56785	1	1.9937	0.0837637	0.77226	0.20922	98 (1.11)
WithinCinguloOpercular	anhedonia_ypresent	-0.092614	0.0364025	-2.54417	0.0109709	*	0.04677	0.0257495	1	1.9937	0.0837637	0.77226	0.20922	98 (1.11)
WithinCinguloOpercular	INTERVIEW_AGE	0.0500067	0.0103898	4.81305	1.5113e-06	***	0.04677	7.53495e-06	0.00369966	1.9937	0.0837637	0.77226	0.20922	98 (1.11)
WithinCinguloOpercular	SEXFemale	0.240891	0.0210451	11.4465	4.00862e-30	***	0.04677	1.19672e-28	9.8131e-27	1.9937	0.0837637	0.77226	0.20922	98 (1.11)
WithinCinguloOpercular	RACE_ETHNICITYBlack	-0.5208	0.0322334	-16.1572	6.91123e-58	***	0.04677	8.05652e-56	1.69187e-54	1.9937	0.0837637	0.77226	0.20922	98 (1.11)
WithinCinguloOpercular	RACE_ETHNICITYHispanic	-0.171986	0.0275303	-6.24714	4.37522e-10	***	0.04677	3.1782e-09	1.07105e-06	1.9937	0.0837637	0.77226	0.20922	98 (1.11)
WithinCinguloOpercular	RACE_ETHNICITYAsian	-0.0775467	0.0747704	-1.03713	0.299703		0.04677	0.430055	1	1.9937	0.0837637	0.77226	0.20922	98 (1.11)
WithinCinguloOpercular	RACE_ETHNICITYOther	-0.120891	0.0362648	-3.33355	0.000861022	***	0.04677	0.00260542	1	1.9937	0.0837637	0.77226	0.20922	98 (1.11)
VisualLeftAccumbensArea	(Intercept)	-0.0616802	0.0182385	-3.38186	0.000723134	***	0.00277589	0.00222671	1	1.99351	0.531289	0.466065	0.0795678	139 (1.57)
VisualLeftAccumbensArea	anhedonia_ypresent	0.0513268	0.0374373	1.37101	0.170408		0.00277589	0.272653	1	1.99351	0.531289	0.466065	0.0795678	139 (1.57)
VisualLeftAccumbensArea	INTERVIEW_AGE	0.00330918	0.0106972	0.309352	0.757061		0.00277589	0.841638	1	1.99351	0.531289	0.466065	0.0795678	139 (1.57)
VisualLeftAccumbensArea	SEXFemale	0.055698	0.0215132	2.58902	0.00964102	**	0.00277589	0.0229584	1	1.99351	0.531289	0.466065	0.0795678	139 (1.57)
VisualLeftAccumbensArea	RACE_ETHNICITYBlack	0.141854	0.0327033	4.33761	1.45662e-05	***	0.00277589	6.16923e-05	0.0356581	1.99351	0.531289	0.466065	0.0795678	139 (1.57)
VisualLeftAccumbensArea	RACE_ETHNICITYHispanic	0.0488403	0.0279346	1.74838	0.0804341		0.00277589	0.146723	1	1.99351	0.531289	0.466065	0.0795678	139 (1.57)
VisualLeftAccumbensArea	RACE_ETHNICITYAsian	-0.0222514	0.076569	-0.290606	0.77136		0.00277589	0.851685	1	1.99351	0.531289	0.466065	0.0795678	139 (1.57)
VisualLeftAccumbensArea	RACE_ETHNICITYOther	0.0066568	0.03671	0.181335	0.856109		0.00277589	0.911198	1	1.99351	0.531289	0.466065	0.0795678	139 (1.57)
RetrosplenialTemporalRightThalamusProper	(Intercept)	0.0954108	0.018097	5.27219	1.38024e-07	***	0.0288994	7.98779e-07	0.000337884	1.99346	0.0124214	0.911259	0.165978	106 (1.2)
RetrosplenialTemporalRightThalamusProper	anhedonia_ypresent	-0.151563	0.0368036	-4.11815	3.85442e-05	***	0.0288994	0.000152187	0.0943562	1.99346	0.0124214	0.911259	0.165978	106 (1.2)
RetrosplenialTemporalRightThalamusProper	INTERVIEW_AGE	-0.0299693	0.0105264	-2.84707	0.00442265	**	0.0288994	0.0114811	1	1.99346	0.0124214	0.911259	0.165978	106 (1.2)
RetrosplenialTemporalRightThalamusProper	SEXFemale	0.089951	0.0212484	4.23331	2.32634e-05	***	0.0288994	9.57121e-05	0.0569487	1.99346	0.0124214	0.911259	0.165978	106 (1.2)
RetrosplenialTemporalRightThalamusProper	RACE_ETHNICITYBlack	-0.442448	0.0324634	-13.6291	7.17859e-42	***	0.0288994	3.9939e-40	1.75732e-38	1.99346	0.0124214	0.911259	0.165978	106 (1.2)
RetrosplenialTemporalRightThalamusProper	RACE_ETHNICITYHispanic	-0.216974	0.0277436	-7.82071	5.86271e-15	***	0.0288994	6.58345e-14	1.43519e-11	1.99346	0.0124214	0.911259	0.165978	106 (1.2)
RetrosplenialTemporalRightThalamusProper	RACE_ETHNICITYAsian	-0.0812243	0.0751787	-1.08042	0.279986		0.0288994	0.407301	1	1.99346	0.0124214	0.911259	0.165978	106 (1.2)
RetrosplenialTemporalRightThalamusProper	RACE_ETHNICITYOther	-0.16318	0.0365013	-4.47053	7.90085e-06	***	0.0288994	3.54886e-05	0.0193413	1.99346	0.0124214	0.911259	0.165978	106 (1.2)
AuditorySensorimotorMouth	(Intercept)	-0.133432	0.0182737	-7.30185	3.08751e-13	***	0.012708	3.01125e-12	7.55823e-10	1.99335	0.309203	0.57817	0.167464	127 (1.43)
AuditorySensorimotorMouth	anhedonia_ypresent	-0.0372018	0.0372717	-0.998126	0.318246		0.012708	0.452157	1	1.99335	0.309203	0.57817	0.167464	127 (1.43)
AuditorySensorimotorMouth	INTERVIEW_AGE	0.0112113	0.0106289	1.0548	0.291547		0.012708	0.421066	1	1.99335	0.309203	0.57817	0.167464	127 (1.43)
AuditorySensorimotorMouth	SEXFemale	0.0987186	0.021448	4.6027	4.22943e-06	***	0.012708	1.99946e-05	0.0103537	1.99335	0.309203	0.57817	0.167464	127 (1.43)
AuditorySensorimotorMouth	RACE_ETHNICITYBlack	0.23631	0.0327882	7.20715	6.18888e-13	***	0.012708	5.82707e-12	1.51504e-09	1.99335	0.309203	0.57817	0.167464	127 (1.43)
AuditorySensorimotorMouth	RACE_ETHNICITYHispanic	0.214622	0.0280167	7.66049	2.05009e-14	***	0.012708	2.1632e-13	5.01861e-11	1.99335	0.309203	0.57817	0.167464	127 (1.43)
AuditorySensorimotorMouth	RACE_ETHNICITYAsian	-0.0105565	0.0762206	-0.138499	0.889849		0.012708	0.936901	1	1.99335	0.309203	0.57817	0.167464	127 (1.43)
AuditorySensorimotorMouth	RACE_ETHNICITYOther	0.104537	0.0369104	2.83219	0.00463362	**	0.012708	0.0119527	1	1.99335	0.309203	0.57817	0.167464	127 (1.43)
RetrosplenialTemporalSensorimotorMouth	(Intercept)	0.0340571	0.0181904	1.87225	0.0612056		0.0111445	0.115969	1	1.99329	1.44265	0.229711	0.0831735	149 (1.68)
RetrosplenialTemporalSensorimotorMouth	anhedonia_ypresent	-0.00675258	0.0374496	-0.180311	0.856913		0.0111445	0.911261	1	1.99329	1.44265	0.229711	0.0831735	149 (1.68)
RetrosplenialTemporalSensorimotorMouth	INTERVIEW_AGE	-0.0629474	0.0106668	-5.90123	3.74287e-09	***	0.0111445	2.53109e-08	9.16255e-06	1.99329	1.44265	0.229711	0.0831735	149 (1.68)
RetrosplenialTemporalSensorimotorMouth	SEXFemale	-0.136813	0.0214379	-6.38184	1.83907e-10	***	0.0111445	1.42469e-09	4.50203e-07	1.99329	1.44265	0.229711	0.0831735	149 (1.68)
RetrosplenialTemporalSensorimotorMouth	RACE_ETHNICITYBlack	0.178502	0.032532	5.48698	4.20342e-08	***	0.0111445	2.5597e-07	0.0001029	1.99329	1.44265	0.229711	0.0831735	149 (1.68)
RetrosplenialTemporalSensorimotorMouth	RACE_ETHNICITYHispanic	0.0398384	0.0278158	1.43222	0.152116		0.0111445	0.250256	1	1.99329	1.44265	0.229711	0.0831735	149 (1.68)
RetrosplenialTemporalSensorimotorMouth	RACE_ETHNICITYAsian	0.0296268	0.0771084	0.384223	0.700823		0.0111445	0.799072	1	1.99329	1.44265	0.229711	0.0831735	149 (1.68)
RetrosplenialTemporalSensorimotorMouth	RACE_ETHNICITYOther	-0.00837953	0.0365613	-0.229191	0.818726		0.0111445	0.884484	1	1.99329	1.44265	0.229711	0.0831735	149 (1.68)
RetrosplenialTemporalLeftHippocampus	(Intercept)	0.0819973	0.0180772	4.53596	5.81093e-06	***	0.0197987	2.68907e-05	0.0142252	1.99275	10.0199	0.00154859	0.0785406	139 (1.57)
RetrosplenialTemporalLeftHippocampus	anhedonia_ypresent	-0.0210786	0.0371356	-0.567612	0.570313		0.0197987	0.6939	1	1.99275	10.0199	0.00154859	0.0785406	139 (1.57)
RetrosplenialTemporalLeftHippocampus	INTERVIEW_AGE	0.0123678	0.0106127	1.16538	0.243897		0.0197987	0.364506	1	1.99275	10.0199	0.00154859	0.0785406	139 (1.57)
RetrosplenialTemporalLeftHippocampus	SEXFemale	0.0566722	0.0213242	2.65765	0.00788314	**	0.0197987	0.0192211	1	1.99275	10.0199	0.00154859	0.0785406	139 (1.57)
RetrosplenialTemporalLeftHippocampus	RACE_ETHNICITYBlack	-0.394032	0.0325072	-12.1214	1.51383e-33	***	0.0197987	5.53111e-32	3.70584e-30	1.99275	10.0199	0.00154859	0.0785406	139 (1.57)
RetrosplenialTemporalLeftHippocampus	RACE_ETHNICITYHispanic	-0.198919	0.0276723	-7.18839	7.09658e-13	***	0.0197987	6.60549e-12	1.73724e-09	1.99275	10.0199	0.00154859	0.0785406	139 (1.57)
RetrosplenialTemporalLeftHippocampus	RACE_ETHNICITYAsian	0.0461801	0.075696	0.610073	0.541829		0.0197987	0.667874	1	1.99275	10.0199	0.00154859	0.0785406	139 (1.57)
RetrosplenialTemporalLeftHippocampus	RACE_ETHNICITYOther	-0.121076	0.0364078	-3.32554	0.000886135	***	0.0197987	0.00266494	1	1.99275	10.0199	0.00154859	0.0785406	139 (1.57)
SensorimotorMouthRightAccumbensArea	(Intercept)	0.0918878	0.0181772	5.05511	4.38937e-07	***	0.0122907	2.40384e-06	0.00107452	1.99266	12.6365	0.000378285	0.0550333	174 (1.96)
SensorimotorMouthRightAccumbensArea	anhedonia_ypresent	-0.0377251	0.0373968	-1.00878	0.313108		0.0122907	0.446412	1	1.99266	12.6365	0.000378285	0.0550333	174 (1.96)
SensorimotorMouthRightAccumbensArea	INTERVIEW_AGE	-0.0611475	0.0106699	-5.73082	1.03284e-08	***	0.0122907	6.72442e-08	2.52838e-05	1.99266	12.6365	0.000378285	0.0550333	174 (1.96)
SensorimotorMouthRightAccumbensArea	SEXFemale	-0.186765	0.0214226	-8.71815	3.35099e-18	***	0.0122907	4.71449e-17	8.20321e-15	1.99266	12.6365	0.000378285	0.0550333	174 (1.96)
SensorimotorMouthRightAccumbensArea	RACE_ETHNICITYBlack	-0.0494824	0.0324558	-1.52461	0.127393		0.0122907	0.215223	1	1.99266	12.6365	0.000378285	0.0550333	174 (1.96)
SensorimotorMouthRightAccumbensArea	RACE_ETHNICITYHispanic	0.0335159	0.0277761	1.20664	0.227602		0.0122907	0.344997	1	1.99266	12.6365	0.000378285	0.0550333	174 (1.96)
SensorimotorMouthRightAccumbensArea	RACE_ETHNICITYAsian	0.000619349	0.0767307	0.00807172	0.99356		0.0122907	0.996777	1	1.99266	12.6365	0.000378285	0.0550333	174 (1.96)
SensorimotorMouthRightAccumbensArea	RACE_ETHNICITYOther	0.0211077	0.0365248	0.5779	0.563346		0.0122907	0.68816	1	1.99266	12.6365	0.000378285	0.0550333	174 (1.96)
RetrosplenialTemporalLeftVentraldc	(Intercept)	-0.0216936	0.0182957	-1.18572	0.235766		0.00195203	0.355654	1	1.99255	0.435488	0.509308	0.106587	148 (1.67)
RetrosplenialTemporalLeftVentraldc	anhedonia_ypresent	-0.00259512	0.0375482	-0.0691145	0.9449		0.00195203	0.96581	1	1.99255	0.435488	0.509308	0.106587	148 (1.67)
RetrosplenialTemporalLeftVentraldc	INTERVIEW_AGE	-0.0387768	0.0107121	-3.61993	0.000296361	***	0.00195203	0.00100345	0.725491	1.99255	0.435488	0.509308	0.106587	148 (1.67)
RetrosplenialTemporalLeftVentraldc	SEXFemale	0.00797607	0.0215534	0.37006	0.711347		0.00195203	0.806566	1	1.99255	0.435488	0.509308	0.106587	148 (1.67)
RetrosplenialTemporalLeftVentraldc	RACE_ETHNICITYBlack	-0.00270468	0.0328563	-0.0823185	0.934395		0.00195203	0.962735	1	1.99255	0.435488	0.509308	0.106587	148 (1.67)
RetrosplenialTemporalLeftVentraldc	RACE_ETHNICITYHispanic	0.072167	0.0280115	2.57634	0.0100017	*	0.00195203	0.023771	1	1.99255	0.435488	0.509308	0.106587	148 (1.67)
RetrosplenialTemporalLeftVentraldc	RACE_ETHNICITYAsian	0.118345	0.0766862	1.54324	0.122809		0.00195203	0.208631	1	1.99255	0.435488	0.509308	0.106587	148 (1.67)
RetrosplenialTemporalLeftVentraldc	RACE_ETHNICITYOther	0.0116957	0.0369084	0.316883	0.75134		0.00195203	0.837178	1	1.99255	0.435488	0.509308	0.106587	148 (1.67)
CinguloOpercularLeftVentraldc	(Intercept)	-0.110081	0.0181237	-6.07384	1.30128e-09	***	0.0207857	9.10155e-09	3.18554e-06	1.99241	0.17936	0.671924	0.0980658	166 (1.87)
CinguloOpercularLeftVentraldc	anhedonia_ypresent	0.0624802	0.0372003	1.67956	0.0930782		0.0207857	0.166805	1	1.99241	0.17936	0.671924	0.0980658	166 (1.87)
CinguloOpercularLeftVentraldc	INTERVIEW_AGE	-0.0182273	0.0106251	-1.71549	0.0862914		0.0207857	0.156128	1	1.99241	0.17936	0.671924	0.0980658	166 (1.87)
CinguloOpercularLeftVentraldc	SEXFemale	-0.00357629	0.0213602	-0.167428	0.867037		0.0207857	0.918437	1	1.99241	0.17936	0.671924	0.0980658	166 (1.87)
CinguloOpercularLeftVentraldc	RACE_ETHNICITYBlack	0.417305	0.0325901	12.8047	3.34454e-37	***	0.0207857	1.46204e-35	8.18744e-34	1.99241	0.17936	0.671924	0.0980658	166 (1.87)
CinguloOpercularLeftVentraldc	RACE_ETHNICITYHispanic	0.175242	0.0277392	6.31749	2.78902e-10	***	0.0207857	2.10726e-09	6.82752e-07	1.99241	0.17936	0.671924	0.0980658	166 (1.87)
CinguloOpercularLeftVentraldc	RACE_ETHNICITYAsian	0.0167479	0.075519	0.22177	0.824498		0.0207857	0.889092	1	1.99241	0.17936	0.671924	0.0980658	166 (1.87)
CinguloOpercularLeftVentraldc	RACE_ETHNICITYOther	0.105864	0.0365675	2.89503	0.00380069	**	0.0207857	0.00998293	1	1.99241	0.17936	0.671924	0.0980658	166 (1.87)
DefaultRightPutamen	(Intercept)	-0.0254829	0.0181945	-1.40058	0.161374		0.00199922	0.261272	1	1.99234	0.754341	0.385105	0.0599763	134 (1.51)
DefaultRightPutamen	anhedonia_ypresent	-0.0135378	0.0374731	-0.361268	0.717908		0.00199922	0.810253	1	1.99234	0.754341	0.385105	0.0599763	134 (1.51)
DefaultRightPutamen	INTERVIEW_AGE	0.014016	0.0107133	1.30828	0.190812		0.00199922	0.297522	1	1.99234	0.754341	0.385105	0.0599763	134 (1.51)
DefaultRightPutamen	SEXFemale	-0.0174651	0.0214962	-0.812474	0.416542		0.00199922	0.545291	1	1.99234	0.754341	0.385105	0.0599763	134 (1.51)
DefaultRightPutamen	RACE_ETHNICITYBlack	0.144541	0.0325815	4.4363	9.26429e-06	***	0.00199922	4.11597e-05	0.022679	1.99234	0.754341	0.385105	0.0599763	134 (1.51)
DefaultRightPutamen	RACE_ETHNICITYHispanic	0.0599139	0.027901	2.14738	0.0317909	*	0.00199922	0.0662896	1	1.99234	0.754341	0.385105	0.0599763	134 (1.51)
DefaultRightPutamen	RACE_ETHNICITYAsian	-0.0433825	0.0763267	-0.56838	0.569792		0.00199922	0.69361	1	1.99234	0.754341	0.385105	0.0599763	134 (1.51)
DefaultRightPutamen	RACE_ETHNICITYOther	0.0334648	0.0366542	0.912987	0.361275		0.00199922	0.496296	1	1.99234	0.754341	0.385105	0.0599763	134 (1.51)
SensorimotorMouthRightVentraldc	(Intercept)	0.0624595	0.018184	3.43487	0.000595597	***	0.0106303	0.00186926	1	1.99204	0.0184616	0.891921	0.0804505	140 (1.58)
SensorimotorMouthRightVentraldc	anhedonia_ypresent	-0.000106036	0.0373785	-0.00283681	0.997737		0.0106303	0.998552	1	1.99204	0.0184616	0.891921	0.0804505	140 (1.58)
SensorimotorMouthRightVentraldc	INTERVIEW_AGE	-0.0339055	0.0106681	-3.17821	0.00148707	**	0.0106303	0.00422806	1	1.99204	0.0184616	0.891921	0.0804505	140 (1.58)
SensorimotorMouthRightVentraldc	SEXFemale	-0.186146	0.0214269	-8.68749	4.37753e-18	***	0.0106303	6.12354e-17	1.07162e-14	1.99204	0.0184616	0.891921	0.0804505	140 (1.58)
SensorimotorMouthRightVentraldc	RACE_ETHNICITYBlack	0.131544	0.0325387	4.0427	5.3294e-05	***	0.0106303	0.000205455	0.130464	1.99204	0.0184616	0.891921	0.0804505	140 (1.58)
SensorimotorMouthRightVentraldc	RACE_ETHNICITYHispanic	0.0262666	0.0278081	0.944566	0.344907		0.0106303	0.478917	1	1.99204	0.0184616	0.891921	0.0804505	140 (1.58)
SensorimotorMouthRightVentraldc	RACE_ETHNICITYAsian	0.0409854	0.0764157	0.536348	0.591732		0.0106303	0.712523	1	1.99204	0.0184616	0.891921	0.0804505	140 (1.58)
SensorimotorMouthRightVentraldc	RACE_ETHNICITYOther	0.0285062	0.0365904	0.779064	0.435963		0.0106303	0.564676	1	1.99204	0.0184616	0.891921	0.0804505	140 (1.58)
FrontoParietalLeftPutamen	(Intercept)	0.15037	0.0181196	8.29877	1.20904e-16	***	0.0217768	1.50636e-15	2.95972e-13	1.99199	6.79048	0.00916454	0.106747	135 (1.52)
FrontoParietalLeftPutamen	anhedonia_ypresent	-0.0615154	0.0370242	-1.66149	0.0966505		0.0217768	0.171698	1	1.99199	6.79048	0.00916454	0.106747	135 (1.52)
FrontoParietalLeftPutamen	INTERVIEW_AGE	-0.0329624	0.0106084	-3.10719	0.00189482	**	0.0217768	0.00529512	1	1.99199	6.79048	0.00916454	0.106747	135 (1.52)
FrontoParietalLeftPutamen	SEXFemale	-0.0943896	0.021324	-4.42644	9.69653e-06	***	0.0217768	4.27695e-05	0.0237371	1.99199	6.79048	0.00916454	0.106747	135 (1.52)
FrontoParietalLeftPutamen	RACE_ETHNICITYBlack	-0.377575	0.0324655	-11.6301	4.9089e-31	***	0.0217768	1.54064e-29	1.2017e-27	1.99199	6.79048	0.00916454	0.106747	135 (1.52)
FrontoParietalLeftPutamen	RACE_ETHNICITYHispanic	-0.176411	0.0276978	-6.36914	1.99698e-10	***	0.0217768	1.5373e-09	4.88861e-07	1.99199	6.79048	0.00916454	0.106747	135 (1.52)
FrontoParietalLeftPutamen	RACE_ETHNICITYAsian	0.166028	0.0757136	2.19284	0.0283454	*	0.0217768	0.0600255	1	1.99199	6.79048	0.00916454	0.106747	135 (1.52)
FrontoParietalLeftPutamen	RACE_ETHNICITYOther	-0.125443	0.0365299	-3.43398	0.000597557	***	0.0217768	0.00187301	1	1.99199	6.79048	0.00916454	0.106747	135 (1.52)
CinguloParietalRightHippocampus	(Intercept)	0.0455132	0.0181249	2.51109	0.0120539	*	0.0124555	0.0279697	1	1.99191	1.46181	0.226642	0.0753138	130 (1.47)
CinguloParietalRightHippocampus	anhedonia_ypresent	-0.0300306	0.0372945	-0.805228	0.42071		0.0124555	0.549865	1	1.99191	1.46181	0.226642	0.0753138	130 (1.47)
CinguloParietalRightHippocampus	INTERVIEW_AGE	-0.0325917	0.0106425	-3.06242	0.00220225	**	0.0124555	0.00608478	1	1.99191	1.46181	0.226642	0.0753138	130 (1.47)
CinguloParietalRightHippocampus	SEXFemale	0.0537049	0.0213927	2.51044	0.0120762	*	0.0124555	0.0279947	1	1.99191	1.46181	0.226642	0.0753138	130 (1.47)
CinguloParietalRightHippocampus	RACE_ETHNICITYBlack	-0.318588	0.0325278	-9.79432	1.55574e-22	***	0.0124555	2.92957e-21	3.80844e-19	1.99191	1.46181	0.226642	0.0753138	130 (1.47)
CinguloParietalRightHippocampus	RACE_ETHNICITYHispanic	-0.0746857	0.0277206	-2.69423	0.00706856	**	0.0124555	0.0174434	1	1.99191	1.46181	0.226642	0.0753138	130 (1.47)
CinguloParietalRightHippocampus	RACE_ETHNICITYAsian	-0.0141919	0.0761837	-0.186285	0.852225		0.0124555	0.908645	1	1.99191	1.46181	0.226642	0.0753138	130 (1.47)
CinguloParietalRightHippocampus	RACE_ETHNICITYOther	-0.0888815	0.036511	-2.43438	0.0149373	*	0.0124555	0.0341425	1	1.99191	1.46181	0.226642	0.0753138	130 (1.47)
AuditoryRightAmygdala	(Intercept)	0.0434843	0.0182718	2.37986	0.0173407	*	0.00172509	0.0388958	1	1.99171	0.0965303	0.756034	0.107914	121 (1.37)
AuditoryRightAmygdala	anhedonia_ypresent	0.0289849	0.0373941	0.77512	0.43829		0.00172509	0.565893	1	1.99171	0.0965303	0.756034	0.107914	121 (1.37)
AuditoryRightAmygdala	INTERVIEW_AGE	0.00201557	0.0106966	0.188432	0.850543		0.00172509	0.907641	1	1.99171	0.0965303	0.756034	0.107914	121 (1.37)
AuditoryRightAmygdala	SEXFemale	-0.0853779	0.0215227	-3.96688	7.34023e-05	***	0.00172509	0.000278587	0.179689	1.99171	0.0965303	0.756034	0.107914	121 (1.37)
AuditoryRightAmygdala	RACE_ETHNICITYBlack	0.0317133	0.0327073	0.969609	0.332268		0.00172509	0.464796	1	1.99171	0.0965303	0.756034	0.107914	121 (1.37)
AuditoryRightAmygdala	RACE_ETHNICITYHispanic	-0.0416357	0.0279946	-1.48728	0.136977		0.00172509	0.229201	1	1.99171	0.0965303	0.756034	0.107914	121 (1.37)
AuditoryRightAmygdala	RACE_ETHNICITYAsian	-0.0399132	0.0768976	-0.519044	0.603743		0.00172509	0.721309	1	1.99171	0.0965303	0.756034	0.107914	121 (1.37)
AuditoryRightAmygdala	RACE_ETHNICITYOther	0.00483179	0.036873	0.131039	0.895748		0.00172509	0.939097	1	1.99171	0.0965303	0.756034	0.107914	121 (1.37)
CinguloOpercularVisual	(Intercept)	0.0101629	0.0182742	0.55613	0.578136		-2.51566e-05	0.700633	1	1.99145	2.0438	0.152827	0.109809	105 (1.18)
CinguloOpercularVisual	anhedonia_ypresent	-0.031598	0.0372946	-0.847252	0.396878		-2.51566e-05	0.526589	1	1.99145	2.0438	0.152827	0.109809	105 (1.18)
CinguloOpercularVisual	INTERVIEW_AGE	-0.00690793	0.0106932	-0.64601	0.51829		-2.51566e-05	0.645687	1	1.99145	2.0438	0.152827	0.109809	105 (1.18)
CinguloOpercularVisual	SEXFemale	0.00018242	0.0215242	0.00847512	0.993238		-2.51566e-05	0.996777	1	1.99145	2.0438	0.152827	0.109809	105 (1.18)
CinguloOpercularVisual	RACE_ETHNICITYBlack	0.0171639	0.0328455	0.522566	0.60129		-2.51566e-05	0.719698	1	1.99145	2.0438	0.152827	0.109809	105 (1.18)
CinguloOpercularVisual	RACE_ETHNICITYHispanic	-0.00268152	0.0279534	-0.0959284	0.92358		-2.51566e-05	0.955993	1	1.99145	2.0438	0.152827	0.109809	105 (1.18)
CinguloOpercularVisual	RACE_ETHNICITYAsian	-0.114821	0.0767588	-1.49587	0.134723		-2.51566e-05	0.226047	1	1.99145	2.0438	0.152827	0.109809	105 (1.18)
CinguloOpercularVisual	RACE_ETHNICITYOther	-0.0567371	0.0367774	-1.54272	0.122936		-2.51566e-05	0.208701	1	1.99145	2.0438	0.152827	0.109809	105 (1.18)
SensorimotorHandVentralAttention	(Intercept)	0.0500493	0.0182846	2.73724	0.00620837	**	0.00296077	0.0154924	1	1.99141	8.20042e-05	0.992775	0.114477	171 (1.93)
SensorimotorHandVentralAttention	anhedonia_ypresent	0.00321018	0.0376515	0.0852603	0.932056		0.00296077	0.96111	1	1.99141	8.20042e-05	0.992775	0.114477	171 (1.93)
SensorimotorHandVentralAttention	INTERVIEW_AGE	-0.00932331	0.0107135	-0.870239	0.384194		0.00296077	0.516478	1	1.99141	8.20042e-05	0.992775	0.114477	171 (1.93)
SensorimotorHandVentralAttention	SEXFemale	-0.0949118	0.0215776	-4.39862	1.1024e-05	***	0.00296077	4.82767e-05	0.0269867	1.99141	8.20042e-05	0.992775	0.114477	171 (1.93)
SensorimotorHandVentralAttention	RACE_ETHNICITYBlack	0.0314777	0.0328944	0.956933	0.338628		0.00296077	0.471536	1	1.99141	8.20042e-05	0.992775	0.114477	171 (1.93)
SensorimotorHandVentralAttention	RACE_ETHNICITYHispanic	-0.0110629	0.0280648	-0.39419	0.693451		0.00296077	0.793626	1	1.99141	8.20042e-05	0.992775	0.114477	171 (1.93)
SensorimotorHandVentralAttention	RACE_ETHNICITYAsian	-0.254283	0.0772594	-3.29129	0.00100127	**	0.00296077	0.00297825	1	1.99141	8.20042e-05	0.992775	0.114477	171 (1.93)
SensorimotorHandVentralAttention	RACE_ETHNICITYOther	-0.0146793	0.0369553	-0.397217	0.691217		0.00296077	0.792181	1	1.99141	8.20042e-05	0.992775	0.114477	171 (1.93)
SensorimotorMouthRightThalamusProper	(Intercept)	0.150503	0.0179714	8.37462	6.39955e-17	***	0.0376121	8.07531e-16	1.56661e-13	1.99095	0.95614	0.328161	0.124534	132 (1.49)
SensorimotorMouthRightThalamusProper	anhedonia_ypresent	-0.0199322	0.0367702	-0.542075	0.587781		0.0376121	0.708812	1	1.99095	0.95614	0.328161	0.124534	132 (1.49)
SensorimotorMouthRightThalamusProper	INTERVIEW_AGE	-0.0427907	0.0105086	-4.07198	4.7028e-05	***	0.0376121	0.000183319	0.115125	1.99095	0.95614	0.328161	0.124534	132 (1.49)
SensorimotorMouthRightThalamusProper	SEXFemale	-0.0301842	0.0211638	-1.42622	0.153842		0.0376121	0.252229	1	1.99095	0.95614	0.328161	0.124534	132 (1.49)
SensorimotorMouthRightThalamusProper	RACE_ETHNICITYBlack	-0.554273	0.0322763	-17.1728	4.9423e-65	***	0.0376121	8.64196e-63	1.20987e-61	1.99095	0.95614	0.328161	0.124534	132 (1.49)
SensorimotorMouthRightThalamusProper	RACE_ETHNICITYHispanic	-0.205002	0.0275416	-7.44335	1.07484e-13	***	0.0376121	1.09634e-12	2.63122e-10	1.99095	0.95614	0.328161	0.124534	132 (1.49)
SensorimotorMouthRightThalamusProper	RACE_ETHNICITYAsian	0.035725	0.0751406	0.475442	0.634484		0.0376121	0.744948	1	1.99095	0.95614	0.328161	0.124534	132 (1.49)
SensorimotorMouthRightThalamusProper	RACE_ETHNICITYOther	-0.148001	0.0362997	-4.07719	4.59872e-05	***	0.0376121	0.000179548	0.112577	1.99095	0.95614	0.328161	0.124534	132 (1.49)
DorsalAttentionSensorimotorHand	(Intercept)	-0.0665669	0.0181962	-3.65829	0.000255403	***	0.00285224	0.000875667	0.625226	1.99065	3.77818	0.0519252	0.0929449	127 (1.43)
DorsalAttentionSensorimotorHand	anhedonia_ypresent	-0.0157123	0.0375278	-0.418685	0.675457		0.00285224	0.779594	1	1.99065	3.77818	0.0519252	0.0929449	127 (1.43)
DorsalAttentionSensorimotorHand	INTERVIEW_AGE	0.00429135	0.0106966	0.40119	0.68829		0.00285224	0.789566	1	1.99065	3.77818	0.0519252	0.0929449	127 (1.43)
DorsalAttentionSensorimotorHand	SEXFemale	0.0789445	0.021509	3.67029	0.000243717	***	0.00285224	0.000840309	0.59662	1.99065	3.77818	0.0519252	0.0929449	127 (1.43)
DorsalAttentionSensorimotorHand	RACE_ETHNICITYBlack	0.0987589	0.032826	3.00856	0.0026324	**	0.00285224	0.00718152	1	1.99065	3.77818	0.0519252	0.0929449	127 (1.43)
DorsalAttentionSensorimotorHand	RACE_ETHNICITYHispanic	0.041479	0.0279984	1.48148	0.138515		0.00285224	0.2313	1	1.99065	3.77818	0.0519252	0.0929449	127 (1.43)
DorsalAttentionSensorimotorHand	RACE_ETHNICITYAsian	0.226232	0.0765583	2.95502	0.00313481	**	0.00285224	0.00841448	1	1.99065	3.77818	0.0519252	0.0929449	127 (1.43)
DorsalAttentionSensorimotorHand	RACE_ETHNICITYOther	0.030429	0.0366637	0.82995	0.40659		0.00285224	0.535125	1	1.99065	3.77818	0.0519252	0.0929449	127 (1.43)
VisualRightVentraldc	(Intercept)	0.0700162	0.0182863	3.82888	0.000129627	***	0.00701797	0.000474331	0.317328	1.99045	0.76028	0.383241	0.11335	139 (1.57)
VisualRightVentraldc	anhedonia_ypresent	0.0883442	0.0373388	2.36601	0.0180026	*	0.00701797	0.0402468	1	1.99045	0.76028	0.383241	0.11335	139 (1.57)
VisualRightVentraldc	INTERVIEW_AGE	-0.0231077	0.0106926	-2.16108	0.0307161	*	0.00701797	0.0644823	1	1.99045	0.76028	0.383241	0.11335	139 (1.57)
VisualRightVentraldc	SEXFemale	-0.0161232	0.0214902	-0.750256	0.453121		0.00701797	0.581363	1	1.99045	0.76028	0.383241	0.11335	139 (1.57)
VisualRightVentraldc	RACE_ETHNICITYBlack	-0.22766	0.0327782	-6.94548	4.04204e-12	***	0.00701797	3.61129e-11	9.89493e-09	1.99045	0.76028	0.383241	0.11335	139 (1.57)
VisualRightVentraldc	RACE_ETHNICITYHispanic	-0.140064	0.0279292	-5.01499	5.40828e-07	***	0.00701797	2.91619e-06	0.00132395	1.99045	0.76028	0.383241	0.11335	139 (1.57)
VisualRightVentraldc	RACE_ETHNICITYAsian	0.00332042	0.076091	0.0436375	0.965194		0.00701797	0.978473	1	1.99045	0.76028	0.383241	0.11335	139 (1.57)
VisualRightVentraldc	RACE_ETHNICITYOther	-0.0866546	0.0368251	-2.35314	0.0186379	*	0.00701797	0.0414401	1	1.99045	0.76028	0.383241	0.11335	139 (1.57)
WithinVisual	(Intercept)	0.0300343	0.0179837	1.67009	0.0949382		0.0406757	0.169518	1	1.99039	0.140514	0.707771	0.188465	80 (0.9)
WithinVisual	anhedonia_ypresent	-0.0981538	0.0364694	-2.6914	0.00712874	**	0.0406757	0.0175742	1	1.99039	0.140514	0.707771	0.188465	80 (0.9)
WithinVisual	INTERVIEW_AGE	0.0755358	0.0104327	7.24031	4.85411e-13	***	0.0406757	4.65995e-12	1.18829e-09	1.99039	0.140514	0.707771	0.188465	80 (0.9)
WithinVisual	SEXFemale	0.218507	0.0210942	10.3586	5.32585e-25	***	0.0406757	1.18524e-23	1.30377e-21	1.99039	0.140514	0.707771	0.188465	80 (0.9)
WithinVisual	RACE_ETHNICITYBlack	-0.432345	0.0323005	-13.3851	1.84e-40	***	0.0406757	9.58366e-39	4.50432e-37	1.99039	0.140514	0.707771	0.188465	80 (0.9)
WithinVisual	RACE_ETHNICITYHispanic	-0.218187	0.0275311	-7.92511	2.55817e-15	***	0.0406757	2.96796e-14	6.26239e-12	1.99039	0.140514	0.707771	0.188465	80 (0.9)
WithinVisual	RACE_ETHNICITYAsian	-0.208827	0.0753777	-2.77041	0.00561036	**	0.0406757	0.0141735	1	1.99039	0.140514	0.707771	0.188465	80 (0.9)
WithinVisual	RACE_ETHNICITYOther	-0.163407	0.0363449	-4.49601	7.01284e-06	***	0.0406757	3.17328e-05	0.0171674	1.99039	0.140514	0.707771	0.188465	80 (0.9)
VisualRightPutamen	(Intercept)	0.0181095	0.0181859	0.9958	0.319375		0.0047597	0.453235	1	1.99025	0.128309	0.720192	0.0707596	131 (1.48)
VisualRightPutamen	anhedonia_ypresent	-0.0153275	0.037466	-0.409105	0.682473		0.0047597	0.785839	1	1.99025	0.128309	0.720192	0.0707596	131 (1.48)
VisualRightPutamen	INTERVIEW_AGE	-0.0325026	0.0106957	-3.03885	0.00238186	**	0.0047597	0.00651486	1	1.99025	0.128309	0.720192	0.0707596	131 (1.48)
VisualRightPutamen	SEXFemale	0.061156	0.0214733	2.848	0.00440974	**	0.0047597	0.0114597	1	1.99025	0.128309	0.720192	0.0707596	131 (1.48)
VisualRightPutamen	RACE_ETHNICITYBlack	-0.159123	0.0326118	-4.8793	1.08348e-06	***	0.0047597	5.48008e-06	0.00265236	1.99025	0.128309	0.720192	0.0707596	131 (1.48)
VisualRightPutamen	RACE_ETHNICITYHispanic	-0.0976476	0.0278611	-3.5048	0.000459249	***	0.0047597	0.00148121	1	1.99025	0.128309	0.720192	0.0707596	131 (1.48)
VisualRightPutamen	RACE_ETHNICITYAsian	0.0429888	0.0768815	0.559157	0.576069		0.0047597	0.699166	1	1.99025	0.128309	0.720192	0.0707596	131 (1.48)
VisualRightPutamen	RACE_ETHNICITYOther	-0.0422457	0.0366996	-1.15112	0.249713		0.0047597	0.371384	1	1.99025	0.128309	0.720192	0.0707596	131 (1.48)
VentralAttentionRightVentraldc	(Intercept)	0.0671466	0.0180805	3.71376	0.000205484	***	0.0140292	0.000719637	0.503026	1.99019	0.452861	0.500979	0.011523	174 (1.96)
VentralAttentionRightVentraldc	anhedonia_ypresent	-0.0502347	0.0373859	-1.34368	0.179087		0.0140292	0.283573	1	1.99019	0.452861	0.500979	0.011523	174 (1.96)
VentralAttentionRightVentraldc	INTERVIEW_AGE	-0.0506782	0.0106714	-4.74899	2.07716e-06	***	0.0140292	1.01901e-05	0.00508488	1.99019	0.452861	0.500979	0.011523	174 (1.96)
VentralAttentionRightVentraldc	SEXFemale	0.000439285	0.0213588	0.0205669	0.983592		0.0140292	0.991285	1	1.99019	0.452861	0.500979	0.011523	174 (1.96)
VentralAttentionRightVentraldc	RACE_ETHNICITYBlack	-0.316627	0.0323085	-9.80013	1.47174e-22	***	0.0140292	2.79289e-21	3.60283e-19	1.99019	0.452861	0.500979	0.011523	174 (1.96)
VentralAttentionRightVentraldc	RACE_ETHNICITYHispanic	-0.026493	0.0275795	-0.960603	0.336779		0.0140292	0.469496	1	1.99019	0.452861	0.500979	0.011523	174 (1.96)
VentralAttentionRightVentraldc	RACE_ETHNICITYAsian	-0.000556617	0.0763199	-0.00729321	0.994181		0.0140292	0.996777	1	1.99019	0.452861	0.500979	0.011523	174 (1.96)
VentralAttentionRightVentraldc	RACE_ETHNICITYOther	-0.126521	0.036224	-3.49275	0.000480458	***	0.0140292	0.00153948	1	1.99019	0.452861	0.500979	0.011523	174 (1.96)
SensorimotorHandSensorimotorMouth	(Intercept)	-0.188022	0.0180567	-10.4128	3.06178e-25	***	0.0514547	6.94004e-24	7.49525e-22	1.98977	34.9162	3.44205e-09	0.210015	275 (3.1)
SensorimotorHandSensorimotorMouth	anhedonia_ypresent	0.0487163	0.0370019	1.31659	0.188011		0.0514547	0.294125	1	1.98977	34.9162	3.44205e-09	0.210015	275 (3.1)
SensorimotorHandSensorimotorMouth	INTERVIEW_AGE	0.0536086	0.0105014	5.1049	3.38071e-07	***	0.0514547	1.86816e-06	0.000827597	1.98977	34.9162	3.44205e-09	0.210015	275 (3.1)
SensorimotorHandSensorimotorMouth	SEXFemale	0.0361248	0.0212132	1.70294	0.0886151		0.0514547	0.160096	1	1.98977	34.9162	3.44205e-09	0.210015	275 (3.1)
SensorimotorHandSensorimotorMouth	RACE_ETHNICITYBlack	0.626743	0.0328639	19.0708	1.91169e-79	***	0.0514547	6.68545e-77	4.67981e-76	1.98977	34.9162	3.44205e-09	0.210015	275 (3.1)
SensorimotorHandSensorimotorMouth	RACE_ETHNICITYHispanic	0.3068	0.0278178	11.0289	4.27778e-28	***	0.0514547	1.13826e-26	1.0472e-24	1.98977	34.9162	3.44205e-09	0.210015	275 (3.1)
SensorimotorHandSensorimotorMouth	RACE_ETHNICITYAsian	0.0378694	0.0756414	0.500643	0.616635		0.0514547	0.73065	1	1.98977	34.9162	3.44205e-09	0.210015	275 (3.1)
SensorimotorHandSensorimotorMouth	RACE_ETHNICITYOther	0.166686	0.0366074	4.55334	5.35288e-06	***	0.0514547	2.48337e-05	0.0131039	1.98977	34.9162	3.44205e-09	0.210015	275 (3.1)
CinguloParietalRightCaudate	(Intercept)	0.217168	0.0179226	12.117	1.59504e-33	***	0.0490048	5.74213e-32	3.90465e-30	1.98977	0.750683	0.38626	0.134642	142 (1.6)
CinguloParietalRightCaudate	anhedonia_ypresent	-0.0605545	0.0364569	-1.66099	0.0967514		0.0490048	0.171719	1	1.98977	0.750683	0.38626	0.134642	142 (1.6)
CinguloParietalRightCaudate	INTERVIEW_AGE	-0.0395884	0.0104405	-3.79182	0.00015056	***	0.0490048	0.000545994	0.36857	1.98977	0.750683	0.38626	0.134642	142 (1.6)
CinguloParietalRightCaudate	SEXFemale	-0.180927	0.0210488	-8.5956	9.71935e-18	***	0.0490048	1.31453e-16	2.3793e-14	1.98977	0.750683	0.38626	0.134642	142 (1.6)
CinguloParietalRightCaudate	RACE_ETHNICITYBlack	-0.589951	0.0321052	-18.3756	5.09591e-74	***	0.0490048	1.55935e-71	1.24748e-70	1.98977	0.750683	0.38626	0.134642	142 (1.6)
CinguloParietalRightCaudate	RACE_ETHNICITYHispanic	-0.113438	0.0273867	-4.14206	3.47445e-05	***	0.0490048	0.000137629	0.0850546	1.98977	0.750683	0.38626	0.134642	142 (1.6)
CinguloParietalRightCaudate	RACE_ETHNICITYAsian	-0.0245892	0.0747171	-0.329097	0.74209		0.0490048	0.831032	1	1.98977	0.750683	0.38626	0.134642	142 (1.6)
CinguloParietalRightCaudate	RACE_ETHNICITYOther	-0.177052	0.0361138	-4.90261	9.62792e-07	***	0.0490048	4.97239e-06	0.00235692	1.98977	0.750683	0.38626	0.134642	142 (1.6)
SensorimotorMouthRightHippocampus	(Intercept)	-0.00244555	0.0182158	-0.134255	0.893204		-0.000128005	0.937634	1	1.98976	2.83894	0.0920046	0.0579403	139 (1.57)
SensorimotorMouthRightHippocampus	anhedonia_ypresent	0.0249684	0.0376412	0.663325	0.50714		-0.000128005	0.634378	1	1.98976	2.83894	0.0920046	0.0579403	139 (1.57)
SensorimotorMouthRightHippocampus	INTERVIEW_AGE	0.00659764	0.010731	0.614818	0.538691		-0.000128005	0.665248	1	1.98976	2.83894	0.0920046	0.0579403	139 (1.57)
SensorimotorMouthRightHippocampus	SEXFemale	0.00395947	0.0215225	0.183969	0.854042		-0.000128005	0.909935	1	1.98976	2.83894	0.0920046	0.0579403	139 (1.57)
SensorimotorMouthRightHippocampus	RACE_ETHNICITYBlack	-0.026618	0.0326488	-0.815283	0.414933		-0.000128005	0.543766	1	1.98976	2.83894	0.0920046	0.0579403	139 (1.57)
SensorimotorMouthRightHippocampus	RACE_ETHNICITYHispanic	0.0106603	0.0278859	0.382284	0.70226		-0.000128005	0.799969	1	1.98976	2.83894	0.0920046	0.0579403	139 (1.57)
SensorimotorMouthRightHippocampus	RACE_ETHNICITYAsian	-0.139474	0.0768186	-1.81562	0.0694625		-0.000128005	0.129115	1	1.98976	2.83894	0.0920046	0.0579403	139 (1.57)
SensorimotorMouthRightHippocampus	RACE_ETHNICITYOther	0.0247249	0.0367042	0.673625	0.500568		-0.000128005	0.628083	1	1.98976	2.83894	0.0920046	0.0579403	139 (1.57)
FrontoParietalRightPallidum	(Intercept)	-0.0607478	0.018133	-3.35013	0.000811175	***	0.0064275	0.00246678	1	1.9897	6.29919	0.0120793	0.0322672	151 (1.7)
FrontoParietalRightPallidum	anhedonia_ypresent	0.101897	0.0373507	2.7281	0.00638274	**	0.0064275	0.0159114	1	1.9897	6.29919	0.0120793	0.0322672	151 (1.7)
FrontoParietalRightPallidum	INTERVIEW_AGE	-0.0188441	0.0106981	-1.76143	0.0782005		0.0064275	0.143182	1	1.9897	6.29919	0.0120793	0.0322672	151 (1.7)
FrontoParietalRightPallidum	SEXFemale	-0.0322493	0.0214387	-1.50426	0.132551		0.0064275	0.223014	1	1.9897	6.29919	0.0120793	0.0322672	151 (1.7)
FrontoParietalRightPallidum	RACE_ETHNICITYBlack	0.179201	0.0324864	5.5162	3.56335e-08	***	0.0064275	2.18077e-07	8.72309e-05	1.9897	6.29919	0.0120793	0.0322672	151 (1.7)
FrontoParietalRightPallidum	RACE_ETHNICITYHispanic	0.139937	0.0277027	5.05139	4.47506e-07	***	0.0064275	2.4453e-06	0.0010955	1.9897	6.29919	0.0120793	0.0322672	151 (1.7)
FrontoParietalRightPallidum	RACE_ETHNICITYAsian	0.129269	0.0770901	1.67686	0.0936062		0.0064275	0.167628	1	1.9897	6.29919	0.0120793	0.0322672	151 (1.7)
FrontoParietalRightPallidum	RACE_ETHNICITYOther	0.100935	0.03651	2.76459	0.00571141	**	0.0064275	0.0143695	1	1.9897	6.29919	0.0120793	0.0322672	151 (1.7)
SensorimotorHandRightThalamusProper	(Intercept)	0.0795698	0.0181607	4.38142	1.1929e-05	***	0.0130609	5.16854e-05	0.0292023	1.98969	1.01438	0.313857	0.0772476	156 (1.76)
SensorimotorHandRightThalamusProper	anhedonia_ypresent	0.0542289	0.0373092	1.4535	0.146121		0.0130609	0.241856	1	1.98969	1.01438	0.313857	0.0772476	156 (1.76)
SensorimotorHandRightThalamusProper	INTERVIEW_AGE	-0.0527851	0.0106706	-4.94677	7.68687e-07	***	0.0130609	4.06425e-06	0.00188175	1.98969	1.01438	0.313857	0.0772476	156 (1.76)
SensorimotorHandRightThalamusProper	SEXFemale	-0.20502	0.0214202	-9.57132	1.34816e-21	***	0.0130609	2.32416e-20	3.30031e-18	1.98969	1.01438	0.313857	0.0772476	156 (1.76)
SensorimotorHandRightThalamusProper	RACE_ETHNICITYBlack	0.0485588	0.0325577	1.49147	0.135875		0.0130609	0.227823	1	1.98969	1.01438	0.313857	0.0772476	156 (1.76)
SensorimotorHandRightThalamusProper	RACE_ETHNICITYHispanic	0.00285126	0.027769	0.102678	0.918221		0.0130609	0.952864	1	1.98969	1.01438	0.313857	0.0772476	156 (1.76)
SensorimotorHandRightThalamusProper	RACE_ETHNICITYAsian	0.0922512	0.0774163	1.19162	0.233441		0.0130609	0.352973	1	1.98969	1.01438	0.313857	0.0772476	156 (1.76)
SensorimotorHandRightThalamusProper	RACE_ETHNICITYOther	0.0528982	0.0365639	1.44673	0.148008		0.0130609	0.244153	1	1.98969	1.01438	0.313857	0.0772476	156 (1.76)
AuditoryLeftHippocampus	(Intercept)	-0.02136	0.0182869	-1.16805	0.242819		0.00214095	0.363633	1	1.9895	1.53053	0.216033	0.0656915	188 (2.12)
AuditoryLeftHippocampus	anhedonia_ypresent	0.0547225	0.037687	1.45203	0.14653		0.00214095	0.242369	1	1.9895	1.53053	0.216033	0.0656915	188 (2.12)
AuditoryLeftHippocampus	INTERVIEW_AGE	-0.0083878	0.0107362	-0.781266	0.434667		0.00214095	0.564	1	1.9895	1.53053	0.216033	0.0656915	188 (2.12)
AuditoryLeftHippocampus	SEXFemale	-0.0318256	0.0215645	-1.47583	0.140026		0.00214095	0.233503	1	1.9895	1.53053	0.216033	0.0656915	188 (2.12)
AuditoryLeftHippocampus	RACE_ETHNICITYBlack	0.116787	0.0326758	3.57412	0.000353317	***	0.00214095	0.00117276	0.864919	1.9895	1.53053	0.216033	0.0656915	188 (2.12)
AuditoryLeftHippocampus	RACE_ETHNICITYHispanic	0.0498644	0.0279669	1.78298	0.0746247		0.00214095	0.137873	1	1.9895	1.53053	0.216033	0.0656915	188 (2.12)
AuditoryLeftHippocampus	RACE_ETHNICITYAsian	-0.11923	0.0765324	-1.5579	0.119293		0.00214095	0.203364	1	1.9895	1.53053	0.216033	0.0656915	188 (2.12)
AuditoryLeftHippocampus	RACE_ETHNICITYOther	0.0716659	0.0369505	1.93951	0.0524716		0.00214095	0.101703	1	1.9895	1.53053	0.216033	0.0656915	188 (2.12)
CinguloOpercularVentralAttention	(Intercept)	0.178112	0.0181651	9.80518	1.39852e-22	***	0.0262925	2.67466e-21	3.42357e-19	1.98936	0.225421	0.63494	0.168684	124 (1.4)
CinguloOpercularVentralAttention	anhedonia_ypresent	-0.0435602	0.0369316	-1.17948	0.238239		0.0262925	0.358236	1	1.98936	0.225421	0.63494	0.168684	124 (1.4)
CinguloOpercularVentralAttention	INTERVIEW_AGE	-0.0315664	0.0105378	-2.99553	0.00274737	**	0.0262925	0.00745939	1	1.98936	0.225421	0.63494	0.168684	124 (1.4)
CinguloOpercularVentralAttention	SEXFemale	-0.23203	0.0212969	-10.895	1.82845e-27	***	0.0262925	4.66256e-26	4.47606e-24	1.98936	0.225421	0.63494	0.168684	124 (1.4)
CinguloOpercularVentralAttention	RACE_ETHNICITYBlack	-0.322664	0.0324981	-9.92871	4.13899e-23	***	0.0262925	8.2376e-22	1.01322e-19	1.98936	0.225421	0.63494	0.168684	124 (1.4)
CinguloOpercularVentralAttention	RACE_ETHNICITYHispanic	-0.0368258	0.027764	-1.32639	0.184746		0.0262925	0.29111	1	1.98936	0.225421	0.63494	0.168684	124 (1.4)
CinguloOpercularVentralAttention	RACE_ETHNICITYAsian	-0.00608921	0.0752915	-0.0808751	0.935543		0.0262925	0.962735	1	1.98936	0.225421	0.63494	0.168684	124 (1.4)
CinguloOpercularVentralAttention	RACE_ETHNICITYOther	-0.0919699	0.0366886	-2.50677	0.0122019	*	0.0262925	0.0282062	1	1.98936	0.225421	0.63494	0.168684	124 (1.4)
VentralAttentionLeftHippocampus	(Intercept)	0.155363	0.0180622	8.60157	9.22759e-18	***	0.0226512	1.25495e-16	2.25891e-14	1.98927	2.33698	0.126335	0.0781026	122 (1.38)
VentralAttentionLeftHippocampus	anhedonia_ypresent	-0.0799668	0.0370948	-2.15574	0.0311311	*	0.0226512	0.0651359	1	1.98927	2.33698	0.126335	0.0781026	122 (1.38)
VentralAttentionLeftHippocampus	INTERVIEW_AGE	-0.0217193	0.0105914	-2.05065	0.0403304	*	0.0226512	0.0809916	1	1.98927	2.33698	0.126335	0.0781026	122 (1.38)
VentralAttentionLeftHippocampus	SEXFemale	-0.0903094	0.0212729	-4.24528	2.20577e-05	***	0.0226512	9.12114e-05	0.0539971	1.98927	2.33698	0.126335	0.0781026	122 (1.38)
VentralAttentionLeftHippocampus	RACE_ETHNICITYBlack	-0.406935	0.0322714	-12.6098	3.84784e-36	***	0.0226512	1.59653e-34	9.41951e-33	1.98927	2.33698	0.126335	0.0781026	122 (1.38)
VentralAttentionLeftHippocampus	RACE_ETHNICITYHispanic	-0.166339	0.0276002	-6.02673	1.7409e-09	***	0.0226512	1.20387e-08	4.26171e-06	1.98927	2.33698	0.126335	0.0781026	122 (1.38)
VentralAttentionLeftHippocampus	RACE_ETHNICITYAsian	0.050313	0.0757938	0.663815	0.506826		0.0226512	0.63431	1	1.98927	2.33698	0.126335	0.0781026	122 (1.38)
VentralAttentionLeftHippocampus	RACE_ETHNICITYOther	-0.132094	0.0363641	-3.63254	0.000282257	***	0.0226512	0.000961007	0.690964	1.98927	2.33698	0.126335	0.0781026	122 (1.38)
CinguloOpercularLeftHippocampus	(Intercept)	0.0654746	0.0182774	3.58227	0.000342472	***	0.00655525	0.00114375	0.838372	1.98875	4.22331	0.0398723	0.110548	139 (1.57)
CinguloOpercularLeftHippocampus	anhedonia_ypresent	0.0166076	0.0373494	0.444654	0.656581		0.00655525	0.763931	1	1.98875	4.22331	0.0398723	0.110548	139 (1.57)
CinguloOpercularLeftHippocampus	INTERVIEW_AGE	-0.0408126	0.0106857	-3.81938	0.000134715	***	0.00655525	0.000490748	0.329783	1.98875	4.22331	0.0398723	0.110548	139 (1.57)
CinguloOpercularLeftHippocampus	SEXFemale	-0.0608618	0.0214949	-2.83145	0.00464438	**	0.00655525	0.0119552	1	1.98875	4.22331	0.0398723	0.110548	139 (1.57)
CinguloOpercularLeftHippocampus	RACE_ETHNICITYBlack	-0.204908	0.0327704	-6.25284	4.21994e-10	***	0.00655525	3.0837e-09	1.03304e-06	1.98875	4.22331	0.0398723	0.110548	139 (1.57)
CinguloOpercularLeftHippocampus	RACE_ETHNICITYHispanic	-0.039036	0.0279572	-1.39627	0.162667		0.00655525	0.263018	1	1.98875	4.22331	0.0398723	0.110548	139 (1.57)
CinguloOpercularLeftHippocampus	RACE_ETHNICITYAsian	0.0543538	0.0763015	0.712356	0.476264		0.00655525	0.604716	1	1.98875	4.22331	0.0398723	0.110548	139 (1.57)
CinguloOpercularLeftHippocampus	RACE_ETHNICITYOther	-0.0222085	0.0367709	-0.603968	0.54588		0.00655525	0.671515	1	1.98875	4.22331	0.0398723	0.110548	139 (1.57)
DefaultSalience	(Intercept)	0.0396911	0.0181714	2.18426	0.0289699	*	0.0141173	0.0611364	1	1.98874	2.12047	0.145342	0.13614	92 (1.04)
DefaultSalience	anhedonia_ypresent	0.00994933	0.0371293	0.267964	0.788733		0.0141173	0.865062	1	1.98874	2.12047	0.145342	0.13614	92 (1.04)
DefaultSalience	INTERVIEW_AGE	-0.0167456	0.0106031	-1.57931	0.114301		0.0141173	0.196771	1	1.98874	2.12047	0.145342	0.13614	92 (1.04)
DefaultSalience	SEXFemale	0.0785356	0.0213699	3.67506	0.000239215	***	0.0141173	0.000827116	0.585598	1.98874	2.12047	0.145342	0.13614	92 (1.04)
DefaultSalience	RACE_ETHNICITYBlack	-0.343526	0.0326208	-10.5309	8.86945e-26	***	0.0141173	2.12867e-24	2.17124e-22	1.98874	2.12047	0.145342	0.13614	92 (1.04)
DefaultSalience	RACE_ETHNICITYHispanic	-0.0874093	0.0278082	-3.14329	0.0016762	**	0.0141173	0.0047219	1	1.98874	2.12047	0.145342	0.13614	92 (1.04)
DefaultSalience	RACE_ETHNICITYAsian	-0.218711	0.0758715	-2.88265	0.003953	**	0.0141173	0.0103497	1	1.98874	2.12047	0.145342	0.13614	92 (1.04)
DefaultSalience	RACE_ETHNICITYOther	-0.0886894	0.0366622	-2.41909	0.0155794	*	0.0141173	0.0355106	1	1.98874	2.12047	0.145342	0.13614	92 (1.04)
CinguloParietalRightVentraldc	(Intercept)	0.00325404	0.0182108	0.178688	0.858187		0.000687805	0.911824	1	1.9887	2.8336	0.0923109	0.0593721	145 (1.64)
CinguloParietalRightVentraldc	anhedonia_ypresent	0.0254557	0.0376265	0.676537	0.498718		0.000687805	0.626726	1	1.9887	2.8336	0.0923109	0.0593721	145 (1.64)
CinguloParietalRightVentraldc	INTERVIEW_AGE	-0.000563343	0.010719	-0.0525554	0.958087		0.000687805	0.974694	1	1.9887	2.8336	0.0923109	0.0593721	145 (1.64)
CinguloParietalRightVentraldc	SEXFemale	-0.0567247	0.0215216	-2.6357	0.00841119	**	0.000687805	0.0203867	1	1.9887	2.8336	0.0923109	0.0593721	145 (1.64)
CinguloParietalRightVentraldc	RACE_ETHNICITYBlack	0.072483	0.0326615	2.21922	0.0264975	*	0.000687805	0.0564542	1	1.9887	2.8336	0.0923109	0.0593721	145 (1.64)
CinguloParietalRightVentraldc	RACE_ETHNICITYHispanic	0.0383742	0.0278924	1.3758	0.16892		0.000687805	0.271409	1	1.9887	2.8336	0.0923109	0.0593721	145 (1.64)
CinguloParietalRightVentraldc	RACE_ETHNICITYAsian	0.0275215	0.0763766	0.360339	0.718602		0.000687805	0.810289	1	1.9887	2.8336	0.0923109	0.0593721	145 (1.64)
CinguloParietalRightVentraldc	RACE_ETHNICITYOther	0.0308241	0.0368349	0.836818	0.402718		0.000687805	0.531457	1	1.9887	2.8336	0.0923109	0.0593721	145 (1.64)
WithinVentralAttention	(Intercept)	0.0541685	0.0183398	2.9536	0.00314922	**	0.00663989	0.00844392	1	1.9885	0.698034	0.403445	0.183971	104 (1.17)
WithinVentralAttention	anhedonia_ypresent	-0.00459458	0.0373958	-0.122863	0.902218		0.00663989	0.943456	1	1.9885	0.698034	0.403445	0.183971	104 (1.17)
WithinVentralAttention	INTERVIEW_AGE	0.00668192	0.0106345	0.628326	0.529807		0.00663989	0.656028	1	1.9885	0.698034	0.403445	0.183971	104 (1.17)
WithinVentralAttention	SEXFemale	-0.00836012	0.0214908	-0.389009	0.697279		0.00663989	0.796519	1	1.9885	0.698034	0.403445	0.183971	104 (1.17)
WithinVentralAttention	RACE_ETHNICITYBlack	-0.24507	0.032859	-7.45825	9.60491e-14	***	0.00663989	9.87934e-13	2.35128e-10	1.9885	0.698034	0.403445	0.183971	104 (1.17)
WithinVentralAttention	RACE_ETHNICITYHispanic	-0.0674018	0.0280798	-2.40037	0.0163993	*	0.00663989	0.0372062	1	1.9885	0.698034	0.403445	0.183971	104 (1.17)
WithinVentralAttention	RACE_ETHNICITYAsian	0.120858	0.0769162	1.5713	0.116149		0.00663989	0.198973	1	1.9885	0.698034	0.403445	0.183971	104 (1.17)
WithinVentralAttention	RACE_ETHNICITYOther	-0.0269279	0.0369761	-0.728251	0.466479		0.00663989	0.595238	1	1.9885	0.698034	0.403445	0.183971	104 (1.17)
CinguloOpercularRightVentraldc	(Intercept)	0.157861	0.0180764	8.73299	2.94132e-18	***	0.0363713	4.16205e-17	7.20034e-15	1.98802	0.379608	0.537813	0.165773	153 (1.73)
CinguloOpercularRightVentraldc	anhedonia_ypresent	-0.0553396	0.0369132	-1.49918	0.133863		0.0363713	0.224758	1	1.98802	0.379608	0.537813	0.165773	153 (1.73)
CinguloOpercularRightVentraldc	INTERVIEW_AGE	-0.0133727	0.0105148	-1.2718	0.203478		0.0363713	0.314069	1	1.98802	0.379608	0.537813	0.165773	153 (1.73)
CinguloOpercularRightVentraldc	SEXFemale	-0.0357741	0.0212159	-1.6862	0.0917939		0.0363713	0.164865	1	1.98802	0.379608	0.537813	0.165773	153 (1.73)
CinguloOpercularRightVentraldc	RACE_ETHNICITYBlack	-0.558478	0.0325595	-17.1525	6.95999e-65	***	0.0363713	1.13587e-62	1.7038e-61	1.98802	0.379608	0.537813	0.165773	153 (1.73)
CinguloOpercularRightVentraldc	RACE_ETHNICITYHispanic	-0.174975	0.0276452	-6.32931	2.58427e-10	***	0.0363713	1.95861e-09	6.3263e-07	1.98802	0.379608	0.537813	0.165773	153 (1.73)
CinguloOpercularRightVentraldc	RACE_ETHNICITYAsian	-0.0601732	0.0757136	-0.794748	0.426782		0.0363713	0.555429	1	1.98802	0.379608	0.537813	0.165773	153 (1.73)
CinguloOpercularRightVentraldc	RACE_ETHNICITYOther	-0.201527	0.0365228	-5.51783	3.53064e-08	***	0.0363713	2.16617e-07	8.64301e-05	1.98802	0.379608	0.537813	0.165773	153 (1.73)
AuditoryCinguloParietal	(Intercept)	0.151811	0.0181608	8.35928	7.28294e-17	***	0.0137091	9.14289e-16	1.78286e-13	1.98762	0.169267	0.680764	0.0938901	144 (1.62)
AuditoryCinguloParietal	anhedonia_ypresent	-0.00475972	0.0372981	-0.127613	0.898458		0.0137091	0.94073	1	1.98762	0.169267	0.680764	0.0938901	144 (1.62)
AuditoryCinguloParietal	INTERVIEW_AGE	-0.00695876	0.0106433	-0.653819	0.513246		0.0137091	0.640539	1	1.98762	0.169267	0.680764	0.0938901	144 (1.62)
AuditoryCinguloParietal	SEXFemale	-0.209503	0.0214087	-9.78587	1.69055e-22	***	0.0137091	3.15913e-21	4.13846e-19	1.98762	0.169267	0.680764	0.0938901	144 (1.62)
AuditoryCinguloParietal	RACE_ETHNICITYBlack	-0.115374	0.0325733	-3.54199	0.00039919	***	0.0137091	0.00130819	0.977217	1.98762	0.169267	0.680764	0.0938901	144 (1.62)
AuditoryCinguloParietal	RACE_ETHNICITYHispanic	-0.127845	0.0278287	-4.59399	4.40962e-06	***	0.0137091	2.07193e-05	0.0107948	1.98762	0.169267	0.680764	0.0938901	144 (1.62)
AuditoryCinguloParietal	RACE_ETHNICITYAsian	-0.0465968	0.0757735	-0.614948	0.538605		0.0137091	0.665248	1	1.98762	0.169267	0.680764	0.0938901	144 (1.62)
AuditoryCinguloParietal	RACE_ETHNICITYOther	-0.0644874	0.0366005	-1.76193	0.0781165		0.0137091	0.143136	1	1.98762	0.169267	0.680764	0.0938901	144 (1.62)
RetrosplenialTemporalLeftThalamusProper	(Intercept)	-0.0729921	0.0182192	-4.00634	6.21806e-05	***	0.00528472	0.000237841	0.152218	1.98744	2.29699	0.129625	0.080267	135 (1.52)
RetrosplenialTemporalLeftThalamusProper	anhedonia_ypresent	-0.063702	0.0374484	-1.70106	0.0889669		0.00528472	0.160613	1	1.98744	2.29699	0.129625	0.080267	135 (1.52)
RetrosplenialTemporalLeftThalamusProper	INTERVIEW_AGE	-0.0133524	0.0106912	-1.24892	0.211728		0.00528472	0.325571	1	1.98744	2.29699	0.129625	0.080267	135 (1.52)
RetrosplenialTemporalLeftThalamusProper	SEXFemale	0.0714719	0.0214808	3.32725	0.000880702	***	0.00528472	0.00265839	1	1.98744	2.29699	0.129625	0.080267	135 (1.52)
RetrosplenialTemporalLeftThalamusProper	RACE_ETHNICITYBlack	-0.00554516	0.0326181	-0.170002	0.865012		0.00528472	0.91788	1	1.98744	2.29699	0.129625	0.080267	135 (1.52)
RetrosplenialTemporalLeftThalamusProper	RACE_ETHNICITYHispanic	0.12715	0.027891	4.55883	5.21409e-06	***	0.00528472	2.43126e-05	0.0127641	1.98744	2.29699	0.129625	0.080267	135 (1.52)
RetrosplenialTemporalLeftThalamusProper	RACE_ETHNICITYAsian	0.174322	0.0762661	2.28571	0.0222953	*	0.00528472	0.0486443	1	1.98744	2.29699	0.129625	0.080267	135 (1.52)
RetrosplenialTemporalLeftThalamusProper	RACE_ETHNICITYOther	0.142303	0.036696	3.8779	0.000106135	***	0.00528472	0.00039486	0.259818	1.98744	2.29699	0.129625	0.080267	135 (1.52)
DorsalAttentionRightHippocampus	(Intercept)	0.0164878	0.0182425	0.903813	0.36612		0.000456469	0.500289	1	1.98696	2.8116	0.0935848	0.0684337	137 (1.55)
DorsalAttentionRightHippocampus	anhedonia_ypresent	0.0397818	0.0376239	1.05735	0.290379		0.000456469	0.419875	1	1.98696	2.8116	0.0935848	0.0684337	137 (1.55)
DorsalAttentionRightHippocampus	INTERVIEW_AGE	-0.0141246	0.0107188	-1.31774	0.187625		0.000456469	0.293862	1	1.98696	2.8116	0.0935848	0.0684337	137 (1.55)
DorsalAttentionRightHippocampus	SEXFemale	-0.0306736	0.0215213	-1.42527	0.154115		0.000456469	0.252229	1	1.98696	2.8116	0.0935848	0.0684337	137 (1.55)
DorsalAttentionRightHippocampus	RACE_ETHNICITYBlack	-0.0306346	0.0327012	-0.936803	0.348886		0.000456469	0.483346	1	1.98696	2.8116	0.0935848	0.0684337	137 (1.55)
DorsalAttentionRightHippocampus	RACE_ETHNICITYHispanic	0.0252602	0.0279048	0.90523	0.365369		0.000456469	0.499957	1	1.98696	2.8116	0.0935848	0.0684337	137 (1.55)
DorsalAttentionRightHippocampus	RACE_ETHNICITYAsian	0.0234015	0.0768273	0.304598	0.76068		0.000456469	0.84451	1	1.98696	2.8116	0.0935848	0.0684337	137 (1.55)
DorsalAttentionRightHippocampus	RACE_ETHNICITYOther	-0.0639918	0.0367622	-1.74069	0.0817725		0.000456469	0.149054	1	1.98696	2.8116	0.0935848	0.0684337	137 (1.55)
SensorimotorMouthLeftCerebellumCortex	(Intercept)	-0.00424459	0.0181837	-0.233429	0.815434		0.00926911	0.882505	1	1.98677	5.16932	0.0229892	0.0845128	135 (1.52)
SensorimotorMouthLeftCerebellumCortex	anhedonia_ypresent	0.0222728	0.0374324	0.595013	0.55185		0.00926911	0.676141	1	1.98677	5.16932	0.0229892	0.0845128	135 (1.52)
SensorimotorMouthLeftCerebellumCortex	INTERVIEW_AGE	-0.0103044	0.0106611	-0.966542	0.3338		0.00926911	0.466405	1	1.98677	5.16932	0.0229892	0.0845128	135 (1.52)
SensorimotorMouthLeftCerebellumCortex	SEXFemale	-0.0925209	0.0214396	-4.31542	1.61058e-05	***	0.00926911	6.78604e-05	0.0394269	1.98677	5.16932	0.0229892	0.0845128	135 (1.52)
SensorimotorMouthLeftCerebellumCortex	RACE_ETHNICITYBlack	0.258266	0.0326637	7.9068	2.96279e-15	***	0.00926911	3.40513e-14	7.25292e-12	1.98677	5.16932	0.0229892	0.0845128	135 (1.52)
SensorimotorMouthLeftCerebellumCortex	RACE_ETHNICITYHispanic	0.00357875	0.0277935	0.128762	0.897549		0.00926911	0.940419	1	1.98677	5.16932	0.0229892	0.0845128	135 (1.52)
SensorimotorMouthLeftCerebellumCortex	RACE_ETHNICITYAsian	0.0526986	0.0761236	0.692277	0.488782		0.00926911	0.617372	1	1.98677	5.16932	0.0229892	0.0845128	135 (1.52)
SensorimotorMouthLeftCerebellumCortex	RACE_ETHNICITYOther	0.0980142	0.0367016	2.67057	0.00758633	**	0.00926911	0.0185713	1	1.98677	5.16932	0.0229892	0.0845128	135 (1.52)
CinguloParietalRetrosplenialTemporal	(Intercept)	-0.0637488	0.0183944	-3.46566	0.00053147	***	0.00412174	0.00168747	1	1.98624	5.5007	0.0190089	0.239063	74 (0.83)
CinguloParietalRetrosplenialTemporal	anhedonia_ypresent	0.000521531	0.037176	0.0140287	0.988807		0.00412174	0.994086	1	1.98624	5.5007	0.0190089	0.239063	74 (0.83)
CinguloParietalRetrosplenialTemporal	INTERVIEW_AGE	0.00328132	0.0105984	0.309606	0.756868		0.00412174	0.841638	1	1.98624	5.5007	0.0190089	0.239063	74 (0.83)
CinguloParietalRetrosplenialTemporal	SEXFemale	0.125643	0.0214905	5.84643	5.20162e-09	***	0.00412174	3.47069e-08	1.27336e-05	1.98624	5.5007	0.0190089	0.239063	74 (0.83)
CinguloParietalRetrosplenialTemporal	RACE_ETHNICITYBlack	0.0541303	0.0330089	1.63987	0.101069		0.00412174	0.177232	1	1.98624	5.5007	0.0190089	0.239063	74 (0.83)
CinguloParietalRetrosplenialTemporal	RACE_ETHNICITYHispanic	-0.0418217	0.0281836	-1.4839	0.137871		0.00412174	0.230381	1	1.98624	5.5007	0.0190089	0.239063	74 (0.83)
CinguloParietalRetrosplenialTemporal	RACE_ETHNICITYAsian	0.0191147	0.0763176	0.250463	0.802235		0.00412174	0.87322	1	1.98624	5.5007	0.0190089	0.239063	74 (0.83)
CinguloParietalRetrosplenialTemporal	RACE_ETHNICITYOther	0.030645	0.0372901	0.821801	0.411212		0.00412174	0.540047	1	1.98624	5.5007	0.0190089	0.239063	74 (0.83)
RetrosplenialTemporalLeftAmygdala	(Intercept)	-0.0928061	0.0181933	-5.10112	3.44769e-07	***	0.00786271	1.90089e-06	0.000843995	1.98601	2.03816	0.153396	0.0684655	144 (1.62)
RetrosplenialTemporalLeftAmygdala	anhedonia_ypresent	0.0432434	0.0373273	1.15849	0.246695		0.00786271	0.368013	1	1.98601	2.03816	0.153396	0.0684655	144 (1.62)
RetrosplenialTemporalLeftAmygdala	INTERVIEW_AGE	0.0247819	0.0106867	2.31894	0.0204212	*	0.00786271	0.0450371	1	1.98601	2.03816	0.153396	0.0684655	144 (1.62)
RetrosplenialTemporalLeftAmygdala	SEXFemale	0.0870285	0.0214503	4.05722	5.00948e-05	***	0.00786271	0.000194038	0.122632	1.98601	2.03816	0.153396	0.0684655	144 (1.62)
RetrosplenialTemporalLeftAmygdala	RACE_ETHNICITYBlack	0.225406	0.0325748	6.91963	4.84807e-12	***	0.00786271	4.28451e-11	1.18681e-08	1.98601	2.03816	0.153396	0.0684655	144 (1.62)
RetrosplenialTemporalLeftAmygdala	RACE_ETHNICITYHispanic	0.0457803	0.0278296	1.64502	0.100002		0.00786271	0.176101	1	1.98601	2.03816	0.153396	0.0684655	144 (1.62)
RetrosplenialTemporalLeftAmygdala	RACE_ETHNICITYAsian	-0.0275665	0.0757227	-0.364045	0.715833		0.00786271	0.809031	1	1.98601	2.03816	0.153396	0.0684655	144 (1.62)
RetrosplenialTemporalLeftAmygdala	RACE_ETHNICITYOther	0.0600495	0.0365912	1.64109	0.100815		0.00786271	0.176913	1	1.98601	2.03816	0.153396	0.0684655	144 (1.62)
DorsalAttentionRetrosplenialTemporal	(Intercept)	0.0809962	0.0183125	4.42299	9.85233e-06	***	0.00453603	4.33786e-05	0.0241185	1.98601	0.000438235	0.983298	0.128571	139 (1.57)
DorsalAttentionRetrosplenialTemporal	anhedonia_ypresent	0.00390091	0.0373781	0.104363	0.916883		0.00453603	0.952283	1	1.98601	0.000438235	0.983298	0.128571	139 (1.57)
DorsalAttentionRetrosplenialTemporal	INTERVIEW_AGE	0.0169573	0.0106803	1.58771	0.112387		0.00453603	0.194023	1	1.98601	0.000438235	0.983298	0.128571	139 (1.57)
DorsalAttentionRetrosplenialTemporal	SEXFemale	-0.0506635	0.0215294	-2.35323	0.0186332	*	0.00453603	0.0414401	1	1.98601	0.000438235	0.983298	0.128571	139 (1.57)
DorsalAttentionRetrosplenialTemporal	RACE_ETHNICITYBlack	-0.155635	0.0327667	-4.7498	2.0687e-06	***	0.00453603	1.0169e-05	0.00506418	1.98601	0.000438235	0.983298	0.128571	139 (1.57)
DorsalAttentionRetrosplenialTemporal	RACE_ETHNICITYHispanic	-0.0895233	0.0280184	-3.19517	0.00140248	**	0.00453603	0.00401585	1	1.98601	0.000438235	0.983298	0.128571	139 (1.57)
DorsalAttentionRetrosplenialTemporal	RACE_ETHNICITYAsian	-0.233027	0.0766411	-3.0405	0.00236886	**	0.00453603	0.0064938	1	1.98601	0.000438235	0.983298	0.128571	139 (1.57)
DorsalAttentionRetrosplenialTemporal	RACE_ETHNICITYOther	-0.115983	0.0369881	-3.13568	0.00172028	**	0.00453603	0.00483495	1	1.98601	0.000438235	0.983298	0.128571	139 (1.57)
SensorimotorMouthLeftPutamen	(Intercept)	-0.0222611	0.0182509	-1.21973	0.222602		0.00105512	0.338675	1	1.98601	0.878242	0.348684	0.074012	148 (1.67)
SensorimotorMouthLeftPutamen	anhedonia_ypresent	0.0359885	0.037491	0.959925	0.33712		0.00105512	0.469704	1	1.98601	0.878242	0.348684	0.074012	148 (1.67)
SensorimotorMouthLeftPutamen	INTERVIEW_AGE	0.00914706	0.0107356	0.852033	0.394219		0.00105512	0.525727	1	1.98601	0.878242	0.348684	0.074012	148 (1.67)
SensorimotorMouthLeftPutamen	SEXFemale	-0.00389258	0.0215382	-0.180729	0.856585		0.00105512	0.911261	1	1.98601	0.878242	0.348684	0.074012	148 (1.67)
SensorimotorMouthLeftPutamen	RACE_ETHNICITYBlack	0.106934	0.032769	3.26327	0.00110559	**	0.00105512	0.00325298	1	1.98601	0.878242	0.348684	0.074012	148 (1.67)
SensorimotorMouthLeftPutamen	RACE_ETHNICITYHispanic	0.0291871	0.0279301	1.045	0.296051		0.00105512	0.426564	1	1.98601	0.878242	0.348684	0.074012	148 (1.67)
SensorimotorMouthLeftPutamen	RACE_ETHNICITYAsian	-0.10496	0.0772537	-1.35864	0.174295		0.00105512	0.277782	1	1.98601	0.878242	0.348684	0.074012	148 (1.67)
SensorimotorMouthLeftPutamen	RACE_ETHNICITYOther	0.0210982	0.0367246	0.574498	0.565646		0.00105512	0.689594	1	1.98601	0.878242	0.348684	0.074012	148 (1.67)
RetrosplenialTemporalRightAmygdala	(Intercept)	0.0943433	0.0183336	5.14592	2.72033e-07	***	0.0101917	1.52041e-06	0.000665938	1.98566	5.50135	0.0190018	0.169959	159 (1.79)
RetrosplenialTemporalRightAmygdala	anhedonia_ypresent	0.0502043	0.0372173	1.34895	0.177389		0.0101917	0.281796	1	1.98566	5.50135	0.0190018	0.169959	159 (1.79)
RetrosplenialTemporalRightAmygdala	INTERVIEW_AGE	-0.0437264	0.0106427	-4.10857	4.01767e-05	***	0.0101917	0.000158123	0.0983525	1.98566	5.50135	0.0190018	0.169959	159 (1.79)
RetrosplenialTemporalRightAmygdala	SEXFemale	-0.182861	0.0215167	-8.49857	2.23732e-17	***	0.0101917	2.937e-16	5.47696e-14	1.98566	5.50135	0.0190018	0.169959	159 (1.79)
RetrosplenialTemporalRightAmygdala	RACE_ETHNICITYBlack	-0.0569041	0.0328856	-1.73036	0.0836009		0.0101917	0.151981	1	1.98566	5.50135	0.0190018	0.169959	159 (1.79)
RetrosplenialTemporalRightAmygdala	RACE_ETHNICITYHispanic	-0.00742078	0.0280675	-0.26439	0.791485		0.0101917	0.866916	1	1.98566	5.50135	0.0190018	0.169959	159 (1.79)
RetrosplenialTemporalRightAmygdala	RACE_ETHNICITYAsian	0.0935592	0.0771726	1.21234	0.225416		0.0101917	0.342108	1	1.98566	5.50135	0.0190018	0.169959	159 (1.79)
RetrosplenialTemporalRightAmygdala	RACE_ETHNICITYOther	-0.0373102	0.0370142	-1.008	0.313483		0.0101917	0.446687	1	1.98566	5.50135	0.0190018	0.169959	159 (1.79)
SalienceRightCaudate	(Intercept)	0.0432664	0.0181819	2.37965	0.0173506	*	0.0132353	0.0388958	1	1.98562	6.73532	0.00945224	0.110879	101 (1.14)
SalienceRightCaudate	anhedonia_ypresent	-0.0381426	0.0372049	-1.0252	0.305296		0.0132353	0.436544	1	1.98562	6.73532	0.00945224	0.110879	101 (1.14)
SalienceRightCaudate	INTERVIEW_AGE	-0.0102429	0.0106225	-0.964267	0.334939		0.0132353	0.467254	1	1.98562	6.73532	0.00945224	0.110879	101 (1.14)
SalienceRightCaudate	SEXFemale	0.0224218	0.0213753	1.04895	0.294228		0.0132353	0.424187	1	1.98562	6.73532	0.00945224	0.110879	101 (1.14)
SalienceRightCaudate	RACE_ETHNICITYBlack	-0.326705	0.0325454	-10.0384	1.38523e-23	***	0.0132353	2.87376e-22	3.39104e-20	1.98562	6.73532	0.00945224	0.110879	101 (1.14)
SalienceRightCaudate	RACE_ETHNICITYHispanic	0.0124002	0.0277512	0.446837	0.655004		0.0132353	0.763184	1	1.98562	6.73532	0.00945224	0.110879	101 (1.14)
SalienceRightCaudate	RACE_ETHNICITYAsian	0.135846	0.0762588	1.78138	0.0748843		0.0132353	0.138248	1	1.98562	6.73532	0.00945224	0.110879	101 (1.14)
SalienceRightCaudate	RACE_ETHNICITYOther	-0.101252	0.0365988	-2.76652	0.00567762	**	0.0132353	0.0143139	1	1.98562	6.73532	0.00945224	0.110879	101 (1.14)
SensorimotorHandRightHippocampus	(Intercept)	0.128939	0.0180268	7.15262	9.19946e-13	***	0.0273561	8.5304e-12	2.25203e-09	1.98542	0.188161	0.664451	0.10774	117 (1.32)
SensorimotorHandRightHippocampus	anhedonia_ypresent	-0.00586781	0.036993	-0.15862	0.873972		0.0273561	0.923784	1	1.98542	0.188161	0.664451	0.10774	117 (1.32)
SensorimotorHandRightHippocampus	INTERVIEW_AGE	-0.0171245	0.0105596	-1.62171	0.104902		0.0273561	0.183036	1	1.98542	0.188161	0.664451	0.10774	117 (1.32)
SensorimotorHandRightHippocampus	SEXFemale	-0.04013	0.0212379	-1.88954	0.058852		0.0273561	0.112029	1	1.98542	0.188161	0.664451	0.10774	117 (1.32)
SensorimotorHandRightHippocampus	RACE_ETHNICITYBlack	-0.489116	0.0324212	-15.0863	8.65941e-51	***	0.0273561	7.30974e-49	2.11982e-47	1.98542	0.188161	0.664451	0.10774	117 (1.32)
SensorimotorHandRightHippocampus	RACE_ETHNICITYHispanic	-0.138912	0.0275834	-5.03609	4.84646e-07	***	0.0273561	2.63063e-06	0.00118641	1.98542	0.188161	0.664451	0.10774	117 (1.32)
SensorimotorHandRightHippocampus	RACE_ETHNICITYAsian	0.0589305	0.0754914	0.780626	0.435044		0.0273561	0.564082	1	1.98542	0.188161	0.664451	0.10774	117 (1.32)
SensorimotorHandRightHippocampus	RACE_ETHNICITYOther	-0.137835	0.0364092	-3.78572	0.000154289	***	0.0273561	0.000555439	0.377698	1.98542	0.188161	0.664451	0.10774	117 (1.32)
VentralAttentionLeftPutamen	(Intercept)	-0.0764518	0.0180556	-4.23425	2.3167e-05	***	0.0190717	9.54763e-05	0.0567129	1.98509	0.0657293	0.79766	0.0637512	142 (1.6)
VentralAttentionLeftPutamen	anhedonia_ypresent	0.127515	0.037237	3.42441	0.000618986	***	0.0190717	0.00193029	1	1.98509	0.0657293	0.79766	0.0637512	142 (1.6)
VentralAttentionLeftPutamen	INTERVIEW_AGE	-0.00645722	0.0106191	-0.608077	0.543152		0.0190717	0.668831	1	1.98509	0.0657293	0.79766	0.0637512	142 (1.6)
VentralAttentionLeftPutamen	SEXFemale	-0.0564919	0.0213256	-2.64902	0.00808715	**	0.0190717	0.0196989	1	1.98509	0.0657293	0.79766	0.0637512	142 (1.6)
VentralAttentionLeftPutamen	RACE_ETHNICITYBlack	0.384587	0.0324348	11.8572	3.48732e-32	***	0.0190717	1.15364e-30	8.53695e-29	1.98509	0.0657293	0.79766	0.0637512	142 (1.6)
VentralAttentionLeftPutamen	RACE_ETHNICITYHispanic	0.135088	0.0276402	4.88737	1.04014e-06	***	0.0190717	5.30471e-06	0.00254626	1.98509	0.0657293	0.79766	0.0637512	142 (1.6)
VentralAttentionLeftPutamen	RACE_ETHNICITYAsian	-0.0365806	0.0758889	-0.482028	0.629798		0.0190717	0.740867	1	1.98509	0.0657293	0.79766	0.0637512	142 (1.6)
VentralAttentionLeftPutamen	RACE_ETHNICITYOther	0.119719	0.0363872	3.29013	0.00100537	**	0.0190717	0.00298683	1	1.98509	0.0657293	0.79766	0.0637512	142 (1.6)
DorsalAttentionVentralAttention	(Intercept)	-0.017443	0.0183137	-0.952454	0.340893		0.00766373	0.473882	1	1.98496	0.249023	0.617764	0.172846	103 (1.16)
DorsalAttentionVentralAttention	anhedonia_ypresent	0.00838729	0.0372028	0.225448	0.821636		0.00766373	0.886846	1	1.98496	0.249023	0.617764	0.172846	103 (1.16)
DorsalAttentionVentralAttention	INTERVIEW_AGE	-0.0176196	0.0106225	-1.6587	0.097212		0.00766373	0.172196	1	1.98496	0.249023	0.617764	0.172846	103 (1.16)
DorsalAttentionVentralAttention	SEXFemale	-0.0651376	0.0214736	-3.03338	0.00242539	**	0.00766373	0.00662652	1	1.98496	0.249023	0.617764	0.172846	103 (1.16)
DorsalAttentionVentralAttention	RACE_ETHNICITYBlack	0.252203	0.0328177	7.68496	1.69568e-14	***	0.00766373	1.81268e-13	4.15104e-11	1.98496	0.249023	0.617764	0.172846	103 (1.16)
DorsalAttentionVentralAttention	RACE_ETHNICITYHispanic	0.0391924	0.0280241	1.39853	0.16199		0.00766373	0.262097	1	1.98496	0.249023	0.617764	0.172846	103 (1.16)
DorsalAttentionVentralAttention	RACE_ETHNICITYAsian	0.0537158	0.0770566	0.697096	0.485761		0.00766373	0.614266	1	1.98496	0.249023	0.617764	0.172846	103 (1.16)
DorsalAttentionVentralAttention	RACE_ETHNICITYOther	0.0325824	0.0368996	0.883001	0.37726		0.00766373	0.510803	1	1.98496	0.249023	0.617764	0.172846	103 (1.16)
SensorimotorMouthBrainStem	(Intercept)	0.132724	0.0181622	7.30769	2.95795e-13	***	0.0219371	2.90806e-12	7.24106e-10	1.98466	5.43255	0.0197648	0.106834	162 (1.83)
SensorimotorMouthBrainStem	anhedonia_ypresent	0.03475	0.0372974	0.9317	0.351517		0.0219371	0.486441	1	1.98466	5.43255	0.0197648	0.106834	162 (1.83)
SensorimotorMouthBrainStem	INTERVIEW_AGE	-0.0726861	0.0106118	-6.84956	7.9109e-12	***	0.0219371	6.86733e-11	1.93659e-08	1.98466	5.43255	0.0197648	0.106834	162 (1.83)
SensorimotorMouthBrainStem	SEXFemale	-0.264831	0.0213529	-12.4026	4.9989e-35	***	0.0219371	1.94243e-33	1.22373e-31	1.98466	5.43255	0.0197648	0.106834	162 (1.83)
SensorimotorMouthBrainStem	RACE_ETHNICITYBlack	-0.0378429	0.0324908	-1.16473	0.244161		0.0219371	0.364678	1	1.98466	5.43255	0.0197648	0.106834	162 (1.83)
SensorimotorMouthBrainStem	RACE_ETHNICITYHispanic	0.0012079	0.0277509	0.0435265	0.965283		0.0219371	0.978473	1	1.98466	5.43255	0.0197648	0.106834	162 (1.83)
SensorimotorMouthBrainStem	RACE_ETHNICITYAsian	-0.00173046	0.0762896	-0.0226829	0.981904		0.0219371	0.991217	1	1.98466	5.43255	0.0197648	0.106834	162 (1.83)
SensorimotorMouthBrainStem	RACE_ETHNICITYOther	-0.023842	0.0364768	-0.653621	0.513373		0.0219371	0.640539	1	1.98466	5.43255	0.0197648	0.106834	162 (1.83)
VisualBrainStem	(Intercept)	0.0418871	0.018198	2.30174	0.0213735	*	0.00446671	0.0468	1	1.98454	1.02751	0.310744	0.0687868	135 (1.52)
VisualBrainStem	anhedonia_ypresent	-0.00906403	0.037491	-0.241765	0.808968		0.00446671	0.877427	1	1.98454	1.02751	0.310744	0.0687868	135 (1.52)
VisualBrainStem	INTERVIEW_AGE	-0.0226953	0.0106986	-2.12134	0.0339214	*	0.00446671	0.070032	1	1.98454	1.02751	0.310744	0.0687868	135 (1.52)
VisualBrainStem	SEXFemale	-0.122772	0.0214769	-5.71647	1.12337e-08	***	0.00446671	7.27513e-08	2.75e-05	1.98454	1.02751	0.310744	0.0687868	135 (1.52)
VisualBrainStem	RACE_ETHNICITYBlack	0.0738246	0.0326072	2.26406	0.0235948	*	0.00446671	0.0510249	1	1.98454	1.02751	0.310744	0.0687868	135 (1.52)
VisualBrainStem	RACE_ETHNICITYHispanic	-0.00184285	0.0278435	-0.066186	0.947231		0.00446671	0.966579	1	1.98454	1.02751	0.310744	0.0687868	135 (1.52)
VisualBrainStem	RACE_ETHNICITYAsian	0.159888	0.0768904	2.07943	0.037607	*	0.00446671	0.0764635	1	1.98454	1.02751	0.310744	0.0687868	135 (1.52)
VisualBrainStem	RACE_ETHNICITYOther	0.0523943	0.0366803	1.42841	0.153211		0.00446671	0.251381	1	1.98454	1.02751	0.310744	0.0687868	135 (1.52)
DefaultRetrosplenialTemporal	(Intercept)	-0.0362003	0.018287	-1.97957	0.0477836	*	0.00495758	0.0934299	1	1.98405	6.84377	0.00889508	0.161085	112 (1.26)
DefaultRetrosplenialTemporal	anhedonia_ypresent	-0.0265866	0.0373848	-0.711162	0.477003		0.00495758	0.605341	1	1.98405	6.84377	0.00889508	0.161085	112 (1.26)
DefaultRetrosplenialTemporal	INTERVIEW_AGE	0.0188768	0.0106649	1.76998	0.0767652		0.00495758	0.141188	1	1.98405	6.84377	0.00889508	0.161085	112 (1.26)
DefaultRetrosplenialTemporal	SEXFemale	0.0741237	0.0215115	3.44577	0.000572108	***	0.00495758	0.00180479	1	1.98405	6.84377	0.00889508	0.161085	112 (1.26)
DefaultRetrosplenialTemporal	RACE_ETHNICITYBlack	-0.125849	0.0328804	-3.82748	0.000130363	***	0.00495758	0.000476311	0.319128	1.98405	6.84377	0.00889508	0.161085	112 (1.26)
DefaultRetrosplenialTemporal	RACE_ETHNICITYHispanic	0.0507753	0.0280493	1.81022	0.0702964		0.00495758	0.130368	1	1.98405	6.84377	0.00889508	0.161085	112 (1.26)
DefaultRetrosplenialTemporal	RACE_ETHNICITYAsian	0.245951	0.0764902	3.21546	0.0013071	**	0.00495758	0.00376888	1	1.98405	6.84377	0.00889508	0.161085	112 (1.26)
DefaultRetrosplenialTemporal	RACE_ETHNICITYOther	0.0381108	0.0370114	1.0297	0.303178		0.00495758	0.434532	1	1.98405	6.84377	0.00889508	0.161085	112 (1.26)
CinguloParietalLeftAccumbensArea	(Intercept)	0.119121	0.0182205	6.53772	6.59855e-11	***	0.0194621	5.31357e-10	1.61533e-07	1.98386	5.52072	0.0187926	0.108373	171 (1.93)
CinguloParietalLeftAccumbensArea	anhedonia_ypresent	0.0289467	0.0372295	0.77752	0.436873		0.0194621	0.564958	1	1.98386	5.52072	0.0187926	0.108373	171 (1.93)
CinguloParietalLeftAccumbensArea	INTERVIEW_AGE	-0.0768929	0.0106423	-7.22523	5.42511e-13	***	0.0194621	5.14755e-12	1.32807e-09	1.98386	5.52072	0.0187926	0.108373	171 (1.93)
CinguloParietalLeftAccumbensArea	SEXFemale	-0.240504	0.0213957	-11.2408	4.08172e-29	***	0.0194621	1.13546e-27	9.99206e-26	1.98386	5.52072	0.0187926	0.108373	171 (1.93)
CinguloParietalLeftAccumbensArea	RACE_ETHNICITYBlack	-0.0386074	0.0325133	-1.18743	0.235089		0.0194621	0.355246	1	1.98386	5.52072	0.0187926	0.108373	171 (1.93)
CinguloParietalLeftAccumbensArea	RACE_ETHNICITYHispanic	-0.00077949	0.027782	-0.0280574	0.977617		0.0194621	0.988112	1	1.98386	5.52072	0.0187926	0.108373	171 (1.93)
CinguloParietalLeftAccumbensArea	RACE_ETHNICITYAsian	0.027138	0.0761882	0.356196	0.721702		0.0194621	0.812288	1	1.98386	5.52072	0.0187926	0.108373	171 (1.93)
CinguloParietalLeftAccumbensArea	RACE_ETHNICITYOther	-0.00183094	0.0365803	-0.0500524	0.960082		0.0194621	0.97522	1	1.98386	5.52072	0.0187926	0.108373	171 (1.93)
DefaultSensorimotorHand	(Intercept)	0.151356	0.0182402	8.29791	1.21805e-16	***	0.0136096	1.50636e-15	2.98178e-13	1.98381	0.000176562	0.989398	0.139473	152 (1.71)
DefaultSensorimotorHand	anhedonia_ypresent	-0.0402311	0.0372137	-1.08108	0.27969		0.0136096	0.407301	1	1.98381	0.000176562	0.989398	0.139473	152 (1.71)
DefaultSensorimotorHand	INTERVIEW_AGE	-0.0271103	0.0106488	-2.54585	0.0109183	*	0.0136096	0.0256754	1	1.98381	0.000176562	0.989398	0.139473	152 (1.71)
DefaultSensorimotorHand	SEXFemale	-0.200219	0.0214514	-9.33365	1.27652e-20	***	0.0136096	2.05587e-19	3.12493e-17	1.98381	0.000176562	0.989398	0.139473	152 (1.71)
DefaultSensorimotorHand	RACE_ETHNICITYBlack	-0.142514	0.0327527	-4.35121	1.36934e-05	***	0.0136096	5.82981e-05	0.0335214	1.98381	0.000176562	0.989398	0.139473	152 (1.71)
DefaultSensorimotorHand	RACE_ETHNICITYHispanic	-0.0906341	0.0279361	-3.24434	0.00118167	**	0.0136096	0.00344071	1	1.98381	0.000176562	0.989398	0.139473	152 (1.71)
DefaultSensorimotorHand	RACE_ETHNICITYAsian	-0.124369	0.0768985	-1.61732	0.105846		0.0136096	0.184289	1	1.98381	0.000176562	0.989398	0.139473	152 (1.71)
DefaultSensorimotorHand	RACE_ETHNICITYOther	-0.0933357	0.0368608	-2.53211	0.0113552	*	0.0136096	0.0264738	1	1.98381	0.000176562	0.989398	0.139473	152 (1.71)
WithinSensorimotorMouth	(Intercept)	-0.00935585	0.0183789	-0.509054	0.610727		0.000913059	0.727121	1	1.98363	0.00122434	0.972087	0.182665	124 (1.4)
WithinSensorimotorMouth	anhedonia_ypresent	0.0183459	0.0374049	0.490469	0.623814		0.000913059	0.735513	1	1.98363	0.00122434	0.972087	0.182665	124 (1.4)
WithinSensorimotorMouth	INTERVIEW_AGE	0.029443	0.0106825	2.75618	0.00586017	**	0.000913059	0.0147135	1	1.98363	0.00122434	0.972087	0.182665	124 (1.4)
WithinSensorimotorMouth	SEXFemale	-0.0272921	0.0215807	-1.26466	0.206028		0.000913059	0.317406	1	1.98363	0.00122434	0.972087	0.182665	124 (1.4)
WithinSensorimotorMouth	RACE_ETHNICITYBlack	0.0373153	0.0330306	1.12972	0.258627		0.000913059	0.381396	1	1.98363	0.00122434	0.972087	0.182665	124 (1.4)
WithinSensorimotorMouth	RACE_ETHNICITYHispanic	0.03453	0.0281909	1.22486	0.220661		0.000913059	0.336559	1	1.98363	0.00122434	0.972087	0.182665	124 (1.4)
WithinSensorimotorMouth	RACE_ETHNICITYAsian	0.0953026	0.0769165	1.23904	0.215364		0.000913059	0.329301	1	1.98363	0.00122434	0.972087	0.182665	124 (1.4)
WithinSensorimotorMouth	RACE_ETHNICITYOther	0.0715525	0.037145	1.9263	0.0540992		0.000913059	0.104444	1	1.98363	0.00122434	0.972087	0.182665	124 (1.4)
DefaultLeftAccumbensArea	(Intercept)	0.11068	0.0180787	6.12214	9.63203e-10	***	0.0339431	6.8148e-09	2.35792e-06	1.98362	0.0016296	0.967799	0.152251	144 (1.62)
DefaultLeftAccumbensArea	anhedonia_ypresent	-0.0498575	0.0368405	-1.35333	0.175984		0.0339431	0.279747	1	1.98362	0.0016296	0.967799	0.152251	144 (1.62)
DefaultLeftAccumbensArea	INTERVIEW_AGE	-0.0247467	0.0105183	-2.35274	0.018658	*	0.0339431	0.0414472	1	1.98362	0.0016296	0.967799	0.152251	144 (1.62)
DefaultLeftAccumbensArea	SEXFemale	0.0463445	0.0212262	2.18336	0.0290358	*	0.0339431	0.0612228	1	1.98362	0.0016296	0.967799	0.152251	144 (1.62)
DefaultLeftAccumbensArea	RACE_ETHNICITYBlack	-0.534282	0.032436	-16.4719	4.69821e-60	***	0.0339431	6.38957e-58	1.15012e-56	1.98362	0.0016296	0.967799	0.152251	144 (1.62)
DefaultLeftAccumbensArea	RACE_ETHNICITYHispanic	-0.212273	0.0276602	-7.67431	1.84244e-14	***	0.0339431	1.9525e-13	4.51029e-11	1.98362	0.0016296	0.967799	0.152251	144 (1.62)
DefaultLeftAccumbensArea	RACE_ETHNICITYAsian	0.00406785	0.0753562	0.0539816	0.956951		0.0339431	0.974171	1	1.98362	0.0016296	0.967799	0.152251	144 (1.62)
DefaultLeftAccumbensArea	RACE_ETHNICITYOther	-0.105881	0.0365292	-2.89852	0.00375863	**	0.0339431	0.00990667	1	1.98362	0.0016296	0.967799	0.152251	144 (1.62)
RetrosplenialTemporalRightCerebellumCortex	(Intercept)	0.170879	0.0180302	9.47737	3.30226e-21	***	0.0406806	5.61384e-20	8.08392e-18	1.98337	1.40197	0.236394	0.157618	186 (2.1)
RetrosplenialTemporalRightCerebellumCortex	anhedonia_ypresent	-0.0927559	0.0368183	-2.51929	0.011777	*	0.0406806	0.0273791	1	1.98337	1.40197	0.236394	0.157618	186 (2.1)
RetrosplenialTemporalRightCerebellumCortex	INTERVIEW_AGE	-0.05831	0.0105111	-5.54748	2.9834e-08	***	0.0406806	1.84895e-07	7.30336e-05	1.98337	1.40197	0.236394	0.157618	186 (2.1)
RetrosplenialTemporalRightCerebellumCortex	SEXFemale	-0.0391562	0.0212059	-1.84647	0.0648574		0.0406806	0.122038	1	1.98337	1.40197	0.236394	0.157618	186 (2.1)
RetrosplenialTemporalRightCerebellumCortex	RACE_ETHNICITYBlack	-0.536515	0.0325465	-16.4846	3.87366e-60	***	0.0406806	5.57807e-58	9.48272e-57	1.98337	1.40197	0.236394	0.157618	186 (2.1)
RetrosplenialTemporalRightCerebellumCortex	RACE_ETHNICITYHispanic	-0.25986	0.0276812	-9.38759	7.70697e-21	***	0.0406806	1.27477e-19	1.88667e-17	1.98337	1.40197	0.236394	0.157618	186 (2.1)
RetrosplenialTemporalRightCerebellumCortex	RACE_ETHNICITYAsian	0.0511989	0.0753116	0.679828	0.496631		0.0406806	0.624745	1	1.98337	1.40197	0.236394	0.157618	186 (2.1)
RetrosplenialTemporalRightCerebellumCortex	RACE_ETHNICITYOther	-0.171011	0.036474	-4.68857	2.79316e-06	***	0.0406806	1.35937e-05	0.00683765	1.98337	1.40197	0.236394	0.157618	186 (2.1)
VentralAttentionRightAccumbensArea	(Intercept)	-0.0375266	0.0182272	-2.05882	0.0395414	*	0.00315472	0.0797999	1	1.98278	2.55846	0.109706	0.0799438	160 (1.81)
VentralAttentionRightAccumbensArea	anhedonia_ypresent	0.0493944	0.0375569	1.31519	0.188481		0.00315472	0.294448	1	1.98278	2.55846	0.109706	0.0799438	160 (1.81)
VentralAttentionRightAccumbensArea	INTERVIEW_AGE	0.00277095	0.0107152	0.258601	0.79595		0.00315472	0.869083	1	1.98278	2.55846	0.109706	0.0799438	160 (1.81)
VentralAttentionRightAccumbensArea	SEXFemale	-0.0295251	0.0215338	-1.37111	0.170376		0.00315472	0.272653	1	1.98278	2.55846	0.109706	0.0799438	160 (1.81)
VentralAttentionRightAccumbensArea	RACE_ETHNICITYBlack	0.121013	0.0327081	3.6998	0.000217103	***	0.00315472	0.000756	0.531468	1.98278	2.55846	0.109706	0.0799438	160 (1.81)
VentralAttentionRightAccumbensArea	RACE_ETHNICITYHispanic	0.12505	0.0279597	4.47251	7.82863e-06	***	0.00315472	3.52288e-05	0.0191645	1.98278	2.55846	0.109706	0.0799438	160 (1.81)
VentralAttentionRightAccumbensArea	RACE_ETHNICITYAsian	-0.061642	0.0771528	-0.798961	0.424335		0.00315472	0.553127	1	1.98278	2.55846	0.109706	0.0799438	160 (1.81)
VentralAttentionRightAccumbensArea	RACE_ETHNICITYOther	0.0624337	0.0368201	1.69564	0.0899896		0.00315472	0.161981	1	1.98278	2.55846	0.109706	0.0799438	160 (1.81)
VentralAttentionRightHippocampus	(Intercept)	-0.0613824	0.018062	-3.39844	0.000680751	***	0.00734838	0.00210947	1	1.98271	3.25586	0.0711686	0.0163979	121 (1.37)
VentralAttentionRightHippocampus	anhedonia_ypresent	0.0220865	0.0373621	0.591149	0.554436		0.00734838	0.678969	1	1.98271	3.25586	0.0711686	0.0163979	121 (1.37)
VentralAttentionRightHippocampus	INTERVIEW_AGE	-0.0194635	0.0106591	-1.82599	0.0678852		0.00734838	0.126841	1	1.98271	3.25586	0.0711686	0.0163979	121 (1.37)
VentralAttentionRightHippocampus	SEXFemale	0.141485	0.0213738	6.61957	3.81479e-11	***	0.00734838	3.15493e-10	9.3386e-08	1.98271	3.25586	0.0711686	0.0163979	121 (1.37)
VentralAttentionRightHippocampus	RACE_ETHNICITYBlack	-0.132891	0.0323255	-4.11103	3.97505e-05	***	0.00734838	0.000156698	0.0973092	1.98271	3.25586	0.0711686	0.0163979	121 (1.37)
VentralAttentionRightHippocampus	RACE_ETHNICITYHispanic	0.0434866	0.0276084	1.57512	0.115264		0.00734838	0.197873	1	1.98271	3.25586	0.0711686	0.0163979	121 (1.37)
VentralAttentionRightHippocampus	RACE_ETHNICITYAsian	-0.0513024	0.0765916	-0.669818	0.502992		0.00734838	0.630156	1	1.98271	3.25586	0.0711686	0.0163979	121 (1.37)
VentralAttentionRightHippocampus	RACE_ETHNICITYOther	0.0115887	0.036443	0.317994	0.750497		0.00734838	0.83662	1	1.98271	3.25586	0.0711686	0.0163979	121 (1.37)
VentralAttentionRightPallidum	(Intercept)	-0.0630793	0.0181828	-3.46917	0.000524596	***	0.00266237	0.00166781	1	1.98258	3.47549	0.0622843	0.0379984	167 (1.88)
VentralAttentionRightPallidum	anhedonia_ypresent	-0.0746347	0.0375542	-1.98739	0.0469109	*	0.00266237	0.0920914	1	1.98258	3.47549	0.0622843	0.0379984	167 (1.88)
VentralAttentionRightPallidum	INTERVIEW_AGE	0.0152882	0.0107271	1.42518	0.15414		0.00266237	0.252229	1	1.98258	3.47549	0.0622843	0.0379984	167 (1.88)
VentralAttentionRightPallidum	SEXFemale	0.0753218	0.0215053	3.50248	0.000463261	***	0.00266237	0.00149219	1	1.98258	3.47549	0.0622843	0.0379984	167 (1.88)
VentralAttentionRightPallidum	RACE_ETHNICITYBlack	0.088934	0.032609	2.72728	0.00639868	**	0.00266237	0.0159349	1	1.98258	3.47549	0.0622843	0.0379984	167 (1.88)
VentralAttentionRightPallidum	RACE_ETHNICITYHispanic	0.0604051	0.0278264	2.17079	0.0299742	*	0.00266237	0.0630927	1	1.98258	3.47549	0.0622843	0.0379984	167 (1.88)
VentralAttentionRightPallidum	RACE_ETHNICITYAsian	-0.00511654	0.0766511	-0.066751	0.946781		0.00266237	0.966579	1	1.98258	3.47549	0.0622843	0.0379984	167 (1.88)
VentralAttentionRightPallidum	RACE_ETHNICITYOther	0.0818794	0.0366939	2.23142	0.025679	*	0.00266237	0.0548536	1	1.98258	3.47549	0.0622843	0.0379984	167 (1.88)
AuditoryLeftPutamen	(Intercept)	-0.0765756	0.0181472	-4.21971	2.471e-05	***	0.0182456	0.000100817	0.0604902	1.9821	0.161982	0.687339	0.115382	138 (1.56)
AuditoryLeftPutamen	anhedonia_ypresent	0.026481	0.0370402	0.714925	0.474674		0.0182456	0.603011	1	1.9821	0.161982	0.687339	0.115382	138 (1.56)
AuditoryLeftPutamen	INTERVIEW_AGE	0.00407845	0.0106096	0.384412	0.700683		0.0182456	0.799072	1	1.9821	0.161982	0.687339	0.115382	138 (1.56)
AuditoryLeftPutamen	SEXFemale	-0.0379432	0.0213732	-1.77527	0.0758878		0.0182456	0.139784	1	1.9821	0.161982	0.687339	0.115382	138 (1.56)
AuditoryLeftPutamen	RACE_ETHNICITYBlack	0.405085	0.0326029	12.4248	3.80039e-35	***	0.0182456	1.50054e-33	9.30336e-32	1.9821	0.161982	0.687339	0.115382	138 (1.56)
AuditoryLeftPutamen	RACE_ETHNICITYHispanic	0.0999654	0.0277837	3.59798	0.00032247	***	0.0182456	0.00108286	0.789405	1.9821	0.161982	0.687339	0.115382	138 (1.56)
AuditoryLeftPutamen	RACE_ETHNICITYAsian	0.0144127	0.0762854	0.188931	0.850151		0.0182456	0.907641	1	1.9821	0.161982	0.687339	0.115382	138 (1.56)
AuditoryLeftPutamen	RACE_ETHNICITYOther	0.146559	0.0366001	4.00432	6.27119e-05	***	0.0182456	0.000239499	0.153519	1.9821	0.161982	0.687339	0.115382	138 (1.56)
RetrosplenialTemporalLeftCerebellumCortex	(Intercept)	-0.0692729	0.018296	-3.78623	0.000153978	***	0.00748949	0.000555336	0.376939	1.98189	0.504103	0.477703	0.132995	143 (1.61)
RetrosplenialTemporalLeftCerebellumCortex	anhedonia_ypresent	0.0430904	0.0373518	1.15364	0.248681		0.00748949	0.370524	1	1.98189	0.504103	0.477703	0.132995	143 (1.61)
RetrosplenialTemporalLeftCerebellumCortex	INTERVIEW_AGE	0.0301737	0.0106706	2.82773	0.00469858	**	0.00748949	0.0120821	1	1.98189	0.504103	0.477703	0.132995	143 (1.61)
RetrosplenialTemporalLeftCerebellumCortex	SEXFemale	0.0428324	0.021505	1.99174	0.0464305	*	0.00748949	0.0912946	1	1.98189	0.504103	0.477703	0.132995	143 (1.61)
RetrosplenialTemporalLeftCerebellumCortex	RACE_ETHNICITYBlack	0.235502	0.0327577	7.18922	7.05402e-13	***	0.00748949	6.59093e-12	1.72682e-09	1.98189	0.504103	0.477703	0.132995	143 (1.61)
RetrosplenialTemporalLeftCerebellumCortex	RACE_ETHNICITYHispanic	0.0497081	0.0279796	1.77659	0.0756713		0.00748949	0.139491	1	1.98189	0.504103	0.477703	0.132995	143 (1.61)
RetrosplenialTemporalLeftCerebellumCortex	RACE_ETHNICITYAsian	-0.100112	0.0769659	-1.30073	0.193386		0.00748949	0.30096	1	1.98189	0.504103	0.477703	0.132995	143 (1.61)
RetrosplenialTemporalLeftCerebellumCortex	RACE_ETHNICITYOther	0.0388723	0.0368925	1.05366	0.292066		0.00748949	0.421566	1	1.98189	0.504103	0.477703	0.132995	143 (1.61)
WithinDefault	(Intercept)	-0.0627991	0.017933	-3.50187	0.000464299	***	0.0485585	0.00149357	1	1.98178	0.361486	0.547682	0.19403	88 (0.99)
WithinDefault	anhedonia_ypresent	-0.0761141	0.036355	-2.09363	0.0363214	*	0.0485585	0.0743435	1	1.98178	0.361486	0.547682	0.19403	88 (0.99)
WithinDefault	INTERVIEW_AGE	0.070579	0.0103897	6.79314	1.16864e-11	***	0.0485585	1.00733e-10	2.86083e-08	1.98178	0.361486	0.547682	0.19403	88 (0.99)
WithinDefault	SEXFemale	0.325382	0.0210136	15.4843	2.24412e-53	***	0.0485585	2.289e-51	5.49361e-50	1.98178	0.361486	0.547682	0.19403	88 (0.99)
WithinDefault	RACE_ETHNICITYBlack	-0.405254	0.0321744	-12.5955	4.58169e-36	***	0.0485585	1.86933e-34	1.1216e-32	1.98178	0.361486	0.547682	0.19403	88 (0.99)
WithinDefault	RACE_ETHNICITYHispanic	-0.11886	0.0274786	-4.32553	1.53853e-05	***	0.0485585	6.49904e-05	0.0376632	1.98178	0.361486	0.547682	0.19403	88 (0.99)
WithinDefault	RACE_ETHNICITYAsian	-0.0644782	0.074673	-0.863474	0.387901		0.0485585	0.519887	1	1.98178	0.361486	0.547682	0.19403	88 (0.99)
WithinDefault	RACE_ETHNICITYOther	-0.0661737	0.0361501	-1.83053	0.0672052		0.0485585	0.126164	1	1.98178	0.361486	0.547682	0.19403	88 (0.99)
VisualLeftCaudate	(Intercept)	0.0599616	0.0182516	3.28528	0.00102285	**	0.00424904	0.0030314	1	1.98108	1.85551	0.173144	0.0806803	171 (1.93)
VisualLeftCaudate	anhedonia_ypresent	-0.0197682	0.0376074	-0.525647	0.599147		0.00424904	0.718272	1	1.98108	1.85551	0.173144	0.0806803	171 (1.93)
VisualLeftCaudate	INTERVIEW_AGE	0.00320891	0.010721	0.299311	0.76471		0.00424904	0.847831	1	1.98108	1.85551	0.173144	0.0806803	171 (1.93)
VisualLeftCaudate	SEXFemale	-0.0408909	0.021535	-1.89881	0.0576223		0.00424904	0.109859	1	1.98108	1.85551	0.173144	0.0806803	171 (1.93)
VisualLeftCaudate	RACE_ETHNICITYBlack	-0.198277	0.0327984	-6.04532	1.55261e-09	***	0.00424904	1.07671e-08	3.8008e-06	1.98108	1.85551	0.173144	0.0806803	171 (1.93)
VisualLeftCaudate	RACE_ETHNICITYHispanic	-0.0508926	0.0279215	-1.8227	0.068383		0.00424904	0.127388	1	1.98108	1.85551	0.173144	0.0806803	171 (1.93)
VisualLeftCaudate	RACE_ETHNICITYAsian	-0.0302054	0.0771517	-0.391507	0.695432		0.00424904	0.795523	1	1.98108	1.85551	0.173144	0.0806803	171 (1.93)
VisualLeftCaudate	RACE_ETHNICITYOther	-0.00431134	0.0368826	-0.116894	0.906947		0.00424904	0.945574	1	1.98108	1.85551	0.173144	0.0806803	171 (1.93)
CinguloOpercularLeftPutamen	(Intercept)	0.151455	0.0180536	8.38919	5.66343e-17	***	0.032351	7.18346e-16	1.38641e-13	1.98092	19.1872	1.18508e-05	0.122832	172 (1.94)
CinguloOpercularLeftPutamen	anhedonia_ypresent	-0.0708285	0.037097	-1.90928	0.0562588		0.032351	0.107835	1	1.98092	19.1872	1.18508e-05	0.122832	172 (1.94)
CinguloOpercularLeftPutamen	INTERVIEW_AGE	-0.0413771	0.0105606	-3.91806	8.99481e-05	***	0.032351	0.000336686	0.220193	1.98092	19.1872	1.18508e-05	0.122832	172 (1.94)
CinguloOpercularLeftPutamen	SEXFemale	-0.0181572	0.021263	-0.853934	0.393165		0.032351	0.524792	1	1.98092	19.1872	1.18508e-05	0.122832	172 (1.94)
CinguloOpercularLeftPutamen	RACE_ETHNICITYBlack	-0.498312	0.032523	-15.3218	2.63278e-52	***	0.032351	2.3018e-50	6.44505e-49	1.98092	19.1872	1.18508e-05	0.122832	172 (1.94)
CinguloOpercularLeftPutamen	RACE_ETHNICITYHispanic	-0.236687	0.0276714	-8.5535	1.39766e-17	***	0.032351	1.85949e-16	3.42146e-14	1.98092	19.1872	1.18508e-05	0.122832	172 (1.94)
CinguloOpercularLeftPutamen	RACE_ETHNICITYAsian	-0.0131353	0.075957	-0.172931	0.86271		0.032351	0.915834	1	1.98092	19.1872	1.18508e-05	0.122832	172 (1.94)
CinguloOpercularLeftPutamen	RACE_ETHNICITYOther	-0.177858	0.0364135	-4.88439	1.05602e-06	***	0.032351	5.3745e-06	0.00258514	1.98092	19.1872	1.18508e-05	0.122832	172 (1.94)
DefaultVentralAttention	(Intercept)	0.0196458	0.018191	1.07997	0.280186		0.0227687	0.407301	1	1.9809	2.53806	0.111131	0.184773	116 (1.31)
DefaultVentralAttention	anhedonia_ypresent	-0.00553899	0.0369309	-0.149982	0.880782		0.0227687	0.928976	1	1.9809	2.53806	0.111131	0.184773	116 (1.31)
DefaultVentralAttention	INTERVIEW_AGE	0.00484218	0.0105447	0.459207	0.646097		0.0227687	0.754602	1	1.9809	2.53806	0.111131	0.184773	116 (1.31)
DefaultVentralAttention	SEXFemale	0.152208	0.0213302	7.13578	1.0392e-12	***	0.0227687	9.59982e-12	2.54395e-09	1.9809	2.53806	0.111131	0.184773	116 (1.31)
DefaultVentralAttention	RACE_ETHNICITYBlack	-0.395436	0.0325406	-12.1521	1.04522e-33	***	0.0227687	3.87683e-32	2.55871e-30	1.9809	2.53806	0.111131	0.184773	116 (1.31)
DefaultVentralAttention	RACE_ETHNICITYHispanic	-0.145495	0.0278658	-5.22125	1.81805e-07	***	0.0227687	1.03023e-06	0.000445058	1.9809	2.53806	0.111131	0.184773	116 (1.31)
DefaultVentralAttention	RACE_ETHNICITYAsian	0.00557689	0.0762905	0.0731008	0.941728		0.0227687	0.965389	1	1.9809	2.53806	0.111131	0.184773	116 (1.31)
DefaultVentralAttention	RACE_ETHNICITYOther	-0.073145	0.0368117	-1.98701	0.0469528	*	0.0227687	0.0920997	1	1.9809	2.53806	0.111131	0.184773	116 (1.31)
RetrosplenialTemporalVentralAttention	(Intercept)	0.0198814	0.0183531	1.08327	0.278718		0.00939354	0.407092	1	1.98039	1.74032	0.187098	0.182887	144 (1.62)
RetrosplenialTemporalVentralAttention	anhedonia_ypresent	0.0457068	0.037457	1.22025	0.222404		0.00939354	0.338585	1	1.98039	1.74032	0.187098	0.182887	144 (1.62)
RetrosplenialTemporalVentralAttention	INTERVIEW_AGE	-0.0465391	0.0106409	-4.37362	1.23624e-05	***	0.00939354	5.33744e-05	0.0302633	1.98039	1.74032	0.187098	0.182887	144 (1.62)
RetrosplenialTemporalVentralAttention	SEXFemale	-0.143354	0.0215139	-6.66329	2.84005e-11	***	0.00939354	2.36478e-10	6.95245e-08	1.98039	1.74032	0.187098	0.182887	144 (1.62)
RetrosplenialTemporalVentralAttention	RACE_ETHNICITYBlack	0.0889885	0.0328749	2.70689	0.006805	**	0.00939354	0.0168269	1	1.98039	1.74032	0.187098	0.182887	144 (1.62)
RetrosplenialTemporalVentralAttention	RACE_ETHNICITYHispanic	0.0982669	0.0280918	3.49806	0.000470991	***	0.00939354	0.00151112	1	1.98039	1.74032	0.187098	0.182887	144 (1.62)
[truncated: 450 more rows]
