# Supplementary material for: Associations between resting state functional brain connectivity and childhood anhedonia: A reproduction and replication study
Source: PLoS One. 2023 May 4;18(5):e0277158. doi: 10.1371/journal.pone.0277158 (PMC10159190; doi:10.1371/journal.pone.0277158)
Supplement: S9 Table — The partial regression coefficients (Estimate), standard errors (Std.Err), t-values, p-values, significance, model R2 (R^2), Bonferroni-Hochberg Adjusted p-values (BH adjustment), Bonferroni adjustd p-values, Durbin-Watson statistic (DW_statistic), Breusch-Pagan Chi^2 (BP Chi^2), and Breusch-Pagan (BP) p-values are presented. The ICC is the proportion of variance in rsfMRI connectivity explained by the family structure random effect. (XLSX) [file pone.0277158.s026.xlsx]

## Sheet: ST9
Supplementary Table. 9 - Multiple linear regression results in the full ABCD 4.0 sample, controlling for sociodemographic covariates and psychiatric comorbidities. The partial regression coefficients (Estimate), standard errors (Std.Err), t-values, p-values, significance, model R2 (R^2), Bonferroni-Hochberg Adjusted p-values (BH adjustment), Bonferroni adjustd p-values, Durbin-Watson statistic (D…
rsfMRI connectivity	Independent Variables	Estimate	Std.Err	t-value	p-value	significance	Model R^2	BH adjustment	Bonferroni	DW statistic	BP Chi^2	BP p-value	ICC	Outliers Removed (% total)
AuditoryLeftCerebellumCortex	(Intercept)	0.0556648	0.0184156	3.0227	0.00251256	**	0.0178067	0.00948127	1	2.0256	9.63561	0.00190841	0.142076	132 (1.49)
AuditoryLeftCerebellumCortex	anhedonia_ypresent	-0.0109242	0.0395585	-0.276153	0.782437		0.0178067	0.88784	1	2.0256	9.63561	0.00190841	0.142076	132 (1.49)
AuditoryLeftCerebellumCortex	INTERVIEW_AGE	0.0258846	0.0106145	2.43861	0.0147636	*	0.0178067	0.0466368	1	2.0256	9.63561	0.00190841	0.142076	132 (1.49)
AuditoryLeftCerebellumCortex	SEXFemale	0.0979825	0.0213844	4.58195	4.67054e-06	***	0.0178067	2.98879e-05	0.015721	2.0256	9.63561	0.00190841	0.142076	132 (1.49)
AuditoryLeftCerebellumCortex	RACE_ETHNICITYBlack	-0.338939	0.0326462	-10.3822	4.18428e-25	***	0.0178067	1.3041e-23	1.40843e-21	2.0256	9.63561	0.00190841	0.142076	132 (1.49)
AuditoryLeftCerebellumCortex	RACE_ETHNICITYHispanic	-0.190722	0.0278607	-6.84556	8.13232e-12	***	0.0178067	9.70688e-11	2.73734e-08	2.0256	9.63561	0.00190841	0.142076	132 (1.49)
AuditoryLeftCerebellumCortex	RACE_ETHNICITYAsian	-0.0523917	0.0759563	-0.689761	0.490363		0.0178067	0.684029	1	2.0256	9.63561	0.00190841	0.142076	132 (1.49)
AuditoryLeftCerebellumCortex	RACE_ETHNICITYOther	-0.0849738	0.0366933	-2.31579	0.0205931	*	0.0178067	0.0618895	1	2.0256	9.63561	0.00190841	0.142076	132 (1.49)
AuditoryLeftCerebellumCortex	bipolar_II_ypresent	-0.140327	0.103757	-1.35246	0.176262		0.0178067	0.347975	1	2.0256	9.63561	0.00190841	0.142076	132 (1.49)
AuditoryLeftCerebellumCortex	irritability_ypresent	-0.0941028	0.0458299	-2.05331	0.0400725	*	0.0178067	0.109218	1	2.0256	9.63561	0.00190841	0.142076	132 (1.49)
AuditoryLeftCerebellumCortex	depressed_mood_ypresent	0.0243237	0.039063	0.622679	0.533512		0.0178067	0.722915	1	2.0256	9.63561	0.00190841	0.142076	132 (1.49)
AuditoryLeftThalamusProper	(Intercept)	-0.0909945	0.0183941	-4.94694	7.67954e-07	***	0.0107639	5.57097e-06	0.00258493	1.99661	3.8215	0.0505988	0.100644	112 (1.26)
AuditoryLeftThalamusProper	anhedonia_ypresent	-0.0146008	0.0395663	-0.369021	0.712121		0.0107639	0.850448	1	1.99661	3.8215	0.0505988	0.100644	112 (1.26)
AuditoryLeftThalamusProper	INTERVIEW_AGE	0.037988	0.0106489	3.56731	0.000362592	***	0.0107639	0.00164486	1	1.99661	3.8215	0.0505988	0.100644	112 (1.26)
AuditoryLeftThalamusProper	SEXFemale	0.198866	0.0214093	9.28877	1.93793e-20	***	0.0107639	4.26345e-19	6.52308e-17	1.99661	3.8215	0.0505988	0.100644	112 (1.26)
AuditoryLeftThalamusProper	RACE_ETHNICITYBlack	-0.0322845	0.0325889	-0.99066	0.321879		0.0107639	0.524791	1	1.99661	3.8215	0.0505988	0.100644	112 (1.26)
AuditoryLeftThalamusProper	RACE_ETHNICITYHispanic	0.0249449	0.0277853	0.897775	0.36933		0.0107639	0.572555	1	1.99661	3.8215	0.0505988	0.100644	112 (1.26)
AuditoryLeftThalamusProper	RACE_ETHNICITYAsian	0.0475804	0.0759103	0.626799	0.530808		0.0107639	0.720467	1	1.99661	3.8215	0.0505988	0.100644	112 (1.26)
AuditoryLeftThalamusProper	RACE_ETHNICITYOther	-0.0169142	0.0366286	-0.461776	0.644253		0.0107639	0.804361	1	1.99661	3.8215	0.0505988	0.100644	112 (1.26)
AuditoryLeftThalamusProper	bipolar_II_ypresent	-0.109149	0.104278	-1.04671	0.295262		0.0107639	0.495934	1	1.99661	3.8215	0.0505988	0.100644	112 (1.26)
AuditoryLeftThalamusProper	irritability_ypresent	-0.0606502	0.0462352	-1.31178	0.18963		0.0107639	0.365995	1	1.99661	3.8215	0.0505988	0.100644	112 (1.26)
AuditoryLeftThalamusProper	depressed_mood_ypresent	0.0117693	0.0393042	0.29944	0.764611		0.0107639	0.879047	1	1.99661	3.8215	0.0505988	0.100644	112 (1.26)
AuditoryLeftCaudate	(Intercept)	-0.0544417	0.0184231	-2.95508	0.00313426	**	0.00774469	0.0115806	1	1.99664	0.335014	0.562721	0.0907913	143 (1.61)
AuditoryLeftCaudate	anhedonia_ypresent	0.0745674	0.039763	1.8753	0.0607854		0.00774469	0.153922	1	1.99664	0.335014	0.562721	0.0907913	143 (1.61)
AuditoryLeftCaudate	INTERVIEW_AGE	0.0379747	0.0106825	3.55484	0.000380214	***	0.00774469	0.00171066	1	1.99664	0.335014	0.562721	0.0907913	143 (1.61)
AuditoryLeftCaudate	SEXFemale	0.0195305	0.0214733	0.909525	0.363098		0.00774469	0.567404	1	1.99664	0.335014	0.562721	0.0907913	143 (1.61)
AuditoryLeftCaudate	RACE_ETHNICITYBlack	0.231436	0.0327694	7.06258	1.75989e-12	***	0.00774469	2.21864e-11	5.92378e-09	1.99664	0.335014	0.562721	0.0907913	143 (1.61)
AuditoryLeftCaudate	RACE_ETHNICITYHispanic	0.0391161	0.0278607	1.40399	0.160358		0.00774469	0.32646	1	1.99664	0.335014	0.562721	0.0907913	143 (1.61)
AuditoryLeftCaudate	RACE_ETHNICITYAsian	0.0916079	0.0764077	1.19894	0.230585		0.00774469	0.421363	1	1.99664	0.335014	0.562721	0.0907913	143 (1.61)
AuditoryLeftCaudate	RACE_ETHNICITYOther	-0.0414552	0.0368483	-1.12503	0.260609		0.00774469	0.456405	1	1.99664	0.335014	0.562721	0.0907913	143 (1.61)
AuditoryLeftCaudate	bipolar_II_ypresent	0.0151936	0.105886	0.14349	0.885907		0.00774469	0.947335	1	1.99664	0.335014	0.562721	0.0907913	143 (1.61)
AuditoryLeftCaudate	irritability_ypresent	-0.00122301	0.0462204	-0.0264604	0.978891		0.00774469	0.992062	1	1.99664	0.335014	0.562721	0.0907913	143 (1.61)
AuditoryLeftCaudate	depressed_mood_ypresent	0.0080108	0.0394655	0.202982	0.839154		0.00774469	0.918865	1	1.99664	0.335014	0.562721	0.0907913	143 (1.61)
AuditoryLeftPutamen	(Intercept)	-0.0746429	0.0183494	-4.06787	4.78622e-05	***	0.0180882	0.000255833	0.161104	1.98253	0.168394	0.681543	0.115956	138 (1.56)
AuditoryLeftPutamen	anhedonia_ypresent	0.0313805	0.0393724	0.797018	0.425462		0.0180882	0.624149	1	1.98253	0.168394	0.681543	0.115956	138 (1.56)
AuditoryLeftPutamen	bipolar_II_ypresent	-0.00336674	0.10444	-0.0322361	0.974284		0.0180882	0.991067	1	1.98253	0.168394	0.681543	0.115956	138 (1.56)
AuditoryLeftPutamen	depressed_mood_ypresent	-0.0490198	0.0391424	-1.25234	0.210478		0.0180882	0.39513	1	1.98253	0.168394	0.681543	0.115956	138 (1.56)
AuditoryLeftPutamen	INTERVIEW_AGE	0.00415802	0.0106167	0.391648	0.695328		0.0180882	0.840219	1	1.98253	0.168394	0.681543	0.115956	138 (1.56)
AuditoryLeftPutamen	irritability_ypresent	0.0316503	0.0461253	0.68618	0.492618		0.0180882	0.686037	1	1.98253	0.168394	0.681543	0.115956	138 (1.56)
AuditoryLeftPutamen	RACE_ETHNICITYAsian	0.0141992	0.0762941	0.186111	0.852362		0.0180882	0.926098	1	1.98253	0.168394	0.681543	0.115956	138 (1.56)
AuditoryLeftPutamen	RACE_ETHNICITYBlack	0.404923	0.0326342	12.4079	4.67615e-35	***	0.0180882	2.58032e-33	1.57399e-31	1.98253	0.168394	0.681543	0.115956	138 (1.56)
AuditoryLeftPutamen	RACE_ETHNICITYHispanic	0.0999592	0.0277883	3.59716	0.000323489	***	0.0180882	0.00149364	1	1.98253	0.168394	0.681543	0.115956	138 (1.56)
AuditoryLeftPutamen	RACE_ETHNICITYOther	0.146291	0.036619	3.99495	6.52396e-05	***	0.0180882	0.000343657	0.219597	1.98253	0.168394	0.681543	0.115956	138 (1.56)
AuditoryLeftPutamen	SEXFemale	-0.0376714	0.0213765	-1.76228	0.0780568		0.0180882	0.187537	1	1.98253	0.168394	0.681543	0.115956	138 (1.56)
AuditoryLeftPallidum	(Intercept)	-0.0518643	0.0184477	-2.81143	0.00494322	**	0.00968011	0.0174778	1	1.97753	3.57911	0.0585104	0.0989828	150 (1.69)
AuditoryLeftPallidum	anhedonia_ypresent	0.00466536	0.0399528	0.116772	0.907043		0.00968011	0.957525	1	1.97753	3.57911	0.0585104	0.0989828	150 (1.69)
AuditoryLeftPallidum	INTERVIEW_AGE	-0.0113602	0.0106831	-1.06338	0.287639		0.00968011	0.488493	1	1.97753	3.57911	0.0585104	0.0989828	150 (1.69)
AuditoryLeftPallidum	SEXFemale	0.138091	0.0214663	6.43292	1.31779e-10	***	0.00968011	1.44957e-09	4.43569e-07	1.97753	3.57911	0.0585104	0.0989828	150 (1.69)
AuditoryLeftPallidum	RACE_ETHNICITYBlack	-0.169893	0.0326591	-5.20203	2.01614e-07	***	0.00968011	1.5565e-06	0.000678634	1.97753	3.57911	0.0585104	0.0989828	150 (1.69)
AuditoryLeftPallidum	RACE_ETHNICITYHispanic	0.0766312	0.0278889	2.74773	0.0060133	**	0.00968011	0.0207598	1	1.97753	3.57911	0.0585104	0.0989828	150 (1.69)
AuditoryLeftPallidum	RACE_ETHNICITYAsian	0.063722	0.0763633	0.834458	0.404046		0.00968011	0.606068	1	1.97753	3.57911	0.0585104	0.0989828	150 (1.69)
AuditoryLeftPallidum	RACE_ETHNICITYOther	-0.0504054	0.0367314	-1.37227	0.170014		0.00968011	0.339021	1	1.97753	3.57911	0.0585104	0.0989828	150 (1.69)
AuditoryLeftPallidum	bipolar_II_ypresent	-0.217672	0.105403	-2.06515	0.0389386	*	0.00968011	0.106559	1	1.97753	3.57911	0.0585104	0.0989828	150 (1.69)
AuditoryLeftPallidum	irritability_ypresent	0.00561726	0.0462081	0.121565	0.903247		0.00968011	0.956179	1	1.97753	3.57911	0.0585104	0.0989828	150 (1.69)
AuditoryLeftPallidum	depressed_mood_ypresent	-0.0206433	0.0394764	-0.522926	0.601039		0.00968011	0.774836	1	1.97753	3.57911	0.0585104	0.0989828	150 (1.69)
AuditoryBrainStem	(Intercept)	-0.0481024	0.0185384	-2.59475	0.00948188	**	0.0037055	0.0310769	1	1.99445	0.0336722	0.854406	0.143558	128 (1.44)
AuditoryBrainStem	anhedonia_ypresent	-0.0323035	0.0396549	-0.814616	0.415314		0.0037055	0.615181	1	1.99445	0.0336722	0.854406	0.143558	128 (1.44)
AuditoryBrainStem	INTERVIEW_AGE	0.0340759	0.0106799	3.19065	0.00142454	**	0.0037055	0.00562134	1	1.99445	0.0336722	0.854406	0.143558	128 (1.44)
AuditoryBrainStem	SEXFemale	0.0799546	0.0215361	3.71259	0.000206428	***	0.0037055	0.000998327	0.694836	1.99445	0.0336722	0.854406	0.143558	128 (1.44)
AuditoryBrainStem	RACE_ETHNICITYBlack	0.00737484	0.0328259	0.224665	0.822245		0.0037055	0.909995	1	1.99445	0.0336722	0.854406	0.143558	128 (1.44)
AuditoryBrainStem	RACE_ETHNICITYHispanic	0.0735119	0.0280801	2.61794	0.00886156	**	0.0037055	0.0294452	1	1.99445	0.0336722	0.854406	0.143558	128 (1.44)
AuditoryBrainStem	RACE_ETHNICITYAsian	-0.0908059	0.0763061	-1.19002	0.23407		0.0037055	0.425079	1	1.99445	0.0336722	0.854406	0.143558	128 (1.44)
AuditoryBrainStem	RACE_ETHNICITYOther	0.07841	0.0369263	2.12342	0.0337466	*	0.0037055	0.0946593	1	1.99445	0.0336722	0.854406	0.143558	128 (1.44)
AuditoryBrainStem	bipolar_II_ypresent	0.00754956	0.104594	0.0721794	0.942461		0.0037055	0.975434	1	1.99445	0.0336722	0.854406	0.143558	128 (1.44)
AuditoryBrainStem	irritability_ypresent	-0.0350148	0.0461971	-0.757944	0.448505		0.0037055	0.644331	1	1.99445	0.0336722	0.854406	0.143558	128 (1.44)
AuditoryBrainStem	depressed_mood_ypresent	-0.0781647	0.0393853	-1.98461	0.0472186	*	0.0037055	0.12505	1	1.99445	0.0336722	0.854406	0.143558	128 (1.44)
AuditoryLeftHippocampus	(Intercept)	-0.0232879	0.0184879	-1.25963	0.207838		0.00201171	0.391372	1	1.98989	1.10157	0.293922	0.0660511	188 (2.12)
AuditoryLeftHippocampus	anhedonia_ypresent	0.0497123	0.0399927	1.24303	0.213889		0.00201171	0.399529	1	1.98989	1.10157	0.293922	0.0660511	188 (2.12)
AuditoryLeftHippocampus	INTERVIEW_AGE	-0.00851128	0.0107435	-0.792226	0.42825		0.00201171	0.626463	1	1.98989	1.10157	0.293922	0.0660511	188 (2.12)
AuditoryLeftHippocampus	SEXFemale	-0.0320578	0.0215683	-1.48634	0.137227		0.00201171	0.291631	1	1.98989	1.10157	0.293922	0.0660511	188 (2.12)
AuditoryLeftHippocampus	RACE_ETHNICITYBlack	0.115417	0.0327049	3.52903	0.000419254	***	0.00201171	0.00186176	1	1.98989	1.10157	0.293922	0.0660511	188 (2.12)
AuditoryLeftHippocampus	RACE_ETHNICITYHispanic	0.0496177	0.0279704	1.77394	0.0761087		0.00201171	0.184474	1	1.98989	1.10157	0.293922	0.0660511	188 (2.12)
AuditoryLeftHippocampus	RACE_ETHNICITYAsian	-0.118804	0.0765406	-1.55217	0.120659		0.00201171	0.263383	1	1.98989	1.10157	0.293922	0.0660511	188 (2.12)
AuditoryLeftHippocampus	RACE_ETHNICITYOther	0.0710577	0.0369657	1.92226	0.0546061		0.00201171	0.141171	1	1.98989	1.10157	0.293922	0.0660511	188 (2.12)
AuditoryLeftHippocampus	bipolar_II_ypresent	-0.120047	0.107914	-1.11242	0.265987		0.00201171	0.462216	1	1.98989	1.10157	0.293922	0.0660511	188 (2.12)
AuditoryLeftHippocampus	irritability_ypresent	0.040477	0.0466888	0.866952	0.385992		0.00201171	0.589229	1	1.98989	1.10157	0.293922	0.0660511	188 (2.12)
AuditoryLeftHippocampus	depressed_mood_ypresent	0.0165552	0.0398017	0.415941	0.677463		0.00201171	0.829319	1	1.98989	1.10157	0.293922	0.0660511	188 (2.12)
AuditoryLeftAmygdala	(Intercept)	-0.080999	0.0184558	-4.38882	1.15314e-05	***	0.00543285	6.86988e-05	0.0388148	2.00428	0.70215	0.402062	0.0796815	160 (1.81)
AuditoryLeftAmygdala	anhedonia_ypresent	0.052396	0.0398782	1.3139	0.188914		0.00543285	0.365452	1	2.00428	0.70215	0.402062	0.0796815	160 (1.81)
AuditoryLeftAmygdala	INTERVIEW_AGE	-0.00295468	0.0107173	-0.275692	0.782791		0.00543285	0.88784	1	2.00428	0.70215	0.402062	0.0796815	160 (1.81)
AuditoryLeftAmygdala	SEXFemale	0.0816153	0.0215064	3.79492	0.000148694	***	0.00543285	0.000741169	0.500504	2.00428	0.70215	0.402062	0.0796815	160 (1.81)
AuditoryLeftAmygdala	RACE_ETHNICITYBlack	0.180681	0.0327283	5.52064	3.4748e-08	***	0.00543285	2.97613e-07	0.000116962	2.00428	0.70215	0.402062	0.0796815	160 (1.81)
AuditoryLeftAmygdala	RACE_ETHNICITYHispanic	0.0211907	0.0278898	0.759803	0.447393		0.00543285	0.643793	1	2.00428	0.70215	0.402062	0.0796815	160 (1.81)
AuditoryLeftAmygdala	RACE_ETHNICITYAsian	-0.103797	0.0766505	-1.35416	0.175721		0.00543285	0.347316	1	2.00428	0.70215	0.402062	0.0796815	160 (1.81)
AuditoryLeftAmygdala	RACE_ETHNICITYOther	0.0468847	0.0368192	1.27338	0.202919		0.00543285	0.385672	1	2.00428	0.70215	0.402062	0.0796815	160 (1.81)
AuditoryLeftAmygdala	bipolar_II_ypresent	-0.0198552	0.106117	-0.187108	0.851581		0.00543285	0.925858	1	2.00428	0.70215	0.402062	0.0796815	160 (1.81)
AuditoryLeftAmygdala	irritability_ypresent	0.00786084	0.0465782	0.168766	0.865984		0.00543285	0.934563	1	2.00428	0.70215	0.402062	0.0796815	160 (1.81)
AuditoryLeftAmygdala	depressed_mood_ypresent	0.0539351	0.0394519	1.36711	0.171626		0.00543285	0.341427	1	2.00428	0.70215	0.402062	0.0796815	160 (1.81)
AuditoryLeftAccumbensArea	(Intercept)	0.0157142	0.0184059	0.853759	0.393262		0.014859	0.595466	1	2.01397	31.6999	1.79931e-08	0.113805	185 (2.09)
AuditoryLeftAccumbensArea	anhedonia_ypresent	-0.0424888	0.0396489	-1.07162	0.283919		0.014859	0.483979	1	2.01397	31.6999	1.79931e-08	0.113805	185 (2.09)
AuditoryLeftAccumbensArea	INTERVIEW_AGE	-0.00565572	0.0106706	-0.530028	0.596106		0.014859	0.772266	1	2.01397	31.6999	1.79931e-08	0.113805	185 (2.09)
AuditoryLeftAccumbensArea	SEXFemale	0.115446	0.0214661	5.37806	7.72544e-08	***	0.014859	6.26598e-07	0.000260038	2.01397	31.6999	1.79931e-08	0.113805	185 (2.09)
AuditoryLeftAccumbensArea	RACE_ETHNICITYBlack	-0.3215	0.0329224	-9.76538	2.06782e-22	***	0.014859	5.27295e-21	6.96029e-19	2.01397	31.6999	1.79931e-08	0.113805	185 (2.09)
AuditoryLeftAccumbensArea	RACE_ETHNICITYHispanic	-0.0983667	0.0279078	-3.5247	0.00042615	***	0.014859	0.00188988	1	2.01397	31.6999	1.79931e-08	0.113805	185 (2.09)
AuditoryLeftAccumbensArea	RACE_ETHNICITYAsian	0.108474	0.0760014	1.42727	0.153539		0.014859	0.317064	1	2.01397	31.6999	1.79931e-08	0.113805	185 (2.09)
AuditoryLeftAccumbensArea	RACE_ETHNICITYOther	-0.0615075	0.0367856	-1.67205	0.0945503		0.014859	0.2193	1	2.01397	31.6999	1.79931e-08	0.113805	185 (2.09)
AuditoryLeftAccumbensArea	bipolar_II_ypresent	-0.101559	0.104669	-0.970285	0.331932		0.014859	0.534329	1	2.01397	31.6999	1.79931e-08	0.113805	185 (2.09)
AuditoryLeftAccumbensArea	irritability_ypresent	-0.0449018	0.0461696	-0.972539	0.330809		0.014859	0.533393	1	2.01397	31.6999	1.79931e-08	0.113805	185 (2.09)
AuditoryLeftAccumbensArea	depressed_mood_ypresent	0.0509615	0.0392788	1.29743	0.194518		0.014859	0.372651	1	2.01397	31.6999	1.79931e-08	0.113805	185 (2.09)
AuditoryLeftVentraldc	(Intercept)	0.0891646	0.0183189	4.86736	1.15083e-06	***	0.0255598	8.05345e-06	0.00387371	2.02517	8.79205	0.00302546	0.135213	141 (1.59)
AuditoryLeftVentraldc	anhedonia_ypresent	-0.0266421	0.0393427	-0.67718	0.49831		0.0255598	0.690787	1	2.02517	8.79205	0.00302546	0.135213	141 (1.59)
AuditoryLeftVentraldc	INTERVIEW_AGE	0.0141929	0.0105881	1.34046	0.180131		0.0255598	0.35417	1	2.02517	8.79205	0.00302546	0.135213	141 (1.59)
AuditoryLeftVentraldc	SEXFemale	0.0802809	0.0213087	3.76752	0.000165964	***	0.0255598	0.000817915	0.558636	2.02517	8.79205	0.00302546	0.135213	141 (1.59)
AuditoryLeftVentraldc	RACE_ETHNICITYBlack	-0.436806	0.032596	-13.4006	1.5099e-40	***	0.0255598	1.10486e-38	5.08233e-37	2.02517	8.79205	0.00302546	0.135213	141 (1.59)
AuditoryLeftVentraldc	RACE_ETHNICITYHispanic	-0.214188	0.027758	-7.71629	1.32981e-14	***	0.0255598	1.98059e-13	4.47614e-11	2.02517	8.79205	0.00302546	0.135213	141 (1.59)
AuditoryLeftVentraldc	RACE_ETHNICITYAsian	0.0578506	0.0754317	0.766927	0.443146		0.0255598	0.639361	1	2.02517	8.79205	0.00302546	0.135213	141 (1.59)
AuditoryLeftVentraldc	RACE_ETHNICITYOther	-0.136269	0.0365615	-3.72711	0.000194914	***	0.0255598	0.000950842	0.656081	2.02517	8.79205	0.00302546	0.135213	141 (1.59)
AuditoryLeftVentraldc	bipolar_II_ypresent	0.0638857	0.102974	0.620404	0.535008		0.0255598	0.72381	1	2.02517	8.79205	0.00302546	0.135213	141 (1.59)
AuditoryLeftVentraldc	irritability_ypresent	-0.0358817	0.0457685	-0.783982	0.433072		0.0255598	0.631321	1	2.02517	8.79205	0.00302546	0.135213	141 (1.59)
AuditoryLeftVentraldc	depressed_mood_ypresent	-0.0635657	0.0389204	-1.63322	0.102458		0.0255598	0.231846	1	2.02517	8.79205	0.00302546	0.135213	141 (1.59)
AuditoryRightCerebellumCortex	(Intercept)	-0.0666796	0.0185126	-3.60184	0.000317728	***	0.00611516	0.00147717	1	2.00039	1.03443	0.30912	0.124544	152 (1.71)
AuditoryRightCerebellumCortex	anhedonia_ypresent	0.0064823	0.039763	0.163023	0.870504		0.00611516	0.938196	1	2.00039	1.03443	0.30912	0.124544	152 (1.71)
AuditoryRightCerebellumCortex	INTERVIEW_AGE	0.0309715	0.0106976	2.89517	0.00379894	**	0.00611516	0.0137942	1	2.00039	1.03443	0.30912	0.124544	152 (1.71)
AuditoryRightCerebellumCortex	SEXFemale	0.0572382	0.0215264	2.65898	0.00785213	**	0.00611516	0.026325	1	2.00039	1.03443	0.30912	0.124544	152 (1.71)
AuditoryRightCerebellumCortex	RACE_ETHNICITYBlack	0.210649	0.0328586	6.41077	1.5232e-10	***	0.00611516	1.65925e-09	5.1271e-07	2.00039	1.03443	0.30912	0.124544	152 (1.71)
AuditoryRightCerebellumCortex	RACE_ETHNICITYHispanic	0.0328562	0.0280092	1.17305	0.240808		0.00611516	0.433224	1	2.00039	1.03443	0.30912	0.124544	152 (1.71)
AuditoryRightCerebellumCortex	RACE_ETHNICITYAsian	0.0089974	0.0759523	0.118461	0.905705		0.00611516	0.957438	1	2.00039	1.03443	0.30912	0.124544	152 (1.71)
AuditoryRightCerebellumCortex	RACE_ETHNICITYOther	0.0739348	0.0368883	2.00429	0.0450698	*	0.00611516	0.119925	1	2.00039	1.03443	0.30912	0.124544	152 (1.71)
AuditoryRightCerebellumCortex	bipolar_II_ypresent	-0.154765	0.105017	-1.47371	0.140596		0.00611516	0.296892	1	2.00039	1.03443	0.30912	0.124544	152 (1.71)
AuditoryRightCerebellumCortex	irritability_ypresent	-0.0310776	0.0462589	-0.671819	0.501717		0.00611516	0.693259	1	2.00039	1.03443	0.30912	0.124544	152 (1.71)
AuditoryRightCerebellumCortex	depressed_mood_ypresent	-0.0178223	0.0394798	-0.451429	0.651691		0.00611516	0.810042	1	2.00039	1.03443	0.30912	0.124544	152 (1.71)
AuditoryRightThalamusProper	(Intercept)	-0.0179329	0.0185181	-0.968398	0.332872		0.00334404	0.535587	1	1.9684	6.64404	0.0099488	0.089449	160 (1.81)
AuditoryRightThalamusProper	anhedonia_ypresent	0.0280985	0.0399423	0.703476	0.481778		0.00334404	0.677104	1	1.9684	6.64404	0.0099488	0.089449	160 (1.81)
AuditoryRightThalamusProper	INTERVIEW_AGE	0.00634061	0.0107206	0.591443	0.554239		0.00334404	0.739718	1	1.9684	6.64404	0.0099488	0.089449	160 (1.81)
AuditoryRightThalamusProper	SEXFemale	0.0308731	0.0215329	1.43376	0.151675		0.00334404	0.313985	1	1.9684	6.64404	0.0099488	0.089449	160 (1.81)
AuditoryRightThalamusProper	RACE_ETHNICITYBlack	0.10267	0.0326775	3.14191	0.00168414	**	0.00334404	0.00656874	1	1.9684	6.64404	0.0099488	0.089449	160 (1.81)
AuditoryRightThalamusProper	RACE_ETHNICITYHispanic	-0.0961594	0.0279703	-3.43792	0.000588955	***	0.00334404	0.00253831	1	1.9684	6.64404	0.0099488	0.089449	160 (1.81)
AuditoryRightThalamusProper	RACE_ETHNICITYAsian	-0.0197498	0.0765846	-0.257882	0.796504		0.00334404	0.895468	1	1.9684	6.64404	0.0099488	0.089449	160 (1.81)
AuditoryRightThalamusProper	RACE_ETHNICITYOther	0.0652242	0.03679	1.77288	0.076284		0.00334404	0.184614	1	1.9684	6.64404	0.0099488	0.089449	160 (1.81)
AuditoryRightThalamusProper	bipolar_II_ypresent	-0.113263	0.104369	-1.08522	0.277856		0.00334404	0.475961	1	1.9684	6.64404	0.0099488	0.089449	160 (1.81)
AuditoryRightThalamusProper	irritability_ypresent	-0.0232555	0.0464908	-0.500216	0.616935		0.00334404	0.785924	1	1.9684	6.64404	0.0099488	0.089449	160 (1.81)
AuditoryRightThalamusProper	depressed_mood_ypresent	0.0360856	0.0396223	0.91074	0.362458		0.00334404	0.567114	1	1.9684	6.64404	0.0099488	0.089449	160 (1.81)
AuditoryRightCaudate	(Intercept)	-0.0173514	0.018348	-0.945686	0.344335		0.0011362	0.549398	1	1.99868	2.94916	0.0859222	0.0415106	123 (1.39)
AuditoryRightCaudate	anhedonia_ypresent	0.00266739	0.0399327	0.0667972	0.946745		0.0011362	0.975434	1	1.99868	2.94916	0.0859222	0.0415106	123 (1.39)
AuditoryRightCaudate	INTERVIEW_AGE	-0.0100806	0.0107088	-0.941341	0.346556		0.0011362	0.552324	1	1.99868	2.94916	0.0859222	0.0415106	123 (1.39)
AuditoryRightCaudate	SEXFemale	0.0529464	0.0214707	2.46599	0.0136827	*	0.0011362	0.0434081	1	1.99868	2.94916	0.0859222	0.0415106	123 (1.39)
AuditoryRightCaudate	RACE_ETHNICITYBlack	-0.096677	0.0326666	-2.95951	0.00308961	**	0.0011362	0.011466	1	1.99868	2.94916	0.0859222	0.0415106	123 (1.39)
AuditoryRightCaudate	RACE_ETHNICITYHispanic	0.0134166	0.0277878	0.482825	0.629232		0.0011362	0.794768	1	1.99868	2.94916	0.0859222	0.0415106	123 (1.39)
AuditoryRightCaudate	RACE_ETHNICITYAsian	0.0695309	0.0762999	0.911285	0.362171		0.0011362	0.567008	1	1.99868	2.94916	0.0859222	0.0415106	123 (1.39)
AuditoryRightCaudate	RACE_ETHNICITYOther	-0.0329096	0.0365351	-0.900765	0.367738		0.0011362	0.571753	1	1.99868	2.94916	0.0859222	0.0415106	123 (1.39)
AuditoryRightCaudate	bipolar_II_ypresent	0.0429413	0.10701	0.401284	0.688221		0.0011362	0.836602	1	1.99868	2.94916	0.0859222	0.0415106	123 (1.39)
AuditoryRightCaudate	irritability_ypresent	0.0382167	0.0464148	0.823373	0.410318		0.0011362	0.611312	1	1.99868	2.94916	0.0859222	0.0415106	123 (1.39)
AuditoryRightCaudate	depressed_mood_ypresent	0.0133651	0.0396786	0.336835	0.736249		0.0011362	0.863445	1	1.99868	2.94916	0.0859222	0.0415106	123 (1.39)
AuditoryRightPutamen	(Intercept)	0.179756	0.0182256	9.86282	7.95944e-23	***	0.0445924	2.17817e-21	2.67915e-19	1.94423	8.94934	0.00277569	0.151618	206 (2.32)
AuditoryRightPutamen	anhedonia_ypresent	-0.118712	0.039124	-3.03426	0.00241845	**	0.0445924	0.00914663	1	1.94423	8.94934	0.00277569	0.151618	206 (2.32)
AuditoryRightPutamen	bipolar_II_ypresent	0.0955046	0.101934	0.936923	0.348825		0.0445924	0.554888	1	1.94423	8.94934	0.00277569	0.151618	206 (2.32)
AuditoryRightPutamen	depressed_mood_ypresent	-0.0745067	0.0385927	-1.93059	0.0535664		0.0445924	0.139124	1	1.94423	8.94934	0.00277569	0.151618	206 (2.32)
AuditoryRightPutamen	INTERVIEW_AGE	-0.0598514	0.0105043	-5.6978	1.2534e-08	***	0.0445924	1.11025e-07	4.21895e-05	1.94423	8.94934	0.00277569	0.151618	206 (2.32)
AuditoryRightPutamen	irritability_ypresent	0.0416059	0.0454843	0.914731	0.360358		0.0445924	0.564975	1	1.94423	8.94934	0.00277569	0.151618	206 (2.32)
AuditoryRightPutamen	RACE_ETHNICITYAsian	0.0266579	0.0755611	0.352799	0.724247		0.0445924	0.855134	1	1.94423	8.94934	0.00277569	0.151618	206 (2.32)
AuditoryRightPutamen	RACE_ETHNICITYBlack	-0.557878	0.0324495	-17.1922	3.65244e-65	***	0.0445924	9.45701e-63	1.22941e-61	1.94423	8.94934	0.00277569	0.151618	206 (2.32)
AuditoryRightPutamen	RACE_ETHNICITYHispanic	-0.2692	0.0276402	-9.73945	2.66402e-22	***	0.0445924	6.74216e-21	8.96708e-19	1.94423	8.94934	0.00277569	0.151618	206 (2.32)
AuditoryRightPutamen	RACE_ETHNICITYOther	-0.196313	0.0363711	-5.3975	6.93674e-08	***	0.0445924	5.66725e-07	0.000233491	1.94423	8.94934	0.00277569	0.151618	206 (2.32)
AuditoryRightPutamen	SEXFemale	-0.0281731	0.021185	-1.32986	0.183598		0.0445924	0.358672	1	1.94423	8.94934	0.00277569	0.151618	206 (2.32)
AuditoryRightPallidum	(Intercept)	0.0697167	0.0183293	3.80357	0.000143603	***	0.0139176	0.000718226	0.483366	1.9563	0.438105	0.508038	0.0847554	148 (1.67)
AuditoryRightPallidum	anhedonia_ypresent	-0.083963	0.0396918	-2.11537	0.0344265	*	0.0139176	0.0961656	1	1.9563	0.438105	0.508038	0.0847554	148 (1.67)
AuditoryRightPallidum	INTERVIEW_AGE	-0.0495775	0.0106506	-4.65488	3.28962e-06	***	0.0139176	2.17115e-05	0.0110729	1.9563	0.438105	0.508038	0.0847554	148 (1.67)
AuditoryRightPallidum	SEXFemale	0.0447076	0.0214098	2.08818	0.0368107	*	0.0139176	0.101646	1	1.9563	0.438105	0.508038	0.0847554	148 (1.67)
AuditoryRightPallidum	RACE_ETHNICITYBlack	-0.291896	0.0326026	-8.95315	4.16913e-19	***	0.0139176	8.50502e-18	1.40333e-15	1.9563	0.438105	0.508038	0.0847554	148 (1.67)
AuditoryRightPallidum	RACE_ETHNICITYHispanic	-0.158407	0.0277988	-5.69834	1.24916e-08	***	0.0139176	1.10941e-07	4.20467e-05	1.9563	0.438105	0.508038	0.0847554	148 (1.67)
AuditoryRightPallidum	RACE_ETHNICITYAsian	-0.0586759	0.0761516	-0.770515	0.441015		0.0139176	0.637548	1	1.9563	0.438105	0.508038	0.0847554	148 (1.67)
AuditoryRightPallidum	RACE_ETHNICITYOther	-0.081037	0.0366681	-2.21001	0.0271303	*	0.0139176	0.0787247	1	1.9563	0.438105	0.508038	0.0847554	148 (1.67)
AuditoryRightPallidum	bipolar_II_ypresent	0.159977	0.104262	1.53437	0.124974		0.0139176	0.271343	1	1.9563	0.438105	0.508038	0.0847554	148 (1.67)
AuditoryRightPallidum	irritability_ypresent	0.0151497	0.0461584	0.328211	0.74276		0.0139176	0.865996	1	1.9563	0.438105	0.508038	0.0847554	148 (1.67)
AuditoryRightPallidum	depressed_mood_ypresent	-0.0435641	0.039219	-1.11079	0.266689		0.0139176	0.462958	1	1.9563	0.438105	0.508038	0.0847554	148 (1.67)
AuditoryRightHippocampus	(Intercept)	-0.0784609	0.0184677	-4.24854	2.17404e-05	***	0.00470694	0.000123821	0.0731781	2.00408	2.58435	0.107925	0.0996977	139 (1.57)
AuditoryRightHippocampus	anhedonia_ypresent	0.0622516	0.039767	1.56541	0.117524		0.00470694	0.257878	1	2.00408	2.58435	0.107925	0.0996977	139 (1.57)
AuditoryRightHippocampus	INTERVIEW_AGE	0.00308639	0.0106964	0.288546	0.772936		0.00470694	0.882831	1	2.00408	2.58435	0.107925	0.0996977	139 (1.57)
AuditoryRightHippocampus	SEXFemale	0.0195365	0.021508	0.908336	0.363726		0.00470694	0.568121	1	2.00408	2.58435	0.107925	0.0996977	139 (1.57)
AuditoryRightHippocampus	RACE_ETHNICITYBlack	0.184166	0.0327525	5.62297	1.93493e-08	***	0.00470694	1.69609e-07	6.51299e-05	2.00408	2.58435	0.107925	0.0996977	139 (1.57)
AuditoryRightHippocampus	RACE_ETHNICITYHispanic	0.0959039	0.0279734	3.4284	0.00060997	***	0.00470694	0.00262217	1	2.00408	2.58435	0.107925	0.0996977	139 (1.57)
AuditoryRightHippocampus	RACE_ETHNICITYAsian	0.0298241	0.0761443	0.391679	0.695305		0.00470694	0.840219	1	2.00408	2.58435	0.107925	0.0996977	139 (1.57)
AuditoryRightHippocampus	RACE_ETHNICITYOther	0.0959489	0.0367828	2.60853	0.00910876	**	0.00470694	0.0299415	1	2.00408	2.58435	0.107925	0.0996977	139 (1.57)
AuditoryRightHippocampus	bipolar_II_ypresent	-0.085101	0.104222	-0.816536	0.414216		0.00470694	0.614749	1	2.00408	2.58435	0.107925	0.0996977	139 (1.57)
AuditoryRightHippocampus	irritability_ypresent	0.0505358	0.0464969	1.08686	0.277127		0.00470694	0.475779	1	2.00408	2.58435	0.107925	0.0996977	139 (1.57)
AuditoryRightHippocampus	depressed_mood_ypresent	0.0448658	0.0394787	1.13646	0.255797		0.00470694	0.451678	1	2.00408	2.58435	0.107925	0.0996977	139 (1.57)
AuditoryRightAmygdala	(Intercept)	0.0445216	0.0184811	2.40903	0.0160154	*	0.00140425	0.0497305	1	1.99195	0.240126	0.624115	0.108017	121 (1.37)
AuditoryRightAmygdala	anhedonia_ypresent	0.0345571	0.039766	0.869013	0.384864		0.00140425	0.587773	1	1.99195	0.240126	0.624115	0.108017	121 (1.37)
AuditoryRightAmygdala	INTERVIEW_AGE	0.00215049	0.0107047	0.200893	0.840787		0.00140425	0.920055	1	1.99195	0.240126	0.624115	0.108017	121 (1.37)
AuditoryRightAmygdala	SEXFemale	-0.0853511	0.0215276	-3.96472	7.40668e-05	***	0.00140425	0.000385331	0.249309	1.99195	0.240126	0.624115	0.108017	121 (1.37)
AuditoryRightAmygdala	RACE_ETHNICITYBlack	0.0319272	0.0327379	0.975237	0.32947		0.00140425	0.532915	1	1.99195	0.240126	0.624115	0.108017	121 (1.37)
AuditoryRightAmygdala	RACE_ETHNICITYHispanic	-0.0416763	0.0280002	-1.48843	0.136674		0.00140425	0.290982	1	1.99195	0.240126	0.624115	0.108017	121 (1.37)
AuditoryRightAmygdala	RACE_ETHNICITYAsian	-0.0400877	0.0769115	-0.521218	0.602228		0.00140425	0.77557	1	1.99195	0.240126	0.624115	0.108017	121 (1.37)
AuditoryRightAmygdala	RACE_ETHNICITYOther	0.0050704	0.0368925	0.137437	0.890688		0.00140425	0.949955	1	1.99195	0.240126	0.624115	0.108017	121 (1.37)
AuditoryRightAmygdala	bipolar_II_ypresent	-0.0288524	0.104852	-0.275174	0.783189		0.00140425	0.88784	1	1.99195	0.240126	0.624115	0.108017	121 (1.37)
AuditoryRightAmygdala	irritability_ypresent	-0.00123379	0.0463957	-0.0265929	0.978785		0.00140425	0.992062	1	1.99195	0.240126	0.624115	0.108017	121 (1.37)
AuditoryRightAmygdala	depressed_mood_ypresent	-0.0131205	0.039501	-0.332157	0.739778		0.00140425	0.865169	1	1.99195	0.240126	0.624115	0.108017	121 (1.37)
AuditoryRightAccumbensArea	(Intercept)	0.0113424	0.0185381	0.611839	0.54066		0.000869568	0.729989	1	2.05547	0.879286	0.348397	0.0964563	150 (1.69)
AuditoryRightAccumbensArea	anhedonia_ypresent	-0.0132232	0.0401091	-0.329682	0.741648		0.000869568	0.865599	1	2.05547	0.879286	0.348397	0.0964563	150 (1.69)
AuditoryRightAccumbensArea	INTERVIEW_AGE	0.00637982	0.010721	0.595074	0.551809		0.000869568	0.738231	1	2.05547	0.879286	0.348397	0.0964563	150 (1.69)
AuditoryRightAccumbensArea	SEXFemale	-0.0472577	0.0215577	-2.19215	0.0283952	*	0.000869568	0.0817608	1	2.05547	0.879286	0.348397	0.0964563	150 (1.69)
AuditoryRightAccumbensArea	RACE_ETHNICITYBlack	0.107593	0.032852	3.2751	0.00106038	**	0.000869568	0.00434742	1	2.05547	0.879286	0.348397	0.0964563	150 (1.69)
AuditoryRightAccumbensArea	RACE_ETHNICITYHispanic	-0.00355654	0.0279635	-0.127185	0.898797		0.000869568	0.954068	1	2.05547	0.879286	0.348397	0.0964563	150 (1.69)
AuditoryRightAccumbensArea	RACE_ETHNICITYAsian	-0.0454445	0.0769009	-0.590949	0.55457		0.000869568	0.739866	1	2.05547	0.879286	0.348397	0.0964563	150 (1.69)
AuditoryRightAccumbensArea	RACE_ETHNICITYOther	0.00920872	0.0368525	0.24988	0.802686		0.000869568	0.898816	1	2.05547	0.879286	0.348397	0.0964563	150 (1.69)
AuditoryRightAccumbensArea	bipolar_II_ypresent	0.036505	0.104459	0.349467	0.726747		0.000869568	0.856861	1	2.05547	0.879286	0.348397	0.0964563	150 (1.69)
AuditoryRightAccumbensArea	irritability_ypresent	-0.0406658	0.0465716	-0.873188	0.382585		0.000869568	0.586955	1	2.05547	0.879286	0.348397	0.0964563	150 (1.69)
AuditoryRightAccumbensArea	depressed_mood_ypresent	0.0143042	0.0395528	0.361649	0.717623		0.000869568	0.852938	1	2.05547	0.879286	0.348397	0.0964563	150 (1.69)
AuditoryRightVentraldc	(Intercept)	-0.0545455	0.0183004	-2.98056	0.00288512	**	0.0200971	0.0107784	1	2.00639	0.0791961	0.77839	0.094555	137 (1.55)
AuditoryRightVentraldc	anhedonia_ypresent	0.0289845	0.0394822	0.734116	0.462898		0.0200971	0.659921	1	2.00639	0.0791961	0.77839	0.094555	137 (1.55)
AuditoryRightVentraldc	INTERVIEW_AGE	0.0152639	0.0106124	1.43831	0.150383		0.0200971	0.313043	1	2.00639	0.0791961	0.77839	0.094555	137 (1.55)
AuditoryRightVentraldc	SEXFemale	-0.0955897	0.0213341	-4.4806	7.53842e-06	***	0.0200971	4.6644e-05	0.0253743	2.00639	0.0791961	0.77839	0.094555	137 (1.55)
AuditoryRightVentraldc	RACE_ETHNICITYBlack	0.388104	0.0325032	11.9405	1.30653e-32	***	0.0200971	6.02438e-31	4.39779e-29	2.00639	0.0791961	0.77839	0.094555	137 (1.55)
AuditoryRightVentraldc	RACE_ETHNICITYHispanic	0.134638	0.0277215	4.85681	1.21372e-06	***	0.0200971	8.44086e-06	0.00408537	2.00639	0.0791961	0.77839	0.094555	137 (1.55)
AuditoryRightVentraldc	RACE_ETHNICITYAsian	0.0802026	0.0755355	1.06179	0.288362		0.0200971	0.489028	1	2.00639	0.0791961	0.77839	0.094555	137 (1.55)
AuditoryRightVentraldc	RACE_ETHNICITYOther	0.039118	0.0365465	1.07036	0.284487		0.0200971	0.484607	1	2.00639	0.0791961	0.77839	0.094555	137 (1.55)
AuditoryRightVentraldc	bipolar_II_ypresent	0.0381959	0.104234	0.366445	0.714042		0.0200971	0.850694	1	2.00639	0.0791961	0.77839	0.094555	137 (1.55)
AuditoryRightVentraldc	irritability_ypresent	0.0797265	0.0459671	1.73442	0.0828781		0.0200971	0.197514	1	2.00639	0.0791961	0.77839	0.094555	137 (1.55)
AuditoryRightVentraldc	depressed_mood_ypresent	0.0656059	0.0391296	1.67663	0.0936507		0.0200971	0.217946	1	2.00639	0.0791961	0.77839	0.094555	137 (1.55)
CinguloOpercularLeftCerebellumCortex	(Intercept)	0.119162	0.0185089	6.43809	1.27395e-10	***	0.0129183	1.40594e-09	4.28812e-07	1.99665	0.922931	0.336706	0.152031	158 (1.78)
CinguloOpercularLeftCerebellumCortex	anhedonia_ypresent	0.00410432	0.0394252	0.104104	0.917089		0.0129183	0.961958	1	1.99665	0.922931	0.336706	0.152031	158 (1.78)
CinguloOpercularLeftCerebellumCortex	INTERVIEW_AGE	-0.0380997	0.0106536	-3.57622	0.000350492	***	0.0129183	0.00160076	1	1.99665	0.922931	0.336706	0.152031	158 (1.78)
CinguloOpercularLeftCerebellumCortex	SEXFemale	-0.155829	0.0214753	-7.25617	4.32406e-13	***	0.0129183	5.73023e-12	1.45548e-09	1.99665	0.922931	0.336706	0.152031	158 (1.78)
CinguloOpercularLeftCerebellumCortex	RACE_ETHNICITYBlack	-0.203214	0.0328212	-6.19156	6.22694e-10	***	0.0129183	6.09299e-09	2.09599e-06	1.99665	0.922931	0.336706	0.152031	158 (1.78)
CinguloOpercularLeftCerebellumCortex	RACE_ETHNICITYHispanic	-0.0404771	0.0280025	-1.44548	0.148359		0.0129183	0.30998	1	1.99665	0.922931	0.336706	0.152031	158 (1.78)
CinguloOpercularLeftCerebellumCortex	RACE_ETHNICITYAsian	0.0723901	0.0770209	0.939875	0.347308		0.0129183	0.552998	1	1.99665	0.922931	0.336706	0.152031	158 (1.78)
CinguloOpercularLeftCerebellumCortex	RACE_ETHNICITYOther	-0.112686	0.0368666	-3.05659	0.00224553	**	0.0129183	0.00854061	1	1.99665	0.922931	0.336706	0.152031	158 (1.78)
CinguloOpercularLeftCerebellumCortex	bipolar_II_ypresent	0.150596	0.104557	1.44033	0.149811		0.0129183	0.312238	1	1.99665	0.922931	0.336706	0.152031	158 (1.78)
CinguloOpercularLeftCerebellumCortex	irritability_ypresent	-0.095962	0.046372	-2.06939	0.0385385	*	0.0129183	0.105808	1	1.99665	0.922931	0.336706	0.152031	158 (1.78)
CinguloOpercularLeftCerebellumCortex	depressed_mood_ypresent	0.0725221	0.039277	1.84643	0.0648644		0.0129183	0.162089	1	1.99665	0.922931	0.336706	0.152031	158 (1.78)
CinguloOpercularLeftThalamusProper	(Intercept)	0.0848562	0.0184848	4.5906	4.48176e-06	***	0.0101235	2.87893e-05	0.0150856	2.02854	0.308625	0.578525	0.133277	142 (1.6)
CinguloOpercularLeftThalamusProper	anhedonia_ypresent	-0.0116408	0.0396731	-0.293419	0.769209		0.0101235	0.880666	1	2.02854	0.308625	0.578525	0.133277	142 (1.6)
CinguloOpercularLeftThalamusProper	INTERVIEW_AGE	-0.04059	0.0106649	-3.80593	0.000142238	***	0.0101235	0.000713524	0.478774	2.02854	0.308625	0.578525	0.133277	142 (1.6)
CinguloOpercularLeftThalamusProper	SEXFemale	-0.0396579	0.0214752	-1.84669	0.0648267		0.0101235	0.162089	1	2.02854	0.308625	0.578525	0.133277	142 (1.6)
CinguloOpercularLeftThalamusProper	RACE_ETHNICITYBlack	-0.239832	0.0327049	-7.33319	2.44842e-13	***	0.0101235	3.33659e-12	8.24137e-10	2.02854	0.308625	0.578525	0.133277	142 (1.6)
CinguloOpercularLeftThalamusProper	RACE_ETHNICITYHispanic	-0.128227	0.0279905	-4.58111	4.68948e-06	***	0.0101235	2.99373e-05	0.0157848	2.02854	0.308625	0.578525	0.133277	142 (1.6)
CinguloOpercularLeftThalamusProper	RACE_ETHNICITYAsian	0.148229	0.076644	1.93399	0.053147		0.0101235	0.138248	1	2.02854	0.308625	0.578525	0.133277	142 (1.6)
CinguloOpercularLeftThalamusProper	RACE_ETHNICITYOther	-0.0309307	0.0368173	-0.840114	0.400867		0.0101235	0.602917	1	2.02854	0.308625	0.578525	0.133277	142 (1.6)
CinguloOpercularLeftThalamusProper	bipolar_II_ypresent	0.125247	0.104332	1.20046	0.229993		0.0101235	0.420738	1	2.02854	0.308625	0.578525	0.133277	142 (1.6)
CinguloOpercularLeftThalamusProper	irritability_ypresent	-0.0885862	0.046231	-1.91616	0.0553769		0.0101235	0.142616	1	2.02854	0.308625	0.578525	0.133277	142 (1.6)
CinguloOpercularLeftThalamusProper	depressed_mood_ypresent	-0.000871254	0.0394372	-0.0220922	0.982375		0.0101235	0.992062	1	2.02854	0.308625	0.578525	0.133277	142 (1.6)
CinguloOpercularLeftCaudate	(Intercept)	0.122451	0.018402	6.6542	3.02202e-11	***	0.0306689	3.47171e-10	1.01721e-07	2.01406	34.8238	3.60941e-09	0.190305	225 (2.54)
CinguloOpercularLeftCaudate	anhedonia_ypresent	-0.091551	0.0394968	-2.31793	0.0204761	*	0.0306689	0.0615931	1	2.01406	34.8238	3.60941e-09	0.190305	225 (2.54)
CinguloOpercularLeftCaudate	INTERVIEW_AGE	-0.0225737	0.010577	-2.13423	0.0328523	*	0.0306689	0.0925361	1	2.01406	34.8238	3.60941e-09	0.190305	225 (2.54)
CinguloOpercularLeftCaudate	SEXFemale	0.0447092	0.0213794	2.09123	0.0365364	*	0.0306689	0.101148	1	2.01406	34.8238	3.60941e-09	0.190305	225 (2.54)
CinguloOpercularLeftCaudate	RACE_ETHNICITYBlack	-0.481592	0.0329439	-14.6185	7.96078e-48	***	0.0306689	7.88117e-46	2.6796e-44	2.01406	34.8238	3.60941e-09	0.190305	225 (2.54)
CinguloOpercularLeftCaudate	RACE_ETHNICITYHispanic	-0.252553	0.02796	-9.03265	2.03923e-19	***	0.0306689	4.29002e-18	6.86404e-16	2.01406	34.8238	3.60941e-09	0.190305	225 (2.54)
CinguloOpercularLeftCaudate	RACE_ETHNICITYAsian	-0.0739003	0.0760065	-0.97229	0.330934		0.0306689	0.533393	1	2.01406	34.8238	3.60941e-09	0.190305	225 (2.54)
CinguloOpercularLeftCaudate	RACE_ETHNICITYOther	-0.161993	0.036753	-4.40761	1.05781e-05	***	0.0306689	6.33556e-05	0.0356059	2.01406	34.8238	3.60941e-09	0.190305	225 (2.54)
CinguloOpercularLeftCaudate	bipolar_II_ypresent	0.0961254	0.10492	0.916174	0.359601		0.0306689	0.564561	1	2.01406	34.8238	3.60941e-09	0.190305	225 (2.54)
CinguloOpercularLeftCaudate	irritability_ypresent	0.024988	0.0458134	0.545429	0.585473		0.0306689	0.763761	1	2.01406	34.8238	3.60941e-09	0.190305	225 (2.54)
CinguloOpercularLeftCaudate	depressed_mood_ypresent	-0.0159536	0.0388267	-0.410894	0.681161		0.0306689	0.831639	1	2.01406	34.8238	3.60941e-09	0.190305	225 (2.54)
CinguloOpercularLeftPutamen	(Intercept)	0.156408	0.0182513	8.56971	1.21585e-17	***	0.0325174	2.23636e-16	4.09255e-14	1.97932	17.9366	2.28391e-05	0.122317	172 (1.94)
CinguloOpercularLeftPutamen	anhedonia_ypresent	-0.052479	0.0394093	-1.33164	0.183014		0.0325174	0.357738	1	1.97932	17.9366	2.28391e-05	0.122317	172 (1.94)
CinguloOpercularLeftPutamen	INTERVIEW_AGE	-0.0409241	0.0105668	-3.87289	0.000108342	***	0.0325174	0.000554918	0.364681	1.97932	17.9366	2.28391e-05	0.122317	172 (1.94)
CinguloOpercularLeftPutamen	SEXFemale	-0.0176748	0.0212625	-0.831266	0.405846		0.0325174	0.607509	1	1.97932	17.9366	2.28391e-05	0.122317	172 (1.94)
CinguloOpercularLeftPutamen	RACE_ETHNICITYBlack	-0.496891	0.0325467	-15.267	5.97618e-52	***	0.0325174	7.18423e-50	2.01158e-48	1.97932	17.9366	2.28391e-05	0.122317	172 (1.94)
CinguloOpercularLeftPutamen	RACE_ETHNICITYHispanic	-0.236667	0.0276703	-8.55308	1.40283e-17	***	0.0325174	2.55239e-16	4.72192e-14	1.97932	17.9366	2.28391e-05	0.122317	172 (1.94)
CinguloOpercularLeftPutamen	RACE_ETHNICITYAsian	-0.01421	0.0759511	-0.187094	0.851592		0.0325174	0.925858	1	1.97932	17.9366	2.28391e-05	0.122317	172 (1.94)
CinguloOpercularLeftPutamen	RACE_ETHNICITYOther	-0.177092	0.0364214	-4.86232	1.18058e-06	***	0.0325174	8.22737e-06	0.00397382	1.97932	17.9366	2.28391e-05	0.122317	172 (1.94)
CinguloOpercularLeftPutamen	bipolar_II_ypresent	0.00709873	0.105129	0.0675242	0.946166		0.0325174	0.975434	1	1.97932	17.9366	2.28391e-05	0.122317	172 (1.94)
CinguloOpercularLeftPutamen	irritability_ypresent	3.40121e-05	0.045765	0.000743191	0.999407		0.0325174	0.999407	1	1.97932	17.9366	2.28391e-05	0.122317	172 (1.94)
CinguloOpercularLeftPutamen	depressed_mood_ypresent	-0.0794856	0.0390137	-2.03738	0.0416424	*	0.0325174	0.112714	1	1.97932	17.9366	2.28391e-05	0.122317	172 (1.94)
CinguloOpercularLeftPallidum	(Intercept)	-0.0138324	0.0184744	-0.748731	0.45404		0.00106824	0.650063	1	1.99691	2.43368	0.118754	0.0569656	172 (1.94)
CinguloOpercularLeftPallidum	anhedonia_ypresent	0.00754881	0.0399838	0.188797	0.850257		0.00106824	0.925303	1	1.99691	2.43368	0.118754	0.0569656	172 (1.94)
CinguloOpercularLeftPallidum	INTERVIEW_AGE	-0.0275042	0.0107456	-2.55957	0.010497	*	0.00106824	0.0340722	1	1.99691	2.43368	0.118754	0.0569656	172 (1.94)
CinguloOpercularLeftPallidum	SEXFemale	-0.0131689	0.0215483	-0.611135	0.541126		0.00106824	0.730325	1	1.99691	2.43368	0.118754	0.0569656	172 (1.94)
CinguloOpercularLeftPallidum	RACE_ETHNICITYBlack	0.0637028	0.0327537	1.9449	0.0518188		0.00106824	0.135632	1	1.99691	2.43368	0.118754	0.0569656	172 (1.94)
CinguloOpercularLeftPallidum	RACE_ETHNICITYHispanic	0.00514326	0.0278924	0.184396	0.853707		0.00106824	0.926961	1	1.99691	2.43368	0.118754	0.0569656	172 (1.94)
CinguloOpercularLeftPallidum	RACE_ETHNICITYAsian	-0.0157865	0.0767758	-0.205618	0.837094		0.00106824	0.917586	1	1.99691	2.43368	0.118754	0.0569656	172 (1.94)
CinguloOpercularLeftPallidum	RACE_ETHNICITYOther	0.0171767	0.0368216	0.466485	0.64088		0.00106824	0.802531	1	1.99691	2.43368	0.118754	0.0569656	172 (1.94)
CinguloOpercularLeftPallidum	bipolar_II_ypresent	0.0580927	0.105537	0.550449	0.582025		0.00106824	0.761808	1	1.99691	2.43368	0.118754	0.0569656	172 (1.94)
CinguloOpercularLeftPallidum	irritability_ypresent	0.113222	0.0467119	2.42384	0.0153779	*	0.00106824	0.0481801	1	1.99691	2.43368	0.118754	0.0569656	172 (1.94)
CinguloOpercularLeftPallidum	depressed_mood_ypresent	-0.000460836	0.0396599	-0.0116197	0.990729		0.00106824	0.996293	1	1.99691	2.43368	0.118754	0.0569656	172 (1.94)
CinguloOpercularBrainStem	(Intercept)	0.215927	0.0181943	11.8679	3.08402e-32	***	0.0387101	1.40281e-30	1.03808e-28	1.97965	0.867958	0.351521	0.101002	172 (1.94)
CinguloOpercularBrainStem	anhedonia_ypresent	-0.095209	0.039072	-2.43675	0.0148397	*	0.0387101	0.0467366	1	1.97965	0.867958	0.351521	0.101002	172 (1.94)
CinguloOpercularBrainStem	INTERVIEW_AGE	-0.0650901	0.0105389	-6.17619	6.86161e-10	***	0.0387101	6.65596e-09	2.30962e-06	1.97965	0.867958	0.351521	0.101002	172 (1.94)
CinguloOpercularBrainStem	SEXFemale	-0.178189	0.0211784	-8.41373	4.60318e-17	***	0.0387101	8.11219e-16	1.54943e-13	1.97965	0.867958	0.351521	0.101002	172 (1.94)
CinguloOpercularBrainStem	RACE_ETHNICITYBlack	-0.465477	0.0323105	-14.4064	1.61925e-46	***	0.0387101	1.47308e-44	5.4504e-43	1.97965	0.867958	0.351521	0.101002	172 (1.94)
CinguloOpercularBrainStem	RACE_ETHNICITYHispanic	-0.198893	0.027484	-7.23666	4.98976e-13	***	0.0387101	6.56076e-12	1.67955e-09	1.97965	0.867958	0.351521	0.101002	172 (1.94)
CinguloOpercularBrainStem	RACE_ETHNICITYAsian	-0.00300631	0.0748423	-0.0401687	0.96796		0.0387101	0.987319	1	1.97965	0.867958	0.351521	0.101002	172 (1.94)
CinguloOpercularBrainStem	RACE_ETHNICITYOther	-0.147108	0.036232	-4.06017	4.94673e-05	***	0.0387101	0.000263044	0.166507	1.97965	0.867958	0.351521	0.101002	172 (1.94)
CinguloOpercularBrainStem	bipolar_II_ypresent	0.0486689	0.103377	0.470792	0.637801		0.0387101	0.800251	1	1.97965	0.867958	0.351521	0.101002	172 (1.94)
CinguloOpercularBrainStem	irritability_ypresent	0.00898631	0.0456727	0.196754	0.844024		0.0387101	0.921456	1	1.97965	0.867958	0.351521	0.101002	172 (1.94)
CinguloOpercularBrainStem	depressed_mood_ypresent	-0.00981247	0.0389994	-0.251605	0.801352		0.0387101	0.898796	1	1.97965	0.867958	0.351521	0.101002	172 (1.94)
CinguloOpercularLeftHippocampus	(Intercept)	0.0644364	0.0184848	3.48591	0.000492873	***	0.00623925	0.00215236	1	1.98886	4.1217	0.0423365	0.110729	139 (1.57)
CinguloOpercularLeftHippocampus	anhedonia_ypresent	0.00979586	0.0397206	0.246619	0.805209		0.00623925	0.899546	1	1.98886	4.1217	0.0423365	0.110729	139 (1.57)
CinguloOpercularLeftHippocampus	INTERVIEW_AGE	-0.0410093	0.0106938	-3.83487	0.000126515	***	0.00623925	0.000640375	0.42585	1.98886	4.1217	0.0423365	0.110729	139 (1.57)
CinguloOpercularLeftHippocampus	SEXFemale	-0.0608444	0.0215002	-2.82994	0.0046663	**	0.00623925	0.0165683	1	1.98886	4.1217	0.0423365	0.110729	139 (1.57)
CinguloOpercularLeftHippocampus	RACE_ETHNICITYBlack	-0.205372	0.0328004	-6.26126	3.99919e-10	***	0.00623925	4.03032e-09	1.34613e-06	1.98886	4.1217	0.0423365	0.110729	139 (1.57)
CinguloOpercularLeftHippocampus	RACE_ETHNICITYHispanic	-0.038986	0.0279631	-1.39419	0.163295		0.00623925	0.329859	1	1.98886	4.1217	0.0423365	0.110729	139 (1.57)
CinguloOpercularLeftHippocampus	RACE_ETHNICITYAsian	0.054576	0.0763155	0.715136	0.474544		0.00623925	0.669734	1	1.98886	4.1217	0.0423365	0.110729	139 (1.57)
CinguloOpercularLeftHippocampus	RACE_ETHNICITYOther	-0.0227194	0.0367911	-0.617524	0.536905		0.00623925	0.726084	1	1.98886	4.1217	0.0423365	0.110729	139 (1.57)
CinguloOpercularLeftHippocampus	bipolar_II_ypresent	0.0289063	0.105461	0.274095	0.784018		0.00623925	0.88784	1	1.98886	4.1217	0.0423365	0.110729	139 (1.57)
CinguloOpercularLeftHippocampus	irritability_ypresent	0.0172532	0.0462632	0.372935	0.709206		0.00623925	0.848298	1	1.98886	4.1217	0.0423365	0.110729	139 (1.57)
CinguloOpercularLeftHippocampus	depressed_mood_ypresent	0.00339953	0.0394561	0.0861599	0.931341		0.00623925	0.970255	1	1.98886	4.1217	0.0423365	0.110729	139 (1.57)
CinguloOpercularLeftAmygdala	(Intercept)	0.211475	0.0181314	11.6635	3.35374e-31	***	0.0545692	1.46606e-29	1.12887e-27	1.97305	1.45774	0.22729	0.155361	209 (2.36)
CinguloOpercularLeftAmygdala	anhedonia_ypresent	-0.0871475	0.0388352	-2.24403	0.0248554	*	0.0545692	0.0726244	1	1.97305	1.45774	0.22729	0.155361	209 (2.36)
CinguloOpercularLeftAmygdala	INTERVIEW_AGE	-0.0186841	0.0104605	-1.78615	0.0741095		0.0545692	0.180894	1	1.97305	1.45774	0.22729	0.155361	209 (2.36)
CinguloOpercularLeftAmygdala	SEXFemale	-0.0712273	0.0210774	-3.37933	0.000729852	***	0.0545692	0.00310579	1	1.97305	1.45774	0.22729	0.155361	209 (2.36)
CinguloOpercularLeftAmygdala	RACE_ETHNICITYBlack	-0.660753	0.0323533	-20.4231	1.39887e-90	***	0.0545692	1.17715e-87	4.70858e-87	1.97305	1.45774	0.22729	0.155361	209 (2.36)
CinguloOpercularLeftAmygdala	RACE_ETHNICITYHispanic	-0.235648	0.0274785	-8.57573	1.15516e-17	***	0.0545692	2.14821e-16	3.88826e-14	1.97305	1.45774	0.22729	0.155361	209 (2.36)
CinguloOpercularLeftAmygdala	RACE_ETHNICITYAsian	0.0419046	0.0751651	0.557501	0.577199		0.0545692	0.759562	1	1.97305	1.45774	0.22729	0.155361	209 (2.36)
CinguloOpercularLeftAmygdala	RACE_ETHNICITYOther	-0.203761	0.0362714	-5.61767	1.99553e-08	***	0.0545692	1.74466e-07	6.71695e-05	1.97305	1.45774	0.22729	0.155361	209 (2.36)
CinguloOpercularLeftAmygdala	bipolar_II_ypresent	0.0444299	0.101409	0.438128	0.661305		0.0545692	0.818585	1	1.97305	1.45774	0.22729	0.155361	209 (2.36)
CinguloOpercularLeftAmygdala	irritability_ypresent	-0.0224053	0.0451044	-0.496744	0.619382		0.0545692	0.78703	1	1.97305	1.45774	0.22729	0.155361	209 (2.36)
CinguloOpercularLeftAmygdala	depressed_mood_ypresent	-0.0962155	0.0386074	-2.49215	0.0127159	*	0.0545692	0.0405318	1	1.97305	1.45774	0.22729	0.155361	209 (2.36)
CinguloOpercularLeftAccumbensArea	(Intercept)	0.0962035	0.0183659	5.23817	1.65968e-07	***	0.0210353	1.30221e-06	0.000558649	1.97302	0.63924	0.423986	0.139137	132 (1.49)
CinguloOpercularLeftAccumbensArea	anhedonia_ypresent	-0.0836974	0.0393692	-2.12596	0.0335347	*	0.0210353	0.094222	1	1.97302	0.63924	0.423986	0.139137	132 (1.49)
CinguloOpercularLeftAccumbensArea	INTERVIEW_AGE	-0.0219733	0.0105993	-2.07309	0.0381935	*	0.0210353	0.105032	1	1.97302	0.63924	0.423986	0.139137	132 (1.49)
CinguloOpercularLeftAccumbensArea	SEXFemale	0.00724713	0.0213514	0.339423	0.7343		0.0210353	0.862121	1	1.97302	0.63924	0.423986	0.139137	132 (1.49)
CinguloOpercularLeftAccumbensArea	RACE_ETHNICITYBlack	-0.424322	0.0326018	-13.0153	2.27764e-38	***	0.0210353	1.44652e-36	7.66654e-35	1.97302	0.63924	0.423986	0.139137	132 (1.49)
CinguloOpercularLeftAccumbensArea	RACE_ETHNICITYHispanic	-0.0989361	0.0277979	-3.55912	0.000374079	***	0.0210353	0.00169013	1	1.97302	0.63924	0.423986	0.139137	132 (1.49)
CinguloOpercularLeftAccumbensArea	RACE_ETHNICITYAsian	0.0243631	0.0760351	0.32042	0.748658		0.0210353	0.868062	1	1.97302	0.63924	0.423986	0.139137	132 (1.49)
CinguloOpercularLeftAccumbensArea	RACE_ETHNICITYOther	-0.0925349	0.036686	-2.52235	0.011675	*	0.0210353	0.0374981	1	1.97302	0.63924	0.423986	0.139137	132 (1.49)
CinguloOpercularLeftAccumbensArea	bipolar_II_ypresent	0.0112125	0.104531	0.107265	0.914581		0.0210353	0.961741	1	1.97302	0.63924	0.423986	0.139137	132 (1.49)
CinguloOpercularLeftAccumbensArea	irritability_ypresent	-0.00811156	0.0458449	-0.176935	0.859564		0.0210353	0.930041	1	1.97302	0.63924	0.423986	0.139137	132 (1.49)
CinguloOpercularLeftAccumbensArea	depressed_mood_ypresent	-0.0438957	0.0390553	-1.12394	0.261071		0.0210353	0.456738	1	1.97302	0.63924	0.423986	0.139137	132 (1.49)
CinguloOpercularLeftVentraldc	(Intercept)	-0.116346	0.0183193	-6.35099	2.24666e-10	***	0.0211284	2.35584e-09	7.56224e-07	1.99196	0.0559478	0.813019	0.0980931	166 (1.87)
CinguloOpercularLeftVentraldc	anhedonia_ypresent	0.0301576	0.0395538	0.762445	0.445815		0.0211284	0.641859	1	1.99196	0.0559478	0.813019	0.0980931	166 (1.87)
CinguloOpercularLeftVentraldc	INTERVIEW_AGE	-0.0190805	0.0106296	-1.79502	0.0726847		0.0211284	0.177932	1	1.99196	0.0559478	0.813019	0.0980931	166 (1.87)
CinguloOpercularLeftVentraldc	SEXFemale	-0.00391899	0.0213583	-0.183488	0.85442		0.0211284	0.927136	1	1.99196	0.0559478	0.813019	0.0980931	166 (1.87)
CinguloOpercularLeftVentraldc	RACE_ETHNICITYBlack	0.414971	0.0326089	12.7257	9.05353e-37	***	0.0211284	5.34635e-35	3.04742e-33	1.99196	0.0559478	0.813019	0.0980931	166 (1.87)
CinguloOpercularLeftVentraldc	RACE_ETHNICITYHispanic	0.175329	0.0277352	6.32152	2.7176e-10	***	0.0211284	2.80596e-09	9.14743e-07	1.99196	0.0559478	0.813019	0.0980931	166 (1.87)
CinguloOpercularLeftVentraldc	RACE_ETHNICITYAsian	0.0178386	0.0755071	0.236251	0.813244		0.0211284	0.90338	1	1.99196	0.0559478	0.813019	0.0980931	166 (1.87)
CinguloOpercularLeftVentraldc	RACE_ETHNICITYOther	0.104005	0.036576	2.84353	0.0044721	**	0.0211284	0.0159461	1	1.99196	0.0559478	0.813019	0.0980931	166 (1.87)
CinguloOpercularLeftVentraldc	bipolar_II_ypresent	0.0808166	0.104943	0.770099	0.441262		0.0211284	0.637548	1	1.99196	0.0559478	0.813019	0.0980931	166 (1.87)
CinguloOpercularLeftVentraldc	irritability_ypresent	0.047159	0.0461438	1.022	0.306809		0.0211284	0.509646	1	1.99196	0.0559478	0.813019	0.0980931	166 (1.87)
CinguloOpercularLeftVentraldc	depressed_mood_ypresent	0.0652727	0.039332	1.65953	0.097045		0.0211284	0.223595	1	1.99196	0.0559478	0.813019	0.0980931	166 (1.87)
CinguloOpercularRightCerebellumCortex	(Intercept)	-0.020231	0.0185722	-1.08931	0.276046		-0.000182243	0.474551	1	2.01987	1.98822	0.158527	0.145347	135 (1.52)
CinguloOpercularRightCerebellumCortex	anhedonia_ypresent	0.05502	0.0397853	1.38292	0.166724		-0.000182243	0.334243	1	2.01987	1.98822	0.158527	0.145347	135 (1.52)
CinguloOpercularRightCerebellumCortex	INTERVIEW_AGE	0.0112106	0.01071	1.04673	0.295251		-0.000182243	0.495934	1	2.01987	1.98822	0.158527	0.145347	135 (1.52)
CinguloOpercularRightCerebellumCortex	SEXFemale	0.0210096	0.0215812	0.973511	0.330326		-0.000182243	0.533393	1	2.01987	1.98822	0.158527	0.145347	135 (1.52)
CinguloOpercularRightCerebellumCortex	RACE_ETHNICITYBlack	-0.00188086	0.0329862	-0.0570196	0.954531		-0.000182243	0.97926	1	2.01987	1.98822	0.158527	0.145347	135 (1.52)
CinguloOpercularRightCerebellumCortex	RACE_ETHNICITYHispanic	0.0330373	0.028107	1.17541	0.239863		-0.000182243	0.432215	1	2.01987	1.98822	0.158527	0.145347	135 (1.52)
CinguloOpercularRightCerebellumCortex	RACE_ETHNICITYAsian	-0.0256049	0.0775099	-0.330343	0.741149		-0.000182243	0.865459	1	2.01987	1.98822	0.158527	0.145347	135 (1.52)
CinguloOpercularRightCerebellumCortex	RACE_ETHNICITYOther	-0.0357488	0.0370737	-0.964263	0.334941		-0.000182243	0.537887	1	2.01987	1.98822	0.158527	0.145347	135 (1.52)
CinguloOpercularRightCerebellumCortex	bipolar_II_ypresent	-0.0475272	0.104785	-0.45357	0.65015		-0.000182243	0.809321	1	2.01987	1.98822	0.158527	0.145347	135 (1.52)
CinguloOpercularRightCerebellumCortex	irritability_ypresent	0.0201135	0.0462457	0.434928	0.663625		-0.000182243	0.819429	1	2.01987	1.98822	0.158527	0.145347	135 (1.52)
CinguloOpercularRightCerebellumCortex	depressed_mood_ypresent	0.0195544	0.0395304	0.494667	0.620848		-0.000182243	0.787999	1	2.01987	1.98822	0.158527	0.145347	135 (1.52)
CinguloOpercularRightThalamusProper	(Intercept)	0.0210964	0.0184351	1.14436	0.252505		-3.81823e-05	0.44909	1	2.02843	0.370312	0.542834	0.0606538	145 (1.64)
CinguloOpercularRightThalamusProper	anhedonia_ypresent	0.0424438	0.040017	1.06064	0.288882		-3.81823e-05	0.489124	1	2.02843	0.370312	0.542834	0.0606538	145 (1.64)
CinguloOpercularRightThalamusProper	INTERVIEW_AGE	-0.0026533	0.0107331	-0.247207	0.804754		-3.81823e-05	0.899546	1	2.02843	0.370312	0.542834	0.0606538	145 (1.64)
CinguloOpercularRightThalamusProper	SEXFemale	0.000530143	0.0215285	0.0246252	0.980354		-3.81823e-05	0.992062	1	2.02843	0.370312	0.542834	0.0606538	145 (1.64)
CinguloOpercularRightThalamusProper	RACE_ETHNICITYBlack	-0.0792884	0.0327248	-2.42288	0.0154182	*	-3.81823e-05	0.0481801	1	2.02843	0.370312	0.542834	0.0606538	145 (1.64)
CinguloOpercularRightThalamusProper	RACE_ETHNICITYHispanic	-0.0359534	0.0279247	-1.28751	0.197949		-3.81823e-05	0.378363	1	2.02843	0.370312	0.542834	0.0606538	145 (1.64)
CinguloOpercularRightThalamusProper	RACE_ETHNICITYAsian	-0.0284859	0.0764059	-0.372824	0.709289		-3.81823e-05	0.848298	1	2.02843	0.370312	0.542834	0.0606538	145 (1.64)
CinguloOpercularRightThalamusProper	RACE_ETHNICITYOther	-0.00342297	0.0368015	-0.0930118	0.925896		-3.81823e-05	0.968002	1	2.02843	0.370312	0.542834	0.0606538	145 (1.64)
CinguloOpercularRightThalamusProper	bipolar_II_ypresent	-0.036587	0.105932	-0.345381	0.729816		-3.81823e-05	0.857864	1	2.02843	0.370312	0.542834	0.0606538	145 (1.64)
CinguloOpercularRightThalamusProper	irritability_ypresent	-0.0535186	0.0466065	-1.14831	0.250873		-3.81823e-05	0.447267	1	2.02843	0.370312	0.542834	0.0606538	145 (1.64)
CinguloOpercularRightThalamusProper	depressed_mood_ypresent	-0.0194993	0.0396062	-0.492331	0.622498		-3.81823e-05	0.789201	1	2.02843	0.370312	0.542834	0.0606538	145 (1.64)
CinguloOpercularRightCaudate	(Intercept)	-0.0504271	0.0184321	-2.73583	0.00623496	**	0.00386958	0.0214277	1	2.00565	4.73748	0.0295123	0.0829123	145 (1.64)
CinguloOpercularRightCaudate	anhedonia_ypresent	0.0200137	0.0399289	0.501234	0.616219		0.00386958	0.785924	1	2.00565	4.73748	0.0295123	0.0829123	145 (1.64)
CinguloOpercularRightCaudate	INTERVIEW_AGE	0.03442	0.0107024	3.21609	0.00130426	**	0.00386958	0.00520157	1	2.00565	4.73748	0.0295123	0.0829123	145 (1.64)
CinguloOpercularRightCaudate	SEXFemale	0.00814885	0.0215152	0.378748	0.704884		0.00386958	0.846465	1	2.00565	4.73748	0.0295123	0.0829123	145 (1.64)
CinguloOpercularRightCaudate	RACE_ETHNICITYBlack	0.116405	0.0327649	3.55272	0.000383292	***	0.00386958	0.00171792	1	2.00565	4.73748	0.0295123	0.0829123	145 (1.64)
CinguloOpercularRightCaudate	RACE_ETHNICITYHispanic	0.126503	0.0279375	4.52809	6.03098e-06	***	0.00386958	3.79444e-05	0.0203003	2.00565	4.73748	0.0295123	0.0829123	145 (1.64)
CinguloOpercularRightCaudate	RACE_ETHNICITYAsian	0.0772896	0.0771687	1.00157	0.316581		0.00386958	0.520947	1	2.00565	4.73748	0.0295123	0.0829123	145 (1.64)
CinguloOpercularRightCaudate	RACE_ETHNICITYOther	-0.0153036	0.0367448	-0.416482	0.677068		0.00386958	0.829319	1	2.00565	4.73748	0.0295123	0.0829123	145 (1.64)
CinguloOpercularRightCaudate	bipolar_II_ypresent	0.0645299	0.105233	0.613211	0.539753		0.00386958	0.729056	1	2.00565	4.73748	0.0295123	0.0829123	145 (1.64)
CinguloOpercularRightCaudate	irritability_ypresent	-0.0405444	0.046336	-0.875009	0.381593		0.00386958	0.585968	1	2.00565	4.73748	0.0295123	0.0829123	145 (1.64)
CinguloOpercularRightCaudate	depressed_mood_ypresent	0.0485284	0.0396033	1.22536	0.220473		0.00386958	0.409102	1	2.00565	4.73748	0.0295123	0.0829123	145 (1.64)
CinguloOpercularRightPutamen	(Intercept)	0.06675	0.0185118	3.6058	0.000312934	***	0.00625744	0.00146094	1	2.05072	2.14422	0.143108	0.110225	163 (1.84)
CinguloOpercularRightPutamen	anhedonia_ypresent	0.0396451	0.0398274	0.995424	0.319558		0.00625744	0.522405	1	2.05072	2.14422	0.143108	0.110225	163 (1.84)
CinguloOpercularRightPutamen	INTERVIEW_AGE	-0.0206602	0.0106988	-1.93107	0.0535069		0.00625744	0.139077	1	2.05072	2.14422	0.143108	0.110225	163 (1.84)
CinguloOpercularRightPutamen	SEXFemale	-0.0210518	0.021529	-0.977833	0.328184		0.00625744	0.531601	1	2.05072	2.14422	0.143108	0.110225	163 (1.84)
CinguloOpercularRightPutamen	RACE_ETHNICITYBlack	-0.215895	0.0328542	-6.5713	5.27472e-11	***	0.00625744	5.91823e-10	1.77547e-07	2.05072	2.14422	0.143108	0.110225	163 (1.84)
CinguloOpercularRightPutamen	RACE_ETHNICITYHispanic	-0.0775916	0.0279577	-2.77532	0.00552655	**	0.00625744	0.0193372	1	2.05072	2.14422	0.143108	0.110225	163 (1.84)
CinguloOpercularRightPutamen	RACE_ETHNICITYAsian	0.0606994	0.0761187	0.797431	0.425223		0.00625744	0.624149	1	2.05072	2.14422	0.143108	0.110225	163 (1.84)
CinguloOpercularRightPutamen	RACE_ETHNICITYOther	-0.163552	0.0368661	-4.43638	9.26123e-06	***	0.00625744	5.65758e-05	0.0311733	2.05072	2.14422	0.143108	0.110225	163 (1.84)
CinguloOpercularRightPutamen	bipolar_II_ypresent	0.0442575	0.105488	0.41955	0.674825		0.00625744	0.82749	1	2.05072	2.14422	0.143108	0.110225	163 (1.84)
CinguloOpercularRightPutamen	irritability_ypresent	-0.00297771	0.0463105	-0.0642988	0.948734		0.00625744	0.975542	1	2.05072	2.14422	0.143108	0.110225	163 (1.84)
CinguloOpercularRightPutamen	depressed_mood_ypresent	0.013316	0.0395666	0.336546	0.736467		0.00625744	0.863445	1	2.05072	2.14422	0.143108	0.110225	163 (1.84)
CinguloOpercularRightPallidum	(Intercept)	0.0935324	0.0183632	5.09346	3.5896e-07	***	0.0111834	2.72745e-06	0.00120826	2.00974	2.24635	0.13393	0.068311	148 (1.67)
CinguloOpercularRightPallidum	anhedonia_ypresent	0.029849	0.0397334	0.751233	0.452533		0.0111834	0.649009	1	2.00974	2.24635	0.13393	0.068311	148 (1.67)
CinguloOpercularRightPallidum	INTERVIEW_AGE	-0.0428477	0.0106793	-4.01223	6.06526e-05	***	0.0111834	0.000321001	0.204157	2.00974	2.24635	0.13393	0.068311	148 (1.67)
CinguloOpercularRightPallidum	SEXFemale	-0.200431	0.0214267	-9.3543	1.05222e-20	***	0.0111834	2.36118e-19	3.54178e-17	2.00974	2.24635	0.13393	0.068311	148 (1.67)
CinguloOpercularRightPallidum	RACE_ETHNICITYBlack	-0.004985	0.0325125	-0.153326	0.878145		0.0111834	0.94255	1	2.00974	2.24635	0.13393	0.068311	148 (1.67)
CinguloOpercularRightPallidum	RACE_ETHNICITYHispanic	-0.0329863	0.0277927	-1.18687	0.235311		0.0111834	0.426541	1	2.00974	2.24635	0.13393	0.068311	148 (1.67)
CinguloOpercularRightPallidum	RACE_ETHNICITYAsian	-0.00534849	0.077246	-0.0692397	0.9448		0.0111834	0.975434	1	2.00974	2.24635	0.13393	0.068311	148 (1.67)
CinguloOpercularRightPallidum	RACE_ETHNICITYOther	0.0274087	0.036587	0.749137	0.453795		0.0111834	0.649989	1	2.00974	2.24635	0.13393	0.068311	148 (1.67)
CinguloOpercularRightPallidum	bipolar_II_ypresent	0.0514717	0.10484	0.490953	0.623472		0.0111834	0.789695	1	2.00974	2.24635	0.13393	0.068311	148 (1.67)
CinguloOpercularRightPallidum	irritability_ypresent	0.0496416	0.0463278	1.07153	0.283961		0.0111834	0.483979	1	2.00974	2.24635	0.13393	0.068311	148 (1.67)
CinguloOpercularRightPallidum	depressed_mood_ypresent	0.0231275	0.0395046	0.585438	0.558269		0.0111834	0.743327	1	2.00974	2.24635	0.13393	0.068311	148 (1.67)
CinguloOpercularRightHippocampus	(Intercept)	0.175816	0.0181421	9.69102	4.26514e-22	***	0.0567428	1.06344e-20	1.43565e-18	2.01769	26.211	3.06072e-07	0.194365	217 (2.45)
CinguloOpercularRightHippocampus	anhedonia_ypresent	-0.0210857	0.0390925	-0.53938	0.589638		0.0567428	0.766598	1	2.01769	26.211	3.06072e-07	0.194365	217 (2.45)
CinguloOpercularRightHippocampus	INTERVIEW_AGE	-0.0199511	0.0104402	-1.91099	0.0560385		0.0567428	0.143989	1	2.01769	26.211	3.06072e-07	0.194365	217 (2.45)
CinguloOpercularRightHippocampus	SEXFemale	0.0218824	0.0210743	1.03835	0.299138		0.0567428	0.501193	1	2.01769	26.211	3.06072e-07	0.194365	217 (2.45)
CinguloOpercularRightHippocampus	RACE_ETHNICITYBlack	-0.696798	0.0325207	-21.4263	2.82986e-99	***	0.0567428	4.76266e-96	9.52532e-96	2.01769	26.211	3.06072e-07	0.194365	217 (2.45)
CinguloOpercularRightHippocampus	RACE_ETHNICITYHispanic	-0.296021	0.0275849	-10.7313	1.06911e-26	***	0.0567428	3.63498e-25	3.59863e-23	2.01769	26.211	3.06072e-07	0.194365	217 (2.45)
CinguloOpercularRightHippocampus	RACE_ETHNICITYAsian	-0.16164	0.0749724	-2.15599	0.0311116	*	0.0567428	0.0886721	1	2.01769	26.211	3.06072e-07	0.194365	217 (2.45)
CinguloOpercularRightHippocampus	RACE_ETHNICITYOther	-0.213549	0.0362945	-5.88377	4.15961e-09	***	0.0567428	3.83596e-08	1.40012e-05	2.01769	26.211	3.06072e-07	0.194365	217 (2.45)
CinguloOpercularRightHippocampus	bipolar_II_ypresent	-0.0559888	0.102454	-0.546475	0.584754		0.0567428	0.763491	1	2.01769	26.211	3.06072e-07	0.194365	217 (2.45)
CinguloOpercularRightHippocampus	irritability_ypresent	-0.00741881	0.0449429	-0.165072	0.868891		0.0567428	0.9371	1	2.01769	26.211	3.06072e-07	0.194365	217 (2.45)
CinguloOpercularRightHippocampus	depressed_mood_ypresent	-0.0118989	0.0384278	-0.309643	0.75684		0.0567428	0.873936	1	2.01769	26.211	3.06072e-07	0.194365	217 (2.45)
CinguloOpercularRightAmygdala	(Intercept)	0.141595	0.018204	7.77825	8.1942e-15	***	0.0322644	1.24804e-13	2.75817e-11	1.97505	2.85596	0.0910361	0.0924105	163 (1.84)
CinguloOpercularRightAmygdala	anhedonia_ypresent	-0.091911	0.0394073	-2.33233	0.0197058	*	0.0322644	0.0596491	1	1.97505	2.85596	0.0910361	0.0924105	163 (1.84)
CinguloOpercularRightAmygdala	INTERVIEW_AGE	-0.00147078	0.0105733	-0.139103	0.889372		0.0322644	0.949153	1	1.97505	2.85596	0.0910361	0.0924105	163 (1.84)
CinguloOpercularRightAmygdala	SEXFemale	-0.00816213	0.0212298	-0.384466	0.700643		0.0322644	0.843186	1	1.97505	2.85596	0.0910361	0.0924105	163 (1.84)
CinguloOpercularRightAmygdala	RACE_ETHNICITYBlack	-0.531813	0.0324087	-16.4096	1.28067e-59	***	0.0322644	2.39485e-57	4.31073e-56	1.97505	2.85596	0.0910361	0.0924105	163 (1.84)
CinguloOpercularRightAmygdala	RACE_ETHNICITYHispanic	-0.172196	0.0276077	-6.23724	4.66132e-10	***	0.0322644	4.62832e-09	1.569e-06	1.97505	2.85596	0.0910361	0.0924105	163 (1.84)
CinguloOpercularRightAmygdala	RACE_ETHNICITYAsian	-0.0881842	0.075056	-1.17491	0.240062		0.0322644	0.432261	1	1.97505	2.85596	0.0910361	0.0924105	163 (1.84)
CinguloOpercularRightAmygdala	RACE_ETHNICITYOther	-0.147889	0.036241	-4.0807	4.53016e-05	***	0.0322644	0.000243198	0.152485	1.97505	2.85596	0.0910361	0.0924105	163 (1.84)
CinguloOpercularRightAmygdala	bipolar_II_ypresent	-0.0121637	0.103267	-0.117788	0.906238		0.0322644	0.957438	1	1.97505	2.85596	0.0910361	0.0924105	163 (1.84)
CinguloOpercularRightAmygdala	irritability_ypresent	0.00114481	0.0457239	0.0250374	0.980026		0.0322644	0.992062	1	1.97505	2.85596	0.0910361	0.0924105	163 (1.84)
CinguloOpercularRightAmygdala	depressed_mood_ypresent	-0.0465524	0.0389586	-1.19492	0.232151		0.0322644	0.423533	1	1.97505	2.85596	0.0910361	0.0924105	163 (1.84)
CinguloOpercularRightAccumbensArea	(Intercept)	-0.00867544	0.0185049	-0.468818	0.639212		-0.000392453	0.801271	1	2.02414	5.02568	0.0249741	0.102857	149 (1.68)
CinguloOpercularRightAccumbensArea	anhedonia_ypresent	-0.0377869	0.0398498	-0.948233	0.343037		-0.000392453	0.547792	1	2.02414	5.02568	0.0249741	0.102857	149 (1.68)
CinguloOpercularRightAccumbensArea	INTERVIEW_AGE	0.00907455	0.0107352	0.845312	0.39796		-0.000392453	0.600687	1	2.02414	5.02568	0.0249741	0.102857	149 (1.68)
CinguloOpercularRightAccumbensArea	SEXFemale	0.0231362	0.0215767	1.07228	0.283624		-0.000392453	0.483979	1	2.02414	5.02568	0.0249741	0.102857	149 (1.68)
CinguloOpercularRightAccumbensArea	RACE_ETHNICITYBlack	-0.0126086	0.0329158	-0.383057	0.701687		-0.000392453	0.844131	1	2.02414	5.02568	0.0249741	0.102857	149 (1.68)
CinguloOpercularRightAccumbensArea	RACE_ETHNICITYHispanic	0.0244842	0.0280701	0.872251	0.383095		-0.000392453	0.587471	1	2.02414	5.02568	0.0249741	0.102857	149 (1.68)
CinguloOpercularRightAccumbensArea	RACE_ETHNICITYAsian	0.0537295	0.0765511	0.701878	0.482774		-0.000392453	0.677938	1	2.02414	5.02568	0.0249741	0.102857	149 (1.68)
CinguloOpercularRightAccumbensArea	RACE_ETHNICITYOther	-0.0341611	0.0369561	-0.924369	0.35532		-0.000392453	0.561242	1	2.02414	5.02568	0.0249741	0.102857	149 (1.68)
CinguloOpercularRightAccumbensArea	bipolar_II_ypresent	0.0588015	0.105797	0.555796	0.578365		-0.000392453	0.759562	1	2.02414	5.02568	0.0249741	0.102857	149 (1.68)
CinguloOpercularRightAccumbensArea	irritability_ypresent	0.0317294	0.046531	0.681898	0.495322		-0.000392453	0.688075	1	2.02414	5.02568	0.0249741	0.102857	149 (1.68)
CinguloOpercularRightAccumbensArea	depressed_mood_ypresent	-0.0383441	0.0396167	-0.967876	0.333133		-0.000392453	0.535751	1	2.02414	5.02568	0.0249741	0.102857	149 (1.68)
CinguloOpercularRightVentraldc	(Intercept)	0.159379	0.0182739	8.7217	3.24726e-18	***	0.0363195	6.28176e-17	1.09303e-14	1.98757	0.417138	0.518368	0.165814	153 (1.73)
CinguloOpercularRightVentraldc	anhedonia_ypresent	-0.0400618	0.0392675	-1.02023	0.307648		0.0363195	0.51012	1	1.98757	0.417138	0.518368	0.165814	153 (1.73)
CinguloOpercularRightVentraldc	INTERVIEW_AGE	-0.0129669	0.0105212	-1.23245	0.217814		0.0363195	0.405285	1	1.98757	0.417138	0.518368	0.165814	153 (1.73)
CinguloOpercularRightVentraldc	SEXFemale	-0.0359167	0.0212181	-1.69274	0.0905401		0.0363195	0.212227	1	1.98757	0.417138	0.518368	0.165814	153 (1.73)
CinguloOpercularRightVentraldc	RACE_ETHNICITYBlack	-0.5582	0.0325844	-17.1309	9.98448e-65	***	0.0363195	2.24052e-62	3.36077e-61	1.98757	0.417138	0.518368	0.165814	153 (1.73)
CinguloOpercularRightVentraldc	RACE_ETHNICITYHispanic	-0.175245	0.0276471	-6.33862	2.43352e-10	***	0.0363195	2.53598e-09	8.19122e-07	1.98757	0.417138	0.518368	0.165814	153 (1.73)
CinguloOpercularRightVentraldc	RACE_ETHNICITYAsian	-0.0606533	0.0757165	-0.801057	0.423121		0.0363195	0.622475	1	1.98757	0.417138	0.518368	0.165814	153 (1.73)
CinguloOpercularRightVentraldc	RACE_ETHNICITYOther	-0.200635	0.0365358	-5.49146	4.09846e-08	***	0.0363195	3.46619e-07	0.000137954	1.98757	0.417138	0.518368	0.165814	153 (1.73)
CinguloOpercularRightVentraldc	bipolar_II_ypresent	-0.15329	0.102751	-1.49185	0.135775		0.0363195	0.289435	1	1.98757	0.417138	0.518368	0.165814	153 (1.73)
CinguloOpercularRightVentraldc	irritability_ypresent	-0.0158564	0.045499	-0.348501	0.727472		0.0363195	0.856861	1	1.98757	0.417138	0.518368	0.165814	153 (1.73)
CinguloOpercularRightVentraldc	depressed_mood_ypresent	-0.00086308	0.0388594	-0.0222103	0.982281		0.0363195	0.992062	1	1.98757	0.417138	0.518368	0.165814	153 (1.73)
CinguloParietalLeftCerebellumCortex	(Intercept)	0.110073	0.018542	5.93642	3.02451e-09	***	0.0100766	2.8358e-08	1.01805e-05	2.04131	4.39629	0.0360172	0.166454	143 (1.61)
CinguloParietalLeftCerebellumCortex	anhedonia_ypresent	0.00845607	0.0396384	0.21333	0.831074		0.0100766	0.914458	1	2.04131	4.39629	0.0360172	0.166454	143 (1.61)
CinguloParietalLeftCerebellumCortex	INTERVIEW_AGE	-0.0442606	0.0106589	-4.15245	3.32073e-05	***	0.0100766	0.00018264	0.111776	2.04131	4.39629	0.0360172	0.166454	143 (1.61)
CinguloParietalLeftCerebellumCortex	SEXFemale	-0.161547	0.0214952	-7.51548	6.2315e-14	***	0.0100766	8.96377e-13	2.09752e-10	2.04131	4.39629	0.0360172	0.166454	143 (1.61)
CinguloParietalLeftCerebellumCortex	RACE_ETHNICITYBlack	-0.142974	0.0329419	-4.34021	1.43957e-05	***	0.0100766	8.39793e-05	0.0484561	2.04131	4.39629	0.0360172	0.166454	143 (1.61)
CinguloParietalLeftCerebellumCortex	RACE_ETHNICITYHispanic	-0.0638562	0.0280441	-2.277	0.0228106	*	0.0100766	0.0674105	1	2.04131	4.39629	0.0360172	0.166454	143 (1.61)
CinguloParietalLeftCerebellumCortex	RACE_ETHNICITYAsian	-0.0189603	0.0765389	-0.247721	0.804356		0.0100766	0.899546	1	2.04131	4.39629	0.0360172	0.166454	143 (1.61)
CinguloParietalLeftCerebellumCortex	RACE_ETHNICITYOther	0.0258529	0.0369368	0.699923	0.483994		0.0100766	0.678802	1	2.04131	4.39629	0.0360172	0.166454	143 (1.61)
CinguloParietalLeftCerebellumCortex	bipolar_II_ypresent	0.0272634	0.104593	0.260662	0.79436		0.0100766	0.89432	1	2.04131	4.39629	0.0360172	0.166454	143 (1.61)
CinguloParietalLeftCerebellumCortex	irritability_ypresent	-0.00314974	0.0461352	-0.068272	0.945571		0.0100766	0.975434	1	2.04131	4.39629	0.0360172	0.166454	143 (1.61)
CinguloParietalLeftCerebellumCortex	depressed_mood_ypresent	-0.0189254	0.0393466	-0.480993	0.630534		0.0100766	0.795771	1	2.04131	4.39629	0.0360172	0.166454	143 (1.61)
CinguloParietalLeftThalamusProper	(Intercept)	0.197914	0.018181	10.8858	2.02608e-27	***	0.049723	7.0307e-26	6.81978e-24	1.99771	17.2741	3.23567e-05	0.184263	183 (2.06)
CinguloParietalLeftThalamusProper	anhedonia_ypresent	-0.0746446	0.0388767	-1.92003	0.0548864		0.049723	0.141569	1	1.99771	17.2741	3.23567e-05	0.184263	183 (2.06)
CinguloParietalLeftThalamusProper	INTERVIEW_AGE	-0.0467934	0.0104554	-4.47553	7.71937e-06	***	0.049723	4.7676e-05	0.0259834	1.99771	17.2741	3.23567e-05	0.184263	183 (2.06)
CinguloParietalLeftThalamusProper	SEXFemale	-0.0902972	0.0211103	-4.2774	1.91119e-05	***	0.049723	0.000109779	0.0643307	1.99771	17.2741	3.23567e-05	0.184263	183 (2.06)
CinguloParietalLeftThalamusProper	RACE_ETHNICITYBlack	-0.627112	0.0325885	-19.2433	7.66595e-81	***	0.049723	4.3006e-78	2.58036e-77	1.99771	17.2741	3.23567e-05	0.184263	183 (2.06)
CinguloParietalLeftThalamusProper	RACE_ETHNICITYHispanic	-0.192526	0.0275186	-6.99624	2.82452e-12	***	0.049723	3.48254e-11	9.50734e-09	1.99771	17.2741	3.23567e-05	0.184263	183 (2.06)
CinguloParietalLeftThalamusProper	RACE_ETHNICITYAsian	0.064989	0.0752218	0.863965	0.387631		0.049723	0.590926	1	1.99771	17.2741	3.23567e-05	0.184263	183 (2.06)
CinguloParietalLeftThalamusProper	RACE_ETHNICITYOther	-0.190717	0.0364172	-5.237	1.67042e-07	***	0.049723	1.30482e-06	0.000562264	1.99771	17.2741	3.23567e-05	0.184263	183 (2.06)
CinguloParietalLeftThalamusProper	bipolar_II_ypresent	-0.0325422	0.101489	-0.320649	0.748484		0.049723	0.868062	1	1.99771	17.2741	3.23567e-05	0.184263	183 (2.06)
CinguloParietalLeftThalamusProper	irritability_ypresent	0.0259954	0.0451922	0.575219	0.565158		0.049723	0.749831	1	1.99771	17.2741	3.23567e-05	0.184263	183 (2.06)
CinguloParietalLeftThalamusProper	depressed_mood_ypresent	-0.0713477	0.0384868	-1.85382	0.0637983		0.049723	0.159781	1	1.99771	17.2741	3.23567e-05	0.184263	183 (2.06)
CinguloParietalLeftCaudate	(Intercept)	0.0650025	0.0185246	3.50899	0.000452065	***	0.00618601	0.00199954	1	1.99833	1.87419	0.170995	0.190913	95 (1.07)
CinguloParietalLeftCaudate	anhedonia_ypresent	-0.085692	0.0396048	-2.16368	0.030516	*	0.00618601	0.0871221	1	1.99833	1.87419	0.170995	0.190913	95 (1.07)
CinguloParietalLeftCaudate	INTERVIEW_AGE	-0.0116876	0.0106322	-1.09927	0.27168		0.00618601	0.468481	1	1.99833	1.87419	0.170995	0.190913	95 (1.07)
CinguloParietalLeftCaudate	SEXFemale	-0.00388995	0.0214875	-0.181033	0.856346		0.00618601	0.927731	1	1.99833	1.87419	0.170995	0.190913	95 (1.07)
CinguloParietalLeftCaudate	RACE_ETHNICITYBlack	-0.220871	0.0329123	-6.7109	2.05436e-11	***	0.00618601	2.39272e-10	6.91497e-08	1.99833	1.87419	0.170995	0.190913	95 (1.07)
CinguloParietalLeftCaudate	RACE_ETHNICITYHispanic	-0.0823153	0.0280907	-2.93034	0.00339465	**	0.00618601	0.012447	1	1.99833	1.87419	0.170995	0.190913	95 (1.07)
CinguloParietalLeftCaudate	RACE_ETHNICITYAsian	0.0311048	0.0765254	0.406463	0.684412		0.00618601	0.834383	1	1.99833	1.87419	0.170995	0.190913	95 (1.07)
CinguloParietalLeftCaudate	RACE_ETHNICITYOther	-0.0516216	0.037059	-1.39296	0.163668		0.00618601	0.33028	1	1.99833	1.87419	0.170995	0.190913	95 (1.07)
CinguloParietalLeftCaudate	bipolar_II_ypresent	-0.0674972	0.104236	-0.647543	0.517297		0.00618601	0.707814	1	1.99833	1.87419	0.170995	0.190913	95 (1.07)
CinguloParietalLeftCaudate	irritability_ypresent	0.00410769	0.0459589	0.0893773	0.928784		0.00618601	0.969391	1	1.99833	1.87419	0.170995	0.190913	95 (1.07)
CinguloParietalLeftCaudate	depressed_mood_ypresent	-0.0315248	0.0392826	-0.802514	0.422278		0.00618601	0.622051	1	1.99833	1.87419	0.170995	0.190913	95 (1.07)
CinguloParietalLeftPutamen	(Intercept)	-0.0131955	0.018346	-0.719254	0.472004		0.0105347	0.668243	1	1.97209	8.68539	0.0032077	0.0603055	149 (1.68)
CinguloParietalLeftPutamen	anhedonia_ypresent	-0.00292835	0.0397882	-0.0735985	0.941332		0.0105347	0.97523	1	1.97209	8.68539	0.0032077	0.0603055	149 (1.68)
CinguloParietalLeftPutamen	INTERVIEW_AGE	-0.009848	0.0106732	-0.922682	0.356199		0.0105347	0.562102	1	1.97209	8.68539	0.0032077	0.0603055	149 (1.68)
CinguloParietalLeftPutamen	SEXFemale	-0.0847521	0.0214247	-3.95582	7.68776e-05	***	0.0105347	0.000399336	0.25877	1.97209	8.68539	0.0032077	0.0603055	149 (1.68)
CinguloParietalLeftPutamen	RACE_ETHNICITYBlack	0.278134	0.0325697	8.53966	1.57352e-17	***	0.0105347	2.83234e-16	5.29648e-14	1.97209	8.68539	0.0032077	0.0603055	149 (1.68)
CinguloParietalLeftPutamen	RACE_ETHNICITYHispanic	-0.00193642	0.0277255	-0.0698427	0.944321		0.0105347	0.975434	1	1.97209	8.68539	0.0032077	0.0603055	149 (1.68)
CinguloParietalLeftPutamen	RACE_ETHNICITYAsian	-0.0123524	0.0763991	-0.161683	0.87156		0.0105347	0.938774	1	1.97209	8.68539	0.0032077	0.0603055	149 (1.68)
CinguloParietalLeftPutamen	RACE_ETHNICITYOther	0.0826134	0.0366538	2.25388	0.0242284	*	0.0105347	0.0711629	1	1.97209	8.68539	0.0032077	0.0603055	149 (1.68)
CinguloParietalLeftPutamen	bipolar_II_ypresent	-0.0606114	0.105603	-0.573953	0.566015		0.0105347	0.750376	1	1.97209	8.68539	0.0032077	0.0603055	149 (1.68)
CinguloParietalLeftPutamen	irritability_ypresent	0.0769688	0.0466079	1.65141	0.0986907		0.0105347	0.225467	1	1.97209	8.68539	0.0032077	0.0603055	149 (1.68)
CinguloParietalLeftPutamen	depressed_mood_ypresent	0.0451072	0.039505	1.14181	0.253565		0.0105347	0.449684	1	1.97209	8.68539	0.0032077	0.0603055	149 (1.68)
CinguloParietalLeftPallidum	(Intercept)	0.117913	0.0184196	6.40146	1.61811e-10	***	0.0135337	1.75696e-09	5.44657e-07	1.97549	0.00297346	0.956513	0.153873	104 (1.17)
CinguloParietalLeftPallidum	anhedonia_ypresent	0.0153585	0.039468	0.389139	0.697183		0.0135337	0.841721	1	1.97549	0.00297346	0.956513	0.153873	104 (1.17)
CinguloParietalLeftPallidum	INTERVIEW_AGE	-0.0244848	0.0106139	-2.30686	0.021086	*	0.0135337	0.0631456	1	1.97549	0.00297346	0.956513	0.153873	104 (1.17)
CinguloParietalLeftPallidum	SEXFemale	-0.115561	0.0214019	-5.39958	6.85467e-08	***	0.0135337	5.62751e-07	0.000230728	1.97549	0.00297346	0.956513	0.153873	104 (1.17)
CinguloParietalLeftPallidum	RACE_ETHNICITYBlack	-0.30189	0.0326819	-9.23724	3.12512e-20	***	0.0135337	6.78655e-19	1.05192e-16	1.97549	0.00297346	0.956513	0.153873	104 (1.17)
CinguloParietalLeftPallidum	RACE_ETHNICITYHispanic	-0.0522254	0.0278987	-1.87196	0.0612452		0.0135337	0.154652	1	1.97549	0.00297346	0.956513	0.153873	104 (1.17)
CinguloParietalLeftPallidum	RACE_ETHNICITYAsian	-0.0826632	0.0761465	-1.08558	0.277694		0.0135337	0.475961	1	1.97549	0.00297346	0.956513	0.153873	104 (1.17)
CinguloParietalLeftPallidum	RACE_ETHNICITYOther	-0.10905	0.0368669	-2.95794	0.00310535	**	0.0135337	0.0115117	1	1.97549	0.00297346	0.956513	0.153873	104 (1.17)
CinguloParietalLeftPallidum	bipolar_II_ypresent	-0.082764	0.103897	-0.796599	0.425706		0.0135337	0.624149	1	1.97549	0.00297346	0.956513	0.153873	104 (1.17)
CinguloParietalLeftPallidum	irritability_ypresent	0.0375338	0.0458575	0.818486	0.413102		0.0135337	0.613637	1	1.97549	0.00297346	0.956513	0.153873	104 (1.17)
CinguloParietalLeftPallidum	depressed_mood_ypresent	0.00757298	0.039224	0.19307	0.846909		0.0135337	0.922853	1	1.97549	0.00297346	0.956513	0.153873	104 (1.17)
CinguloParietalBrainStem	(Intercept)	-0.0758044	0.0184986	-4.09785	4.20802e-05	***	0.0060266	0.000228824	0.141642	2.0101	0.757744	0.384035	0.106995	166 (1.87)
CinguloParietalBrainStem	anhedonia_ypresent	0.0232365	0.0399379	0.581815	0.560706		0.0060266	0.745983	1	2.0101	0.757744	0.384035	0.106995	166 (1.87)
CinguloParietalBrainStem	INTERVIEW_AGE	0.011066	0.0107142	1.03284	0.30171		0.0060266	0.503899	1	2.0101	0.757744	0.384035	0.106995	166 (1.87)
CinguloParietalBrainStem	SEXFemale	0.0361246	0.0215335	1.6776	0.0934619		0.0060266	0.217862	1	2.0101	0.757744	0.384035	0.106995	166 (1.87)
CinguloParietalBrainStem	RACE_ETHNICITYBlack	0.218561	0.0328659	6.65008	3.10611e-11	***	0.0060266	3.55618e-10	1.04552e-07	2.0101	0.757744	0.384035	0.106995	166 (1.87)
CinguloParietalBrainStem	RACE_ETHNICITYHispanic	0.0614449	0.0280172	2.19311	0.0283256	*	0.0060266	0.0816302	1	2.0101	0.757744	0.384035	0.106995	166 (1.87)
CinguloParietalBrainStem	RACE_ETHNICITYAsian	0.116287	0.0765299	1.51949	0.128675		0.0060266	0.277464	1	2.0101	0.757744	0.384035	0.106995	166 (1.87)
CinguloParietalBrainStem	RACE_ETHNICITYOther	0.134667	0.0366839	3.67101	0.000243046	***	0.0060266	0.00115877	0.818093	2.0101	0.757744	0.384035	0.106995	166 (1.87)
CinguloParietalBrainStem	bipolar_II_ypresent	0.20305	0.106589	1.90498	0.0568151		0.0060266	0.145429	1	2.0101	0.757744	0.384035	0.106995	166 (1.87)
CinguloParietalBrainStem	irritability_ypresent	-0.0833168	0.0464048	-1.79543	0.0726194		0.0060266	0.177902	1	2.0101	0.757744	0.384035	0.106995	166 (1.87)
CinguloParietalBrainStem	depressed_mood_ypresent	-0.00172034	0.0395051	-0.0435473	0.965266		0.0060266	0.985913	1	2.0101	0.757744	0.384035	0.106995	166 (1.87)
CinguloParietalLeftHippocampus	(Intercept)	-0.0352035	0.0184897	-1.90395	0.056949		0.00168279	0.145661	1	2.00022	0.200821	0.654059	0.0943823	142 (1.6)
CinguloParietalLeftHippocampus	anhedonia_ypresent	0.0709331	0.0399125	1.77721	0.0755679		0.00168279	0.183522	1	2.00022	0.200821	0.654059	0.0943823	142 (1.6)
CinguloParietalLeftHippocampus	INTERVIEW_AGE	0.0212827	0.0107082	1.98751	0.0468967	*	0.00168279	0.124295	1	2.00022	0.200821	0.654059	0.0943823	142 (1.6)
CinguloParietalLeftHippocampus	SEXFemale	-0.000461053	0.0215428	-0.0214018	0.982926		0.00168279	0.992062	1	2.00022	0.200821	0.654059	0.0943823	142 (1.6)
CinguloParietalLeftHippocampus	RACE_ETHNICITYBlack	0.113091	0.0327859	3.44936	0.000564568	***	0.00168279	0.00244573	1	2.00022	0.200821	0.654059	0.0943823	142 (1.6)
CinguloParietalLeftHippocampus	RACE_ETHNICITYHispanic	0.0373962	0.0279786	1.3366	0.181388		0.00168279	0.356008	1	2.00022	0.200821	0.654059	0.0943823	142 (1.6)
CinguloParietalLeftHippocampus	RACE_ETHNICITYAsian	0.058384	0.0768686	0.75953	0.447556		0.00168279	0.643793	1	2.00022	0.200821	0.654059	0.0943823	142 (1.6)
CinguloParietalLeftHippocampus	RACE_ETHNICITYOther	0.0218582	0.0368103	0.593806	0.552657		0.00168279	0.738778	1	2.00022	0.200821	0.654059	0.0943823	142 (1.6)
CinguloParietalLeftHippocampus	bipolar_II_ypresent	0.129545	0.105772	1.22476	0.220699		0.00168279	0.409297	1	2.00022	0.200821	0.654059	0.0943823	142 (1.6)
CinguloParietalLeftHippocampus	irritability_ypresent	-0.0221526	0.0463933	-0.477497	0.63302		0.00168279	0.797734	1	2.00022	0.200821	0.654059	0.0943823	142 (1.6)
CinguloParietalLeftHippocampus	depressed_mood_ypresent	0.0215986	0.0396106	0.545273	0.58558		0.00168279	0.763761	1	2.00022	0.200821	0.654059	0.0943823	142 (1.6)
CinguloParietalLeftAmygdala	(Intercept)	0.16018	0.0184018	8.70458	3.77343e-18	***	0.0217862	7.21669e-17	1.27014e-14	2.00185	6.81935	0.00901752	0.138022	172 (1.94)
CinguloParietalLeftAmygdala	anhedonia_ypresent	-0.0535077	0.0396225	-1.35044	0.176911		0.0217862	0.348846	1	2.00185	6.81935	0.00901752	0.138022	172 (1.94)
CinguloParietalLeftAmygdala	INTERVIEW_AGE	-0.0339529	0.0106156	-3.1984	0.00138688	**	0.0217862	0.00550499	1	2.00185	6.81935	0.00901752	0.138022	172 (1.94)
CinguloParietalLeftAmygdala	SEXFemale	-0.172896	0.02139	-8.08304	7.16568e-16	***	0.0217862	1.17657e-14	2.41197e-12	2.00185	6.81935	0.00901752	0.138022	172 (1.94)
CinguloParietalLeftAmygdala	RACE_ETHNICITYBlack	-0.338556	0.0326704	-10.3628	5.12173e-25	***	0.0217862	1.56725e-23	1.72398e-21	2.00185	6.81935	0.00901752	0.138022	172 (1.94)
CinguloParietalLeftAmygdala	RACE_ETHNICITYHispanic	-0.0450253	0.0278524	-1.61657	0.106008		0.0217862	0.238519	1	2.00185	6.81935	0.00901752	0.138022	172 (1.94)
CinguloParietalLeftAmygdala	RACE_ETHNICITYAsian	-0.0133364	0.0761742	-0.175078	0.861023		0.0217862	0.931297	1	2.00185	6.81935	0.00901752	0.138022	172 (1.94)
CinguloParietalLeftAmygdala	RACE_ETHNICITYOther	-0.137523	0.0367216	-3.74501	0.000181553	***	0.0217862	0.000886949	0.611108	2.00185	6.81935	0.00901752	0.138022	172 (1.94)
CinguloParietalLeftAmygdala	bipolar_II_ypresent	0.0636172	0.105124	0.605166	0.545085		0.0217862	0.734195	1	2.00185	6.81935	0.00901752	0.138022	172 (1.94)
CinguloParietalLeftAmygdala	irritability_ypresent	-0.00672483	0.0460162	-0.14614	0.883814		0.0217862	0.94592	1	2.00185	6.81935	0.00901752	0.138022	172 (1.94)
CinguloParietalLeftAmygdala	depressed_mood_ypresent	-0.0155095	0.0393166	-0.394478	0.693238		0.0217862	0.839971	1	2.00185	6.81935	0.00901752	0.138022	172 (1.94)
CinguloParietalLeftAccumbensArea	(Intercept)	0.113796	0.0184218	6.17725	6.81606e-10	***	0.0195986	6.63088e-09	2.29429e-06	1.98502	6.55876	0.0104369	0.107351	171 (1.93)
CinguloParietalLeftAccumbensArea	anhedonia_ypresent	0.00451233	0.0395827	0.113998	0.909242		0.0195986	0.958806	1	1.98502	6.55876	0.0104369	0.107351	171 (1.93)
CinguloParietalLeftAccumbensArea	INTERVIEW_AGE	-0.0775614	0.0106489	-7.28353	3.53594e-13	***	0.0195986	4.72301e-12	1.1902e-09	1.98502	6.55876	0.0104369	0.107351	171 (1.93)
CinguloParietalLeftAccumbensArea	SEXFemale	-0.240756	0.0213945	-11.2532	3.55583e-29	***	0.0195986	1.37574e-27	1.19689e-25	1.98502	6.55876	0.0104369	0.107351	171 (1.93)
CinguloParietalLeftAccumbensArea	RACE_ETHNICITYBlack	-0.0404025	0.0325332	-1.24189	0.214312		0.0195986	0.400096	1	1.98502	6.55876	0.0104369	0.107351	171 (1.93)
CinguloParietalLeftAccumbensArea	RACE_ETHNICITYHispanic	-0.000693877	0.0277788	-0.0249787	0.980073		0.0195986	0.992062	1	1.98502	6.55876	0.0104369	0.107351	171 (1.93)
CinguloParietalLeftAccumbensArea	RACE_ETHNICITYAsian	0.0278916	0.0761814	0.366121	0.714284		0.0195986	0.850694	1	1.98502	6.55876	0.0104369	0.107351	171 (1.93)
CinguloParietalLeftAccumbensArea	RACE_ETHNICITYOther	-0.00310361	0.0365859	-0.0848308	0.932398		0.0195986	0.970755	1	1.98502	6.55876	0.0104369	0.107351	171 (1.93)
CinguloParietalLeftAccumbensArea	bipolar_II_ypresent	0.0336912	0.104375	0.322789	0.746863		0.0195986	0.868062	1	1.98502	6.55876	0.0104369	0.107351	171 (1.93)
CinguloParietalLeftAccumbensArea	irritability_ypresent	0.0309849	0.0459085	0.674928	0.49974		0.0195986	0.691094	1	1.98502	6.55876	0.0104369	0.107351	171 (1.93)
CinguloParietalLeftAccumbensArea	depressed_mood_ypresent	0.0620139	0.0392689	1.57921	0.114324		0.0195986	0.252172	1	1.98502	6.55876	0.0104369	0.107351	171 (1.93)
CinguloParietalLeftVentraldc	(Intercept)	0.0917258	0.0183575	4.99665	5.94737e-07	***	0.0285623	4.38049e-06	0.00200188	2.00742	9.47594	0.00208184	0.184802	163 (1.84)
CinguloParietalLeftVentraldc	anhedonia_ypresent	-0.00808	0.0393729	-0.205218	0.837407		0.0285623	0.917586	1	2.00742	9.47594	0.00208184	0.184802	163 (1.84)
CinguloParietalLeftVentraldc	INTERVIEW_AGE	0.0137608	0.010558	1.30335	0.192489		0.0285623	0.370236	1	2.00742	9.47594	0.00208184	0.184802	163 (1.84)
CinguloParietalLeftVentraldc	SEXFemale	0.071426	0.0213225	3.34979	0.000812159	***	0.0285623	0.00343433	1	2.00742	9.47594	0.00208184	0.184802	163 (1.84)
CinguloParietalLeftVentraldc	RACE_ETHNICITYBlack	-0.487154	0.0328059	-14.8496	2.80423e-49	***	0.0285623	2.9497e-47	9.43903e-46	2.00742	9.47594	0.00208184	0.184802	163 (1.84)
CinguloParietalLeftVentraldc	RACE_ETHNICITYHispanic	-0.203936	0.0278695	-7.31753	2.75038e-13	***	0.0285623	3.70311e-12	9.25778e-10	2.00742	9.47594	0.00208184	0.184802	163 (1.84)
CinguloParietalLeftVentraldc	RACE_ETHNICITYAsian	-0.0377886	0.075431	-0.50097	0.616405		0.0285623	0.785924	1	2.00742	9.47594	0.00208184	0.184802	163 (1.84)
CinguloParietalLeftVentraldc	RACE_ETHNICITYOther	-0.132247	0.0367146	-3.60203	0.000317504	***	0.0285623	0.00147717	1	2.00742	9.47594	0.00208184	0.184802	163 (1.84)
CinguloParietalLeftVentraldc	bipolar_II_ypresent	-0.137853	0.103452	-1.33253	0.182721		0.0285623	0.357527	1	2.00742	9.47594	0.00208184	0.184802	163 (1.84)
CinguloParietalLeftVentraldc	irritability_ypresent	0.0355501	0.0456808	0.778228	0.436456		0.0285623	0.635153	1	2.00742	9.47594	0.00208184	0.184802	163 (1.84)
CinguloParietalLeftVentraldc	depressed_mood_ypresent	-0.0249503	0.0389134	-0.641176	0.521425		0.0285623	0.711565	1	2.00742	9.47594	0.00208184	0.184802	163 (1.84)
CinguloParietalRightCerebellumCortex	(Intercept)	0.129935	0.0184182	7.05471	1.86238e-12	***	0.0185943	2.33909e-11	6.26877e-09	1.93161	3.35243	0.0671059	0.128308	177 (2)
CinguloParietalRightCerebellumCortex	anhedonia_ypresent	-0.0651485	0.0394691	-1.65062	0.0988522		0.0185943	0.225584	1	1.93161	3.35243	0.0671059	0.128308	177 (2)
CinguloParietalRightCerebellumCortex	INTERVIEW_AGE	-0.0270854	0.0106413	-2.54531	0.0109353	*	0.0185943	0.0353585	1	1.93161	3.35243	0.0671059	0.128308	177 (2)
CinguloParietalRightCerebellumCortex	SEXFemale	-0.0482316	0.0214266	-2.25101	0.0244099	*	0.0185943	0.0715088	1	1.93161	3.35243	0.0671059	0.128308	177 (2)
CinguloParietalRightCerebellumCortex	RACE_ETHNICITYBlack	-0.386541	0.0327917	-11.7878	7.88737e-32	***	0.0185943	3.49328e-30	2.65489e-28	1.93161	3.35243	0.0671059	0.128308	177 (2)
CinguloParietalRightCerebellumCortex	RACE_ETHNICITYHispanic	-0.121522	0.0279163	-4.35309	1.35774e-05	***	0.0185943	7.9481e-05	0.0457016	1.93161	3.35243	0.0671059	0.128308	177 (2)
CinguloParietalRightCerebellumCortex	RACE_ETHNICITYAsian	-0.0694233	0.0760987	-0.91228	0.361647		0.0185943	0.566451	1	1.93161	3.35243	0.0671059	0.128308	177 (2)
CinguloParietalRightCerebellumCortex	RACE_ETHNICITYOther	-0.146084	0.0365862	-3.99287	6.58155e-05	***	0.0185943	0.000346148	0.221535	1.93161	3.35243	0.0671059	0.128308	177 (2)
CinguloParietalRightCerebellumCortex	bipolar_II_ypresent	-0.0242827	0.103759	-0.23403	0.814967		0.0185943	0.904444	1	1.93161	3.35243	0.0671059	0.128308	177 (2)
CinguloParietalRightCerebellumCortex	irritability_ypresent	-0.0200517	0.04593	-0.43657	0.662434		0.0185943	0.818985	1	1.93161	3.35243	0.0671059	0.128308	177 (2)
CinguloParietalRightCerebellumCortex	depressed_mood_ypresent	-0.0595062	0.0390743	-1.5229	0.12782		0.0185943	0.275974	1	1.93161	3.35243	0.0671059	0.128308	177 (2)
CinguloParietalRightThalamusProper	(Intercept)	0.0467814	0.0185034	2.52825	0.0114806	*	0.00368716	0.0369443	1	2.01395	5.7689	0.0163122	0.11809	127 (1.43)
CinguloParietalRightThalamusProper	anhedonia_ypresent	-0.0348722	0.039686	-0.878702	0.379587		0.00368716	0.58422	1	2.01395	5.7689	0.0163122	0.11809	127 (1.43)
CinguloParietalRightThalamusProper	INTERVIEW_AGE	-0.0415191	0.0106928	-3.88292	0.00010397	***	0.00368716	0.000533482	0.349964	2.01395	5.7689	0.0163122	0.11809	127 (1.43)
CinguloParietalRightThalamusProper	SEXFemale	-0.100544	0.0215155	-4.6731	3.01138e-06	***	0.00368716	1.99927e-05	0.0101363	2.01395	5.7689	0.0163122	0.11809	127 (1.43)
CinguloParietalRightThalamusProper	RACE_ETHNICITYBlack	-0.0338421	0.0327724	-1.03264	0.3018		0.00368716	0.503899	1	2.01395	5.7689	0.0163122	0.11809	127 (1.43)
CinguloParietalRightThalamusProper	RACE_ETHNICITYHispanic	0.0177121	0.0279931	0.632731	0.526926		0.00368716	0.716619	1	2.01395	5.7689	0.0163122	0.11809	127 (1.43)
CinguloParietalRightThalamusProper	RACE_ETHNICITYAsian	0.0453333	0.0764327	0.593114	0.553121		0.00368716	0.739104	1	2.01395	5.7689	0.0163122	0.11809	127 (1.43)
CinguloParietalRightThalamusProper	RACE_ETHNICITYOther	-0.013674	0.0369308	-0.37026	0.711198		0.00368716	0.849802	1	2.01395	5.7689	0.0163122	0.11809	127 (1.43)
CinguloParietalRightThalamusProper	bipolar_II_ypresent	0.058136	0.104196	0.557951	0.576892		0.00368716	0.759562	1	2.01395	5.7689	0.0163122	0.11809	127 (1.43)
CinguloParietalRightThalamusProper	irritability_ypresent	0.0703633	0.0461238	1.52553	0.127163		0.00368716	0.275083	1	2.01395	5.7689	0.0163122	0.11809	127 (1.43)
CinguloParietalRightThalamusProper	depressed_mood_ypresent	0.0140945	0.0393581	0.35811	0.72027		0.00368716	0.854562	1	2.01395	5.7689	0.0163122	0.11809	127 (1.43)
CinguloParietalRightCaudate	(Intercept)	0.216793	0.0181252	11.9609	1.02616e-32	***	0.0488192	4.93435e-31	3.45405e-29	1.99001	0.584347	0.444613	0.135374	142 (1.6)
CinguloParietalRightCaudate	anhedonia_ypresent	-0.0689268	0.0387474	-1.77888	0.075295		0.0488192	0.183195	1	1.99001	0.584347	0.444613	0.135374	142 (1.6)
CinguloParietalRightCaudate	INTERVIEW_AGE	-0.0398271	0.0104468	-3.81237	0.000138592	***	0.0488192	0.00069627	0.466501	1.99001	0.584347	0.444613	0.135374	142 (1.6)
CinguloParietalRightCaudate	SEXFemale	-0.180741	0.0210526	-8.5852	1.06327e-17	***	0.0488192	1.98831e-16	3.57896e-14	1.99001	0.584347	0.444613	0.135374	142 (1.6)
CinguloParietalRightCaudate	RACE_ETHNICITYBlack	-0.589794	0.0321298	-18.3566	7.14603e-74	***	0.0488192	3.00669e-71	2.40535e-70	1.99001	0.584347	0.444613	0.135374	142 (1.6)
CinguloParietalRightCaudate	RACE_ETHNICITYHispanic	-0.113166	0.0273923	-4.1313	3.64088e-05	***	0.0488192	0.000198948	0.122552	1.99001	0.584347	0.444613	0.135374	142 (1.6)
CinguloParietalRightCaudate	RACE_ETHNICITYAsian	-0.024317	0.0747278	-0.325408	0.74488		0.0488192	0.867266	1	1.99001	0.584347	0.444613	0.135374	142 (1.6)
CinguloParietalRightCaudate	RACE_ETHNICITYOther	-0.177555	0.0361326	-4.914	9.08653e-07	***	0.0488192	6.45259e-06	0.00305853	1.99001	0.584347	0.444613	0.135374	142 (1.6)
CinguloParietalRightCaudate	bipolar_II_ypresent	0.122433	0.102109	1.19904	0.230545		0.0488192	0.421363	1	1.99001	0.584347	0.444613	0.135374	142 (1.6)
CinguloParietalRightCaudate	irritability_ypresent	0.00661823	0.0452408	0.146289	0.883697		0.0488192	0.94592	1	1.99001	0.584347	0.444613	0.135374	142 (1.6)
CinguloParietalRightCaudate	depressed_mood_ypresent	-0.00916799	0.0385594	-0.237763	0.812071		0.0488192	0.903016	1	1.99001	0.584347	0.444613	0.135374	142 (1.6)
CinguloParietalRightPutamen	(Intercept)	0.0599195	0.018559	3.22859	0.00124865	**	0.00493338	0.00502145	1	2.01637	4.60771	0.0318285	0.150727	149 (1.68)
CinguloParietalRightPutamen	anhedonia_ypresent	0.0282042	0.0397069	0.710311	0.47753		0.00493338	0.67282	1	2.01637	4.60771	0.0318285	0.150727	149 (1.68)
CinguloParietalRightPutamen	INTERVIEW_AGE	-0.0510847	0.010695	-4.77652	1.81271e-06	***	0.00493338	1.23265e-05	0.0061016	2.01637	4.60771	0.0318285	0.150727	149 (1.68)
CinguloParietalRightPutamen	SEXFemale	-0.114426	0.0215506	-5.30965	1.12544e-07	***	0.00493338	8.97688e-07	0.000378824	2.01637	4.60771	0.0318285	0.150727	149 (1.68)
CinguloParietalRightPutamen	RACE_ETHNICITYBlack	-0.0144173	0.0329628	-0.437381	0.661846		0.00493338	0.818733	1	2.01637	4.60771	0.0318285	0.150727	149 (1.68)
CinguloParietalRightPutamen	RACE_ETHNICITYHispanic	-0.0177942	0.0280781	-0.633738	0.526268		0.00493338	0.716187	1	2.01637	4.60771	0.0318285	0.150727	149 (1.68)
CinguloParietalRightPutamen	RACE_ETHNICITYAsian	-0.0505521	0.0769014	-0.657362	0.510965		0.00493338	0.702864	1	2.01637	4.60771	0.0318285	0.150727	149 (1.68)
CinguloParietalRightPutamen	RACE_ETHNICITYOther	-0.0205653	0.0369496	-0.556577	0.577831		0.00493338	0.759562	1	2.01637	4.60771	0.0318285	0.150727	149 (1.68)
CinguloParietalRightPutamen	bipolar_II_ypresent	0.109894	0.104989	1.04672	0.295259		0.00493338	0.495934	1	2.01637	4.60771	0.0318285	0.150727	149 (1.68)
CinguloParietalRightPutamen	irritability_ypresent	-0.00909552	0.0463878	-0.196076	0.844555		0.00493338	0.921482	1	2.01637	4.60771	0.0318285	0.150727	149 (1.68)
CinguloParietalRightPutamen	depressed_mood_ypresent	0.00718948	0.0393395	0.182755	0.854995		0.00493338	0.927225	1	2.01637	4.60771	0.0318285	0.150727	149 (1.68)
CinguloParietalRightPallidum	(Intercept)	0.146817	0.0181755	8.07774	7.47974e-16	***	0.0386348	1.22218e-14	2.51768e-12	2.02148	3.31338	0.0687181	0.118512	152 (1.71)
CinguloParietalRightPallidum	anhedonia_ypresent	-0.0493944	0.039103	-1.26319	0.206555		0.0386348	0.390379	1	2.02148	3.31338	0.0687181	0.118512	152 (1.71)
CinguloParietalRightPallidum	INTERVIEW_AGE	-0.0543968	0.0105304	-5.16572	2.44829e-07	***	0.0386348	1.8815e-06	0.000824096	2.02148	3.31338	0.0687181	0.118512	152 (1.71)
CinguloParietalRightPallidum	SEXFemale	-0.0207452	0.0211681	-0.980023	0.327102		0.0386348	0.531127	1	2.02148	3.31338	0.0687181	0.118512	152 (1.71)
CinguloParietalRightPallidum	RACE_ETHNICITYBlack	-0.562274	0.0323303	-17.3916	1.26945e-66	***	0.0386348	3.56081e-64	4.27297e-63	2.02148	3.31338	0.0687181	0.118512	152 (1.71)
CinguloParietalRightPallidum	RACE_ETHNICITYHispanic	-0.177311	0.0275288	-6.44093	1.2504e-10	***	0.0386348	1.38906e-09	4.20885e-07	2.02148	3.31338	0.0687181	0.118512	152 (1.71)
CinguloParietalRightPallidum	RACE_ETHNICITYAsian	-0.00920145	0.075498	-0.121877	0.902999		0.0386348	0.956179	1	2.02148	3.31338	0.0687181	0.118512	152 (1.71)
CinguloParietalRightPallidum	RACE_ETHNICITYOther	-0.160706	0.0362772	-4.42995	9.5406e-06	***	0.0386348	5.77584e-05	0.0321137	2.02148	3.31338	0.0687181	0.118512	152 (1.71)
CinguloParietalRightPallidum	bipolar_II_ypresent	-0.0336583	0.102843	-0.327278	0.743466		0.0386348	0.866519	1	2.02148	3.31338	0.0687181	0.118512	152 (1.71)
CinguloParietalRightPallidum	irritability_ypresent	-0.00532758	0.0457784	-0.116378	0.907356		0.0386348	0.957525	1	2.02148	3.31338	0.0687181	0.118512	152 (1.71)
CinguloParietalRightPallidum	depressed_mood_ypresent	-0.00450483	0.0388717	-0.11589	0.907743		0.0386348	0.957525	1	2.02148	3.31338	0.0687181	0.118512	152 (1.71)
CinguloParietalRightHippocampus	(Intercept)	0.0506819	0.0183266	2.76548	0.00569587	**	0.0126977	0.0198112	1	1.99135	0.98767	0.320312	0.074736	130 (1.47)
CinguloParietalRightHippocampus	anhedonia_ypresent	7.65864e-05	0.0396545	0.00193134	0.998459		0.0126977	0.999112	1	1.99135	0.98767	0.320312	0.074736	130 (1.47)
CinguloParietalRightHippocampus	INTERVIEW_AGE	-0.0317473	0.0106481	-2.9815	0.00287631	**	0.0126977	0.0107574	1	1.99135	0.98767	0.320312	0.074736	130 (1.47)
CinguloParietalRightHippocampus	SEXFemale	0.053727	0.0213907	2.5117	0.0120331	*	0.0126977	0.0385012	1	1.99135	0.98767	0.320312	0.074736	130 (1.47)
CinguloParietalRightHippocampus	RACE_ETHNICITYBlack	-0.316478	0.0325475	-9.72358	3.10152e-22	***	0.0126977	7.79082e-21	1.04397e-18	1.99135	0.98767	0.320312	0.074736	130 (1.47)
CinguloParietalRightHippocampus	RACE_ETHNICITYHispanic	-0.0747924	0.0277167	-2.69846	0.00697952	**	0.0126977	0.0237784	1	1.99135	0.98767	0.320312	0.074736	130 (1.47)
CinguloParietalRightHippocampus	RACE_ETHNICITYAsian	-0.0151848	0.0761739	-0.199344	0.841999		0.0126977	0.920701	1	1.99135	0.98767	0.320312	0.074736	130 (1.47)
CinguloParietalRightHippocampus	RACE_ETHNICITYOther	-0.0869317	0.0365172	-2.38057	0.0173071	*	0.0126977	0.0533479	1	1.99135	0.98767	0.320312	0.074736	130 (1.47)
CinguloParietalRightHippocampus	bipolar_II_ypresent	-0.109521	0.104809	-1.04496	0.296069		0.0126977	0.496794	1	1.99135	0.98767	0.320312	0.074736	130 (1.47)
CinguloParietalRightHippocampus	irritability_ypresent	-0.0581889	0.046197	-1.25958	0.207854		0.0126977	0.391372	1	1.99135	0.98767	0.320312	0.074736	130 (1.47)
CinguloParietalRightHippocampus	depressed_mood_ypresent	-0.0367684	0.0393007	-0.935564	0.349524		0.0126977	0.555475	1	1.99135	0.98767	0.320312	0.074736	130 (1.47)
CinguloParietalRightAmygdala	(Intercept)	-0.0342911	0.0182812	-1.87576	0.0607222		0.0104299	0.153909	1	1.95195	0.0158863	0.8997	0.0248764	145 (1.64)
CinguloParietalRightAmygdala	anhedonia_ypresent	0.0141232	0.0398154	0.354716	0.722811		0.0104299	0.854791	1	1.95195	0.0158863	0.8997	0.0248764	145 (1.64)
CinguloParietalRightAmygdala	INTERVIEW_AGE	0.0117734	0.010676	1.10279	0.270151		0.0104299	0.467054	1	1.95195	0.0158863	0.8997	0.0248764	145 (1.64)
CinguloParietalRightAmygdala	SEXFemale	-0.0660628	0.0213808	-3.08982	0.00200906	**	0.0104299	0.00772856	1	1.95195	0.0158863	0.8997	0.0248764	145 (1.64)
CinguloParietalRightAmygdala	RACE_ETHNICITYBlack	0.291283	0.0323765	8.99674	2.81599e-19	***	0.0104299	5.8151e-18	9.47861e-16	1.95195	0.0158863	0.8997	0.0248764	145 (1.64)
CinguloParietalRightAmygdala	RACE_ETHNICITYHispanic	0.0429883	0.027664	1.55394	0.120234		0.0104299	0.262627	1	1.95195	0.0158863	0.8997	0.0248764	145 (1.64)
CinguloParietalRightAmygdala	RACE_ETHNICITYAsian	-0.000470026	0.0762969	-0.00616048	0.995085		0.0104299	0.99764	1	1.95195	0.0158863	0.8997	0.0248764	145 (1.64)
CinguloParietalRightAmygdala	RACE_ETHNICITYOther	0.111684	0.0364466	3.06433	0.00218828	**	0.0104299	0.00834174	1	1.95195	0.0158863	0.8997	0.0248764	145 (1.64)
CinguloParietalRightAmygdala	bipolar_II_ypresent	-0.197858	0.105611	-1.87346	0.0610379		0.0104299	0.15436	1	1.95195	0.0158863	0.8997	0.0248764	145 (1.64)
CinguloParietalRightAmygdala	irritability_ypresent	-0.0019374	0.04639	-0.0417632	0.966688		0.0104299	0.986321	1	1.95195	0.0158863	0.8997	0.0248764	145 (1.64)
CinguloParietalRightAmygdala	depressed_mood_ypresent	0.0722934	0.039596	1.82578	0.067918		0.0104299	0.168593	1	1.95195	0.0158863	0.8997	0.0248764	145 (1.64)
CinguloParietalRightAccumbensArea	(Intercept)	0.0523107	0.0184986	2.82782	0.00469735	**	0.00299841	0.016661	1	2.01249	0.815452	0.366513	0.0899201	174 (1.96)
CinguloParietalRightAccumbensArea	anhedonia_ypresent	0.071805	0.03988	1.80052	0.0718126		0.00299841	0.17631	1	2.01249	0.815452	0.366513	0.0899201	174 (1.96)
CinguloParietalRightAccumbensArea	INTERVIEW_AGE	-0.0162769	0.010728	-1.51724	0.129243		0.00299841	0.278154	1	2.01249	0.815452	0.366513	0.0899201	174 (1.96)
CinguloParietalRightAccumbensArea	SEXFemale	-0.101341	0.0215626	-4.69984	2.64369e-06	***	0.00299841	1.76211e-05	0.00889865	2.01249	0.815452	0.366513	0.0899201	174 (1.96)
CinguloParietalRightAccumbensArea	RACE_ETHNICITYBlack	-0.0480841	0.0327986	-1.46604	0.142673		0.00299841	0.300713	1	2.01249	0.815452	0.366513	0.0899201	174 (1.96)
CinguloParietalRightAccumbensArea	RACE_ETHNICITYHispanic	-0.000812774	0.0279971	-0.0290306	0.976841		0.00299841	0.992062	1	2.01249	0.815452	0.366513	0.0899201	174 (1.96)
CinguloParietalRightAccumbensArea	RACE_ETHNICITYAsian	0.00323833	0.0765619	0.0422969	0.966263		0.00299841	0.986186	1	2.01249	0.815452	0.366513	0.0899201	174 (1.96)
CinguloParietalRightAccumbensArea	RACE_ETHNICITYOther	-0.0593718	0.0368923	-1.60933	0.107582		0.00299841	0.240931	1	2.01249	0.815452	0.366513	0.0899201	174 (1.96)
CinguloParietalRightAccumbensArea	bipolar_II_ypresent	-0.0712159	0.105254	-0.676612	0.49867		0.00299841	0.690787	1	2.01249	0.815452	0.366513	0.0899201	174 (1.96)
CinguloParietalRightAccumbensArea	irritability_ypresent	0.0691406	0.0465328	1.48584	0.137357		0.00299841	0.291699	1	2.01249	0.815452	0.366513	0.0899201	174 (1.96)
CinguloParietalRightAccumbensArea	depressed_mood_ypresent	-0.00634287	0.0395592	-0.160339	0.872618		0.00299841	0.939442	1	2.01249	0.815452	0.366513	0.0899201	174 (1.96)
CinguloParietalRightVentraldc	(Intercept)	0.00640446	0.0184158	0.347769	0.728022		0.001021	0.857031	1	1.98917	1.88893	0.169322	0.0589807	145 (1.64)
CinguloParietalRightVentraldc	anhedonia_ypresent	0.038178	0.0399781	0.954974	0.339617		0.001021	0.543901	1	1.98917	1.88893	0.169322	0.0589807	145 (1.64)
CinguloParietalRightVentraldc	INTERVIEW_AGE	-9.43418e-05	0.0107235	-0.0087977	0.992981		0.001021	0.997426	1	1.98917	1.88893	0.169322	0.0589807	145 (1.64)
CinguloParietalRightVentraldc	SEXFemale	-0.0565662	0.0215194	-2.62861	0.00858855	**	0.001021	0.0286507	1	1.98917	1.88893	0.169322	0.0589807	145 (1.64)
CinguloParietalRightVentraldc	RACE_ETHNICITYBlack	0.0754191	0.0326827	2.30762	0.0210438	*	0.001021	0.0630752	1	1.98917	1.88893	0.169322	0.0589807	145 (1.64)
CinguloParietalRightVentraldc	RACE_ETHNICITYHispanic	0.0388992	0.027888	1.39483	0.163101		0.001021	0.329859	1	1.98917	1.88893	0.169322	0.0589807	145 (1.64)
CinguloParietalRightVentraldc	RACE_ETHNICITYAsian	0.0270692	0.0763641	0.354475	0.722991		0.001021	0.854791	1	1.98917	1.88893	0.169322	0.0589807	145 (1.64)
CinguloParietalRightVentraldc	RACE_ETHNICITYOther	0.032641	0.0368425	0.885962	0.375663		0.001021	0.579505	1	1.98917	1.88893	0.169322	0.0589807	145 (1.64)
CinguloParietalRightVentraldc	bipolar_II_ypresent	0.138456	0.104897	1.31992	0.186897		0.001021	0.363458	1	1.98917	1.88893	0.169322	0.0589807	145 (1.64)
CinguloParietalRightVentraldc	irritability_ypresent	-0.100761	0.0464315	-2.17009	0.0300268	*	0.001021	0.0860171	1	1.98917	1.88893	0.169322	0.0589807	145 (1.64)
CinguloParietalRightVentraldc	depressed_mood_ypresent	-0.00122067	0.0395649	-0.0308524	0.975388		0.001021	0.99189	1	1.98917	1.88893	0.169322	0.0589807	145 (1.64)
DefaultLeftCerebellumCortex	(Intercept)	0.0119402	0.0183822	0.649552	0.515999		0.00496739	0.706612	1	2.01268	4.15106	0.0416085	0.0588088	148 (1.67)
DefaultLeftCerebellumCortex	anhedonia_ypresent	0.020632	0.0397735	0.518736	0.603958		0.00496739	0.77589	1	2.01268	4.15106	0.0416085	0.0588088	148 (1.67)
DefaultLeftCerebellumCortex	INTERVIEW_AGE	0.00936153	0.010711	0.87401	0.382137		0.00496739	0.586536	1	2.01268	4.15106	0.0416085	0.0588088	148 (1.67)
DefaultLeftCerebellumCortex	SEXFemale	-0.107798	0.0214816	-5.01817	5.31992e-07	***	0.00496739	3.94424e-06	0.00179068	2.01268	4.15106	0.0416085	0.0588088	148 (1.67)
DefaultLeftCerebellumCortex	RACE_ETHNICITYBlack	0.136928	0.0326294	4.19644	2.73831e-05	***	0.00496739	0.000152602	0.0921716	2.01268	4.15106	0.0416085	0.0588088	148 (1.67)
DefaultLeftCerebellumCortex	RACE_ETHNICITYHispanic	0.0952795	0.027852	3.42092	0.000626958	***	0.00496739	0.00268833	1	2.01268	4.15106	0.0416085	0.0588088	148 (1.67)
DefaultLeftCerebellumCortex	RACE_ETHNICITYAsian	0.0954588	0.0766296	1.24572	0.212902		0.00496739	0.398569	1	2.01268	4.15106	0.0416085	0.0588088	148 (1.67)
DefaultLeftCerebellumCortex	RACE_ETHNICITYOther	-0.0102739	0.0366096	-0.280633	0.778999		0.00496739	0.885848	1	2.01268	4.15106	0.0416085	0.0588088	148 (1.67)
DefaultLeftCerebellumCortex	bipolar_II_ypresent	-0.0461849	0.104717	-0.441043	0.659193		0.00496739	0.81673	1	2.01268	4.15106	0.0416085	0.0588088	148 (1.67)
DefaultLeftCerebellumCortex	irritability_ypresent	-0.0426701	0.0465379	-0.916889	0.359226		0.00496739	0.564235	1	2.01268	4.15106	0.0416085	0.0588088	148 (1.67)
DefaultLeftCerebellumCortex	depressed_mood_ypresent	0.0246678	0.039482	0.624787	0.532127		0.00496739	0.721652	1	2.01268	4.15106	0.0416085	0.0588088	148 (1.67)
DefaultLeftThalamusProper	(Intercept)	0.101602	0.0184232	5.51489	3.59042e-08	***	0.0135384	3.06735e-07	0.000120853	1.99929	9.67626	0.00186664	0.0708248	187 (2.11)
DefaultLeftThalamusProper	anhedonia_ypresent	-0.0762103	0.0396761	-1.92081	0.0547884		0.0135384	0.141502	1	1.99929	9.67626	0.00186664	0.0708248	187 (2.11)
DefaultLeftThalamusProper	INTERVIEW_AGE	-0.0542066	0.0106783	-5.07634	3.92773e-07	***	0.0135384	2.97764e-06	0.00132207	1.99929	9.67626	0.00186664	0.0708248	187 (2.11)
DefaultLeftThalamusProper	SEXFemale	-0.169521	0.021446	-7.90455	3.01874e-15	***	0.0135384	4.77047e-14	1.01611e-11	1.99929	9.67626	0.00186664	0.0708248	187 (2.11)
DefaultLeftThalamusProper	RACE_ETHNICITYBlack	-0.166595	0.0325992	-5.11041	3.28314e-07	***	0.0135384	2.50591e-06	0.0011051	1.99929	9.67626	0.00186664	0.0708248	187 (2.11)
DefaultLeftThalamusProper	RACE_ETHNICITYHispanic	0.0371797	0.027838	1.33558	0.181723		0.0135384	0.356249	1	1.99929	9.67626	0.00186664	0.0708248	187 (2.11)
DefaultLeftThalamusProper	RACE_ETHNICITYAsian	0.0215775	0.0761348	0.283412	0.776868		0.0135384	0.884161	1	1.99929	9.67626	0.00186664	0.0708248	187 (2.11)
DefaultLeftThalamusProper	RACE_ETHNICITYOther	-0.0303818	0.0365237	-0.831838	0.405524		0.0135384	0.607473	1	1.99929	9.67626	0.00186664	0.0708248	187 (2.11)
DefaultLeftThalamusProper	bipolar_II_ypresent	-0.0547008	0.105164	-0.520146	0.602975		0.0135384	0.77557	1	1.99929	9.67626	0.00186664	0.0708248	187 (2.11)
DefaultLeftThalamusProper	irritability_ypresent	0.0459142	0.0461669	0.994528	0.319994		0.0135384	0.522864	1	1.99929	9.67626	0.00186664	0.0708248	187 (2.11)
DefaultLeftThalamusProper	depressed_mood_ypresent	0.0356849	0.0394608	0.904312	0.365855		0.0135384	0.570073	1	1.99929	9.67626	0.00186664	0.0708248	187 (2.11)
DefaultLeftCaudate	(Intercept)	0.0675287	0.0183902	3.67199	0.000242118	***	0.0128269	0.00115598	0.814968	2.0191	2.04004	0.153205	0.0770385	167 (1.88)
DefaultLeftCaudate	anhedonia_ypresent	-0.0195987	0.0397791	-0.492688	0.622245		0.0128269	0.789178	1	2.0191	2.04004	0.153205	0.0770385	167 (1.88)
DefaultLeftCaudate	INTERVIEW_AGE	-0.0454018	0.0106701	-4.25504	2.11206e-05	***	0.0128269	0.000120495	0.0710919	2.0191	2.04004	0.153205	0.0770385	167 (1.88)
DefaultLeftCaudate	SEXFemale	-0.198124	0.0214358	-9.24268	2.97622e-20	***	0.0128269	6.50516e-19	1.0018e-16	2.0191	2.04004	0.153205	0.0770385	167 (1.88)
DefaultLeftCaudate	RACE_ETHNICITYBlack	0.100823	0.0325917	3.09352	0.00198424	**	0.0128269	0.00765936	1	2.0191	2.04004	0.153205	0.0770385	167 (1.88)
DefaultLeftCaudate	RACE_ETHNICITYHispanic	-0.00224862	0.0277969	-0.0808947	0.935528		0.0128269	0.972382	1	2.0191	2.04004	0.153205	0.0770385	167 (1.88)
DefaultLeftCaudate	RACE_ETHNICITYAsian	0.00106554	0.0765678	0.0139163	0.988897		0.0128269	0.995999	1	2.0191	2.04004	0.153205	0.0770385	167 (1.88)
DefaultLeftCaudate	RACE_ETHNICITYOther	0.0295226	0.0366291	0.805986	0.420273		0.0128269	0.62018	1	2.0191	2.04004	0.153205	0.0770385	167 (1.88)
DefaultLeftCaudate	bipolar_II_ypresent	0.0579022	0.1048	0.552504	0.580617		0.0128269	0.761043	1	2.0191	2.04004	0.153205	0.0770385	167 (1.88)
DefaultLeftCaudate	irritability_ypresent	0.0625058	0.0463036	1.34991	0.17708		0.0128269	0.348976	1	2.0191	2.04004	0.153205	0.0770385	167 (1.88)
DefaultLeftCaudate	depressed_mood_ypresent	0.100096	0.0395192	2.53284	0.0113318	*	0.0128269	0.0365004	1	2.0191	2.04004	0.153205	0.0770385	167 (1.88)
DefaultLeftPutamen	(Intercept)	0.0710246	0.0183403	3.87259	0.000108478	***	0.0206918	0.000554918	0.365136	2.00439	15.7182	7.35138e-05	0.11365	194 (2.19)
DefaultLeftPutamen	anhedonia_ypresent	0.0317558	0.0397156	0.79958	0.423976		0.0206918	0.623128	1	2.00439	15.7182	7.35138e-05	0.11365	194 (2.19)
DefaultLeftPutamen	INTERVIEW_AGE	-0.000543278	0.0106647	-0.0509416	0.959373		0.0206918	0.983306	1	2.00439	15.7182	7.35138e-05	0.11365	194 (2.19)
DefaultLeftPutamen	SEXFemale	0.0890077	0.0214134	4.15663	3.26083e-05	***	0.0206918	0.000179639	0.109759	2.00439	15.7182	7.35138e-05	0.11365	194 (2.19)
DefaultLeftPutamen	RACE_ETHNICITYBlack	-0.400493	0.0327912	-12.2135	5.01492e-34	***	0.0206918	2.63753e-32	1.68802e-30	2.00439	15.7182	7.35138e-05	0.11365	194 (2.19)
DefaultLeftPutamen	RACE_ETHNICITYHispanic	-0.205485	0.0278814	-7.36997	1.86346e-13	***	0.0206918	2.58123e-12	6.2724e-10	2.00439	15.7182	7.35138e-05	0.11365	194 (2.19)
DefaultLeftPutamen	RACE_ETHNICITYAsian	-0.0745847	0.0761893	-0.97894	0.327637		0.0206918	0.531248	1	2.00439	15.7182	7.35138e-05	0.11365	194 (2.19)
DefaultLeftPutamen	RACE_ETHNICITYOther	-0.128029	0.0367281	-3.48585	0.000493011	***	0.0206918	0.00215236	1	2.00439	15.7182	7.35138e-05	0.11365	194 (2.19)
DefaultLeftPutamen	bipolar_II_ypresent	-0.0378364	0.103777	-0.364591	0.715425		0.0206918	0.851227	1	2.00439	15.7182	7.35138e-05	0.11365	194 (2.19)
DefaultLeftPutamen	irritability_ypresent	-0.027702	0.0460436	-0.601647	0.547425		0.0206918	0.735586	1	2.00439	15.7182	7.35138e-05	0.11365	194 (2.19)
DefaultLeftPutamen	depressed_mood_ypresent	-0.0272913	0.0392661	-0.695035	0.487052		0.0206918	0.680999	1	2.00439	15.7182	7.35138e-05	0.11365	194 (2.19)
DefaultLeftPallidum	(Intercept)	0.116353	0.0182783	6.36562	2.04328e-10	***	0.026956	2.1628e-09	6.8777e-07	1.97353	0.45505	0.499946	0.104693	140 (1.58)
DefaultLeftPallidum	anhedonia_ypresent	0.0213893	0.0394205	0.542593	0.587424		0.026956	0.764365	1	1.97353	0.45505	0.499946	0.104693	140 (1.58)
DefaultLeftPallidum	INTERVIEW_AGE	-0.0339463	0.0105787	-3.20894	0.00133707	**	0.026956	0.00531983	1	1.97353	0.45505	0.499946	0.104693	140 (1.58)
DefaultLeftPallidum	SEXFemale	0.00901529	0.021267	0.423909	0.671642		0.026956	0.825249	1	1.97353	0.45505	0.499946	0.104693	140 (1.58)
DefaultLeftPallidum	RACE_ETHNICITYBlack	-0.486494	0.0324075	-15.0118	2.60745e-50	***	0.026956	2.92556e-48	8.77668e-47	1.97353	0.45505	0.499946	0.104693	140 (1.58)
DefaultLeftPallidum	RACE_ETHNICITYHispanic	-0.16034	0.0276698	-5.79477	7.07937e-09	***	0.026956	6.40569e-08	2.38292e-05	1.97353	0.45505	0.499946	0.104693	140 (1.58)
DefaultLeftPallidum	RACE_ETHNICITYAsian	-0.0911621	0.0752973	-1.2107	0.226045		0.026956	0.415094	1	1.97353	0.45505	0.499946	0.104693	140 (1.58)
DefaultLeftPallidum	RACE_ETHNICITYOther	-0.137536	0.0363571	-3.78292	0.000156039	***	0.026956	0.000773532	0.525228	1.97353	0.45505	0.499946	0.104693	140 (1.58)
DefaultLeftPallidum	bipolar_II_ypresent	0.0364303	0.104562	0.348408	0.727543		0.026956	0.856861	1	1.97353	0.45505	0.499946	0.104693	140 (1.58)
DefaultLeftPallidum	irritability_ypresent	0.0172187	0.0458156	0.375825	0.707056		0.026956	0.847863	1	1.97353	0.45505	0.499946	0.104693	140 (1.58)
DefaultLeftPallidum	depressed_mood_ypresent	-0.0817856	0.0390803	-2.09276	0.0363997	*	0.026956	0.100924	1	1.97353	0.45505	0.499946	0.104693	140 (1.58)
DefaultBrainStem	(Intercept)	0.00920512	0.0184408	0.499171	0.617671		0.00201835	0.785924	1	2.02284	17.8227	2.42478e-05	0.0486934	152 (1.71)
DefaultBrainStem	anhedonia_ypresent	-0.001103	0.0398476	-0.0276804	0.977918		0.00201835	0.992062	1	2.02284	17.8227	2.42478e-05	0.0486934	152 (1.71)
DefaultBrainStem	INTERVIEW_AGE	-0.0441305	0.0107257	-4.11445	3.9168e-05	***	0.00201835	0.000213332	0.131839	2.02284	17.8227	2.42478e-05	0.0486934	152 (1.71)
DefaultBrainStem	SEXFemale	-0.0244821	0.0215023	-1.13858	0.254911		0.00201835	0.45112	1	2.02284	17.8227	2.42478e-05	0.0486934	152 (1.71)
DefaultBrainStem	RACE_ETHNICITYBlack	0.0104819	0.03267	0.320843	0.748337		0.00201835	0.868062	1	2.02284	17.8227	2.42478e-05	0.0486934	152 (1.71)
DefaultBrainStem	RACE_ETHNICITYHispanic	0.0224268	0.0278362	0.805671	0.420455		0.00201835	0.62018	1	2.02284	17.8227	2.42478e-05	0.0486934	152 (1.71)
DefaultBrainStem	RACE_ETHNICITYAsian	0.163684	0.0760889	2.15122	0.031486	*	0.00201835	0.0895873	1	2.02284	17.8227	2.42478e-05	0.0486934	152 (1.71)
DefaultBrainStem	RACE_ETHNICITYOther	-0.0617447	0.0366472	-1.68484	0.0920551		0.00201835	0.215029	1	2.02284	17.8227	2.42478e-05	0.0486934	152 (1.71)
DefaultBrainStem	bipolar_II_ypresent	0.0312123	0.105467	0.295944	0.76728		0.00201835	0.879595	1	2.02284	17.8227	2.42478e-05	0.0486934	152 (1.71)
DefaultBrainStem	irritability_ypresent	-0.0319365	0.0463869	-0.68848	0.491169		0.00201835	0.684869	1	2.02284	17.8227	2.42478e-05	0.0486934	152 (1.71)
DefaultBrainStem	depressed_mood_ypresent	0.0140071	0.039498	0.354628	0.722877		0.00201835	0.854791	1	2.02284	17.8227	2.42478e-05	0.0486934	152 (1.71)
DefaultLeftHippocampus	(Intercept)	0.157149	0.0180971	8.68366	4.52481e-18	***	0.0294616	8.50866e-17	1.52305e-14	2.02431	0.470425	0.492792	0.0384361	117 (1.32)
DefaultLeftHippocampus	anhedonia_ypresent	-0.0614289	0.0392301	-1.56586	0.117417		0.0294616	0.257812	1	2.02431	0.470425	0.492792	0.0384361	117 (1.32)
DefaultLeftHippocampus	INTERVIEW_AGE	-0.0521248	0.0105579	-4.93704	8.07839e-07	***	0.0294616	5.83516e-06	0.00271919	2.02431	0.470425	0.492792	0.0384361	117 (1.32)
DefaultLeftHippocampus	SEXFemale	-0.114369	0.0211556	-5.40608	6.61174e-08	***	0.0294616	5.44135e-07	0.000222551	2.02431	0.470425	0.492792	0.0384361	117 (1.32)
DefaultLeftHippocampus	RACE_ETHNICITYBlack	-0.456696	0.0320785	-14.2368	1.74286e-45	***	0.0294616	1.50422e-43	5.86646e-42	2.02431	0.470425	0.492792	0.0384361	117 (1.32)
DefaultLeftHippocampus	RACE_ETHNICITYHispanic	-0.0715321	0.0273808	-2.6125	0.00900374	**	0.0294616	0.0297415	1	2.02431	0.470425	0.492792	0.0384361	117 (1.32)
DefaultLeftHippocampus	RACE_ETHNICITYAsian	-0.144107	0.0754036	-1.91114	0.0560196		0.0294616	0.143989	1	2.02431	0.470425	0.492792	0.0384361	117 (1.32)
DefaultLeftHippocampus	RACE_ETHNICITYOther	-0.12071	0.0360945	-3.34429	0.00082842	***	0.0294616	0.00349431	1	2.02431	0.470425	0.492792	0.0384361	117 (1.32)
DefaultLeftHippocampus	bipolar_II_ypresent	-0.024544	0.103455	-0.237245	0.812472		0.0294616	0.903165	1	2.02431	0.470425	0.492792	0.0384361	117 (1.32)
DefaultLeftHippocampus	irritability_ypresent	0.0355572	0.0457511	0.777189	0.437068		0.0294616	0.635392	1	2.02431	0.470425	0.492792	0.0384361	117 (1.32)
DefaultLeftHippocampus	depressed_mood_ypresent	-0.051381	0.0389383	-1.31955	0.18702		0.0294616	0.363458	1	2.02431	0.470425	0.492792	0.0384361	117 (1.32)
DefaultLeftAmygdala	(Intercept)	0.0371466	0.0184176	2.01691	0.0437361	*	0.000684545	0.11721	1	2.02743	0.523424	0.469385	0.0195995	180 (2.03)
DefaultLeftAmygdala	anhedonia_ypresent	0.0151758	0.0398906	0.380435	0.703632		0.000684545	0.845866	1	2.02743	0.523424	0.469385	0.0195995	180 (2.03)
DefaultLeftAmygdala	INTERVIEW_AGE	-0.0145636	0.0107546	-1.35417	0.175718		0.000684545	0.347316	1	2.02743	0.523424	0.469385	0.0195995	180 (2.03)
DefaultLeftAmygdala	SEXFemale	-0.0710318	0.0215217	-3.30047	0.000969122	***	0.000684545	0.00399763	1	2.02743	0.523424	0.469385	0.0195995	180 (2.03)
DefaultLeftAmygdala	RACE_ETHNICITYBlack	-0.00544493	0.0326785	-0.166621	0.867672		0.000684545	0.936085	1	2.02743	0.523424	0.469385	0.0195995	180 (2.03)
DefaultLeftAmygdala	RACE_ETHNICITYHispanic	-0.0154803	0.0277966	-0.556913	0.577602		0.000684545	0.759562	1	2.02743	0.523424	0.469385	0.0195995	180 (2.03)
DefaultLeftAmygdala	RACE_ETHNICITYAsian	0.0592767	0.0764606	0.775259	0.438208		0.000684545	0.635988	1	2.02743	0.523424	0.469385	0.0195995	180 (2.03)
DefaultLeftAmygdala	RACE_ETHNICITYOther	-0.00760982	0.0365993	-0.207922	0.835294		0.000684545	0.917026	1	2.02743	0.523424	0.469385	0.0195995	180 (2.03)
DefaultLeftAmygdala	bipolar_II_ypresent	0.149173	0.105468	1.41439	0.157283		0.000684545	0.322027	1	2.02743	0.523424	0.469385	0.0195995	180 (2.03)
DefaultLeftAmygdala	irritability_ypresent	-0.0198951	0.0465165	-0.4277	0.66888		0.000684545	0.823763	1	2.02743	0.523424	0.469385	0.0195995	180 (2.03)
DefaultLeftAmygdala	depressed_mood_ypresent	-0.0100273	0.0395997	-0.253216	0.800107		0.000684545	0.897721	1	2.02743	0.523424	0.469385	0.0195995	180 (2.03)
DefaultLeftAccumbensArea	(Intercept)	0.116022	0.0182748	6.34876	2.27915e-10	***	0.0340387	2.38249e-09	7.67161e-07	1.98326	0.0312039	0.859786	0.15296	144 (1.62)
DefaultLeftAccumbensArea	anhedonia_ypresent	-0.028235	0.0391574	-0.721065	0.470889		0.0340387	0.667374	1	1.98326	0.0312039	0.859786	0.15296	144 (1.62)
DefaultLeftAccumbensArea	INTERVIEW_AGE	-0.024153	0.0105239	-2.29507	0.0217529	*	0.0340387	0.0649116	1	1.98326	0.0312039	0.859786	0.15296	144 (1.62)
DefaultLeftAccumbensArea	SEXFemale	0.0467445	0.0212271	2.20211	0.0276835	*	0.0340387	0.080054	1	1.98326	0.0312039	0.859786	0.15296	144 (1.62)
DefaultLeftAccumbensArea	RACE_ETHNICITYBlack	-0.53206	0.0324627	-16.3899	1.74506e-59	***	0.0340387	3.09151e-57	5.87386e-56	1.98326	0.0312039	0.859786	0.15296	144 (1.62)
DefaultLeftAccumbensArea	RACE_ETHNICITYHispanic	-0.21196	0.0276618	-7.66255	2.01818e-14	***	0.0340387	2.95356e-13	6.79319e-11	1.98326	0.0312039	0.859786	0.15296	144 (1.62)
DefaultLeftAccumbensArea	RACE_ETHNICITYAsian	0.00329348	0.0753554	0.043706	0.96514		0.0340387	0.985913	1	1.98326	0.0312039	0.859786	0.15296	144 (1.62)
DefaultLeftAccumbensArea	RACE_ETHNICITYOther	-0.104488	0.0365434	-2.85928	0.00425608	**	0.0340387	0.0152404	1	1.98326	0.0312039	0.859786	0.15296	144 (1.62)
DefaultLeftAccumbensArea	bipolar_II_ypresent	0.0437287	0.102469	0.426752	0.66957		0.0340387	0.823763	1	1.98326	0.0312039	0.859786	0.15296	144 (1.62)
DefaultLeftAccumbensArea	irritability_ypresent	-0.0453863	0.0455462	-0.99649	0.31904		0.0340387	0.522065	1	1.98326	0.0312039	0.859786	0.15296	144 (1.62)
DefaultLeftAccumbensArea	depressed_mood_ypresent	-0.0614285	0.0387773	-1.58413	0.113199		0.0340387	0.250348	1	1.98326	0.0312039	0.859786	0.15296	144 (1.62)
DefaultLeftVentraldc	(Intercept)	0.0214815	0.0184042	1.16721	0.243158		0.00710645	0.435819	1	2.01408	0.00778708	0.929682	0.0787094	129 (1.46)
DefaultLeftVentraldc	anhedonia_ypresent	-0.0741262	0.0398107	-1.86197	0.0626413		0.00710645	0.157469	1	2.01408	0.00778708	0.929682	0.0787094	129 (1.46)
DefaultLeftVentraldc	INTERVIEW_AGE	-0.0232041	0.0106868	-2.17128	0.0299372	*	0.00710645	0.0858336	1	2.01408	0.00778708	0.929682	0.0787094	129 (1.46)
DefaultLeftVentraldc	SEXFemale	0.0803755	0.0214541	3.74639	0.000180551	***	0.00710645	0.000885527	0.607735	2.01408	0.00778708	0.929682	0.0787094	129 (1.46)
DefaultLeftVentraldc	RACE_ETHNICITYBlack	-0.209287	0.0326121	-6.41745	1.45791e-10	***	0.00710645	1.59848e-09	4.90732e-07	2.01408	0.00778708	0.929682	0.0787094	129 (1.46)
DefaultLeftVentraldc	RACE_ETHNICITYHispanic	-0.103432	0.0278091	-3.71938	0.000200968	***	0.00710645	0.000974722	0.676457	2.01408	0.00778708	0.929682	0.0787094	129 (1.46)
DefaultLeftVentraldc	RACE_ETHNICITYAsian	0.0217875	0.0765782	0.284513	0.776024		0.00710645	0.884161	1	2.01408	0.00778708	0.929682	0.0787094	129 (1.46)
DefaultLeftVentraldc	RACE_ETHNICITYOther	-0.0297526	0.0366496	-0.811812	0.416922		0.00710645	0.61659	1	2.01408	0.00778708	0.929682	0.0787094	129 (1.46)
DefaultLeftVentraldc	bipolar_II_ypresent	0.023692	0.105549	0.224464	0.822402		0.00710645	0.909995	1	2.01408	0.00778708	0.929682	0.0787094	129 (1.46)
DefaultLeftVentraldc	irritability_ypresent	0.0266812	0.0464721	0.574134	0.565892		0.00710645	0.750376	1	2.01408	0.00778708	0.929682	0.0787094	129 (1.46)
DefaultLeftVentraldc	depressed_mood_ypresent	-0.0321754	0.0395759	-0.813005	0.416237		0.00710645	0.615848	1	2.01408	0.00778708	0.929682	0.0787094	129 (1.46)
DefaultRightCerebellumCortex	(Intercept)	-0.0278038	0.0183824	-1.51252	0.130437		0.00300831	0.280007	1	2.00878	1.71319	0.190571	0.0291101	155 (1.75)
DefaultRightCerebellumCortex	anhedonia_ypresent	0.0427092	0.0399459	1.06917	0.285021		0.00300831	0.485025	1	2.00878	1.71319	0.190571	0.0291101	155 (1.75)
DefaultRightCerebellumCortex	INTERVIEW_AGE	0.00963593	0.0107307	0.897982	0.36922		0.00300831	0.572555	1	2.00878	1.71319	0.190571	0.0291101	155 (1.75)
DefaultRightCerebellumCortex	SEXFemale	0.055139	0.021477	2.56736	0.0102643	*	0.00300831	0.0333684	1	2.00878	1.71319	0.190571	0.0291101	155 (1.75)
DefaultRightCerebellumCortex	RACE_ETHNICITYBlack	0.106985	0.0325707	3.2847	0.00102494	**	0.00300831	0.00421238	1	2.00878	1.71319	0.190571	0.0291101	155 (1.75)
DefaultRightCerebellumCortex	RACE_ETHNICITYHispanic	-0.0330956	0.0278147	-1.18986	0.234135		0.00300831	0.425079	1	2.00878	1.71319	0.190571	0.0291101	155 (1.75)
DefaultRightCerebellumCortex	RACE_ETHNICITYAsian	-0.205607	0.0763944	-2.69139	0.0071292	**	0.00300831	0.0242393	1	2.00878	1.71319	0.190571	0.0291101	155 (1.75)
DefaultRightCerebellumCortex	RACE_ETHNICITYOther	-0.0506523	0.036584	-1.38455	0.166226		0.00300831	0.334039	1	2.00878	1.71319	0.190571	0.0291101	155 (1.75)
DefaultRightCerebellumCortex	bipolar_II_ypresent	-0.0406276	0.105374	-0.385556	0.699835		0.00300831	0.842921	1	2.00878	1.71319	0.190571	0.0291101	155 (1.75)
DefaultRightCerebellumCortex	irritability_ypresent	0.0400622	0.0465361	0.860883	0.389326		0.00300831	0.592701	1	2.00878	1.71319	0.190571	0.0291101	155 (1.75)
DefaultRightCerebellumCortex	depressed_mood_ypresent	-0.0392683	0.0396074	-0.991439	0.321499		0.00300831	0.524791	1	2.00878	1.71319	0.190571	0.0291101	155 (1.75)
DefaultRightThalamusProper	(Intercept)	0.00803343	0.0184675	0.435003	0.663571		0.000987554	0.819429	1	1.99408	1.14646	0.284291	0.0562598	168 (1.9)
DefaultRightThalamusProper	anhedonia_ypresent	0.0624568	0.040024	1.56048	0.118682		0.000987554	0.259912	1	1.99408	1.14646	0.284291	0.0562598	168 (1.9)
DefaultRightThalamusProper	INTERVIEW_AGE	-0.0124202	0.0107366	-1.15682	0.247379		0.000987554	0.442208	1	1.99408	1.14646	0.284291	0.0562598	168 (1.9)
DefaultRightThalamusProper	SEXFemale	-0.0588179	0.0215442	-2.7301	0.00634434	**	0.000987554	0.0217388	1	1.99408	1.14646	0.284291	0.0562598	168 (1.9)
DefaultRightThalamusProper	RACE_ETHNICITYBlack	0.0701129	0.0326646	2.14645	0.031865	*	0.000987554	0.0904364	1	1.99408	1.14646	0.284291	0.0562598	168 (1.9)
DefaultRightThalamusProper	RACE_ETHNICITYHispanic	-0.00435148	0.0279045	-0.155942	0.876083		0.000987554	0.941537	1	1.99408	1.14646	0.284291	0.0562598	168 (1.9)
DefaultRightThalamusProper	RACE_ETHNICITYAsian	0.0161408	0.0769855	0.20966	0.833938		0.000987554	0.916134	1	1.99408	1.14646	0.284291	0.0562598	168 (1.9)
DefaultRightThalamusProper	RACE_ETHNICITYOther	0.0465223	0.0367791	1.26491	0.205938		0.000987554	0.389869	1	1.99408	1.14646	0.284291	0.0562598	168 (1.9)
DefaultRightThalamusProper	bipolar_II_ypresent	-0.0635128	0.106507	-0.596325	0.550974		0.000987554	0.737994	1	1.99408	1.14646	0.284291	0.0562598	168 (1.9)
DefaultRightThalamusProper	irritability_ypresent	-0.00855164	0.0464823	-0.183976	0.854037		0.000987554	0.927019	1	1.99408	1.14646	0.284291	0.0562598	168 (1.9)
DefaultRightThalamusProper	depressed_mood_ypresent	0.0196406	0.0396593	0.495233	0.620448		0.000987554	0.787789	1	1.99408	1.14646	0.284291	0.0562598	168 (1.9)
DefaultRightCaudate	(Intercept)	-0.012972	0.0184399	-0.703478	0.481777		0.00128696	0.677104	1	2.00486	0.0975038	0.754846	0.0438663	173 (1.95)
DefaultRightCaudate	anhedonia_ypresent	-0.029169	0.0399171	-0.73074	0.464958		0.00128696	0.661754	1	2.00486	0.0975038	0.754846	0.0438663	173 (1.95)
DefaultRightCaudate	INTERVIEW_AGE	-0.0216958	0.0107432	-2.0195	0.043466	*	0.00128696	0.116579	1	2.00486	0.0975038	0.754846	0.0438663	173 (1.95)
DefaultRightCaudate	SEXFemale	0.0492836	0.0215357	2.28846	0.0221347	*	0.00128696	0.0657015	1	2.00486	0.0975038	0.754846	0.0438663	173 (1.95)
DefaultRightCaudate	RACE_ETHNICITYBlack	-0.00522581	0.0327293	-0.159667	0.873147		0.00128696	0.939582	1	2.00486	0.0975038	0.754846	0.0438663	173 (1.95)
DefaultRightCaudate	RACE_ETHNICITYHispanic	0.00240978	0.0278426	0.0865503	0.931031		0.00128696	0.970232	1	2.00486	0.0975038	0.754846	0.0438663	173 (1.95)
DefaultRightCaudate	RACE_ETHNICITYAsian	-0.00806647	0.076937	-0.104845	0.916501		0.00128696	0.96194	1	2.00486	0.0975038	0.754846	0.0438663	173 (1.95)
DefaultRightCaudate	RACE_ETHNICITYOther	-0.0283544	0.0367748	-0.771029	0.440711		0.00128696	0.637487	1	2.00486	0.0975038	0.754846	0.0438663	173 (1.95)
DefaultRightCaudate	bipolar_II_ypresent	-0.237879	0.104533	-2.27563	0.0228925	*	0.00128696	0.0675338	1	2.00486	0.0975038	0.754846	0.0438663	173 (1.95)
DefaultRightCaudate	irritability_ypresent	-0.0596811	0.046406	-1.28606	0.198455		0.00128696	0.3789	1	2.00486	0.0975038	0.754846	0.0438663	173 (1.95)
DefaultRightCaudate	depressed_mood_ypresent	0.0198996	0.0396907	0.501368	0.616125		0.00128696	0.785924	1	2.00486	0.0975038	0.754846	0.0438663	173 (1.95)
DefaultRightPutamen	(Intercept)	-0.0264451	0.018402	-1.43708	0.150732		0.00193847	0.313256	1	1.99289	0.851175	0.35622	0.0589556	134 (1.51)
DefaultRightPutamen	anhedonia_ypresent	-0.00882076	0.0398405	-0.221402	0.824785		0.00193847	0.912332	1	1.99289	0.851175	0.35622	0.0589556	134 (1.51)
DefaultRightPutamen	INTERVIEW_AGE	0.01419	0.0107194	1.32377	0.185613		0.00193847	0.361768	1	1.99289	0.851175	0.35622	0.0589556	134 (1.51)
DefaultRightPutamen	SEXFemale	-0.0177579	0.0214971	-0.82606	0.408793		0.00193847	0.610346	1	1.99289	0.851175	0.35622	0.0589556	134 (1.51)
DefaultRightPutamen	RACE_ETHNICITYBlack	0.144295	0.0326063	4.42537	9.74493e-06	***	0.00193847	5.88895e-05	0.0328014	1.99289	0.851175	0.35622	0.0589556	134 (1.51)
DefaultRightPutamen	RACE_ETHNICITYHispanic	0.0594468	0.0279014	2.1306	0.0331498	*	0.00193847	0.0932181	1	1.99289	0.851175	0.35622	0.0589556	134 (1.51)
DefaultRightPutamen	RACE_ETHNICITYAsian	-0.0434533	0.0763273	-0.569303	0.569166		0.00193847	0.753367	1	1.99289	0.851175	0.35622	0.0589556	134 (1.51)
DefaultRightPutamen	RACE_ETHNICITYOther	0.0340079	0.0366655	0.927517	0.353684		0.00193847	0.559972	1	1.99289	0.851175	0.35622	0.0589556	134 (1.51)
DefaultRightPutamen	bipolar_II_ypresent	-0.138591	0.10581	-1.30981	0.190295		0.00193847	0.366857	1	1.99289	0.851175	0.35622	0.0589556	134 (1.51)
DefaultRightPutamen	irritability_ypresent	-0.0123841	0.0463412	-0.267237	0.789293		0.00193847	0.891199	1	1.99289	0.851175	0.35622	0.0589556	134 (1.51)
DefaultRightPutamen	depressed_mood_ypresent	0.0343459	0.0394512	0.870592	0.384001		0.00193847	0.587705	1	1.99289	0.851175	0.35622	0.0589556	134 (1.51)
DefaultRightPallidum	(Intercept)	0.116086	0.0185634	6.25352	4.20324e-10	***	0.0160639	4.22332e-09	1.41481e-06	1.99467	0.23139	0.630495	0.175812	199 (2.25)
DefaultRightPallidum	anhedonia_ypresent	0.035331	0.0396096	0.891981	0.372428		0.0160639	0.575307	1	1.99467	0.23139	0.630495	0.175812	199 (2.25)
DefaultRightPallidum	INTERVIEW_AGE	-0.0216787	0.0106412	-2.03724	0.0416566	*	0.0160639	0.112714	1	1.99467	0.23139	0.630495	0.175812	199 (2.25)
DefaultRightPallidum	SEXFemale	-0.135358	0.0215064	-6.29385	3.24732e-10	***	0.0160639	3.30226e-09	1.09305e-06	1.99467	0.23139	0.630495	0.175812	199 (2.25)
DefaultRightPallidum	RACE_ETHNICITYBlack	-0.322361	0.0329242	-9.79099	1.61077e-22	***	0.0160639	4.203e-21	5.42187e-19	1.99467	0.23139	0.630495	0.175812	199 (2.25)
DefaultRightPallidum	RACE_ETHNICITYHispanic	-0.0142275	0.028022	-0.507726	0.611659		0.0160639	0.78283	1	1.99467	0.23139	0.630495	0.175812	199 (2.25)
DefaultRightPallidum	RACE_ETHNICITYAsian	0.0689076	0.0767739	0.897539	0.369456		0.0160639	0.572555	1	1.99467	0.23139	0.630495	0.175812	199 (2.25)
DefaultRightPallidum	RACE_ETHNICITYOther	-0.0825393	0.037139	-2.22244	0.0262794	*	0.0160639	0.0763213	1	1.99467	0.23139	0.630495	0.175812	199 (2.25)
DefaultRightPallidum	bipolar_II_ypresent	-0.0609491	0.105227	-0.579214	0.56246		0.0160639	0.747279	1	1.99467	0.23139	0.630495	0.175812	199 (2.25)
DefaultRightPallidum	irritability_ypresent	-0.0164258	0.0460025	-0.357062	0.721054		0.0160639	0.854791	1	1.99467	0.23139	0.630495	0.175812	199 (2.25)
DefaultRightPallidum	depressed_mood_ypresent	0.00762842	0.0393575	0.193824	0.846319		0.0160639	0.922583	1	1.99467	0.23139	0.630495	0.175812	199 (2.25)
DefaultRightHippocampus	(Intercept)	0.00615895	0.0183857	0.334987	0.737643		0.00785876	0.864402	1	2.00205	0.37756	0.538912	0.0563872	162 (1.83)
DefaultRightHippocampus	anhedonia_ypresent	-0.0269935	0.0399346	-0.675943	0.499095		0.00785876	0.690827	1	2.00205	0.37756	0.538912	0.0563872	162 (1.83)
DefaultRightHippocampus	INTERVIEW_AGE	-0.051728	0.0106988	-4.83493	1.35478e-06	***	0.00785876	9.34468e-06	0.0045602	2.00205	0.37756	0.538912	0.0563872	162 (1.83)
DefaultRightHippocampus	SEXFemale	0.0893763	0.0214633	4.16415	3.15528e-05	***	0.00785876	0.000174682	0.106207	2.00205	0.37756	0.538912	0.0563872	162 (1.83)
DefaultRightHippocampus	RACE_ETHNICITYBlack	-0.177467	0.0325782	-5.4474	5.25078e-08	***	0.00785876	4.38091e-07	0.000176741	2.00205	0.37756	0.538912	0.0563872	162 (1.83)
DefaultRightHippocampus	RACE_ETHNICITYHispanic	-0.0811273	0.0278205	-2.9161	0.00355346	**	0.00785876	0.0129588	1	2.00205	0.37756	0.538912	0.0563872	162 (1.83)
DefaultRightHippocampus	RACE_ETHNICITYAsian	0.0402234	0.0762834	0.527289	0.598007		0.00785876	0.772599	1	2.00205	0.37756	0.538912	0.0563872	162 (1.83)
DefaultRightHippocampus	RACE_ETHNICITYOther	-0.0368295	0.0366068	-1.00608	0.314403		0.00785876	0.518099	1	2.00205	0.37756	0.538912	0.0563872	162 (1.83)
DefaultRightHippocampus	bipolar_II_ypresent	0.111948	0.106183	1.05429	0.291778		0.00785876	0.492421	1	2.00205	0.37756	0.538912	0.0563872	162 (1.83)
DefaultRightHippocampus	irritability_ypresent	-0.0499398	0.0465145	-1.07364	0.283014		0.00785876	0.483566	1	2.00205	0.37756	0.538912	0.0563872	162 (1.83)
DefaultRightHippocampus	depressed_mood_ypresent	-0.00135709	0.0395451	-0.0343177	0.972625		0.00785876	0.989893	1	2.00205	0.37756	0.538912	0.0563872	162 (1.83)
DefaultRightAmygdala	(Intercept)	0.0237222	0.0184831	1.28345	0.199368		0.010285	0.38021	1	2.01984	27.4638	1.60059e-07	0.146538	168 (1.9)
DefaultRightAmygdala	anhedonia_ypresent	-0.0241911	0.0397632	-0.608378	0.542953		0.010285	0.732497	1	2.01984	27.4638	1.60059e-07	0.146538	168 (1.9)
DefaultRightAmygdala	INTERVIEW_AGE	-0.0181307	0.0106863	-1.69664	0.0898014		0.010285	0.210789	1	2.01984	27.4638	1.60059e-07	0.146538	168 (1.9)
DefaultRightAmygdala	SEXFemale	0.0763339	0.0215169	3.54762	0.000390781	***	0.010285	0.00174916	1	2.01984	27.4638	1.60059e-07	0.146538	168 (1.9)
DefaultRightAmygdala	RACE_ETHNICITYBlack	-0.275139	0.0330115	-8.33464	8.96083e-17	***	0.010285	1.56281e-15	3.01622e-13	2.01984	27.4638	1.60059e-07	0.146538	168 (1.9)
DefaultRightAmygdala	RACE_ETHNICITYHispanic	-0.0676826	0.02804	-2.41379	0.0158081	*	0.010285	0.049223	1	2.01984	27.4638	1.60059e-07	0.146538	168 (1.9)
DefaultRightAmygdala	RACE_ETHNICITYAsian	0.0641964	0.0766836	0.837159	0.402526		0.010285	0.604328	1	2.01984	27.4638	1.60059e-07	0.146538	168 (1.9)
DefaultRightAmygdala	RACE_ETHNICITYOther	-0.0258094	0.0370025	-0.697504	0.485506		0.010285	0.680072	1	2.01984	27.4638	1.60059e-07	0.146538	168 (1.9)
DefaultRightAmygdala	bipolar_II_ypresent	0.164455	0.104682	1.571	0.116219		0.010285	0.256016	1	2.01984	27.4638	1.60059e-07	0.146538	168 (1.9)
DefaultRightAmygdala	irritability_ypresent	-0.0812547	0.0460761	-1.76349	0.0778528		0.010285	0.187448	1	2.01984	27.4638	1.60059e-07	0.146538	168 (1.9)
DefaultRightAmygdala	depressed_mood_ypresent	-0.025795	0.0393005	-0.656352	0.511615		0.010285	0.702896	1	2.01984	27.4638	1.60059e-07	0.146538	168 (1.9)
DefaultRightAccumbensArea	(Intercept)	0.115512	0.0183025	6.31124	2.90339e-10	***	0.0215364	2.98285e-09	9.77281e-07	1.97793	0.039857	0.84176	0.0887973	159 (1.79)
DefaultRightAccumbensArea	anhedonia_ypresent	0.0114917	0.0396305	0.289971	0.771846		0.0215364	0.881962	1	1.97793	0.039857	0.84176	0.0887973	159 (1.79)
DefaultRightAccumbensArea	INTERVIEW_AGE	0.00341367	0.0106202	0.32143	0.747892		0.0215364	0.868062	1	1.97793	0.039857	0.84176	0.0887973	159 (1.79)
DefaultRightAccumbensArea	SEXFemale	0.00466212	0.0213402	0.218467	0.827071		0.0215364	0.912852	1	1.97793	0.039857	0.84176	0.0887973	159 (1.79)
DefaultRightAccumbensArea	RACE_ETHNICITYBlack	-0.42733	0.0325672	-13.1215	5.80834e-39	***	0.0215364	3.83351e-37	1.95509e-35	1.97793	0.039857	0.84176	0.0887973	159 (1.79)
DefaultRightAccumbensArea	RACE_ETHNICITYHispanic	-0.195242	0.0276919	-7.0505	1.91896e-12	***	0.0215364	2.4012e-11	6.45923e-09	1.97793	0.039857	0.84176	0.0887973	159 (1.79)
DefaultRightAccumbensArea	RACE_ETHNICITYAsian	-0.146114	0.0760782	-1.92057	0.0548185		0.0215364	0.141502	1	1.97793	0.039857	0.84176	0.0887973	159 (1.79)
DefaultRightAccumbensArea	RACE_ETHNICITYOther	-0.0875219	0.0364612	-2.40042	0.0163973	*	0.0215364	0.050776	1	1.97793	0.039857	0.84176	0.0887973	159 (1.79)
DefaultRightAccumbensArea	bipolar_II_ypresent	0.0883184	0.103901	0.850021	0.395337		0.0215364	0.5978	1	1.97793	0.039857	0.84176	0.0887973	159 (1.79)
DefaultRightAccumbensArea	irritability_ypresent	0.0143271	0.0460013	0.31145	0.755466		0.0215364	0.873701	1	1.97793	0.039857	0.84176	0.0887973	159 (1.79)
DefaultRightAccumbensArea	depressed_mood_ypresent	-0.102861	0.0392961	-2.6176	0.0088705	**	0.0215364	0.0294459	1	1.97793	0.039857	0.84176	0.0887973	159 (1.79)
DefaultRightVentraldc	(Intercept)	0.00614554	0.0184228	0.333583	0.738703		0.00112588	0.865161	1	1.99938	6.15837	0.0130792	0.0568958	153 (1.73)
DefaultRightVentraldc	anhedonia_ypresent	0.0218499	0.0399829	0.546482	0.584749		0.00112588	0.763491	1	1.99938	6.15837	0.0130792	0.0568958	153 (1.73)
DefaultRightVentraldc	INTERVIEW_AGE	-0.0236469	0.0107376	-2.20224	0.0276744	*	0.00112588	0.080054	1	1.99938	6.15837	0.0130792	0.0568958	153 (1.73)
DefaultRightVentraldc	SEXFemale	-0.0493192	0.0215304	-2.29068	0.0220059	*	0.00112588	0.0654033	1	1.99938	6.15837	0.0130792	0.0568958	153 (1.73)
DefaultRightVentraldc	RACE_ETHNICITYBlack	0.0577055	0.0326752	1.76603	0.0774255		0.00112588	0.18682	1	1.99938	6.15837	0.0130792	0.0568958	153 (1.73)
DefaultRightVentraldc	RACE_ETHNICITYHispanic	-0.00333818	0.0279058	-0.119623	0.904784		0.00112588	0.956803	1	1.99938	6.15837	0.0130792	0.0568958	153 (1.73)
DefaultRightVentraldc	RACE_ETHNICITYAsian	-0.065551	0.0767709	-0.853852	0.39321		0.00112588	0.595466	1	1.99938	6.15837	0.0130792	0.0568958	153 (1.73)
DefaultRightVentraldc	RACE_ETHNICITYOther	0.046367	0.0366907	1.26373	0.206363		0.00112588	0.390234	1	1.99938	6.15837	0.0130792	0.0568958	153 (1.73)
DefaultRightVentraldc	bipolar_II_ypresent	-0.116217	0.105427	-1.10234	0.270345		0.00112588	0.467054	1	1.99938	6.15837	0.0130792	0.0568958	153 (1.73)
DefaultRightVentraldc	irritability_ypresent	0.0464185	0.0465013	0.998218	0.318201		0.00112588	0.522056	1	1.99938	6.15837	0.0130792	0.0568958	153 (1.73)
DefaultRightVentraldc	depressed_mood_ypresent	0.0345022	0.0396423	0.870336	0.384141		0.00112588	0.587705	1	1.99938	6.15837	0.0130792	0.0568958	153 (1.73)
DorsalAttentionLeftCerebellumCortex	(Intercept)	0.0872805	0.0183579	4.75439	2.02228e-06	***	0.0116279	1.36962e-05	0.006807	2.01328	1.4397	0.230188	0.0826219	119 (1.34)
DorsalAttentionLeftCerebellumCortex	anhedonia_ypresent	-0.0319337	0.0395836	-0.806741	0.419838		0.0116279	0.619813	1	2.01328	1.4397	0.230188	0.0826219	119 (1.34)
DorsalAttentionLeftCerebellumCortex	INTERVIEW_AGE	-0.0196196	0.0106534	-1.84162	0.0655645		0.0116279	0.163474	1	2.01328	1.4397	0.230188	0.0826219	119 (1.34)
DorsalAttentionLeftCerebellumCortex	SEXFemale	-0.00624614	0.0213951	-0.291943	0.770337		0.0116279	0.881058	1	2.01328	1.4397	0.230188	0.0826219	119 (1.34)
DorsalAttentionLeftCerebellumCortex	RACE_ETHNICITYBlack	-0.317733	0.0325073	-9.7742	1.89339e-22	***	0.0116279	4.90242e-21	6.37314e-19	2.01328	1.4397	0.230188	0.0826219	119 (1.34)
DorsalAttentionLeftCerebellumCortex	RACE_ETHNICITYHispanic	-0.145707	0.0277635	-5.24816	1.57239e-07	***	0.0116279	1.2366e-06	0.000529265	2.01328	1.4397	0.230188	0.0826219	119 (1.34)
DorsalAttentionLeftCerebellumCortex	RACE_ETHNICITYAsian	-0.156819	0.0758238	-2.0682	0.0386503	*	0.0116279	0.10598	1	2.01328	1.4397	0.230188	0.0826219	119 (1.34)
DorsalAttentionLeftCerebellumCortex	RACE_ETHNICITYOther	-0.0613749	0.0366031	-1.67677	0.093624		0.0116279	0.217946	1	2.01328	1.4397	0.230188	0.0826219	119 (1.34)
DorsalAttentionLeftCerebellumCortex	bipolar_II_ypresent	0.0486217	0.104331	0.466035	0.641202		0.0116279	0.802636	1	2.01328	1.4397	0.230188	0.0826219	119 (1.34)
DorsalAttentionLeftCerebellumCortex	irritability_ypresent	0.00314432	0.0462172	0.0680336	0.94576		0.0116279	0.975434	1	2.01328	1.4397	0.230188	0.0826219	119 (1.34)
DorsalAttentionLeftCerebellumCortex	depressed_mood_ypresent	0.0172877	0.0393598	0.439224	0.66051		0.0116279	0.817983	1	2.01328	1.4397	0.230188	0.0826219	119 (1.34)
DorsalAttentionLeftThalamusProper	(Intercept)	0.00521185	0.0183941	0.283344	0.77692		0.00295138	0.884161	1	1.99734	6.47245	0.010956	0.0464011	156 (1.76)
DorsalAttentionLeftThalamusProper	anhedonia_ypresent	0.0525802	0.0399696	1.31551	0.188375		0.00295138	0.365037	1	1.99734	6.47245	0.010956	0.0464011	156 (1.76)
DorsalAttentionLeftThalamusProper	INTERVIEW_AGE	-0.0147385	0.0107351	-1.37293	0.169809		0.00295138	0.338812	1	1.99734	6.47245	0.010956	0.0464011	156 (1.76)
DorsalAttentionLeftThalamusProper	SEXFemale	0.0732454	0.0215015	3.40653	0.000660925	***	0.00295138	0.00282678	1	1.99734	6.47245	0.010956	0.0464011	156 (1.76)
DorsalAttentionLeftThalamusProper	RACE_ETHNICITYBlack	-0.125745	0.0328004	-3.83364	0.000127153	***	0.00295138	0.000642639	0.427998	1.99734	6.47245	0.010956	0.0464011	156 (1.76)
DorsalAttentionLeftThalamusProper	RACE_ETHNICITYHispanic	-0.0772466	0.0278074	-2.77791	0.00548266	**	0.00295138	0.0192036	1	1.99734	6.47245	0.010956	0.0464011	156 (1.76)
DorsalAttentionLeftThalamusProper	RACE_ETHNICITYAsian	0.0153679	0.0760256	0.202141	0.839811		0.00295138	0.919286	1	1.99734	6.47245	0.010956	0.0464011	156 (1.76)
DorsalAttentionLeftThalamusProper	RACE_ETHNICITYOther	-0.0742639	0.0367142	-2.02275	0.043129	*	0.00295138	0.116045	1	1.99734	6.47245	0.010956	0.0464011	156 (1.76)
DorsalAttentionLeftThalamusProper	bipolar_II_ypresent	-0.0309678	0.105319	-0.294039	0.768735		0.00295138	0.880666	1	1.99734	6.47245	0.010956	0.0464011	156 (1.76)
DorsalAttentionLeftThalamusProper	irritability_ypresent	0.0217166	0.0464964	0.46706	0.640469		0.00295138	0.802314	1	1.99734	6.47245	0.010956	0.0464011	156 (1.76)
DorsalAttentionLeftThalamusProper	depressed_mood_ypresent	-0.0585962	0.0396733	-1.47697	0.139721		0.00295138	0.295229	1	1.99734	6.47245	0.010956	0.0464011	156 (1.76)
DorsalAttentionLeftCaudate	(Intercept)	0.101796	0.0185276	5.49431	4.03343e-08	***	0.00921937	3.41978e-07	0.000135765	1.97818	1.15762	0.28196	0.147377	170 (1.92)
DorsalAttentionLeftCaudate	anhedonia_ypresent	0.00814553	0.0397682	0.204825	0.837713		0.00921937	0.917586	1	1.97818	1.15762	0.28196	0.147377	170 (1.92)
DorsalAttentionLeftCaudate	INTERVIEW_AGE	-0.00748108	0.0106805	-0.700445	0.483668		0.00921937	0.678627	1	1.97818	1.15762	0.28196	0.147377	170 (1.92)
DorsalAttentionLeftCaudate	SEXFemale	-0.175214	0.0215262	-8.13956	4.51555e-16	***	0.00921937	7.59967e-15	1.51993e-12	1.97818	1.15762	0.28196	0.147377	170 (1.92)
DorsalAttentionLeftCaudate	RACE_ETHNICITYBlack	-0.0670581	0.0328897	-2.03888	0.0414921	*	0.00921937	0.112585	1	1.97818	1.15762	0.28196	0.147377	170 (1.92)
DorsalAttentionLeftCaudate	RACE_ETHNICITYHispanic	0.0449114	0.0280334	1.60207	0.109177		0.00921937	0.243371	1	1.97818	1.15762	0.28196	0.147377	170 (1.92)
DorsalAttentionLeftCaudate	RACE_ETHNICITYAsian	-0.0479631	0.0765075	-0.626907	0.530736		0.00921937	0.720467	1	1.97818	1.15762	0.28196	0.147377	170 (1.92)
DorsalAttentionLeftCaudate	RACE_ETHNICITYOther	-0.0658907	0.0369523	-1.78313	0.0746002		0.00921937	0.181696	1	1.97818	1.15762	0.28196	0.147377	170 (1.92)
DorsalAttentionLeftCaudate	bipolar_II_ypresent	0.0723091	0.105566	0.684964	0.493385		0.00921937	0.686822	1	1.97818	1.15762	0.28196	0.147377	170 (1.92)
DorsalAttentionLeftCaudate	irritability_ypresent	-0.0643353	0.0461174	-1.39503	0.163041		0.00921937	0.329859	1	1.97818	1.15762	0.28196	0.147377	170 (1.92)
DorsalAttentionLeftCaudate	depressed_mood_ypresent	-0.0709208	0.0394087	-1.79962	0.0719551		0.00921937	0.176531	1	1.97818	1.15762	0.28196	0.147377	170 (1.92)
DorsalAttentionLeftPutamen	(Intercept)	0.115447	0.0183494	6.29161	3.29329e-10	***	0.0278579	3.33892e-09	1.10852e-06	2.00111	0.183673	0.668236	0.183164	135 (1.52)
DorsalAttentionLeftPutamen	anhedonia_ypresent	0.0625829	0.0393258	1.59139	0.111558		0.0278579	0.247367	1	2.00111	0.183673	0.668236	0.183164	135 (1.52)
DorsalAttentionLeftPutamen	INTERVIEW_AGE	-0.0751072	0.0105455	-7.12222	1.14633e-12	***	0.0278579	1.46713e-11	3.85856e-09	2.00111	0.183673	0.668236	0.183164	135 (1.52)
DorsalAttentionLeftPutamen	SEXFemale	-0.29688	0.0212974	-13.9398	1.06735e-43	***	0.0278579	8.76269e-42	3.5927e-40	2.00111	0.183673	0.668236	0.183164	135 (1.52)
DorsalAttentionLeftPutamen	RACE_ETHNICITYBlack	0.0886725	0.032586	2.72118	0.00651785	**	0.0278579	0.0222506	1	2.00111	0.183673	0.668236	0.183164	135 (1.52)
DorsalAttentionLeftPutamen	RACE_ETHNICITYHispanic	0.0438569	0.0278222	1.57633	0.114987		0.0278579	0.253468	1	2.00111	0.183673	0.668236	0.183164	135 (1.52)
DorsalAttentionLeftPutamen	RACE_ETHNICITYAsian	-0.0525592	0.0756721	-0.694565	0.487347		0.0278579	0.680999	1	2.00111	0.183673	0.668236	0.183164	135 (1.52)
DorsalAttentionLeftPutamen	RACE_ETHNICITYOther	0.0132281	0.0367673	0.35978	0.71902		0.0278579	0.853694	1	2.00111	0.183673	0.668236	0.183164	135 (1.52)
DorsalAttentionLeftPutamen	bipolar_II_ypresent	0.116715	0.105899	1.10213	0.270436		0.0278579	0.467054	1	2.00111	0.183673	0.668236	0.183164	135 (1.52)
DorsalAttentionLeftPutamen	irritability_ypresent	-0.0195262	0.0456898	-0.427365	0.669124		0.0278579	0.823763	1	2.00111	0.183673	0.668236	0.183164	135 (1.52)
DorsalAttentionLeftPutamen	depressed_mood_ypresent	0.01156	0.0389484	0.296802	0.766625		0.0278579	0.879502	1	2.00111	0.183673	0.668236	0.183164	135 (1.52)
DorsalAttentionLeftPallidum	(Intercept)	-0.00352686	0.018425	-0.191417	0.848203		0.00239087	0.923759	1	2.03659	2.00044	0.157254	0.0901267	112 (1.26)
DorsalAttentionLeftPallidum	anhedonia_ypresent	-0.0464388	0.0397861	-1.16721	0.243157		0.00239087	0.435819	1	2.03659	2.00044	0.157254	0.0901267	112 (1.26)
DorsalAttentionLeftPallidum	INTERVIEW_AGE	-0.0353485	0.0106943	-3.30536	0.00095238	***	0.00239087	0.00393822	1	2.03659	2.00044	0.157254	0.0901267	112 (1.26)
DorsalAttentionLeftPallidum	SEXFemale	0.0499452	0.0214953	2.32354	0.0201728	*	0.00239087	0.0608984	1	2.03659	2.00044	0.157254	0.0901267	112 (1.26)
DorsalAttentionLeftPallidum	RACE_ETHNICITYBlack	0.0267124	0.0327426	0.815831	0.414619		0.00239087	0.615076	1	2.03659	2.00044	0.157254	0.0901267	112 (1.26)
DorsalAttentionLeftPallidum	RACE_ETHNICITYHispanic	-0.0827617	0.0279199	-2.96426	0.00304233	**	0.00239087	0.0113405	1	2.03659	2.00044	0.157254	0.0901267	112 (1.26)
DorsalAttentionLeftPallidum	RACE_ETHNICITYAsian	-0.0164254	0.0761952	-0.215571	0.829328		0.00239087	0.914207	1	2.03659	2.00044	0.157254	0.0901267	112 (1.26)
DorsalAttentionLeftPallidum	RACE_ETHNICITYOther	-0.0111328	0.0367641	-0.302817	0.762036		0.00239087	0.877442	1	2.03659	2.00044	0.157254	0.0901267	112 (1.26)
DorsalAttentionLeftPallidum	bipolar_II_ypresent	-0.0385097	0.105239	-0.365926	0.714429		0.00239087	0.850694	1	2.03659	2.00044	0.157254	0.0901267	112 (1.26)
DorsalAttentionLeftPallidum	irritability_ypresent	-0.00369981	0.0463508	-0.079822	0.936381		0.00239087	0.972382	1	2.03659	2.00044	0.157254	0.0901267	112 (1.26)
DorsalAttentionLeftPallidum	depressed_mood_ypresent	-0.0188327	0.0395162	-0.476582	0.633672		0.00239087	0.79798	1	2.03659	2.00044	0.157254	0.0901267	112 (1.26)
DorsalAttentionBrainStem	(Intercept)	-0.0585075	0.0181479	-3.22392	0.00126914	**	0.0387168	0.00508563	1	2.04019	0.666153	0.414396	0.134049	97 (1.09)
DorsalAttentionBrainStem	anhedonia_ypresent	-0.0322954	0.0390098	-0.827881	0.407761		0.0387168	0.609782	1	2.04019	0.666153	0.414396	0.134049	97 (1.09)
DorsalAttentionBrainStem	INTERVIEW_AGE	0.0601602	0.0104808	5.74005	9.78009e-09	***	0.0387168	8.80208e-08	3.29198e-05	2.04019	0.666153	0.414396	0.134049	97 (1.09)
DorsalAttentionBrainStem	SEXFemale	0.30711	0.0211116	14.547	2.17462e-47	***	0.0387168	2.03327e-45	7.31978e-44	2.04019	0.666153	0.414396	0.134049	97 (1.09)
DorsalAttentionBrainStem	RACE_ETHNICITYBlack	-0.335098	0.0322138	-10.4023	3.39235e-25	***	0.0387168	1.07723e-23	1.14187e-21	2.04019	0.666153	0.414396	0.134049	97 (1.09)
DorsalAttentionBrainStem	RACE_ETHNICITYHispanic	-0.111383	0.0274718	-4.05443	5.06919e-05	***	0.0387168	0.000269131	0.170629	2.04019	0.666153	0.414396	0.134049	97 (1.09)
DorsalAttentionBrainStem	RACE_ETHNICITYAsian	0.0236136	0.0749151	0.315205	0.752614		0.0387168	0.872047	1	2.04019	0.666153	0.414396	0.134049	97 (1.09)
DorsalAttentionBrainStem	RACE_ETHNICITYOther	-0.126471	0.0362699	-3.48693	0.00049099	***	0.0387168	0.00214912	1	2.04019	0.666153	0.414396	0.134049	97 (1.09)
DorsalAttentionBrainStem	bipolar_II_ypresent	0.17058	0.103633	1.64601	0.0997984		0.0387168	0.226821	1	2.04019	0.666153	0.414396	0.134049	97 (1.09)
DorsalAttentionBrainStem	irritability_ypresent	-0.0362717	0.0453918	-0.799079	0.424266		0.0387168	0.623128	1	2.04019	0.666153	0.414396	0.134049	97 (1.09)
DorsalAttentionBrainStem	depressed_mood_ypresent	-0.0581931	0.0387425	-1.50205	0.133121		0.0387168	0.28468	1	2.04019	0.666153	0.414396	0.134049	97 (1.09)
DorsalAttentionLeftHippocampus	(Intercept)	0.00952847	0.0182834	0.521154	0.602273		0.0253556	0.77557	1	2.00358	4.64574	0.0311307	0.112863	132 (1.49)
DorsalAttentionLeftHippocampus	anhedonia_ypresent	0.0221714	0.0393759	0.563071	0.573401		0.0253556	0.757484	1	2.00358	4.64574	0.0311307	0.112863	132 (1.49)
DorsalAttentionLeftHippocampus	INTERVIEW_AGE	-0.0493992	0.0105764	-4.6707	3.04671e-06	***	0.0253556	2.01478e-05	0.0102552	2.00358	4.64574	0.0311307	0.112863	132 (1.49)
DorsalAttentionLeftHippocampus	SEXFemale	-0.212368	0.0212903	-9.97488	2.61686e-23	***	0.0253556	7.40199e-22	8.80836e-20	2.00358	4.64574	0.0311307	0.112863	132 (1.49)
DorsalAttentionLeftHippocampus	RACE_ETHNICITYBlack	0.331519	0.0323755	10.2398	1.80876e-24	***	0.0253556	5.38787e-23	6.0883e-21	2.00358	4.64574	0.0311307	0.112863	132 (1.49)
DorsalAttentionLeftHippocampus	RACE_ETHNICITYHispanic	0.113342	0.0277204	4.08876	4.37579e-05	***	0.0253556	0.000236419	0.147289	2.00358	4.64574	0.0311307	0.112863	132 (1.49)
DorsalAttentionLeftHippocampus	RACE_ETHNICITYAsian	0.105949	0.0757918	1.39789	0.162182		0.0253556	0.329057	1	2.00358	4.64574	0.0311307	0.112863	132 (1.49)
DorsalAttentionLeftHippocampus	RACE_ETHNICITYOther	0.112776	0.0364227	3.09631	0.00196564	**	0.0253556	0.00760499	1	2.00358	4.64574	0.0311307	0.112863	132 (1.49)
DorsalAttentionLeftHippocampus	bipolar_II_ypresent	-0.00645959	0.10385	-0.062201	0.950404		0.0253556	0.976514	1	2.00358	4.64574	0.0311307	0.112863	132 (1.49)
DorsalAttentionLeftHippocampus	irritability_ypresent	0.0607605	0.0456061	1.33229	0.1828		0.0253556	0.357527	1	2.00358	4.64574	0.0311307	0.112863	132 (1.49)
DorsalAttentionLeftHippocampus	depressed_mood_ypresent	0.0560731	0.0390951	1.43428	0.15153		0.0253556	0.313876	1	2.00358	4.64574	0.0311307	0.112863	132 (1.49)
DorsalAttentionLeftAmygdala	(Intercept)	-0.0161259	0.0184959	-0.871866	0.383306		0.001057	0.587526	1	1.96761	0.180865	0.670631	0.106556	122 (1.38)
DorsalAttentionLeftAmygdala	anhedonia_ypresent	0.0809373	0.0397002	2.03871	0.0415087	*	0.001057	0.112585	1	1.96761	0.180865	0.670631	0.106556	122 (1.38)
DorsalAttentionLeftAmygdala	INTERVIEW_AGE	-0.014509	0.0107056	-1.35527	0.175366		0.001057	0.34702	1	1.96761	0.180865	0.670631	0.106556	122 (1.38)
DorsalAttentionLeftAmygdala	SEXFemale	-0.00980883	0.021529	-0.45561	0.648682		0.001057	0.807793	1	1.96761	0.180865	0.670631	0.106556	122 (1.38)
DorsalAttentionLeftAmygdala	RACE_ETHNICITYBlack	0.0151181	0.032819	0.46065	0.645061		0.001057	0.80507	1	1.96761	0.180865	0.670631	0.106556	122 (1.38)
DorsalAttentionLeftAmygdala	RACE_ETHNICITYHispanic	0.0115072	0.0279743	0.41135	0.680826		0.001057	0.831639	1	1.96761	0.180865	0.670631	0.106556	122 (1.38)
DorsalAttentionLeftAmygdala	RACE_ETHNICITYAsian	0.051111	0.0779538	0.655657	0.512062		0.001057	0.703176	1	1.96761	0.180865	0.670631	0.106556	122 (1.38)
DorsalAttentionLeftAmygdala	RACE_ETHNICITYOther	-0.0210794	0.0368795	-0.571573	0.567626		0.001057	0.75192	1	1.96761	0.180865	0.670631	0.106556	122 (1.38)
DorsalAttentionLeftAmygdala	bipolar_II_ypresent	-0.0242391	0.104763	-0.23137	0.817033		0.001057	0.90584	1	1.96761	0.180865	0.670631	0.106556	122 (1.38)
DorsalAttentionLeftAmygdala	irritability_ypresent	0.0773424	0.0462721	1.67147	0.0946651		0.001057	0.2193	1	1.96761	0.180865	0.670631	0.106556	122 (1.38)
DorsalAttentionLeftAmygdala	depressed_mood_ypresent	0.0671523	0.0394923	1.70039	0.0890931		0.001057	0.209419	1	1.96761	0.180865	0.670631	0.106556	122 (1.38)
DorsalAttentionLeftAccumbensArea	(Intercept)	0.0728379	0.0183049	3.97915	6.97231e-05	***	0.0179802	0.000363857	0.234688	2.00515	0.0119049	0.913116	0.0884752	141 (1.59)
DorsalAttentionLeftAccumbensArea	anhedonia_ypresent	-0.0117746	0.0394612	-0.298384	0.765417		0.0179802	0.879047	1	2.00515	0.0119049	0.913116	0.0884752	141 (1.59)
DorsalAttentionLeftAccumbensArea	INTERVIEW_AGE	-0.00343636	0.0106314	-0.323226	0.746532		0.0179802	0.868062	1	2.00515	0.0119049	0.913116	0.0884752	141 (1.59)
DorsalAttentionLeftAccumbensArea	SEXFemale	0.014066	0.0213606	0.658502	0.510233		0.0179802	0.702144	1	2.00515	0.0119049	0.913116	0.0884752	141 (1.59)
DorsalAttentionLeftAccumbensArea	RACE_ETHNICITYBlack	-0.395763	0.032526	-12.1676	8.68938e-34	***	0.0179802	4.49976e-32	2.92484e-30	2.00515	0.0119049	0.913116	0.0884752	141 (1.59)
DorsalAttentionLeftAccumbensArea	RACE_ETHNICITYHispanic	-0.0593126	0.0277092	-2.14054	0.0323387	*	0.0179802	0.0914722	1	2.00515	0.0119049	0.913116	0.0884752	141 (1.59)
DorsalAttentionLeftAccumbensArea	RACE_ETHNICITYAsian	0.165678	0.0768193	2.15672	0.0310545	*	0.0179802	0.0885843	1	2.00515	0.0119049	0.913116	0.0884752	141 (1.59)
DorsalAttentionLeftAccumbensArea	RACE_ETHNICITYOther	-0.101718	0.0365556	-2.78255	0.00540502	**	0.0179802	0.0189514	1	2.00515	0.0119049	0.913116	0.0884752	141 (1.59)
DorsalAttentionLeftAccumbensArea	bipolar_II_ypresent	0.166334	0.104855	1.58632	0.112703		0.0179802	0.249743	1	2.00515	0.0119049	0.913116	0.0884752	141 (1.59)
DorsalAttentionLeftAccumbensArea	irritability_ypresent	-0.0483749	0.0459149	-1.05358	0.292105		0.0179802	0.492421	1	2.00515	0.0119049	0.913116	0.0884752	141 (1.59)
DorsalAttentionLeftAccumbensArea	depressed_mood_ypresent	-0.0362066	0.0393385	-0.920387	0.357396		0.0179802	0.562868	1	2.00515	0.0119049	0.913116	0.0884752	141 (1.59)
DorsalAttentionLeftVentraldc	(Intercept)	0.044413	0.018342	2.42138	0.0154818	*	0.00908279	0.0482515	1	2.01288	0.851197	0.356214	0.083375	108 (1.22)
DorsalAttentionLeftVentraldc	anhedonia_ypresent	-0.0824409	0.0397431	-2.07435	0.0380765	*	0.00908279	0.104796	1	2.01288	0.851197	0.356214	0.083375	108 (1.22)
DorsalAttentionLeftVentraldc	INTERVIEW_AGE	-0.00493915	0.0106627	-0.463218	0.64322		0.00908279	0.803855	1	2.01288	0.851197	0.356214	0.083375	108 (1.22)
DorsalAttentionLeftVentraldc	SEXFemale	0.00655468	0.021412	0.306121	0.75952		0.00908279	0.876254	1	2.01288	0.851197	0.356214	0.083375	108 (1.22)
DorsalAttentionLeftVentraldc	RACE_ETHNICITYBlack	-0.243081	0.0325497	-7.468	8.9242e-14	***	0.00908279	1.27283e-12	3.00388e-10	2.01288	0.851197	0.356214	0.083375	108 (1.22)
DorsalAttentionLeftVentraldc	RACE_ETHNICITYHispanic	0.00191174	0.0277635	0.0688582	0.945104		0.00908279	0.975434	1	2.01288	0.851197	0.356214	0.083375	108 (1.22)
DorsalAttentionLeftVentraldc	RACE_ETHNICITYAsian	0.263777	0.0765447	3.44606	0.000571507	***	0.00908279	0.00247261	1	2.01288	0.851197	0.356214	0.083375	108 (1.22)
DorsalAttentionLeftVentraldc	RACE_ETHNICITYOther	-0.068205	0.0366516	-1.8609	0.0627912		0.00908279	0.15761	1	2.01288	0.851197	0.356214	0.083375	108 (1.22)
DorsalAttentionLeftVentraldc	bipolar_II_ypresent	-0.00015734	0.105986	-0.00148453	0.998816		0.00908279	0.999112	1	2.01288	0.851197	0.356214	0.083375	108 (1.22)
DorsalAttentionLeftVentraldc	irritability_ypresent	-0.0230619	0.0461821	-0.499369	0.617532		0.00908279	0.785924	1	2.01288	0.851197	0.356214	0.083375	108 (1.22)
DorsalAttentionLeftVentraldc	depressed_mood_ypresent	-0.0392137	0.0393465	-0.996625	0.318974		0.00908279	0.522065	1	2.01288	0.851197	0.356214	0.083375	108 (1.22)
DorsalAttentionRightCerebellumCortex	(Intercept)	0.0424221	0.0183711	2.30917	0.0209574	*	0.00696301	0.0628721	1	2.02196	1.53211	0.215797	0.0457702	168 (1.9)
DorsalAttentionRightCerebellumCortex	anhedonia_ypresent	0.0315006	0.0400014	0.787486	0.431019		0.00696301	0.628873	1	2.02196	1.53211	0.215797	0.0457702	168 (1.9)
DorsalAttentionRightCerebellumCortex	INTERVIEW_AGE	0.0375375	0.0107201	3.50159	0.000464812	***	0.00696301	0.00204785	1	2.02196	1.53211	0.215797	0.0457702	168 (1.9)
DorsalAttentionRightCerebellumCortex	SEXFemale	-0.130924	0.0214659	-6.09914	1.11196e-09	***	0.00696301	1.06939e-08	3.74287e-06	2.02196	1.53211	0.215797	0.0457702	168 (1.9)
DorsalAttentionRightCerebellumCortex	RACE_ETHNICITYBlack	0.0963426	0.0325984	2.95544	0.00313062	**	0.00696301	0.0115799	1	2.02196	1.53211	0.215797	0.0457702	168 (1.9)
DorsalAttentionRightCerebellumCortex	RACE_ETHNICITYHispanic	0.0657175	0.0278203	2.36221	0.0181882	*	0.00696301	0.0557066	1	2.02196	1.53211	0.215797	0.0457702	168 (1.9)
DorsalAttentionRightCerebellumCortex	RACE_ETHNICITYAsian	-0.0909909	0.0767004	-1.18632	0.23553		0.00696301	0.426541	1	2.02196	1.53211	0.215797	0.0457702	168 (1.9)
DorsalAttentionRightCerebellumCortex	RACE_ETHNICITYOther	0.0262531	0.0366388	0.716537	0.473679		0.00696301	0.669125	1	2.02196	1.53211	0.215797	0.0457702	168 (1.9)
DorsalAttentionRightCerebellumCortex	bipolar_II_ypresent	-0.0316193	0.105981	-0.298348	0.765445		0.00696301	0.879047	1	2.02196	1.53211	0.215797	0.0457702	168 (1.9)
DorsalAttentionRightCerebellumCortex	irritability_ypresent	-0.12358	0.0463549	-2.66595	0.00769131	**	0.00696301	0.0258373	1	2.02196	1.53211	0.215797	0.0457702	168 (1.9)
DorsalAttentionRightCerebellumCortex	depressed_mood_ypresent	-0.0145781	0.0396453	-0.367714	0.713095		0.00696301	0.850694	1	2.02196	1.53211	0.215797	0.0457702	168 (1.9)
DorsalAttentionRightThalamusProper	(Intercept)	0.0775291	0.0183146	4.2332	2.32764e-05	***	0.0091119	0.000131457	0.0783482	1.94786	2.74096	0.0978059	0.0351433	158 (1.78)
DorsalAttentionRightThalamusProper	anhedonia_ypresent	-0.00447383	0.0396739	-0.112765	0.910219		0.0091119	0.959536	1	1.94786	2.74096	0.0978059	0.0351433	158 (1.78)
DorsalAttentionRightThalamusProper	INTERVIEW_AGE	0.00426846	0.0107024	0.398831	0.690027		0.0091119	0.837749	1	1.94786	2.74096	0.0978059	0.0351433	158 (1.78)
DorsalAttentionRightThalamusProper	SEXFemale	-0.183329	0.0214265	-8.55617	1.36571e-17	***	0.0091119	2.49836e-16	4.59698e-14	1.94786	2.74096	0.0978059	0.0351433	158 (1.78)
DorsalAttentionRightThalamusProper	RACE_ETHNICITYBlack	0.113822	0.0325509	3.49673	0.000473346	***	0.0091119	0.00208	1	1.94786	2.74096	0.0978059	0.0351433	158 (1.78)
DorsalAttentionRightThalamusProper	RACE_ETHNICITYHispanic	0.0155793	0.0276913	0.562605	0.573719		0.0091119	0.757606	1	1.94786	2.74096	0.0978059	0.0351433	158 (1.78)
DorsalAttentionRightThalamusProper	RACE_ETHNICITYAsian	-0.0248607	0.0763926	-0.325433	0.744861		0.0091119	0.867266	1	1.94786	2.74096	0.0978059	0.0351433	158 (1.78)
DorsalAttentionRightThalamusProper	RACE_ETHNICITYOther	-0.00675728	0.0365342	-0.184958	0.853266		0.0091119	0.926781	1	1.94786	2.74096	0.0978059	0.0351433	158 (1.78)
DorsalAttentionRightThalamusProper	bipolar_II_ypresent	0.129299	0.106424	1.21495	0.224419		0.0091119	0.413461	1	1.94786	2.74096	0.0978059	0.0351433	158 (1.78)
DorsalAttentionRightThalamusProper	irritability_ypresent	-0.0384292	0.0461378	-0.832922	0.404911		0.0091119	0.606826	1	1.94786	2.74096	0.0978059	0.0351433	158 (1.78)
DorsalAttentionRightThalamusProper	depressed_mood_ypresent	-0.0575449	0.0395413	-1.45531	0.145619		0.0091119	0.305517	1	1.94786	2.74096	0.0978059	0.0351433	158 (1.78)
DorsalAttentionRightCaudate	(Intercept)	0.0195637	0.0184507	1.06032	0.289028		0.00849545	0.489124	1	2.00882	0.0406157	0.840282	0.10772	149 (1.68)
DorsalAttentionRightCaudate	anhedonia_ypresent	0.0137595	0.0397338	0.346292	0.729132		0.00849545	0.857532	1	2.00882	0.0406157	0.840282	0.10772	149 (1.68)
DorsalAttentionRightCaudate	INTERVIEW_AGE	-0.0668259	0.0106876	-6.25265	4.22526e-10	***	0.00849545	4.2328e-09	1.42222e-06	2.00882	0.0406157	0.840282	0.10772	149 (1.68)
DorsalAttentionRightCaudate	SEXFemale	0.0551614	0.0214874	2.56715	0.0102703	*	0.00849545	0.0333684	1	2.00882	0.0406157	0.840282	0.10772	149 (1.68)
DorsalAttentionRightCaudate	RACE_ETHNICITYBlack	-0.18333	0.0327281	-5.60162	2.18823e-08	***	0.00849545	1.89835e-07	7.3656e-05	2.00882	0.0406157	0.840282	0.10772	149 (1.68)
DorsalAttentionRightCaudate	RACE_ETHNICITYHispanic	-0.0631969	0.0279163	-2.2638	0.0236109	*	0.00849545	0.0694707	1	2.00882	0.0406157	0.840282	0.10772	149 (1.68)
DorsalAttentionRightCaudate	RACE_ETHNICITYAsian	0.0382074	0.0764333	0.499879	0.617173		0.00849545	0.785924	1	2.00882	0.0406157	0.840282	0.10772	149 (1.68)
DorsalAttentionRightCaudate	RACE_ETHNICITYOther	-0.0608381	0.0368325	-1.65175	0.0986213		0.00849545	0.225467	1	2.00882	0.0406157	0.840282	0.10772	149 (1.68)
DorsalAttentionRightCaudate	bipolar_II_ypresent	0.156746	0.105461	1.48629	0.137238		0.00849545	0.291631	1	2.00882	0.0406157	0.840282	0.10772	149 (1.68)
DorsalAttentionRightCaudate	irritability_ypresent	0.0244497	0.0462234	0.528947	0.596856		0.00849545	0.772387	1	2.00882	0.0406157	0.840282	0.10772	149 (1.68)
DorsalAttentionRightCaudate	depressed_mood_ypresent	-0.0685801	0.0394487	-1.73846	0.0821646		0.00849545	0.196146	1	2.00882	0.0406157	0.840282	0.10772	149 (1.68)
DorsalAttentionRightPutamen	(Intercept)	0.0109867	0.0183814	0.597709	0.55005		0.00870245	0.737343	1	2.02393	3.1599	0.0754678	0.0793858	146 (1.65)
DorsalAttentionRightPutamen	anhedonia_ypresent	0.0753655	0.0398473	1.89136	0.0586094		0.00870245	0.149341	1	2.02393	3.1599	0.0754678	0.0793858	146 (1.65)
DorsalAttentionRightPutamen	INTERVIEW_AGE	-0.0259572	0.0106872	-2.42882	0.0151681	*	0.00870245	0.0475824	1	2.02393	3.1599	0.0754678	0.0793858	146 (1.65)
DorsalAttentionRightPutamen	SEXFemale	0.0451287	0.0214629	2.10264	0.0355259	*	0.00870245	0.0990722	1	2.02393	3.1599	0.0754678	0.0793858	146 (1.65)
DorsalAttentionRightPutamen	RACE_ETHNICITYBlack	-0.260443	0.0325631	-7.99811	1.42537e-15	***	0.00870245	2.29559e-14	4.79778e-12	2.02393	3.1599	0.0754678	0.0793858	146 (1.65)
DorsalAttentionRightPutamen	RACE_ETHNICITYHispanic	-0.00339294	0.027868	-0.121751	0.903099		0.00870245	0.956179	1	2.02393	3.1599	0.0754678	0.0793858	146 (1.65)
DorsalAttentionRightPutamen	RACE_ETHNICITYAsian	0.028288	0.0767616	0.368517	0.712496		0.00870245	0.850448	1	2.02393	3.1599	0.0754678	0.0793858	146 (1.65)
DorsalAttentionRightPutamen	RACE_ETHNICITYOther	-0.0342079	0.0367126	-0.931775	0.351479		0.00870245	0.557792	1	2.02393	3.1599	0.0754678	0.0793858	146 (1.65)
DorsalAttentionRightPutamen	bipolar_II_ypresent	0.169603	0.10532	1.61036	0.107356		0.00870245	0.240693	1	2.02393	3.1599	0.0754678	0.0793858	146 (1.65)
DorsalAttentionRightPutamen	irritability_ypresent	0.0261877	0.0464199	0.564149	0.572667		0.00870245	0.757109	1	2.02393	3.1599	0.0754678	0.0793858	146 (1.65)
DorsalAttentionRightPutamen	depressed_mood_ypresent	-0.0393011	0.0393967	-0.997573	0.318514		0.00870245	0.522056	1	2.02393	3.1599	0.0754678	0.0793858	146 (1.65)
DorsalAttentionRightPallidum	(Intercept)	0.0186405	0.0183326	1.01679	0.30928		0.0115359	0.512321	1	2.02129	3.4676	0.0625819	0.0497513	155 (1.75)
DorsalAttentionRightPallidum	anhedonia_ypresent	-0.0463295	0.0396373	-1.16884	0.242501		0.0115359	0.43557	1	2.02129	3.4676	0.0625819	0.0497513	155 (1.75)
DorsalAttentionRightPallidum	INTERVIEW_AGE	-0.0525998	0.0106771	-4.92641	8.5297e-07	***	0.0115359	6.13482e-06	0.0028711	2.02129	3.4676	0.0625819	0.0497513	155 (1.75)
DorsalAttentionRightPallidum	SEXFemale	-0.145239	0.0214109	-6.78341	1.25036e-11	***	0.0115359	1.48195e-10	4.20873e-08	2.02129	3.4676	0.0625819	0.0497513	155 (1.75)
DorsalAttentionRightPallidum	RACE_ETHNICITYBlack	0.200833	0.0324883	6.1817	6.62691e-10	***	0.0115359	6.46556e-09	2.23062e-06	2.02129	3.4676	0.0625819	0.0497513	155 (1.75)
DorsalAttentionRightPallidum	RACE_ETHNICITYHispanic	0.0504414	0.0277385	1.81847	0.0690273		0.0115359	0.170842	1	2.02129	3.4676	0.0625819	0.0497513	155 (1.75)
DorsalAttentionRightPallidum	RACE_ETHNICITYAsian	0.121482	0.0761408	1.59549	0.110639		0.0115359	0.245653	1	2.02129	3.4676	0.0625819	0.0497513	155 (1.75)
DorsalAttentionRightPallidum	RACE_ETHNICITYOther	0.099441	0.0365364	2.7217	0.00650768	**	0.0115359	0.0222385	1	2.02129	3.4676	0.0625819	0.0497513	155 (1.75)
DorsalAttentionRightPallidum	bipolar_II_ypresent	-0.0991925	0.104915	-0.945454	0.344453		0.0115359	0.549398	1	2.02129	3.4676	0.0625819	0.0497513	155 (1.75)
DorsalAttentionRightPallidum	irritability_ypresent	0.0577871	0.0463032	1.24802	0.212059		0.0115359	0.397433	1	2.02129	3.4676	0.0625819	0.0497513	155 (1.75)
DorsalAttentionRightPallidum	depressed_mood_ypresent	0.0287956	0.0394678	0.729598	0.465656		0.0115359	0.662467	1	2.02129	3.4676	0.0625819	0.0497513	155 (1.75)
DorsalAttentionRightHippocampus	(Intercept)	0.0209935	0.01845	1.13786	0.255212		0.000573491	0.451416	1	1.98614	3.54099	0.0598698	0.0681196	137 (1.55)
DorsalAttentionRightHippocampus	anhedonia_ypresent	0.0541546	0.0399314	1.35619	0.175073		0.000573491	0.346752	1	1.98614	3.54099	0.0598698	0.0681196	137 (1.55)
DorsalAttentionRightHippocampus	INTERVIEW_AGE	-0.0137655	0.010724	-1.28362	0.199309		0.000573491	0.38021	1	1.98614	3.54099	0.0598698	0.0681196	137 (1.55)
DorsalAttentionRightHippocampus	SEXFemale	-0.0303177	0.0215215	-1.40872	0.158954		0.000573491	0.324659	1	1.98614	3.54099	0.0598698	0.0681196	137 (1.55)
DorsalAttentionRightHippocampus	RACE_ETHNICITYBlack	-0.0285162	0.0327237	-0.871423	0.383547		0.000573491	0.587542	1	1.98614	3.54099	0.0598698	0.0681196	137 (1.55)
DorsalAttentionRightHippocampus	RACE_ETHNICITYHispanic	0.0256647	0.0279038	0.919757	0.357725		0.000573491	0.562928	1	1.98614	3.54099	0.0598698	0.0681196	137 (1.55)
DorsalAttentionRightHippocampus	RACE_ETHNICITYAsian	0.0228775	0.0768232	0.297795	0.765867		0.000573491	0.879196	1	1.98614	3.54099	0.0598698	0.0681196	137 (1.55)
DorsalAttentionRightHippocampus	RACE_ETHNICITYOther	-0.0630139	0.0367742	-1.71354	0.086649		0.000573491	0.204531	1	1.98614	3.54099	0.0598698	0.0681196	137 (1.55)
DorsalAttentionRightHippocampus	bipolar_II_ypresent	0.118857	0.105733	1.12412	0.260991		0.000573491	0.456738	1	1.98614	3.54099	0.0598698	0.0681196	137 (1.55)
DorsalAttentionRightHippocampus	irritability_ypresent	-0.0459098	0.0464103	-0.989218	0.322584		0.000573491	0.525057	1	1.98614	3.54099	0.0598698	0.0681196	137 (1.55)
DorsalAttentionRightHippocampus	depressed_mood_ypresent	-0.0533036	0.0395974	-1.34614	0.178293		0.000573491	0.351161	1	1.98614	3.54099	0.0598698	0.0681196	137 (1.55)
DorsalAttentionRightAmygdala	(Intercept)	0.0383273	0.0182773	2.09698	0.0360237	*	0.00722813	0.100129	1	1.99603	0.724702	0.394606	0.0310672	118 (1.33)
DorsalAttentionRightAmygdala	anhedonia_ypresent	0.109095	0.0396513	2.75137	0.00594688	**	0.00722813	0.0205727	1	1.99603	0.724702	0.394606	0.0310672	118 (1.33)
DorsalAttentionRightAmygdala	INTERVIEW_AGE	-0.0295813	0.0106859	-2.76826	0.00564757	**	0.00722813	0.0196992	1	1.99603	0.724702	0.394606	0.0310672	118 (1.33)
DorsalAttentionRightAmygdala	SEXFemale	-0.14324	0.0213911	-6.69626	2.27023e-11	***	0.00722813	2.62597e-10	7.64158e-08	1.99603	0.724702	0.394606	0.0310672	118 (1.33)
DorsalAttentionRightAmygdala	RACE_ETHNICITYBlack	0.10501	0.0324055	3.24049	0.00119771	**	0.00722813	0.00483973	1	1.99603	0.724702	0.394606	0.0310672	118 (1.33)
DorsalAttentionRightAmygdala	RACE_ETHNICITYHispanic	0.0458108	0.0276641	1.65596	0.0977651		0.00722813	0.22432	1	1.99603	0.724702	0.394606	0.0310672	118 (1.33)
DorsalAttentionRightAmygdala	RACE_ETHNICITYAsian	-0.00590947	0.0764471	-0.0773014	0.938386		0.00722813	0.973676	1	1.99603	0.724702	0.394606	0.0310672	118 (1.33)
DorsalAttentionRightAmygdala	RACE_ETHNICITYOther	-0.00338734	0.0364768	-0.0928627	0.926015		0.00722813	0.968002	1	1.99603	0.724702	0.394606	0.0310672	118 (1.33)
DorsalAttentionRightAmygdala	bipolar_II_ypresent	0.0589267	0.105256	0.559843	0.575601		0.00722813	0.759281	1	1.99603	0.724702	0.394606	0.0310672	118 (1.33)
DorsalAttentionRightAmygdala	irritability_ypresent	-0.0310162	0.0463549	-0.669103	0.503447		0.00722813	0.695365	1	1.99603	0.724702	0.394606	0.0310672	118 (1.33)
DorsalAttentionRightAmygdala	depressed_mood_ypresent	-0.0133471	0.0393878	-0.338864	0.73472		0.00722813	0.862297	1	1.99603	0.724702	0.394606	0.0310672	118 (1.33)
DorsalAttentionRightAccumbensArea	(Intercept)	0.0719085	0.0183483	3.91909	8.95621e-05	***	0.00972233	0.000463082	0.301466	2.02188	0.752455	0.3857	0.0542952	138 (1.56)
DorsalAttentionRightAccumbensArea	anhedonia_ypresent	-0.0480623	0.0397933	-1.2078	0.227158		0.00972233	0.41691	1	2.02188	0.752455	0.3857	0.0542952	138 (1.56)
DorsalAttentionRightAccumbensArea	INTERVIEW_AGE	-0.0474819	0.0106741	-4.44831	8.76219e-06	***	0.00972233	5.38203e-05	0.0294935	2.02188	0.752455	0.3857	0.0542952	138 (1.56)
DorsalAttentionRightAccumbensArea	SEXFemale	0.0304066	0.0214112	1.42013	0.155607		0.00972233	0.319764	1	2.02188	0.752455	0.3857	0.0542952	138 (1.56)
DorsalAttentionRightAccumbensArea	RACE_ETHNICITYBlack	-0.136558	0.0325083	-4.20071	2.68732e-05	***	0.00972233	0.000150508	0.0904553	2.02188	0.752455	0.3857	0.0542952	138 (1.56)
DorsalAttentionRightAccumbensArea	RACE_ETHNICITYHispanic	-0.203931	0.027708	-7.35999	2.00629e-13	***	0.00972233	2.76769e-12	6.75317e-10	2.02188	0.752455	0.3857	0.0542952	138 (1.56)
DorsalAttentionRightAccumbensArea	RACE_ETHNICITYAsian	-0.101351	0.0766175	-1.32281	0.185932		0.00972233	0.36218	1	2.02188	0.752455	0.3857	0.0542952	138 (1.56)
DorsalAttentionRightAccumbensArea	RACE_ETHNICITYOther	-0.0863396	0.0365406	-2.36284	0.0181574	*	0.00972233	0.0556628	1	2.02188	0.752455	0.3857	0.0542952	138 (1.56)
DorsalAttentionRightAccumbensArea	bipolar_II_ypresent	-0.0289831	0.104509	-0.277327	0.781535		0.00972233	0.887533	1	2.02188	0.752455	0.3857	0.0542952	138 (1.56)
DorsalAttentionRightAccumbensArea	irritability_ypresent	-0.0575502	0.0463825	-1.24078	0.214722		0.00972233	0.400196	1	2.02188	0.752455	0.3857	0.0542952	138 (1.56)
DorsalAttentionRightAccumbensArea	depressed_mood_ypresent	-0.0630279	0.0393808	-1.60047	0.10953		0.00972233	0.243598	1	2.02188	0.752455	0.3857	0.0542952	138 (1.56)
DorsalAttentionRightVentraldc	(Intercept)	0.0465256	0.0182399	2.55076	0.0107658	*	0.0242082	0.034844	1	1.97751	3.40328	0.0650671	0.083549	123 (1.39)
DorsalAttentionRightVentraldc	anhedonia_ypresent	-0.0653079	0.0393808	-1.65837	0.0972784		0.0242082	0.223646	1	1.97751	3.40328	0.0650671	0.083549	123 (1.39)
DorsalAttentionRightVentraldc	INTERVIEW_AGE	-0.0135244	0.010585	-1.27769	0.201392		0.0242082	0.383419	1	1.97751	3.40328	0.0650671	0.083549	123 (1.39)
DorsalAttentionRightVentraldc	SEXFemale	0.126824	0.0212652	5.96393	2.55823e-09	***	0.0242082	2.40531e-08	8.611e-06	1.97751	3.40328	0.0650671	0.083549	123 (1.39)
DorsalAttentionRightVentraldc	RACE_ETHNICITYBlack	-0.407697	0.0323234	-12.6131	3.6944e-36	***	0.0242082	2.14403e-34	1.24354e-32	1.97751	3.40328	0.0650671	0.083549	123 (1.39)
DorsalAttentionRightVentraldc	RACE_ETHNICITYHispanic	-0.150881	0.0275824	-5.47018	4.62008e-08	***	0.0242082	3.8878e-07	0.000155512	1.97751	3.40328	0.0650671	0.083549	123 (1.39)
DorsalAttentionRightVentraldc	RACE_ETHNICITYAsian	0.129944	0.0753485	1.72458	0.0846388		0.0242082	0.200888	1	1.97751	3.40328	0.0650671	0.083549	123 (1.39)
DorsalAttentionRightVentraldc	RACE_ETHNICITYOther	-0.11297	0.0363089	-3.11136	0.00186829	**	0.0242082	0.007245	1	1.97751	3.40328	0.0650671	0.083549	123 (1.39)
DorsalAttentionRightVentraldc	bipolar_II_ypresent	-0.0526006	0.103194	-0.509724	0.610257		0.0242082	0.781631	1	1.97751	3.40328	0.0650671	0.083549	123 (1.39)
DorsalAttentionRightVentraldc	irritability_ypresent	-0.01354	0.0457944	-0.295669	0.76749		0.0242082	0.879595	1	1.97751	3.40328	0.0650671	0.083549	123 (1.39)
DorsalAttentionRightVentraldc	depressed_mood_ypresent	-0.0433905	0.0390188	-1.11204	0.266152		0.0242082	0.462264	1	1.97751	3.40328	0.0650671	0.083549	123 (1.39)
FrontoParietalLeftCerebellumCortex	(Intercept)	-0.0424245	0.018292	-2.31929	0.0204022	*	0.0140973	0.0614255	1	2.01699	0.00348595	0.952919	0.0366842	154 (1.74)
FrontoParietalLeftCerebellumCortex	anhedonia_ypresent	0.0847889	0.0395918	2.14158	0.0322549	*	0.0140973	0.0913122	1	2.01699	0.00348595	0.952919	0.0366842	154 (1.74)
FrontoParietalLeftCerebellumCortex	INTERVIEW_AGE	-0.009527	0.0106575	-0.893924	0.371387		0.0140973	0.57449	1	2.01699	0.00348595	0.952919	0.0366842	154 (1.74)
FrontoParietalLeftCerebellumCortex	SEXFemale	-0.0916868	0.0213661	-4.29122	1.79621e-05	***	0.0140973	0.000103706	0.0604605	2.01699	0.00348595	0.952919	0.0366842	154 (1.74)
FrontoParietalLeftCerebellumCortex	RACE_ETHNICITYBlack	0.319001	0.0323604	9.85777	8.35135e-23	***	0.0140973	2.24885e-21	2.81107e-19	2.01699	0.00348595	0.952919	0.0366842	154 (1.74)
FrontoParietalLeftCerebellumCortex	RACE_ETHNICITYHispanic	0.0991812	0.0276461	3.58753	0.000335657	***	0.0140973	0.00154558	1	2.01699	0.00348595	0.952919	0.0366842	154 (1.74)
FrontoParietalLeftCerebellumCortex	RACE_ETHNICITYAsian	-0.019468	0.0764118	-0.254778	0.798901		0.0140973	0.896666	1	2.01699	0.00348595	0.952919	0.0366842	154 (1.74)
FrontoParietalLeftCerebellumCortex	RACE_ETHNICITYOther	0.0943503	0.0364724	2.58689	0.00970061	**	0.0140973	0.0316705	1	2.01699	0.00348595	0.952919	0.0366842	154 (1.74)
FrontoParietalLeftCerebellumCortex	bipolar_II_ypresent	0.03433	0.103824	0.330654	0.740914		0.0140973	0.865459	1	2.01699	0.00348595	0.952919	0.0366842	154 (1.74)
FrontoParietalLeftCerebellumCortex	irritability_ypresent	-0.0334106	0.0461063	-0.724643	0.46869		0.0140973	0.665098	1	2.01699	0.00348595	0.952919	0.0366842	154 (1.74)
FrontoParietalLeftCerebellumCortex	depressed_mood_ypresent	0.0752111	0.0393798	1.90989	0.05618		0.0140973	0.144242	1	2.01699	0.00348595	0.952919	0.0366842	154 (1.74)
FrontoParietalLeftThalamusProper	(Intercept)	-0.0485194	0.0185772	-2.61177	0.00902286	**	0.0016708	0.0297654	1	1.96264	0.000101413	0.991965	0.128865	144 (1.62)
FrontoParietalLeftThalamusProper	anhedonia_ypresent	0.0124621	0.0398498	0.312728	0.754495		0.0016708	0.873025	1	1.96264	0.000101413	0.991965	0.128865	144 (1.62)
FrontoParietalLeftThalamusProper	INTERVIEW_AGE	-0.0249474	0.0107092	-2.32952	0.0198541	*	0.0016708	0.060044	1	1.96264	0.000101413	0.991965	0.128865	144 (1.62)
FrontoParietalLeftThalamusProper	SEXFemale	0.0536135	0.0215708	2.48547	0.0129567	*	0.0016708	0.0412215	1	1.96264	0.000101413	0.991965	0.128865	144 (1.62)
FrontoParietalLeftThalamusProper	RACE_ETHNICITYBlack	0.0242246	0.0328435	0.737576	0.460792		0.0016708	0.657772	1	1.96264	0.000101413	0.991965	0.128865	144 (1.62)
FrontoParietalLeftThalamusProper	RACE_ETHNICITYHispanic	0.0275185	0.0281235	0.978486	0.327861		0.0016708	0.531334	1	1.96264	0.000101413	0.991965	0.128865	144 (1.62)
FrontoParietalLeftThalamusProper	RACE_ETHNICITYAsian	0.0169383	0.0771849	0.219451	0.826304		0.0016708	0.912852	1	1.96264	0.000101413	0.991965	0.128865	144 (1.62)
FrontoParietalLeftThalamusProper	RACE_ETHNICITYOther	-0.00924028	0.0369243	-0.250249	0.802401		0.0016708	0.898796	1	1.96264	0.000101413	0.991965	0.128865	144 (1.62)
FrontoParietalLeftThalamusProper	bipolar_II_ypresent	0.0245197	0.105209	0.233058	0.815722		0.0016708	0.904685	1	1.96264	0.000101413	0.991965	0.128865	144 (1.62)
FrontoParietalLeftThalamusProper	irritability_ypresent	0.109413	0.0462591	2.36522	0.0180412	*	0.0016708	0.0554317	1	1.96264	0.000101413	0.991965	0.128865	144 (1.62)
FrontoParietalLeftThalamusProper	depressed_mood_ypresent	0.0579279	0.0394552	1.4682	0.142087		0.0016708	0.299853	1	1.96264	0.000101413	0.991965	0.128865	144 (1.62)
FrontoParietalLeftCaudate	(Intercept)	0.140334	0.0182627	7.68416	1.70712e-14	***	0.0295279	2.52025e-13	5.74617e-11	2.01054	5.75669	0.016426	0.116936	144 (1.62)
FrontoParietalLeftCaudate	anhedonia_ypresent	-0.0643903	0.0393603	-1.63592	0.101893		0.0295279	0.230957	1	2.01054	5.75669	0.016426	0.116936	144 (1.62)
FrontoParietalLeftCaudate	INTERVIEW_AGE	-0.013505	0.0105653	-1.27825	0.201197		0.0295279	0.383264	1	2.01054	5.75669	0.016426	0.116936	144 (1.62)
FrontoParietalLeftCaudate	SEXFemale	-0.076474	0.0212587	-3.5973	0.000323322	***	0.0295279	0.00149364	1	2.01054	5.75669	0.016426	0.116936	144 (1.62)
FrontoParietalLeftCaudate	RACE_ETHNICITYBlack	-0.463597	0.0324035	-14.307	6.53963e-46	***	0.0295279	5.79273e-44	2.20124e-42	2.01054	5.75669	0.016426	0.116936	144 (1.62)
FrontoParietalLeftCaudate	RACE_ETHNICITYHispanic	-0.0716677	0.0276144	-2.5953	0.00946664	**	0.0295279	0.0310572	1	2.01054	5.75669	0.016426	0.116936	144 (1.62)
FrontoParietalLeftCaudate	RACE_ETHNICITYAsian	0.256568	0.0762264	3.36587	0.000766332	***	0.0295279	0.00325281	1	2.01054	5.75669	0.016426	0.116936	144 (1.62)
FrontoParietalLeftCaudate	RACE_ETHNICITYOther	-0.16339	0.0364519	-4.48233	7.47762e-06	***	0.0295279	4.64385e-05	0.0251697	2.01054	5.75669	0.016426	0.116936	144 (1.62)
FrontoParietalLeftCaudate	bipolar_II_ypresent	0.02562	0.104691	0.24472	0.806679		0.0295279	0.899894	1	2.01054	5.75669	0.016426	0.116936	144 (1.62)
FrontoParietalLeftCaudate	irritability_ypresent	-0.0884334	0.0456964	-1.93524	0.0529934		0.0295279	0.137955	1	2.01054	5.75669	0.016426	0.116936	144 (1.62)
FrontoParietalLeftCaudate	depressed_mood_ypresent	-0.0251028	0.0390352	-0.643082	0.520188		0.0295279	0.710614	1	2.01054	5.75669	0.016426	0.116936	144 (1.62)
FrontoParietalLeftPutamen	(Intercept)	0.159776	0.0183053	8.72839	3.06123e-18	***	0.0231559	5.95613e-17	1.03041e-14	1.99388	5.45409	0.0195226	0.101454	135 (1.52)
FrontoParietalLeftPutamen	anhedonia_ypresent	-0.0123567	0.0393608	-0.313933	0.753579		0.0231559	0.872327	1	1.99388	5.45409	0.0195226	0.101454	135 (1.52)
FrontoParietalLeftPutamen	INTERVIEW_AGE	-0.0317318	0.0106078	-2.99135	0.0027852	**	0.0231559	0.0104282	1	1.99388	5.45409	0.0195226	0.101454	135 (1.52)
FrontoParietalLeftPutamen	SEXFemale	-0.0940895	0.0213063	-4.41605	1.01734e-05	***	0.0231559	6.1259e-05	0.0342438	1.99388	5.45409	0.0195226	0.101454	135 (1.52)
FrontoParietalLeftPutamen	RACE_ETHNICITYBlack	-0.373531	0.0324462	-11.5123	1.89687e-30	***	0.0231559	7.98106e-29	6.38485e-27	1.99388	5.45409	0.0195226	0.101454	135 (1.52)
FrontoParietalLeftPutamen	RACE_ETHNICITYHispanic	-0.176632	0.0276651	-6.38466	1.8055e-10	***	0.0231559	1.9232e-09	6.07732e-07	1.99388	5.45409	0.0195226	0.101454	135 (1.52)
FrontoParietalLeftPutamen	RACE_ETHNICITYAsian	0.164395	0.0756462	2.17321	0.0297915	*	0.0231559	0.0855617	1	1.99388	5.45409	0.0195226	0.101454	135 (1.52)
FrontoParietalLeftPutamen	RACE_ETHNICITYOther	-0.122031	0.0364965	-3.34364	0.000830341	***	0.0231559	0.00349803	1	1.99388	5.45409	0.0195226	0.101454	135 (1.52)
FrontoParietalLeftPutamen	bipolar_II_ypresent	-0.0743655	0.103209	-0.720532	0.471217		0.0231559	0.667557	1	1.99388	5.45409	0.0195226	0.101454	135 (1.52)
FrontoParietalLeftPutamen	irritability_ypresent	-0.119937	0.0458872	-2.61374	0.00897113	**	0.0231559	0.0296921	1	1.99388	5.45409	0.0195226	0.101454	135 (1.52)
FrontoParietalLeftPutamen	depressed_mood_ypresent	-0.0686938	0.0391564	-1.75434	0.079407		0.0231559	0.190373	1	1.99388	5.45409	0.0195226	0.101454	135 (1.52)
FrontoParietalLeftPallidum	(Intercept)	-0.0281496	0.0183615	-1.53307	0.125294		0.0054198	0.27174	1	2.017	3.0194	0.0822739	0.049567	141 (1.59)
FrontoParietalLeftPallidum	anhedonia_ypresent	0.0568024	0.0398099	1.42684	0.153661		0.0054198	0.317121	1	2.017	3.0194	0.0822739	0.049567	141 (1.59)
FrontoParietalLeftPallidum	INTERVIEW_AGE	0.0346394	0.0107146	3.23293	0.00122985	**	0.0054198	0.0049577	1	2.017	3.0194	0.0822739	0.049567	141 (1.59)
FrontoParietalLeftPallidum	SEXFemale	-0.0521917	0.0214575	-2.43233	0.0150222	*	0.0054198	0.0472567	1	2.017	3.0194	0.0822739	0.049567	141 (1.59)
FrontoParietalLeftPallidum	RACE_ETHNICITYBlack	0.178033	0.0326428	5.45397	5.06058e-08	***	0.0054198	4.24786e-07	0.000170339	2.017	3.0194	0.0822739	0.049567	141 (1.59)
FrontoParietalLeftPallidum	RACE_ETHNICITYHispanic	0.0927591	0.02779	3.33785	0.000847821	***	0.0054198	0.00356276	1	2.017	3.0194	0.0822739	0.049567	141 (1.59)
FrontoParietalLeftPallidum	RACE_ETHNICITYAsian	-0.077689	0.0761455	-1.02027	0.307628		0.0054198	0.51012	1	2.017	3.0194	0.0822739	0.049567	141 (1.59)
FrontoParietalLeftPallidum	RACE_ETHNICITYOther	0.0688237	0.0365755	1.88169	0.059912		0.0054198	0.152199	1	2.017	3.0194	0.0822739	0.049567	141 (1.59)
FrontoParietalLeftPallidum	bipolar_II_ypresent	-0.0325785	0.105137	-0.309867	0.75667		0.0054198	0.873936	1	2.017	3.0194	0.0822739	0.049567	141 (1.59)
FrontoParietalLeftPallidum	irritability_ypresent	-0.0290212	0.0461635	-0.628661	0.529588		0.0054198	0.719658	1	2.017	3.0194	0.0822739	0.049567	141 (1.59)
FrontoParietalLeftPallidum	depressed_mood_ypresent	0.0147892	0.0395775	0.373676	0.708654		0.0054198	0.848298	1	2.017	3.0194	0.0822739	0.049567	141 (1.59)
FrontoParietalBrainStem	(Intercept)	0.0207572	0.0185046	1.12173	0.262008		0.00227988	0.457663	1	1.9584	1.18158	0.277034	0.0838813	161 (1.82)
FrontoParietalBrainStem	anhedonia_ypresent	0.0128043	0.039726	0.322317	0.74722		0.00227988	0.868062	1	1.9584	1.18158	0.277034	0.0838813	161 (1.82)
FrontoParietalBrainStem	INTERVIEW_AGE	0.0356583	0.0107246	3.3249	0.000888163	***	0.00227988	0.00370453	1	1.9584	1.18158	0.277034	0.0838813	161 (1.82)
FrontoParietalBrainStem	SEXFemale	-0.0662091	0.0215473	-3.07273	0.0021277	**	0.00227988	0.00813845	1	1.9584	1.18158	0.277034	0.0838813	161 (1.82)
FrontoParietalBrainStem	RACE_ETHNICITYBlack	0.0596993	0.0327957	1.82034	0.0687413		0.00227988	0.17026	1	1.9584	1.18158	0.277034	0.0838813	161 (1.82)
FrontoParietalBrainStem	RACE_ETHNICITYHispanic	0.0224223	0.027937	0.802605	0.422225		0.00227988	0.622051	1	1.9584	1.18158	0.277034	0.0838813	161 (1.82)
FrontoParietalBrainStem	RACE_ETHNICITYAsian	0.00573495	0.0765759	0.0748924	0.940302		0.00227988	0.975054	1	1.9584	1.18158	0.277034	0.0838813	161 (1.82)
FrontoParietalBrainStem	RACE_ETHNICITYOther	-0.0251933	0.0368275	-0.684087	0.493938		0.00227988	0.687023	1	1.9584	1.18158	0.277034	0.0838813	161 (1.82)
FrontoParietalBrainStem	bipolar_II_ypresent	0.116961	0.104341	1.12094	0.262344		0.00227988	0.457765	1	1.9584	1.18158	0.277034	0.0838813	161 (1.82)
FrontoParietalBrainStem	irritability_ypresent	0.035549	0.0462823	0.768091	0.442454		0.00227988	0.638636	1	1.9584	1.18158	0.277034	0.0838813	161 (1.82)
FrontoParietalBrainStem	depressed_mood_ypresent	-0.0411541	0.0394892	-1.04216	0.297367		0.00227988	0.498723	1	1.9584	1.18158	0.277034	0.0838813	161 (1.82)
FrontoParietalLeftHippocampus	(Intercept)	0.0201502	0.0184147	1.09425	0.273877		0.00945032	0.471786	1	1.99577	1.50704	0.219592	0.0891455	151 (1.7)
FrontoParietalLeftHippocampus	anhedonia_ypresent	0.0239684	0.0397654	0.602747	0.546693		0.00945032	0.735262	1	1.99577	1.50704	0.219592	0.0891455	151 (1.7)
FrontoParietalLeftHippocampus	INTERVIEW_AGE	-0.067835	0.0106713	-6.35678	2.16388e-10	***	0.00945032	2.28327e-09	7.28362e-07	1.99577	1.50704	0.219592	0.0891455	151 (1.7)
FrontoParietalLeftHippocampus	SEXFemale	0.0661271	0.0214612	3.08124	0.00206787	**	0.00945032	0.00792763	1	1.99577	1.50704	0.219592	0.0891455	151 (1.7)
FrontoParietalLeftHippocampus	RACE_ETHNICITYBlack	-0.202306	0.0326677	-6.19285	6.17618e-10	***	0.00945032	6.06094e-09	2.0789e-06	1.99577	1.50704	0.219592	0.0891455	151 (1.7)
FrontoParietalLeftHippocampus	RACE_ETHNICITYHispanic	-0.0897929	0.0278707	-3.22176	0.00127873	**	0.00945032	0.00511187	1	1.99577	1.50704	0.219592	0.0891455	151 (1.7)
FrontoParietalLeftHippocampus	RACE_ETHNICITYAsian	-0.0210441	0.0767647	-0.274138	0.783985		0.00945032	0.88784	1	1.99577	1.50704	0.219592	0.0891455	151 (1.7)
FrontoParietalLeftHippocampus	RACE_ETHNICITYOther	-0.0783708	0.0366604	-2.13775	0.0325647	*	0.00945032	0.091957	1	1.99577	1.50704	0.219592	0.0891455	151 (1.7)
FrontoParietalLeftHippocampus	bipolar_II_ypresent	0.00247923	0.106461	0.0232876	0.981421		0.00945032	0.992062	1	1.99577	1.50704	0.219592	0.0891455	151 (1.7)
FrontoParietalLeftHippocampus	irritability_ypresent	0.0339164	0.0462193	0.733814	0.463082		0.00945032	0.659921	1	1.99577	1.50704	0.219592	0.0891455	151 (1.7)
FrontoParietalLeftHippocampus	depressed_mood_ypresent	-0.0159709	0.0394634	-0.404702	0.685707		0.00945032	0.835356	1	1.99577	1.50704	0.219592	0.0891455	151 (1.7)
FrontoParietalLeftAmygdala	(Intercept)	0.0182263	0.0184358	0.988637	0.322868		0.00437431	0.525266	1	1.99858	1.09782	0.294745	0.086643	135 (1.52)
FrontoParietalLeftAmygdala	anhedonia_ypresent	-0.00872815	0.0396967	-0.219871	0.825977		0.00437431	0.912852	1	1.99858	1.09782	0.294745	0.086643	135 (1.52)
FrontoParietalLeftAmygdala	INTERVIEW_AGE	-0.0241521	0.0107055	-2.25604	0.0240929	*	0.00437431	0.0708268	1	1.99858	1.09782	0.294745	0.086643	135 (1.52)
FrontoParietalLeftAmygdala	SEXFemale	0.0133422	0.0214972	0.620645	0.534849		0.00437431	0.72381	1	1.99858	1.09782	0.294745	0.086643	135 (1.52)
FrontoParietalLeftAmygdala	RACE_ETHNICITYBlack	-0.18162	0.0327122	-5.55206	2.90603e-08	***	0.00437431	2.49533e-07	9.78168e-05	1.99858	1.09782	0.294745	0.086643	135 (1.52)
FrontoParietalLeftAmygdala	RACE_ETHNICITYHispanic	0.0128987	0.0279136	0.462093	0.644026		0.00437431	0.804361	1	1.99858	1.09782	0.294745	0.086643	135 (1.52)
FrontoParietalLeftAmygdala	RACE_ETHNICITYAsian	0.121226	0.0765233	1.58418	0.11319		0.00437431	0.250348	1	1.99858	1.09782	0.294745	0.086643	135 (1.52)
FrontoParietalLeftAmygdala	RACE_ETHNICITYOther	-0.0323718	0.0368661	-0.878091	0.379918		0.00437431	0.584286	1	1.99858	1.09782	0.294745	0.086643	135 (1.52)
FrontoParietalLeftAmygdala	bipolar_II_ypresent	0.115123	0.105145	1.09489	0.273593		0.00437431	0.471539	1	1.99858	1.09782	0.294745	0.086643	135 (1.52)
FrontoParietalLeftAmygdala	irritability_ypresent	0.0474259	0.046246	1.02551	0.305149		0.00437431	0.507979	1	1.99858	1.09782	0.294745	0.086643	135 (1.52)
FrontoParietalLeftAmygdala	depressed_mood_ypresent	-0.0559796	0.0395217	-1.41643	0.156686		0.00437431	0.321393	1	1.99858	1.09782	0.294745	0.086643	135 (1.52)
FrontoParietalLeftAccumbensArea	(Intercept)	0.0029069	0.0183756	0.158194	0.874308		0.00867163	0.94023	1	2.0207	0.191224	0.6619	0.0645789	154 (1.74)
FrontoParietalLeftAccumbensArea	anhedonia_ypresent	-0.0450693	0.0396661	-1.13622	0.255897		0.00867163	0.451678	1	2.0207	0.191224	0.6619	0.0645789	154 (1.74)
FrontoParietalLeftAccumbensArea	INTERVIEW_AGE	-0.014514	0.0106808	-1.35889	0.174218		0.00867163	0.345765	1	2.0207	0.191224	0.6619	0.0645789	154 (1.74)
FrontoParietalLeftAccumbensArea	SEXFemale	-0.115814	0.0214554	-5.39792	6.91942e-08	***	0.00867163	5.66685e-07	0.000232908	2.0207	0.191224	0.6619	0.0645789	154 (1.74)
FrontoParietalLeftAccumbensArea	RACE_ETHNICITYBlack	0.226142	0.0326001	6.93685	4.29604e-12	***	0.00867163	5.2393e-11	1.44605e-08	2.0207	0.191224	0.6619	0.0645789	154 (1.74)
FrontoParietalLeftAccumbensArea	RACE_ETHNICITYHispanic	0.0574906	0.027805	2.06763	0.0387041	*	0.00867163	0.106003	1	2.0207	0.191224	0.6619	0.0645789	154 (1.74)
FrontoParietalLeftAccumbensArea	RACE_ETHNICITYAsian	-0.0520692	0.0762987	-0.682439	0.494979		0.00867163	0.688075	1	2.0207	0.191224	0.6619	0.0645789	154 (1.74)
FrontoParietalLeftAccumbensArea	RACE_ETHNICITYOther	0.119577	0.0366552	3.26222	0.00110971	**	0.00867163	0.00452215	1	2.0207	0.191224	0.6619	0.0645789	154 (1.74)
FrontoParietalLeftAccumbensArea	bipolar_II_ypresent	0.15145	0.10542	1.43663	0.150858		0.00867163	0.313256	1	2.0207	0.191224	0.6619	0.0645789	154 (1.74)
FrontoParietalLeftAccumbensArea	irritability_ypresent	-0.00879782	0.0460976	-0.190852	0.848646		0.00867163	0.923849	1	2.0207	0.191224	0.6619	0.0645789	154 (1.74)
FrontoParietalLeftAccumbensArea	depressed_mood_ypresent	0.0201946	0.0395807	0.510214	0.609915		0.00867163	0.781631	1	2.0207	0.191224	0.6619	0.0645789	154 (1.74)
FrontoParietalLeftVentraldc	(Intercept)	0.0840456	0.0183473	4.58082	4.69604e-06	***	0.00816847	2.99373e-05	0.0158069	1.99601	0.170492	0.679675	0.051508	169 (1.91)
FrontoParietalLeftVentraldc	anhedonia_ypresent	-0.0110131	0.0400294	-0.275124	0.783227		0.00816847	0.88784	1	1.99601	0.170492	0.679675	0.051508	169 (1.91)
FrontoParietalLeftVentraldc	INTERVIEW_AGE	0.0098295	0.0106962	0.918969	0.358137		0.00816847	0.563313	1	1.99601	0.170492	0.679675	0.051508	169 (1.91)
FrontoParietalLeftVentraldc	SEXFemale	-0.0548278	0.0214638	-2.55443	0.010653	*	0.00816847	0.034512	1	1.99601	0.170492	0.679675	0.051508	169 (1.91)
FrontoParietalLeftVentraldc	RACE_ETHNICITYBlack	-0.254909	0.0326377	-7.81027	6.37077e-15	***	0.00816847	9.74728e-14	2.1444e-11	1.99601	0.170492	0.679675	0.051508	169 (1.91)
FrontoParietalLeftVentraldc	RACE_ETHNICITYHispanic	-0.0466326	0.0278168	-1.67642	0.0936924		0.00816847	0.217946	1	1.99601	0.170492	0.679675	0.051508	169 (1.91)
FrontoParietalLeftVentraldc	RACE_ETHNICITYAsian	0.0449279	0.0766888	0.585847	0.557994		0.00816847	0.743256	1	1.99601	0.170492	0.679675	0.051508	169 (1.91)
FrontoParietalLeftVentraldc	RACE_ETHNICITYOther	-0.117238	0.0366713	-3.19699	0.00139365	**	0.00816847	0.00551886	1	1.99601	0.170492	0.679675	0.051508	169 (1.91)
FrontoParietalLeftVentraldc	bipolar_II_ypresent	-0.138657	0.105659	-1.3123	0.189453		0.00816847	0.365995	1	1.99601	0.170492	0.679675	0.051508	169 (1.91)
FrontoParietalLeftVentraldc	irritability_ypresent	0.0802827	0.0464629	1.72789	0.0840438		0.00816847	0.199782	1	1.99601	0.170492	0.679675	0.051508	169 (1.91)
FrontoParietalLeftVentraldc	depressed_mood_ypresent	-0.0453337	0.0396745	-1.14264	0.25322		0.00816847	0.449684	1	1.99601	0.170492	0.679675	0.051508	169 (1.91)
FrontoParietalRightCerebellumCortex	(Intercept)	0.0654901	0.0183213	3.57453	0.000352752	***	0.00402138	0.00160672	1	2.02397	1.8535	0.173376	0.0144329	146 (1.65)
FrontoParietalRightCerebellumCortex	anhedonia_ypresent	-0.0235006	0.0398555	-0.589645	0.555444		0.00402138	0.740445	1	2.02397	1.8535	0.173376	0.0144329	146 (1.65)
FrontoParietalRightCerebellumCortex	INTERVIEW_AGE	-0.0164473	0.0107043	-1.53651	0.12445		0.00402138	0.270433	1	2.02397	1.8535	0.173376	0.0144329	146 (1.65)
FrontoParietalRightCerebellumCortex	SEXFemale	-0.120077	0.0214361	-5.60164	2.18792e-08	***	0.00402138	1.89835e-07	7.36455e-05	2.02397	1.8535	0.173376	0.0144329	146 (1.65)
FrontoParietalRightCerebellumCortex	RACE_ETHNICITYBlack	-0.0574537	0.0324337	-1.77142	0.0765261		0.00402138	0.184915	1	2.02397	1.8535	0.173376	0.0144329	146 (1.65)
FrontoParietalRightCerebellumCortex	RACE_ETHNICITYHispanic	0.0269525	0.0277036	0.972888	0.330636		0.00402138	0.533393	1	2.02397	1.8535	0.173376	0.0144329	146 (1.65)
FrontoParietalRightCerebellumCortex	RACE_ETHNICITYAsian	0.138661	0.0765142	1.81223	0.0699849		0.00402138	0.172705	1	2.02397	1.8535	0.173376	0.0144329	146 (1.65)
FrontoParietalRightCerebellumCortex	RACE_ETHNICITYOther	-0.0453395	0.0365195	-1.24152	0.214449		0.00402138	0.40013	1	2.02397	1.8535	0.173376	0.0144329	146 (1.65)
FrontoParietalRightCerebellumCortex	bipolar_II_ypresent	-0.00768538	0.105258	-0.0730148	0.941796		0.00402138	0.975411	1	2.02397	1.8535	0.173376	0.0144329	146 (1.65)
FrontoParietalRightCerebellumCortex	irritability_ypresent	0.0155351	0.0464037	0.334782	0.737797		0.00402138	0.864402	1	2.02397	1.8535	0.173376	0.0144329	146 (1.65)
FrontoParietalRightCerebellumCortex	depressed_mood_ypresent	-0.0207986	0.0395949	-0.525284	0.599399		0.00402138	0.773478	1	2.02397	1.8535	0.173376	0.0144329	146 (1.65)
FrontoParietalRightThalamusProper	(Intercept)	-0.0606371	0.0184649	-3.2839	0.00102785	**	0.0019253	0.0042192	1	2.00291	0.630631	0.427124	0.0784647	171 (1.93)
FrontoParietalRightThalamusProper	anhedonia_ypresent	-0.0489334	0.0398501	-1.22794	0.219503		0.0019253	0.407753	1	2.00291	0.630631	0.427124	0.0784647	171 (1.93)
FrontoParietalRightThalamusProper	INTERVIEW_AGE	-0.0167188	0.010746	-1.55581	0.119789		0.0019253	0.261824	1	2.00291	0.630631	0.427124	0.0784647	171 (1.93)
FrontoParietalRightThalamusProper	SEXFemale	0.0698853	0.0215589	3.2416	0.00119309	**	0.0019253	0.00482685	1	2.00291	0.630631	0.427124	0.0784647	171 (1.93)
FrontoParietalRightThalamusProper	RACE_ETHNICITYBlack	0.0730318	0.0328013	2.22649	0.0260067	*	0.0019253	0.07566	1	2.00291	0.630631	0.427124	0.0784647	171 (1.93)
FrontoParietalRightThalamusProper	RACE_ETHNICITYHispanic	0.0326508	0.0280022	1.16601	0.243643		0.0019253	0.436457	1	2.00291	0.630631	0.427124	0.0784647	171 (1.93)
FrontoParietalRightThalamusProper	RACE_ETHNICITYAsian	-0.0188231	0.0767781	-0.245162	0.806337		0.0019253	0.899894	1	2.00291	0.630631	0.427124	0.0784647	171 (1.93)
FrontoParietalRightThalamusProper	RACE_ETHNICITYOther	0.0928674	0.0367959	2.52385	0.0116253	*	0.0019253	0.0373741	1	2.00291	0.630631	0.427124	0.0784647	171 (1.93)
FrontoParietalRightThalamusProper	bipolar_II_ypresent	0.0455057	0.10543	0.431621	0.666028		0.0019253	0.821491	1	2.00291	0.630631	0.427124	0.0784647	171 (1.93)
FrontoParietalRightThalamusProper	irritability_ypresent	0.0387805	0.0465502	0.833091	0.404816		0.0019253	0.606826	1	2.00291	0.630631	0.427124	0.0784647	171 (1.93)
FrontoParietalRightThalamusProper	depressed_mood_ypresent	0.02103	0.0396173	0.530829	0.595551		0.0019253	0.771958	1	2.00291	0.630631	0.427124	0.0784647	171 (1.93)
FrontoParietalRightCaudate	(Intercept)	-0.0558993	0.0183073	-3.0534	0.00226946	**	0.01302	0.00860249	1	1.97544	0.504878	0.477365	0.0663543	117 (1.32)
FrontoParietalRightCaudate	anhedonia_ypresent	0.0220014	0.0396318	0.555144	0.57881		0.01302	0.759562	1	1.97544	0.504878	0.477365	0.0663543	117 (1.32)
FrontoParietalRightCaudate	INTERVIEW_AGE	-0.00662778	0.010649	-0.622388	0.533703		0.01302	0.722915	1	1.97544	0.504878	0.477365	0.0663543	117 (1.32)
FrontoParietalRightCaudate	SEXFemale	0.196104	0.0213654	9.1786	5.36972e-20	***	0.01302	1.15862e-18	1.80745e-16	1.97544	0.504878	0.477365	0.0663543	117 (1.32)
FrontoParietalRightCaudate	RACE_ETHNICITYBlack	-0.201989	0.0324478	-6.22503	5.03627e-10	***	0.01302	4.97128e-09	1.69521e-06	1.97544	0.504878	0.477365	0.0663543	117 (1.32)
FrontoParietalRightCaudate	RACE_ETHNICITYHispanic	-0.0306853	0.0277009	-1.10774	0.268006		0.01302	0.464765	1	1.97544	0.504878	0.477365	0.0663543	117 (1.32)
FrontoParietalRightCaudate	RACE_ETHNICITYAsian	-0.150192	0.0765506	-1.962	0.0497939	*	0.01302	0.13125	1	1.97544	0.504878	0.477365	0.0663543	117 (1.32)
FrontoParietalRightCaudate	RACE_ETHNICITYOther	-0.0265705	0.0364582	-0.728794	0.466147		0.01302	0.662767	1	1.97544	0.504878	0.477365	0.0663543	117 (1.32)
FrontoParietalRightCaudate	bipolar_II_ypresent	0.0802706	0.105218	0.762897	0.445546		0.01302	0.641859	1	1.97544	0.504878	0.477365	0.0663543	117 (1.32)
FrontoParietalRightCaudate	irritability_ypresent	-0.0478079	0.0461903	-1.03502	0.300688		0.01302	0.502541	1	1.97544	0.504878	0.477365	0.0663543	117 (1.32)
FrontoParietalRightCaudate	depressed_mood_ypresent	0.00604053	0.0393822	0.153382	0.8781		0.01302	0.94255	1	1.97544	0.504878	0.477365	0.0663543	117 (1.32)
FrontoParietalRightPutamen	(Intercept)	0.0234056	0.0184379	1.26943	0.204321		0.00298052	0.38768	1	2.02028	2.57262	0.108728	0.0646321	166 (1.87)
FrontoParietalRightPutamen	anhedonia_ypresent	-0.0158657	0.0399106	-0.397532	0.690985		0.00298052	0.838146	1	2.02028	2.57262	0.108728	0.0646321	166 (1.87)
FrontoParietalRightPutamen	INTERVIEW_AGE	-0.0177908	0.0107227	-1.65917	0.097117		0.00298052	0.223595	1	2.02028	2.57262	0.108728	0.0646321	166 (1.87)
FrontoParietalRightPutamen	SEXFemale	-0.0989342	0.0215309	-4.59499	4.38865e-06	***	0.00298052	2.82451e-05	0.0147722	2.02028	2.57262	0.108728	0.0646321	166 (1.87)
FrontoParietalRightPutamen	RACE_ETHNICITYBlack	0.108948	0.0326644	3.33538	0.000855406	***	0.00298052	0.00359015	1	2.02028	2.57262	0.108728	0.0646321	166 (1.87)
FrontoParietalRightPutamen	RACE_ETHNICITYHispanic	0.0234406	0.0279684	0.838107	0.401994		0.00298052	0.603798	1	2.02028	2.57262	0.108728	0.0646321	166 (1.87)
FrontoParietalRightPutamen	RACE_ETHNICITYAsian	0.0253678	0.0765171	0.331531	0.740252		0.00298052	0.865169	1	2.02028	2.57262	0.108728	0.0646321	166 (1.87)
FrontoParietalRightPutamen	RACE_ETHNICITYOther	0.0545432	0.036765	1.48356	0.137961		0.00298052	0.292797	1	2.02028	2.57262	0.108728	0.0646321	166 (1.87)
FrontoParietalRightPutamen	bipolar_II_ypresent	0.068127	0.105313	0.646899	0.517714		0.00298052	0.708097	1	2.02028	2.57262	0.108728	0.0646321	166 (1.87)
FrontoParietalRightPutamen	irritability_ypresent	0.0209211	0.0463334	0.451534	0.651616		0.00298052	0.810042	1	2.02028	2.57262	0.108728	0.0646321	166 (1.87)
FrontoParietalRightPutamen	depressed_mood_ypresent	-0.0154935	0.039575	-0.391497	0.69544		0.00298052	0.840219	1	2.02028	2.57262	0.108728	0.0646321	166 (1.87)
FrontoParietalRightPallidum	(Intercept)	-0.062973	0.0183446	-3.43278	0.000600218	***	0.00617168	0.00258355	1	1.98989	6.36397	0.0116461	0.0325246	151 (1.7)
FrontoParietalRightPallidum	anhedonia_ypresent	0.0913786	0.0396459	2.30487	0.0211973	*	0.00617168	0.0634223	1	1.98989	6.36397	0.0116461	0.0325246	151 (1.7)
FrontoParietalRightPallidum	INTERVIEW_AGE	-0.019131	0.0107059	-1.78697	0.0739773		0.00617168	0.180833	1	1.98989	6.36397	0.0116461	0.0325246	151 (1.7)
FrontoParietalRightPallidum	SEXFemale	-0.0323283	0.0214433	-1.50762	0.131688		0.00617168	0.282173	1	1.98989	6.36397	0.0116461	0.0325246	151 (1.7)
FrontoParietalRightPallidum	RACE_ETHNICITYBlack	0.178118	0.032517	5.47767	4.42969e-08	***	0.00617168	3.73693e-07	0.000149104	1.98989	6.36397	0.0116461	0.0325246	151 (1.7)
FrontoParietalRightPallidum	RACE_ETHNICITYHispanic	0.139916	0.0277093	5.04943	4.52111e-07	***	0.00617168	3.38932e-06	0.00152181	1.98989	6.36397	0.0116461	0.0325246	151 (1.7)
FrontoParietalRightPallidum	RACE_ETHNICITYAsian	0.129701	0.0771028	1.68218	0.0925696		0.00617168	0.216081	1	1.98989	6.36397	0.0116461	0.0325246	151 (1.7)
FrontoParietalRightPallidum	RACE_ETHNICITYOther	0.100129	0.036531	2.74093	0.00613904	**	0.00617168	0.0211288	1	1.98989	6.36397	0.0116461	0.0325246	151 (1.7)
FrontoParietalRightPallidum	bipolar_II_ypresent	-0.00520884	0.106512	-0.0489036	0.960997		0.00617168	0.983682	1	1.98989	6.36397	0.0116461	0.0325246	151 (1.7)
FrontoParietalRightPallidum	irritability_ypresent	0.0322692	0.0463747	0.695835	0.486551		0.00617168	0.680969	1	1.98989	6.36397	0.0116461	0.0325246	151 (1.7)
FrontoParietalRightPallidum	depressed_mood_ypresent	0.01573	0.039483	0.398398	0.690346		0.00617168	0.837749	1	1.98989	6.36397	0.0116461	0.0325246	151 (1.7)
FrontoParietalRightHippocampus	(Intercept)	0.0748996	0.0183246	4.08738	4.40202e-05	***	0.0208886	0.000237455	0.148172	2.02697	0.0424022	0.836855	0.0644193	180 (2.03)
FrontoParietalRightHippocampus	anhedonia_ypresent	0.00712525	0.0395074	0.180352	0.85688		0.0208886	0.928011	1	2.02697	0.0424022	0.836855	0.0644193	180 (2.03)
FrontoParietalRightHippocampus	INTERVIEW_AGE	-0.0403793	0.0106411	-3.79466	0.00014885	***	0.0208886	0.000741169	0.50103	2.02697	0.0424022	0.836855	0.0644193	180 (2.03)
FrontoParietalRightHippocampus	SEXFemale	0.0437429	0.0213555	2.04832	0.0405585	*	0.0208886	0.110453	1	2.02697	0.0424022	0.836855	0.0644193	180 (2.03)
FrontoParietalRightHippocampus	RACE_ETHNICITYBlack	-0.400605	0.0323972	-12.3654	7.89591e-35	***	0.0208886	4.21867e-33	2.65776e-31	2.02697	0.0424022	0.836855	0.0644193	180 (2.03)
FrontoParietalRightHippocampus	RACE_ETHNICITYHispanic	-0.0933191	0.0276807	-3.37128	0.000751474	***	0.0208886	0.00319376	1	2.02697	0.0424022	0.836855	0.0644193	180 (2.03)
FrontoParietalRightHippocampus	RACE_ETHNICITYAsian	0.0420662	0.0766701	0.548665	0.583249		0.0208886	0.762414	1	2.02697	0.0424022	0.836855	0.0644193	180 (2.03)
FrontoParietalRightHippocampus	RACE_ETHNICITYOther	-0.149159	0.0364788	-4.08893	4.37281e-05	***	0.0208886	0.000236419	0.147189	2.02697	0.0424022	0.836855	0.0644193	180 (2.03)
FrontoParietalRightHippocampus	bipolar_II_ypresent	0.123681	0.105712	1.16998	0.242042		0.0208886	0.434978	1	2.02697	0.0424022	0.836855	0.0644193	180 (2.03)
FrontoParietalRightHippocampus	irritability_ypresent	-0.140282	0.0459069	-3.05579	0.00225152	**	0.0208886	0.00855376	1	2.02697	0.0424022	0.836855	0.0644193	180 (2.03)
FrontoParietalRightHippocampus	depressed_mood_ypresent	0.00697823	0.0392212	0.17792	0.85879		0.0208886	0.92978	1	2.02697	0.0424022	0.836855	0.0644193	180 (2.03)
FrontoParietalRightAmygdala	(Intercept)	0.0355374	0.0183222	1.93958	0.0524631		0.00450649	0.137102	1	2.01922	0.0132403	0.908392	0.0279117	132 (1.49)
FrontoParietalRightAmygdala	anhedonia_ypresent	-0.0154046	0.03984	-0.386662	0.699016		0.00450649	0.842725	1	2.01922	0.0132403	0.908392	0.0279117	132 (1.49)
FrontoParietalRightAmygdala	INTERVIEW_AGE	-0.00514015	0.0106992	-0.480424	0.630938		0.00450649	0.795771	1	2.01922	0.0132403	0.908392	0.0279117	132 (1.49)
FrontoParietalRightAmygdala	SEXFemale	0.0482823	0.0214349	2.25251	0.0243151	*	0.00450649	0.0713553	1	2.01922	0.0132403	0.908392	0.0279117	132 (1.49)
FrontoParietalRightAmygdala	RACE_ETHNICITYBlack	-0.192004	0.0324882	-5.90995	3.55049e-09	***	0.00450649	3.30137e-08	1.1951e-05	2.01922	0.0132403	0.908392	0.0279117	132 (1.49)
FrontoParietalRightAmygdala	RACE_ETHNICITYHispanic	-0.0731061	0.0277437	-2.63506	0.00842718	**	0.00450649	0.0281408	1	2.01922	0.0132403	0.908392	0.0279117	132 (1.49)
FrontoParietalRightAmygdala	RACE_ETHNICITYAsian	0.00575286	0.0763312	0.075367	0.939924		0.00450649	0.974972	1	2.01922	0.0132403	0.908392	0.0279117	132 (1.49)
FrontoParietalRightAmygdala	RACE_ETHNICITYOther	-0.111532	0.0365125	-3.05464	0.00226014	**	0.00450649	0.00857679	1	2.01922	0.0132403	0.908392	0.0279117	132 (1.49)
FrontoParietalRightAmygdala	bipolar_II_ypresent	0.128761	0.105276	1.22308	0.221334		0.00450649	0.410022	1	2.01922	0.0132403	0.908392	0.0279117	132 (1.49)
FrontoParietalRightAmygdala	irritability_ypresent	-0.0454702	0.046525	-0.977329	0.328434		0.00450649	0.53175	1	2.01922	0.0132403	0.908392	0.0279117	132 (1.49)
FrontoParietalRightAmygdala	depressed_mood_ypresent	-0.0283069	0.0395261	-0.716157	0.473914		0.00450649	0.669125	1	2.01922	0.0132403	0.908392	0.0279117	132 (1.49)
FrontoParietalRightAccumbensArea	(Intercept)	0.0973172	0.0182508	5.33222	9.94569e-08	***	0.0104272	7.98978e-07	0.000334772	2.00636	12.8227	0.000342445	0.0152648	154 (1.74)
FrontoParietalRightAccumbensArea	anhedonia_ypresent	-0.0314017	0.0398756	-0.787491	0.431016		0.0104272	0.628873	1	2.00636	12.8227	0.000342445	0.0152648	154 (1.74)
FrontoParietalRightAccumbensArea	INTERVIEW_AGE	0.0276952	0.0106785	2.59355	0.00951508	**	0.0104272	0.0311251	1	2.00636	12.8227	0.000342445	0.0152648	154 (1.74)
FrontoParietalRightAccumbensArea	SEXFemale	-0.0231907	0.0213841	-1.08448	0.278181		0.0104272	0.476276	1	2.00636	12.8227	0.000342445	0.0152648	154 (1.74)
FrontoParietalRightAccumbensArea	RACE_ETHNICITYBlack	-0.288925	0.0324898	-8.89279	7.15711e-19	***	0.0104272	1.42549e-17	2.40908e-15	2.00636	12.8227	0.000342445	0.0152648	154 (1.74)
FrontoParietalRightAccumbensArea	RACE_ETHNICITYHispanic	-0.13378	0.0276169	-4.84414	1.2936e-06	***	0.0104272	8.95936e-06	0.00435425	2.00636	12.8227	0.000342445	0.0152648	154 (1.74)
FrontoParietalRightAccumbensArea	RACE_ETHNICITYAsian	-0.14068	0.0758581	-1.85452	0.0636988		0.0104272	0.15965	1	2.00636	12.8227	0.000342445	0.0152648	154 (1.74)
FrontoParietalRightAccumbensArea	RACE_ETHNICITYOther	-0.0941059	0.0363664	-2.58772	0.0096775	**	0.0104272	0.0316257	1	2.00636	12.8227	0.000342445	0.0152648	154 (1.74)
FrontoParietalRightAccumbensArea	bipolar_II_ypresent	-0.0447586	0.105515	-0.424193	0.671436		0.0104272	0.825249	1	2.00636	12.8227	0.000342445	0.0152648	154 (1.74)
FrontoParietalRightAccumbensArea	irritability_ypresent	-0.0240553	0.0464617	-0.517744	0.60465		0.0104272	0.776221	1	2.00636	12.8227	0.000342445	0.0152648	154 (1.74)
FrontoParietalRightAccumbensArea	depressed_mood_ypresent	-0.0097603	0.0395423	-0.246832	0.805044		0.0104272	0.899546	1	2.00636	12.8227	0.000342445	0.0152648	154 (1.74)
FrontoParietalRightVentraldc	(Intercept)	0.0732322	0.0184309	3.97334	7.14452e-05	***	0.00432127	0.000372267	0.240484	1.9712	4.28453	0.0384608	0.0673938	154 (1.74)
FrontoParietalRightVentraldc	anhedonia_ypresent	-0.0336959	0.0398958	-0.844598	0.398359		0.00432127	0.60102	1	1.9712	4.28453	0.0384608	0.0673938	154 (1.74)
FrontoParietalRightVentraldc	INTERVIEW_AGE	0.0187128	0.0107125	1.74682	0.0807032		0.00432127	0.193	1	1.9712	4.28453	0.0384608	0.0673938	154 (1.74)
FrontoParietalRightVentraldc	SEXFemale	-0.0720763	0.0215035	-3.35183	0.000806204	***	0.00432127	0.00341344	1	1.9712	4.28453	0.0384608	0.0673938	154 (1.74)
FrontoParietalRightVentraldc	RACE_ETHNICITYBlack	-0.160923	0.0326939	-4.92212	8.71836e-07	***	0.00432127	6.24559e-06	0.0029346	1.9712	4.28453	0.0384608	0.0673938	154 (1.74)
FrontoParietalRightVentraldc	RACE_ETHNICITYHispanic	-0.0297398	0.027881	-1.06667	0.286151		0.00432127	0.486211	1	1.9712	4.28453	0.0384608	0.0673938	154 (1.74)
FrontoParietalRightVentraldc	RACE_ETHNICITYAsian	0.0103106	0.0764785	0.134817	0.89276		0.00432127	0.951561	1	1.9712	4.28453	0.0384608	0.0673938	154 (1.74)
FrontoParietalRightVentraldc	RACE_ETHNICITYOther	-0.0775007	0.0366216	-2.11626	0.034351	*	0.00432127	0.0960345	1	1.9712	4.28453	0.0384608	0.0673938	154 (1.74)
FrontoParietalRightVentraldc	bipolar_II_ypresent	-0.130904	0.105209	-1.24424	0.213446		0.00432127	0.399145	1	1.9712	4.28453	0.0384608	0.0673938	154 (1.74)
FrontoParietalRightVentraldc	irritability_ypresent	0.0709931	0.0464555	1.5282	0.1265		0.00432127	0.273826	1	1.9712	4.28453	0.0384608	0.0673938	154 (1.74)
FrontoParietalRightVentraldc	depressed_mood_ypresent	-0.0247424	0.0394881	-0.626578	0.530952		0.00432127	0.720467	1	1.9712	4.28453	0.0384608	0.0673938	154 (1.74)
RetrosplenialTemporalLeftCerebellumCortex	(Intercept)	-0.066157	0.0184948	-3.57707	0.000349357	***	0.00750898	0.00159938	1	1.98223	0.570657	0.449998	0.133389	143 (1.61)
RetrosplenialTemporalLeftCerebellumCortex	anhedonia_ypresent	0.0522218	0.039716	1.31488	0.188584		0.00750898	0.365233	1	1.98223	0.570657	0.449998	0.133389	143 (1.61)
RetrosplenialTemporalLeftCerebellumCortex	INTERVIEW_AGE	0.0303618	0.0106764	2.84383	0.00446791	**	0.00750898	0.0159461	1	1.98223	0.570657	0.449998	0.133389	143 (1.61)
RetrosplenialTemporalLeftCerebellumCortex	SEXFemale	0.0431143	0.0215059	2.00476	0.0450195	*	0.00750898	0.119886	1	1.98223	0.570657	0.449998	0.133389	143 (1.61)
RetrosplenialTemporalLeftCerebellumCortex	RACE_ETHNICITYBlack	0.235564	0.0327846	7.18519	7.26407e-13	***	0.00750898	9.40418e-12	2.44509e-09	1.98223	0.570657	0.449998	0.133389	143 (1.61)
RetrosplenialTemporalLeftCerebellumCortex	RACE_ETHNICITYHispanic	0.0497703	0.0279813	1.7787	0.0753242		0.00750898	0.183195	1	1.98223	0.570657	0.449998	0.133389	143 (1.61)
RetrosplenialTemporalLeftCerebellumCortex	RACE_ETHNICITYAsian	-0.100212	0.0769685	-1.30199	0.192956		0.00750898	0.37029	1	1.98223	0.570657	0.449998	0.133389	143 (1.61)
RetrosplenialTemporalLeftCerebellumCortex	RACE_ETHNICITYOther	0.0386907	0.0369081	1.0483	0.29453		0.00750898	0.495694	1	1.98223	0.570657	0.449998	0.133389	143 (1.61)
RetrosplenialTemporalLeftCerebellumCortex	bipolar_II_ypresent	-0.00242468	0.106455	-0.0227766	0.981829		0.00750898	0.992062	1	1.98223	0.570657	0.449998	0.133389	143 (1.61)
RetrosplenialTemporalLeftCerebellumCortex	irritability_ypresent	0.0341647	0.0462789	0.738234	0.460392		0.00750898	0.65748	1	1.98223	0.570657	0.449998	0.133389	143 (1.61)
RetrosplenialTemporalLeftCerebellumCortex	depressed_mood_ypresent	-0.0695154	0.0394941	-1.76015	0.078418		0.00750898	0.18827	1	1.98223	0.570657	0.449998	0.133389	143 (1.61)
RetrosplenialTemporalLeftThalamusProper	(Intercept)	-0.0737379	0.0184263	-4.00177	6.33915e-05	***	0.00519331	0.000334445	0.213376	1.98792	1.8439	0.174495	0.0800542	135 (1.52)
RetrosplenialTemporalLeftThalamusProper	anhedonia_ypresent	-0.0623572	0.0398542	-1.56463	0.117705		0.00519331	0.258109	1	1.98792	1.8439	0.174495	0.0800542	135 (1.52)
RetrosplenialTemporalLeftThalamusProper	INTERVIEW_AGE	-0.0133604	0.0106988	-1.24877	0.211782		0.00519331	0.397136	1	1.98792	1.8439	0.174495	0.0800542	135 (1.52)
RetrosplenialTemporalLeftThalamusProper	SEXFemale	0.0713647	0.0214829	3.32193	0.000897654	***	0.00519331	0.00373486	1	1.98792	1.8439	0.174495	0.0800542	135 (1.52)
RetrosplenialTemporalLeftThalamusProper	RACE_ETHNICITYBlack	-0.00669042	0.0326449	-0.204945	0.83762		0.00519331	0.917586	1	1.98792	1.8439	0.174495	0.0800542	135 (1.52)
RetrosplenialTemporalLeftThalamusProper	RACE_ETHNICITYHispanic	0.126858	0.0278925	4.5481	5.48634e-06	***	0.00519331	3.47124e-05	0.018467	1.98792	1.8439	0.174495	0.0800542	135 (1.52)
RetrosplenialTemporalLeftThalamusProper	RACE_ETHNICITYAsian	0.174328	0.0762704	2.28566	0.0222979	*	0.00519331	0.0660692	1	1.98792	1.8439	0.174495	0.0800542	135 (1.52)
RetrosplenialTemporalLeftThalamusProper	RACE_ETHNICITYOther	0.141975	0.0367111	3.86737	0.000110817	***	0.00519331	0.000565166	0.373009	1.98792	1.8439	0.174495	0.0800542	135 (1.52)
RetrosplenialTemporalLeftThalamusProper	bipolar_II_ypresent	-0.134974	0.104737	-1.28869	0.197538		0.00519331	0.378007	1	1.98792	1.8439	0.174495	0.0800542	135 (1.52)
RetrosplenialTemporalLeftThalamusProper	irritability_ypresent	0.0399559	0.0464468	0.86025	0.389675		0.00519331	0.592701	1	1.98792	1.8439	0.174495	0.0800542	135 (1.52)
RetrosplenialTemporalLeftThalamusProper	depressed_mood_ypresent	-0.00106868	0.039519	-0.0270421	0.978427		0.00519331	0.992062	1	1.98792	1.8439	0.174495	0.0800542	135 (1.52)
RetrosplenialTemporalLeftCaudate	(Intercept)	-0.0856549	0.018513	-4.62674	3.76822e-06	***	0.00396269	2.46767e-05	0.0126838	2.00296	1.18166	0.277019	0.105853	143 (1.61)
RetrosplenialTemporalLeftCaudate	anhedonia_ypresent	0.00271666	0.0399227	0.0680481	0.945749		0.00396269	0.975434	1	2.00296	1.18166	0.277019	0.105853	143 (1.61)
RetrosplenialTemporalLeftCaudate	INTERVIEW_AGE	0.0188669	0.0107046	1.7625	0.0780198		0.00396269	0.187537	1	2.00296	1.18166	0.277019	0.105853	143 (1.61)
RetrosplenialTemporalLeftCaudate	SEXFemale	0.0945335	0.0215258	4.39164	1.1383e-05	***	0.00396269	6.79345e-05	0.0383151	2.00296	1.18166	0.277019	0.105853	143 (1.61)
RetrosplenialTemporalLeftCaudate	RACE_ETHNICITYBlack	0.0846194	0.0327348	2.585	0.00975395	**	0.00396269	0.0318138	1	2.00296	1.18166	0.277019	0.105853	143 (1.61)
RetrosplenialTemporalLeftCaudate	RACE_ETHNICITYHispanic	0.100833	0.0279983	3.6014	0.000318266	***	0.00396269	0.00147763	1	2.00296	1.18166	0.277019	0.105853	143 (1.61)
RetrosplenialTemporalLeftCaudate	RACE_ETHNICITYAsian	0.0859201	0.0761866	1.12776	0.259453		0.00396269	0.455565	1	2.00296	1.18166	0.277019	0.105853	143 (1.61)
RetrosplenialTemporalLeftCaudate	RACE_ETHNICITYOther	0.101532	0.0368664	2.75405	0.00589849	**	0.00396269	0.0204263	1	2.00296	1.18166	0.277019	0.105853	143 (1.61)
RetrosplenialTemporalLeftCaudate	bipolar_II_ypresent	-0.00862971	0.105098	-0.0821114	0.93456		0.00396269	0.971804	1	2.00296	1.18166	0.277019	0.105853	143 (1.61)
RetrosplenialTemporalLeftCaudate	irritability_ypresent	-0.00514038	0.0463641	-0.11087	0.911722		0.00396269	0.960669	1	2.00296	1.18166	0.277019	0.105853	143 (1.61)
RetrosplenialTemporalLeftCaudate	depressed_mood_ypresent	-0.0547725	0.0395018	-1.38658	0.165604		0.00396269	0.333587	1	2.00296	1.18166	0.277019	0.105853	143 (1.61)
RetrosplenialTemporalLeftPutamen	(Intercept)	-0.0103088	0.0185617	-0.555378	0.578651		0.00110983	0.759562	1	1.97166	7.43653	0.0063913	0.106823	189 (2.13)
RetrosplenialTemporalLeftPutamen	anhedonia_ypresent	0.0359269	0.0398831	0.900806	0.367717		0.00110983	0.571753	1	1.97166	7.43653	0.0063913	0.106823	189 (2.13)
RetrosplenialTemporalLeftPutamen	INTERVIEW_AGE	0.0282349	0.0107517	2.62607	0.00865282	**	0.00110983	0.0288085	1	1.97166	7.43653	0.0063913	0.106823	189 (2.13)
RetrosplenialTemporalLeftPutamen	SEXFemale	0.00081525	0.0216173	0.0377129	0.969917		0.00110983	0.98786	1	1.97166	7.43653	0.0063913	0.106823	189 (2.13)
RetrosplenialTemporalLeftPutamen	RACE_ETHNICITYBlack	0.0428949	0.0329288	1.30265	0.192727		0.00110983	0.370236	1	1.97166	7.43653	0.0063913	0.106823	189 (2.13)
RetrosplenialTemporalLeftPutamen	RACE_ETHNICITYHispanic	0.0199634	0.0280685	0.711238	0.476956		0.00110983	0.672292	1	1.97166	7.43653	0.0063913	0.106823	189 (2.13)
RetrosplenialTemporalLeftPutamen	RACE_ETHNICITYAsian	-0.191065	0.0773268	-2.47087	0.0134976	*	0.00110983	0.0428611	1	1.97166	7.43653	0.0063913	0.106823	189 (2.13)
RetrosplenialTemporalLeftPutamen	RACE_ETHNICITYOther	-0.00967609	0.0370946	-0.260849	0.794215		0.00110983	0.89432	1	1.97166	7.43653	0.0063913	0.106823	189 (2.13)
RetrosplenialTemporalLeftPutamen	bipolar_II_ypresent	-0.151889	0.10639	-1.42766	0.153425		0.00110983	0.317021	1	1.97166	7.43653	0.0063913	0.106823	189 (2.13)
RetrosplenialTemporalLeftPutamen	irritability_ypresent	-0.00423386	0.0465187	-0.0910141	0.927483		0.00110983	0.968553	1	1.97166	7.43653	0.0063913	0.106823	189 (2.13)
RetrosplenialTemporalLeftPutamen	depressed_mood_ypresent	0.0355709	0.0396636	0.896814	0.369843		0.00110983	0.57289	1	1.97166	7.43653	0.0063913	0.106823	189 (2.13)
RetrosplenialTemporalLeftPallidum	(Intercept)	-0.0333998	0.0184426	-1.81102	0.0701729		0.00323376	0.173042	1	2.02071	4.80982	0.0282981	0.0757198	143 (1.61)
RetrosplenialTemporalLeftPallidum	anhedonia_ypresent	-0.0129906	0.0398937	-0.32563	0.744712		0.00323376	0.867266	1	2.02071	4.80982	0.0282981	0.0757198	143 (1.61)
RetrosplenialTemporalLeftPallidum	INTERVIEW_AGE	0.0151928	0.0107108	1.41846	0.156092		0.00323376	0.32037	1	2.02071	4.80982	0.0282981	0.0757198	143 (1.61)
RetrosplenialTemporalLeftPallidum	SEXFemale	0.0143417	0.021508	0.66681	0.504911		0.00323376	0.696815	1	2.02071	4.80982	0.0282981	0.0757198	143 (1.61)
RetrosplenialTemporalLeftPallidum	RACE_ETHNICITYBlack	0.169428	0.0326274	5.19281	2.11827e-07	***	0.00323376	1.6316e-06	0.00071301	2.02071	4.80982	0.0282981	0.0757198	143 (1.61)
RetrosplenialTemporalLeftPallidum	RACE_ETHNICITYHispanic	-0.00744936	0.027903	-0.266973	0.789496		0.00323376	0.891199	1	2.02071	4.80982	0.0282981	0.0757198	143 (1.61)
RetrosplenialTemporalLeftPallidum	RACE_ETHNICITYAsian	0.000309706	0.0767509	0.00403521	0.99678		0.00323376	0.997966	1	2.02071	4.80982	0.0282981	0.0757198	143 (1.61)
RetrosplenialTemporalLeftPallidum	RACE_ETHNICITYOther	-0.000220123	0.0369034	-0.00596484	0.995241		0.00323376	0.99764	1	2.02071	4.80982	0.0282981	0.0757198	143 (1.61)
RetrosplenialTemporalLeftPallidum	bipolar_II_ypresent	0.118175	0.105252	1.12278	0.26156		0.00323376	0.457269	1	2.02071	4.80982	0.0282981	0.0757198	143 (1.61)
RetrosplenialTemporalLeftPallidum	irritability_ypresent	0.0192963	0.0463388	0.416418	0.677115		0.00323376	0.829319	1	2.02071	4.80982	0.0282981	0.0757198	143 (1.61)
RetrosplenialTemporalLeftPallidum	depressed_mood_ypresent	0.0465452	0.0395069	1.17816	0.238767		0.00323376	0.430932	1	2.02071	4.80982	0.0282981	0.0757198	143 (1.61)
RetrosplenialTemporalBrainStem	(Intercept)	0.0321722	0.0185174	1.73741	0.0823505		0.0146539	0.196451	1	1.97509	22.2701	2.36871e-06	0.192452	186 (2.1)
RetrosplenialTemporalBrainStem	anhedonia_ypresent	-0.0452233	0.0394693	-1.14579	0.251915		0.0146539	0.448649	1	1.97509	22.2701	2.36871e-06	0.192452	186 (2.1)
RetrosplenialTemporalBrainStem	INTERVIEW_AGE	-0.00301703	0.0106359	-0.283664	0.776675		0.0146539	0.884161	1	1.97509	22.2701	2.36871e-06	0.192452	186 (2.1)
RetrosplenialTemporalBrainStem	SEXFemale	0.0916595	0.0215044	4.26235	2.04426e-05	***	0.0146539	0.000116825	0.0688099	1.97509	22.2701	2.36871e-06	0.192452	186 (2.1)
RetrosplenialTemporalBrainStem	RACE_ETHNICITYBlack	-0.324874	0.0331489	-9.80045	1.46773e-22	***	0.0146539	3.89006e-21	4.94037e-19	1.97509	22.2701	2.36871e-06	0.192452	186 (2.1)
RetrosplenialTemporalBrainStem	RACE_ETHNICITYHispanic	-0.103934	0.0281353	-3.69408	0.000222046	***	0.0146539	0.0010662	0.747406	1.97509	22.2701	2.36871e-06	0.192452	186 (2.1)
RetrosplenialTemporalBrainStem	RACE_ETHNICITYAsian	0.148738	0.0759986	1.95711	0.0503665		0.0146539	0.132448	1	1.97509	22.2701	2.36871e-06	0.192452	186 (2.1)
RetrosplenialTemporalBrainStem	RACE_ETHNICITYOther	-0.0473211	0.0370517	-1.27717	0.201578		0.0146539	0.383557	1	1.97509	22.2701	2.36871e-06	0.192452	186 (2.1)
RetrosplenialTemporalBrainStem	bipolar_II_ypresent	-0.0489934	0.103793	-0.472031	0.636917		0.0146539	0.799948	1	1.97509	22.2701	2.36871e-06	0.192452	186 (2.1)
RetrosplenialTemporalBrainStem	irritability_ypresent	-0.0737788	0.0459966	-1.60401	0.108749		0.0146539	0.242738	1	1.97509	22.2701	2.36871e-06	0.192452	186 (2.1)
RetrosplenialTemporalBrainStem	depressed_mood_ypresent	0.0135637	0.039288	0.345239	0.729923		0.0146539	0.857864	1	1.97509	22.2701	2.36871e-06	0.192452	186 (2.1)
RetrosplenialTemporalLeftHippocampus	(Intercept)	0.0881423	0.0182743	4.8233	1.43595e-06	***	0.0202823	9.86408e-06	0.0048334	1.99244	7.74394	0.00538931	0.080397	139 (1.57)
RetrosplenialTemporalLeftHippocampus	anhedonia_ypresent	0.00281121	0.0394596	0.0712426	0.943206		0.0202823	0.975434	1	1.99244	7.74394	0.00538931	0.080397	139 (1.57)
RetrosplenialTemporalLeftHippocampus	INTERVIEW_AGE	0.0130508	0.0106164	1.2293	0.218991		0.0202823	0.407027	1	1.99244	7.74394	0.00538931	0.080397	139 (1.57)
RetrosplenialTemporalLeftHippocampus	SEXFemale	0.057197	0.0213227	2.68245	0.00732231	**	0.0202823	0.0248206	1	1.99244	7.74394	0.00538931	0.080397	139 (1.57)
RetrosplenialTemporalLeftHippocampus	RACE_ETHNICITYBlack	-0.390291	0.0325348	-11.9961	6.75715e-33	***	0.0202823	3.34479e-31	2.27446e-29	1.99244	7.74394	0.00538931	0.080397	139 (1.57)
RetrosplenialTemporalLeftHippocampus	RACE_ETHNICITYHispanic	-0.198486	0.0276714	-7.17296	7.9391e-13	***	0.0202823	1.02387e-11	2.6723e-09	1.99244	7.74394	0.00538931	0.080397	139 (1.57)
RetrosplenialTemporalLeftHippocampus	RACE_ETHNICITYAsian	0.045291	0.0756841	0.598421	0.549574		0.0202823	0.736999	1	1.99244	7.74394	0.00538931	0.080397	139 (1.57)
RetrosplenialTemporalLeftHippocampus	RACE_ETHNICITYOther	-0.119052	0.0364217	-3.26871	0.00108459	**	0.0202823	0.0044305	1	1.99244	7.74394	0.00538931	0.080397	139 (1.57)
RetrosplenialTemporalLeftHippocampus	bipolar_II_ypresent	0.135929	0.10486	1.2963	0.194908		0.0202823	0.373185	1	1.99244	7.74394	0.00538931	0.080397	139 (1.57)
RetrosplenialTemporalLeftHippocampus	irritability_ypresent	-0.0922859	0.0460035	-2.00606	0.0448806	*	0.0202823	0.11961	1	1.99244	7.74394	0.00538931	0.080397	139 (1.57)
RetrosplenialTemporalLeftHippocampus	depressed_mood_ypresent	-0.0540679	0.0391504	-1.38103	0.167305		0.0202823	0.335008	1	1.99244	7.74394	0.00538931	0.080397	139 (1.57)
RetrosplenialTemporalLeftAmygdala	(Intercept)	-0.0897235	0.0183959	-4.87737	1.09414e-06	***	0.00807189	7.68867e-06	0.00368287	1.98617	1.77796	0.182399	0.0680552	144 (1.62)
RetrosplenialTemporalLeftAmygdala	anhedonia_ypresent	0.0623218	0.0397094	1.56945	0.11658		0.00807189	0.256309	1	1.98617	1.77796	0.182399	0.0680552	144 (1.62)
RetrosplenialTemporalLeftAmygdala	INTERVIEW_AGE	0.0252238	0.010692	2.35914	0.0183395	*	0.00807189	0.0560679	1	1.98617	1.77796	0.182399	0.0680552	144 (1.62)
RetrosplenialTemporalLeftAmygdala	SEXFemale	0.0871098	0.0214488	4.06129	4.92303e-05	***	0.00807189	0.000262198	0.165709	1.98617	1.77796	0.182399	0.0680552	144 (1.62)
RetrosplenialTemporalLeftAmygdala	RACE_ETHNICITYBlack	0.225458	0.0325947	6.91702	4.93777e-12	***	0.00807189	6.00019e-11	1.66205e-08	1.98617	1.77796	0.182399	0.0680552	144 (1.62)
RetrosplenialTemporalLeftAmygdala	RACE_ETHNICITYHispanic	0.0454856	0.0278265	1.63462	0.102165		0.00807189	0.231419	1	1.98617	1.77796	0.182399	0.0680552	144 (1.62)
RetrosplenialTemporalLeftAmygdala	RACE_ETHNICITYAsian	-0.0282267	0.0757151	-0.372802	0.709305		0.00807189	0.848298	1	1.98617	1.77796	0.182399	0.0680552	144 (1.62)
RetrosplenialTemporalLeftAmygdala	RACE_ETHNICITYOther	0.0605557	0.0366001	1.65452	0.0980571		0.00807189	0.224531	1	1.98617	1.77796	0.182399	0.0680552	144 (1.62)
RetrosplenialTemporalLeftAmygdala	bipolar_II_ypresent	-0.170435	0.10458	-1.62971	0.103199		0.00807189	0.233119	1	1.98617	1.77796	0.182399	0.0680552	144 (1.62)
RetrosplenialTemporalLeftAmygdala	irritability_ypresent	0.0231377	0.0462739	0.500015	0.617077		0.00807189	0.785924	1	1.98617	1.77796	0.182399	0.0680552	144 (1.62)
RetrosplenialTemporalLeftAmygdala	depressed_mood_ypresent	-0.0480678	0.0393436	-1.22174	0.221837		0.00807189	0.410277	1	1.98617	1.77796	0.182399	0.0680552	144 (1.62)
RetrosplenialTemporalLeftAccumbensArea	(Intercept)	-0.0267884	0.0184184	-1.45444	0.14586		0.0057143	0.305517	1	1.97024	5.76714	0.0163286	0.0792654	134 (1.51)
RetrosplenialTemporalLeftAccumbensArea	anhedonia_ypresent	0.0086703	0.0397697	0.218013	0.827424		0.0057143	0.912852	1	1.97024	5.76714	0.0163286	0.0792654	134 (1.51)
RetrosplenialTemporalLeftAccumbensArea	INTERVIEW_AGE	0.0387362	0.0106953	3.6218	0.000294217	***	0.0057143	0.00138315	0.990335	1.97024	5.76714	0.0163286	0.0792654	134 (1.51)
RetrosplenialTemporalLeftAccumbensArea	SEXFemale	0.0951813	0.0214756	4.43206	9.44762e-06	***	0.0057143	5.7402e-05	0.0318007	1.97024	5.76714	0.0163286	0.0792654	134 (1.51)
RetrosplenialTemporalLeftAccumbensArea	RACE_ETHNICITYBlack	0.0541894	0.0326321	1.66062	0.0968264		0.0057143	0.223384	1	1.97024	5.76714	0.0163286	0.0792654	134 (1.51)
RetrosplenialTemporalLeftAccumbensArea	RACE_ETHNICITYHispanic	-0.108253	0.0278551	-3.88627	0.000102549	***	0.0057143	0.000526991	0.345179	1.97024	5.76714	0.0163286	0.0792654	134 (1.51)
RetrosplenialTemporalLeftAccumbensArea	RACE_ETHNICITYAsian	-0.108831	0.0770899	-1.41175	0.15806		0.0057143	0.323423	1	1.97024	5.76714	0.0163286	0.0792654	134 (1.51)
RetrosplenialTemporalLeftAccumbensArea	RACE_ETHNICITYOther	0.0147505	0.0367149	0.401759	0.687871		0.0057143	0.836562	1	1.97024	5.76714	0.0163286	0.0792654	134 (1.51)
RetrosplenialTemporalLeftAccumbensArea	bipolar_II_ypresent	-0.068716	0.104653	-0.65661	0.511449		0.0057143	0.702896	1	1.97024	5.76714	0.0163286	0.0792654	134 (1.51)
RetrosplenialTemporalLeftAccumbensArea	irritability_ypresent	-0.0489381	0.0464507	-1.05355	0.292118		0.0057143	0.492421	1	1.97024	5.76714	0.0163286	0.0792654	134 (1.51)
RetrosplenialTemporalLeftAccumbensArea	depressed_mood_ypresent	-0.00332607	0.0394617	-0.0842859	0.932831		0.0057143	0.970906	1	1.97024	5.76714	0.0163286	0.0792654	134 (1.51)
RetrosplenialTemporalLeftVentraldc	(Intercept)	-0.0283181	0.0184939	-1.53121	0.125753		0.00249978	0.27256	1	1.99313	0.0429657	0.83579	0.106575	148 (1.67)
RetrosplenialTemporalLeftVentraldc	anhedonia_ypresent	-0.0340845	0.0398829	-0.854616	0.392787		0.00249978	0.595282	1	1.99313	0.0429657	0.83579	0.106575	148 (1.67)
RetrosplenialTemporalLeftVentraldc	INTERVIEW_AGE	-0.0396003	0.0107161	-3.6954	0.000220885	***	0.00249978	0.00106214	0.7435	1.99313	0.0429657	0.83579	0.106575	148 (1.67)
RetrosplenialTemporalLeftVentraldc	SEXFemale	0.00754618	0.0215493	0.350181	0.726211		0.00249978	0.856792	1	1.99313	0.0429657	0.83579	0.106575	148 (1.67)
RetrosplenialTemporalLeftVentraldc	RACE_ETHNICITYBlack	-0.00434579	0.0328736	-0.132197	0.894832		0.00249978	0.952246	1	1.99313	0.0429657	0.83579	0.106575	148 (1.67)
RetrosplenialTemporalLeftVentraldc	RACE_ETHNICITYHispanic	0.0723183	0.0280052	2.58231	0.00983022	**	0.00249978	0.0320005	1	1.99313	0.0429657	0.83579	0.106575	148 (1.67)
RetrosplenialTemporalLeftVentraldc	RACE_ETHNICITYAsian	0.119478	0.076668	1.55838	0.119179		0.00249978	0.260661	1	1.99313	0.0429657	0.83579	0.106575	148 (1.67)
RetrosplenialTemporalLeftVentraldc	RACE_ETHNICITYOther	0.0104747	0.0369131	0.283766	0.776596		0.00249978	0.884161	1	1.99313	0.0429657	0.83579	0.106575	148 (1.67)
RetrosplenialTemporalLeftVentraldc	bipolar_II_ypresent	0.107731	0.105303	1.02305	0.30631		0.00249978	0.509156	1	1.99313	0.0429657	0.83579	0.106575	148 (1.67)
RetrosplenialTemporalLeftVentraldc	irritability_ypresent	0.00887038	0.0463668	0.191309	0.848288		0.00249978	0.923759	1	1.99313	0.0429657	0.83579	0.106575	148 (1.67)
RetrosplenialTemporalLeftVentraldc	depressed_mood_ypresent	0.09044	0.0395409	2.28725	0.0222051	*	0.00249978	0.0658523	1	1.99313	0.0429657	0.83579	0.106575	148 (1.67)
RetrosplenialTemporalRightCerebellumCortex	(Intercept)	0.171434	0.0182334	9.40219	6.71884e-21	***	0.0405529	1.53848e-19	2.26156e-17	1.98292	1.48902	0.222368	0.156831	186 (2.1)
RetrosplenialTemporalRightCerebellumCortex	anhedonia_ypresent	-0.0941545	0.0391248	-2.40652	0.0161262	*	0.0405529	0.0500283	1	1.98292	1.48902	0.222368	0.156831	186 (2.1)
RetrosplenialTemporalRightCerebellumCortex	INTERVIEW_AGE	-0.0583947	0.0105175	-5.55215	2.90505e-08	***	0.0405529	2.49533e-07	9.77839e-05	1.98292	1.48902	0.222368	0.156831	186 (2.1)
RetrosplenialTemporalRightCerebellumCortex	SEXFemale	-0.0388989	0.0212087	-1.8341	0.066673		0.0405529	0.165869	1	1.98292	1.48902	0.222368	0.156831	186 (2.1)
RetrosplenialTemporalRightCerebellumCortex	RACE_ETHNICITYBlack	-0.537257	0.0325732	-16.4938	3.3402e-60	***	0.0405529	6.61359e-58	1.12431e-56	1.98292	1.48902	0.222368	0.156831	186 (2.1)
RetrosplenialTemporalRightCerebellumCortex	RACE_ETHNICITYHispanic	-0.259884	0.0276823	-9.38809	7.67168e-21	***	0.0405529	1.74479e-19	2.58229e-17	1.98292	1.48902	0.222368	0.156831	186 (2.1)
RetrosplenialTemporalRightCerebellumCortex	RACE_ETHNICITYAsian	0.0509943	0.0753171	0.677062	0.498385		0.0405529	0.690787	1	1.98292	1.48902	0.222368	0.156831	186 (2.1)
RetrosplenialTemporalRightCerebellumCortex	RACE_ETHNICITYOther	-0.171605	0.0364853	-4.7034	2.59816e-06	***	0.0405529	1.7352e-05	0.00874541	1.98292	1.48902	0.222368	0.156831	186 (2.1)
RetrosplenialTemporalRightCerebellumCortex	bipolar_II_ypresent	0.000657592	0.102544	0.00641277	0.994884		0.0405529	0.99764	1	1.98292	1.48902	0.222368	0.156831	186 (2.1)
RetrosplenialTemporalRightCerebellumCortex	irritability_ypresent	0.0447655	0.0455252	0.983313	0.325481		0.0405529	0.528893	1	1.98292	1.48902	0.222368	0.156831	186 (2.1)
RetrosplenialTemporalRightCerebellumCortex	depressed_mood_ypresent	-0.0362355	0.0387821	-0.934336	0.350157		0.0405529	0.555956	1	1.98292	1.48902	0.222368	0.156831	186 (2.1)
RetrosplenialTemporalRightThalamusProper	(Intercept)	0.0980164	0.0182946	5.35766	8.64506e-08	***	0.028729	6.96155e-07	0.000290993	1.99302	0.0142396	0.905014	0.165218	106 (1.2)
RetrosplenialTemporalRightThalamusProper	anhedonia_ypresent	-0.140113	0.039105	-3.58299	0.000341534	***	0.028729	0.00156835	1	1.99302	0.0142396	0.905014	0.165218	106 (1.2)
RetrosplenialTemporalRightThalamusProper	bipolar_II_ypresent	0.02685	0.103069	0.260507	0.794479		0.028729	0.89432	1	1.99302	0.0142396	0.905014	0.165218	106 (1.2)
RetrosplenialTemporalRightThalamusProper	depressed_mood_ypresent	-0.0218306	0.0388495	-0.561927	0.57418		0.028729	0.757917	1	1.99302	0.0142396	0.905014	0.165218	106 (1.2)
RetrosplenialTemporalRightThalamusProper	INTERVIEW_AGE	-0.0296678	0.0105339	-2.8164	0.00486736	**	0.028729	0.0172277	1	1.99302	0.0142396	0.905014	0.165218	106 (1.2)
RetrosplenialTemporalRightThalamusProper	irritability_ypresent	-0.0365723	0.0457718	-0.799013	0.424304		0.028729	0.623128	1	1.99302	0.0142396	0.905014	0.165218	106 (1.2)
RetrosplenialTemporalRightThalamusProper	RACE_ETHNICITYAsian	-0.0816206	0.0751848	-1.0856	0.277686		0.028729	0.475961	1	1.99302	0.0142396	0.905014	0.165218	106 (1.2)
RetrosplenialTemporalRightThalamusProper	RACE_ETHNICITYBlack	-0.441053	0.0324913	-13.5745	1.49317e-41	***	0.028729	1.14228e-39	5.02601e-38	1.99302	0.0142396	0.905014	0.165218	106 (1.2)
RetrosplenialTemporalRightThalamusProper	RACE_ETHNICITYHispanic	-0.216836	0.0277451	-7.81527	6.11988e-15	***	0.028729	9.40618e-14	2.05995e-11	1.99302	0.0142396	0.905014	0.165218	106 (1.2)
RetrosplenialTemporalRightThalamusProper	RACE_ETHNICITYOther	-0.162382	0.0365134	-4.44719	8.80766e-06	***	0.028729	5.4001e-05	0.0296466	1.99302	0.0142396	0.905014	0.165218	106 (1.2)
RetrosplenialTemporalRightThalamusProper	SEXFemale	0.0900971	0.0212511	4.23965	2.26172e-05	***	0.028729	0.00012838	0.0761295	1.99302	0.0142396	0.905014	0.165218	106 (1.2)
RetrosplenialTemporalRightCaudate	(Intercept)	-0.0554826	0.0184219	-3.01178	0.0026047	**	0.00644046	0.00978508	1	2.0009	0.168467	0.681478	0.0759417	146 (1.65)
RetrosplenialTemporalRightCaudate	anhedonia_ypresent	0.022355	0.0396945	0.563178	0.573328		0.00644046	0.757484	1	2.0009	0.168467	0.681478	0.0759417	146 (1.65)
RetrosplenialTemporalRightCaudate	INTERVIEW_AGE	0.0472351	0.0106918	4.4179	1.0087e-05	***	0.00644046	6.08476e-05	0.033953	2.0009	0.168467	0.681478	0.0759417	146 (1.65)
RetrosplenialTemporalRightCaudate	SEXFemale	0.0312402	0.0214768	1.4546	0.145815		0.00644046	0.305517	1	2.0009	0.168467	0.681478	0.0759417	146 (1.65)
RetrosplenialTemporalRightCaudate	RACE_ETHNICITYBlack	0.198782	0.0326536	6.08759	1.19468e-09	***	0.00644046	1.14567e-08	4.02129e-06	2.0009	0.168467	0.681478	0.0759417	146 (1.65)
RetrosplenialTemporalRightCaudate	RACE_ETHNICITYHispanic	0.0339297	0.0278494	1.21833	0.223133		0.00644046	0.411995	1	2.0009	0.168467	0.681478	0.0759417	146 (1.65)
RetrosplenialTemporalRightCaudate	RACE_ETHNICITYAsian	-0.0585678	0.0758046	-0.772615	0.439771		0.00644046	0.636949	1	2.0009	0.168467	0.681478	0.0759417	146 (1.65)
RetrosplenialTemporalRightCaudate	RACE_ETHNICITYOther	0.00391322	0.0367339	0.106529	0.915165		0.00644046	0.961741	1	2.0009	0.168467	0.681478	0.0759417	146 (1.65)
RetrosplenialTemporalRightCaudate	bipolar_II_ypresent	-0.0433251	0.104191	-0.415825	0.677548		0.00644046	0.829319	1	2.0009	0.168467	0.681478	0.0759417	146 (1.65)
RetrosplenialTemporalRightCaudate	irritability_ypresent	0.0269133	0.0463736	0.580358	0.561688		0.00644046	0.7467	1	2.0009	0.168467	0.681478	0.0759417	146 (1.65)
RetrosplenialTemporalRightCaudate	depressed_mood_ypresent	0.0338298	0.0394661	0.857186	0.391366		0.00644046	0.593865	1	2.0009	0.168467	0.681478	0.0759417	146 (1.65)
RetrosplenialTemporalRightPutamen	(Intercept)	0.000540458	0.0183934	0.0293833	0.97656		0.0151544	0.992062	1	1.99501	1.27591	0.25866	0.134135	123 (1.39)
RetrosplenialTemporalRightPutamen	anhedonia_ypresent	0.0418216	0.0393624	1.06248	0.288049		0.0151544	0.488942	1	1.99501	1.27591	0.25866	0.134135	123 (1.39)
RetrosplenialTemporalRightPutamen	INTERVIEW_AGE	-0.00502696	0.0106265	-0.473061	0.636182		0.0151544	0.799768	1	1.99501	1.27591	0.25866	0.134135	123 (1.39)
RetrosplenialTemporalRightPutamen	SEXFemale	-0.155345	0.0214065	-7.25689	4.2997e-13	***	0.0151544	5.72048e-12	1.44728e-09	1.99501	1.27591	0.25866	0.134135	123 (1.39)
RetrosplenialTemporalRightPutamen	RACE_ETHNICITYBlack	0.295263	0.0326004	9.05703	1.63102e-19	***	0.0151544	3.46561e-18	5.49e-16	1.99501	1.27591	0.25866	0.134135	123 (1.39)
RetrosplenialTemporalRightPutamen	RACE_ETHNICITYHispanic	0.0652223	0.0279151	2.33645	0.0194902	*	0.0151544	0.0591561	1	1.99501	1.27591	0.25866	0.134135	123 (1.39)
RetrosplenialTemporalRightPutamen	RACE_ETHNICITYAsian	0.0684969	0.0760448	0.900743	0.36775		0.0151544	0.571753	1	1.99501	1.27591	0.25866	0.134135	123 (1.39)
RetrosplenialTemporalRightPutamen	RACE_ETHNICITYOther	0.0682519	0.036674	1.86104	0.0627719		0.0151544	0.15761	1	1.99501	1.27591	0.25866	0.134135	123 (1.39)
RetrosplenialTemporalRightPutamen	bipolar_II_ypresent	-0.0437781	0.104844	-0.417556	0.676282		0.0151544	0.828975	1	1.99501	1.27591	0.25866	0.134135	123 (1.39)
RetrosplenialTemporalRightPutamen	irritability_ypresent	0.0883713	0.0458931	1.92559	0.054188		0.0151544	0.140521	1	1.99501	1.27591	0.25866	0.134135	123 (1.39)
RetrosplenialTemporalRightPutamen	depressed_mood_ypresent	0.0139661	0.0392612	0.355723	0.722057		0.0151544	0.854791	1	1.99501	1.27591	0.25866	0.134135	123 (1.39)
RetrosplenialTemporalRightPallidum	(Intercept)	0.0199804	0.0183857	1.08673	0.277185		0.00281413	0.475779	1	2.01016	3.23546	0.0720602	0.0438086	149 (1.68)
RetrosplenialTemporalRightPallidum	anhedonia_ypresent	-0.0408592	0.0399206	-1.02351	0.306094		0.00281413	0.509047	1	2.01016	3.23546	0.0720602	0.0438086	149 (1.68)
RetrosplenialTemporalRightPallidum	INTERVIEW_AGE	0.00540241	0.0107216	0.503881	0.614358		0.00281413	0.785389	1	2.01016	3.23546	0.0720602	0.0438086	149 (1.68)
RetrosplenialTemporalRightPallidum	SEXFemale	0.0419808	0.0214895	1.95356	0.0507858		0.00281413	0.133447	1	2.01016	3.23546	0.0720602	0.0438086	149 (1.68)
RetrosplenialTemporalRightPallidum	RACE_ETHNICITYBlack	-0.100812	0.0326613	-3.08659	0.00203106	**	0.00281413	0.00780426	1	2.01016	3.23546	0.0720602	0.0438086	149 (1.68)
RetrosplenialTemporalRightPallidum	RACE_ETHNICITYHispanic	0.00135595	0.0277765	0.0488165	0.961067		0.00281413	0.983682	1	2.01016	3.23546	0.0720602	0.0438086	149 (1.68)
RetrosplenialTemporalRightPallidum	RACE_ETHNICITYAsian	-0.163543	0.0762496	-2.14484	0.0319934	*	0.00281413	0.0906819	1	2.01016	3.23546	0.0720602	0.0438086	149 (1.68)
RetrosplenialTemporalRightPallidum	RACE_ETHNICITYOther	-0.0850066	0.0366354	-2.32034	0.0203455	*	0.00281413	0.0613647	1	2.01016	3.23546	0.0720602	0.0438086	149 (1.68)
RetrosplenialTemporalRightPallidum	bipolar_II_ypresent	0.0150501	0.105847	0.142188	0.886935		0.00281413	0.947754	1	2.01016	3.23546	0.0720602	0.0438086	149 (1.68)
RetrosplenialTemporalRightPallidum	irritability_ypresent	-0.105997	0.0466162	-2.27382	0.0230013	*	0.00281413	0.0677955	1	2.01016	3.23546	0.0720602	0.0438086	149 (1.68)
RetrosplenialTemporalRightPallidum	depressed_mood_ypresent	-0.0438274	0.0396516	-1.10531	0.269055		0.00281413	0.466103	1	2.01016	3.23546	0.0720602	0.0438086	149 (1.68)
RetrosplenialTemporalRightHippocampus	(Intercept)	-0.0216643	0.0184302	-1.17548	0.239836		0.0132027	0.432215	1	1.99681	1.32361	0.249946	0.130814	136 (1.53)
RetrosplenialTemporalRightHippocampus	anhedonia_ypresent	-0.0283087	0.0394928	-0.716807	0.473513		0.0132027	0.669125	1	1.99681	1.32361	0.249946	0.130814	136 (1.53)
RetrosplenialTemporalRightHippocampus	INTERVIEW_AGE	0.0162069	0.0106466	1.52226	0.12798		0.0132027	0.276142	1	1.99681	1.32361	0.249946	0.130814	136 (1.53)
RetrosplenialTemporalRightHippocampus	SEXFemale	-0.100117	0.0214339	-4.67097	3.04274e-06	***	0.0132027	2.01478e-05	0.0102419	1.99681	1.32361	0.249946	0.130814	136 (1.53)
RetrosplenialTemporalRightHippocampus	RACE_ETHNICITYBlack	0.308697	0.0326856	9.44444	4.50469e-21	***	0.0132027	1.06033e-19	1.51628e-17	1.99681	1.32361	0.249946	0.130814	136 (1.53)
RetrosplenialTemporalRightHippocampus	RACE_ETHNICITYHispanic	0.115464	0.027929	4.13419	3.59553e-05	***	0.0132027	0.000196789	0.121025	1.99681	1.32361	0.249946	0.130814	136 (1.53)
RetrosplenialTemporalRightHippocampus	RACE_ETHNICITYAsian	-0.117079	0.0761066	-1.53835	0.123999		0.0132027	0.269625	1	1.99681	1.32361	0.249946	0.130814	136 (1.53)
RetrosplenialTemporalRightHippocampus	RACE_ETHNICITYOther	0.0389962	0.036774	1.06043	0.288979		0.0132027	0.489124	1	1.99681	1.32361	0.249946	0.130814	136 (1.53)
RetrosplenialTemporalRightHippocampus	bipolar_II_ypresent	-0.0936869	0.103645	-0.903921	0.366062		0.0132027	0.570073	1	1.99681	1.32361	0.249946	0.130814	136 (1.53)
RetrosplenialTemporalRightHippocampus	irritability_ypresent	0.029205	0.0459788	0.635183	0.525326		0.0132027	0.715388	1	1.99681	1.32361	0.249946	0.130814	136 (1.53)
RetrosplenialTemporalRightHippocampus	depressed_mood_ypresent	0.0517217	0.0391871	1.31987	0.186914		0.0132027	0.363458	1	1.99681	1.32361	0.249946	0.130814	136 (1.53)
RetrosplenialTemporalRightAmygdala	(Intercept)	0.0947451	0.0185361	5.11138	3.26628e-07	***	0.00995148	2.4987e-06	0.00109943	1.98507	5.62151	0.0177414	0.170225	159 (1.79)
RetrosplenialTemporalRightAmygdala	anhedonia_ypresent	0.0530037	0.0395419	1.34044	0.180136		0.00995148	0.35417	1	1.98507	5.62151	0.0177414	0.170225	159 (1.79)
RetrosplenialTemporalRightAmygdala	INTERVIEW_AGE	-0.0436106	0.0106509	-4.09455	4.26812e-05	***	0.00995148	0.000231718	0.143665	1.98507	5.62151	0.0177414	0.170225	159 (1.79)
RetrosplenialTemporalRightAmygdala	SEXFemale	-0.182904	0.0215212	-8.49878	2.2334e-17	***	0.00995148	3.99873e-16	7.51761e-14	1.98507	5.62151	0.0177414	0.170225	159 (1.79)
RetrosplenialTemporalRightAmygdala	RACE_ETHNICITYBlack	-0.0560907	0.0329118	-1.70427	0.0883663		0.00995148	0.208001	1	1.98507	5.62151	0.0177414	0.170225	159 (1.79)
RetrosplenialTemporalRightAmygdala	RACE_ETHNICITYHispanic	-0.00731412	0.0280729	-0.260541	0.794453		0.00995148	0.89432	1	1.98507	5.62151	0.0177414	0.170225	159 (1.79)
RetrosplenialTemporalRightAmygdala	RACE_ETHNICITYAsian	0.0935011	0.0771833	1.21142	0.225769		0.00995148	0.41504	1	1.98507	5.62151	0.0177414	0.170225	159 (1.79)
RetrosplenialTemporalRightAmygdala	RACE_ETHNICITYOther	-0.036665	0.037034	-0.990035	0.322185		0.00995148	0.524914	1	1.98507	5.62151	0.0177414	0.170225	159 (1.79)
RetrosplenialTemporalRightAmygdala	bipolar_II_ypresent	0.0393595	0.105054	0.37466	0.707922		0.00995148	0.848298	1	1.98507	5.62151	0.0177414	0.170225	159 (1.79)
RetrosplenialTemporalRightAmygdala	irritability_ypresent	-0.042699	0.0463232	-0.921762	0.356678		0.00995148	0.562402	1	1.98507	5.62151	0.0177414	0.170225	159 (1.79)
RetrosplenialTemporalRightAmygdala	depressed_mood_ypresent	0.0160261	0.0393265	0.407515	0.68364		0.00995148	0.833847	1	1.98507	5.62151	0.0177414	0.170225	159 (1.79)
RetrosplenialTemporalRightAccumbensArea	(Intercept)	0.0610579	0.0184674	3.30625	0.000949368	***	0.0042869	0.00393059	1	2.03423	0.0584706	0.80893	0.103749	118 (1.33)
RetrosplenialTemporalRightAccumbensArea	anhedonia_ypresent	0.0113156	0.039839	0.284033	0.776392		0.0042869	0.884161	1	2.03423	0.0584706	0.80893	0.103749	118 (1.33)
RetrosplenialTemporalRightAccumbensArea	INTERVIEW_AGE	-0.0402275	0.0106969	-3.76068	0.000170561	***	0.0042869	0.00083934	0.574109	2.03423	0.0584706	0.80893	0.103749	118 (1.33)
RetrosplenialTemporalRightAccumbensArea	SEXFemale	-0.0291892	0.0214918	-1.35816	0.174449		0.0042869	0.34602	1	2.03423	0.0584706	0.80893	0.103749	118 (1.33)
RetrosplenialTemporalRightAccumbensArea	RACE_ETHNICITYBlack	-0.157852	0.0326394	-4.83624	1.34578e-06	***	0.0042869	9.30164e-06	0.0045299	2.03423	0.0584706	0.80893	0.103749	118 (1.33)
RetrosplenialTemporalRightAccumbensArea	RACE_ETHNICITYHispanic	-0.0748307	0.0279435	-2.67793	0.0074218	**	0.0042869	0.0251326	1	2.03423	0.0584706	0.80893	0.103749	118 (1.33)
RetrosplenialTemporalRightAccumbensArea	RACE_ETHNICITYAsian	0.0683113	0.0765793	0.892034	0.372399		0.0042869	0.575307	1	2.03423	0.0584706	0.80893	0.103749	118 (1.33)
RetrosplenialTemporalRightAccumbensArea	RACE_ETHNICITYOther	-0.0622651	0.036817	-1.6912	0.0908335		0.0042869	0.212619	1	2.03423	0.0584706	0.80893	0.103749	118 (1.33)
RetrosplenialTemporalRightAccumbensArea	bipolar_II_ypresent	0.0643176	0.106107	0.606159	0.544425		0.0042869	0.733895	1	2.03423	0.0584706	0.80893	0.103749	118 (1.33)
RetrosplenialTemporalRightAccumbensArea	irritability_ypresent	-0.0427667	0.046401	-0.921677	0.356723		0.0042869	0.562402	1	2.03423	0.0584706	0.80893	0.103749	118 (1.33)
RetrosplenialTemporalRightAccumbensArea	depressed_mood_ypresent	-0.0307118	0.0395572	-0.776389	0.43754		0.0042869	0.635633	1	2.03423	0.0584706	0.80893	0.103749	118 (1.33)
RetrosplenialTemporalRightVentraldc	(Intercept)	0.0998495	0.0184033	5.42563	5.93098e-08	***	0.0250863	4.89306e-07	0.000199637	2.00691	32.7645	1.04029e-08	0.164512	197 (2.22)
RetrosplenialTemporalRightVentraldc	anhedonia_ypresent	-0.0845726	0.0395271	-2.13961	0.032414	*	0.0250863	0.0916084	1	2.00691	32.7645	1.04029e-08	0.164512	197 (2.22)
RetrosplenialTemporalRightVentraldc	INTERVIEW_AGE	-0.0169571	0.0106113	-1.59802	0.110075		0.0250863	0.244562	1	2.00691	32.7645	1.04029e-08	0.164512	197 (2.22)
RetrosplenialTemporalRightVentraldc	SEXFemale	0.0355766	0.0213926	1.66303	0.0963423		0.0250863	0.222572	1	2.00691	32.7645	1.04029e-08	0.164512	197 (2.22)
RetrosplenialTemporalRightVentraldc	RACE_ETHNICITYBlack	-0.454017	0.0328144	-13.8359	4.44128e-43	***	0.0250863	3.47659e-41	1.49494e-39	2.00691	32.7645	1.04029e-08	0.164512	197 (2.22)
RetrosplenialTemporalRightVentraldc	RACE_ETHNICITYHispanic	-0.182831	0.0279956	-6.53071	6.91473e-11	***	0.0250863	7.73256e-10	2.3275e-07	2.00691	32.7645	1.04029e-08	0.164512	197 (2.22)
RetrosplenialTemporalRightVentraldc	RACE_ETHNICITYAsian	0.0418868	0.0759429	0.551557	0.581266		0.0250863	0.761597	1	2.00691	32.7645	1.04029e-08	0.164512	197 (2.22)
RetrosplenialTemporalRightVentraldc	RACE_ETHNICITYOther	-0.104543	0.0367162	-2.84733	0.00441914	**	0.0250863	0.0157907	1	2.00691	32.7645	1.04029e-08	0.164512	197 (2.22)
RetrosplenialTemporalRightVentraldc	bipolar_II_ypresent	0.062761	0.104316	0.601643	0.547428		0.0250863	0.735586	1	2.00691	32.7645	1.04029e-08	0.164512	197 (2.22)
RetrosplenialTemporalRightVentraldc	irritability_ypresent	0.0501004	0.0459011	1.09149	0.27509		0.0250863	0.473391	1	2.00691	32.7645	1.04029e-08	0.164512	197 (2.22)
RetrosplenialTemporalRightVentraldc	depressed_mood_ypresent	-0.0398516	0.0390138	-1.02147	0.307059		0.0250863	0.509646	1	2.00691	32.7645	1.04029e-08	0.164512	197 (2.22)
SensorimotorHandLeftCerebellumCortex	(Intercept)	0.143813	0.0182453	7.8822	3.60712e-15	***	0.0328353	5.67363e-14	1.21416e-11	2.01713	9.63834	0.00190557	0.105011	201 (2.27)
SensorimotorHandLeftCerebellumCortex	anhedonia_ypresent	-0.00512802	0.0396306	-0.129395	0.897048		0.0328353	0.952984	1	2.01713	9.63834	0.00190557	0.105011	201 (2.27)
SensorimotorHandLeftCerebellumCortex	INTERVIEW_AGE	-0.0462433	0.0105958	-4.3643	1.29012e-05	***	0.0328353	7.60515e-05	0.0434254	2.01713	9.63834	0.00190557	0.105011	201 (2.27)
SensorimotorHandLeftCerebellumCortex	SEXFemale	0.0083439	0.0212784	0.392131	0.694971		0.0328353	0.840219	1	2.01713	9.63834	0.00190557	0.105011	201 (2.27)
SensorimotorHandLeftCerebellumCortex	RACE_ETHNICITYBlack	-0.502769	0.0325927	-15.4258	5.54531e-53	***	0.0328353	7.46621e-51	1.86655e-49	2.01713	9.63834	0.00190557	0.105011	201 (2.27)
SensorimotorHandLeftCerebellumCortex	RACE_ETHNICITYHispanic	-0.242497	0.0276887	-8.75795	2.36471e-18	***	0.0328353	4.62768e-17	7.95961e-15	2.01713	9.63834	0.00190557	0.105011	201 (2.27)
SensorimotorHandLeftCerebellumCortex	RACE_ETHNICITYAsian	-0.0583674	0.0756853	-0.771185	0.440618		0.0328353	0.637487	1	2.01713	9.63834	0.00190557	0.105011	201 (2.27)
SensorimotorHandLeftCerebellumCortex	RACE_ETHNICITYOther	-0.184104	0.0363515	-5.06455	4.17817e-07	***	0.0328353	3.14625e-06	0.00140637	2.01713	9.63834	0.00190557	0.105011	201 (2.27)
SensorimotorHandLeftCerebellumCortex	bipolar_II_ypresent	-0.084651	0.104758	-0.808063	0.419076		0.0328353	0.619504	1	2.01713	9.63834	0.00190557	0.105011	201 (2.27)
SensorimotorHandLeftCerebellumCortex	irritability_ypresent	-0.0302418	0.0459228	-0.658536	0.510211		0.0328353	0.702144	1	2.01713	9.63834	0.00190557	0.105011	201 (2.27)
SensorimotorHandLeftCerebellumCortex	depressed_mood_ypresent	-0.0573058	0.0391721	-1.46292	0.143525		0.0328353	0.302318	1	2.01713	9.63834	0.00190557	0.105011	201 (2.27)
SensorimotorHandLeftThalamusProper	(Intercept)	0.00265134	0.0184897	0.143396	0.885981		0.0013173	0.947335	1	1.99882	4.61337	0.0317237	0.0824253	159 (1.79)
SensorimotorHandLeftThalamusProper	anhedonia_ypresent	-0.059996	0.039959	-1.50144	0.133278		0.0013173	0.284835	1	1.99882	4.61337	0.0317237	0.0824253	159 (1.79)
SensorimotorHandLeftThalamusProper	INTERVIEW_AGE	-0.0177027	0.0107292	-1.64996	0.0989875		0.0013173	0.22574	1	1.99882	4.61337	0.0317237	0.0824253	159 (1.79)
SensorimotorHandLeftThalamusProper	SEXFemale	-0.0596834	0.0215533	-2.7691	0.00563297	**	0.0013173	0.0196891	1	1.99882	4.61337	0.0317237	0.0824253	159 (1.79)
SensorimotorHandLeftThalamusProper	RACE_ETHNICITYBlack	0.0652129	0.0328838	1.98313	0.0473841	*	0.0013173	0.125389	1	1.99882	4.61337	0.0317237	0.0824253	159 (1.79)
SensorimotorHandLeftThalamusProper	RACE_ETHNICITYHispanic	0.028777	0.027943	1.02984	0.303112		0.0013173	0.505586	1	1.99882	4.61337	0.0317237	0.0824253	159 (1.79)
SensorimotorHandLeftThalamusProper	RACE_ETHNICITYAsian	0.0732497	0.076223	0.960993	0.336583		0.0013173	0.539751	1	1.99882	4.61337	0.0317237	0.0824253	159 (1.79)
SensorimotorHandLeftThalamusProper	RACE_ETHNICITYOther	0.0405938	0.0368639	1.10118	0.270849		0.0013173	0.467527	1	1.99882	4.61337	0.0317237	0.0824253	159 (1.79)
SensorimotorHandLeftThalamusProper	bipolar_II_ypresent	0.0833199	0.105393	0.790564	0.42922		0.0013173	0.627336	1	1.99882	4.61337	0.0317237	0.0824253	159 (1.79)
SensorimotorHandLeftThalamusProper	irritability_ypresent	0.0524243	0.0465202	1.12691	0.25981		0.0013173	0.455943	1	1.99882	4.61337	0.0317237	0.0824253	159 (1.79)
SensorimotorHandLeftThalamusProper	depressed_mood_ypresent	0.0675969	0.0396577	1.70451	0.0883218		0.0013173	0.208001	1	1.99882	4.61337	0.0317237	0.0824253	159 (1.79)
SensorimotorHandLeftCaudate	(Intercept)	0.19079	0.0183039	10.4235	2.72911e-25	***	0.0315365	8.83287e-24	9.18619e-22	1.92457	0.00739493	0.931471	0.147938	148 (1.67)
SensorimotorHandLeftCaudate	anhedonia_ypresent	-0.0284607	0.0390617	-0.728609	0.466261		0.0315365	0.662767	1	1.92457	0.00739493	0.931471	0.147938	148 (1.67)
SensorimotorHandLeftCaudate	INTERVIEW_AGE	-0.0674788	0.0105476	-6.39756	1.66016e-10	***	0.0315365	1.79106e-09	5.58811e-07	1.92457	0.00739493	0.931471	0.147938	148 (1.67)
SensorimotorHandLeftCaudate	SEXFemale	-0.214357	0.021266	-10.0798	9.16172e-24	***	0.0315365	2.63576e-22	3.08384e-20	1.92457	0.00739493	0.931471	0.147938	148 (1.67)
SensorimotorHandLeftCaudate	RACE_ETHNICITYBlack	-0.358389	0.0324578	-11.0417	3.69654e-28	***	0.0315365	1.35245e-26	1.24425e-24	1.92457	0.00739493	0.931471	0.147938	148 (1.67)
SensorimotorHandLeftCaudate	RACE_ETHNICITYHispanic	-0.148608	0.0277048	-5.364	8.34892e-08	***	0.0315365	6.7554e-07	0.000281025	1.92457	0.00739493	0.931471	0.147938	148 (1.67)
SensorimotorHandLeftCaudate	RACE_ETHNICITYAsian	0.133767	0.0754539	1.77283	0.0762918		0.0315365	0.184614	1	1.92457	0.00739493	0.931471	0.147938	148 (1.67)
SensorimotorHandLeftCaudate	RACE_ETHNICITYOther	-0.129831	0.0365255	-3.55454	0.000380655	***	0.0315365	0.00171066	1	1.92457	0.00739493	0.931471	0.147938	148 (1.67)
SensorimotorHandLeftCaudate	bipolar_II_ypresent	-0.0960609	0.102608	-0.936194	0.349199		0.0315365	0.555222	1	1.92457	0.00739493	0.931471	0.147938	148 (1.67)
SensorimotorHandLeftCaudate	irritability_ypresent	0.0551697	0.0457111	1.20692	0.227495		0.0315365	0.41728	1	1.92457	0.00739493	0.931471	0.147938	148 (1.67)
SensorimotorHandLeftCaudate	depressed_mood_ypresent	0.0439666	0.0389021	1.13019	0.258429		0.0315365	0.454954	1	1.92457	0.00739493	0.931471	0.147938	148 (1.67)
SensorimotorHandLeftPutamen	(Intercept)	0.0893319	0.0184074	4.85304	1.2369e-06	***	0.0145903	8.58431e-06	0.00416339	2.03778	0.00425689	0.947979	0.147635	113 (1.27)
SensorimotorHandLeftPutamen	anhedonia_ypresent	0.0122565	0.0393751	0.311276	0.755598		0.0145903	0.873701	1	2.03778	0.00425689	0.947979	0.147635	113 (1.27)
SensorimotorHandLeftPutamen	INTERVIEW_AGE	-0.020738	0.010629	-1.95108	0.0510796		0.0145903	0.134009	1	2.03778	0.00425689	0.947979	0.147635	113 (1.27)
SensorimotorHandLeftPutamen	SEXFemale	0.00268262	0.0214032	0.125338	0.900259		0.0145903	0.954717	1	2.03778	0.00425689	0.947979	0.147635	113 (1.27)
SensorimotorHandLeftPutamen	RACE_ETHNICITYBlack	-0.367808	0.0327741	-11.2225	4.99046e-29	***	0.0145903	1.90885e-27	1.67979e-25	2.03778	0.00425689	0.947979	0.147635	113 (1.27)
SensorimotorHandLeftPutamen	RACE_ETHNICITYHispanic	-0.1182	0.0278754	-4.24028	2.25537e-05	***	0.0145903	0.000128236	0.0759159	2.03778	0.00425689	0.947979	0.147635	113 (1.27)
SensorimotorHandLeftPutamen	RACE_ETHNICITYAsian	-0.107408	0.0758824	-1.41545	0.156971		0.0145903	0.321782	1	2.03778	0.00425689	0.947979	0.147635	113 (1.27)
SensorimotorHandLeftPutamen	RACE_ETHNICITYOther	-0.0886036	0.0367658	-2.40994	0.0159755	*	0.0145903	0.0496524	1	2.03778	0.00425689	0.947979	0.147635	113 (1.27)
SensorimotorHandLeftPutamen	bipolar_II_ypresent	0.0636932	0.104802	0.607747	0.543371		0.0145903	0.732767	1	2.03778	0.00425689	0.947979	0.147635	113 (1.27)
SensorimotorHandLeftPutamen	irritability_ypresent	-0.0605529	0.0459325	-1.3183	0.187437		0.0145903	0.363639	1	2.03778	0.00425689	0.947979	0.147635	113 (1.27)
SensorimotorHandLeftPutamen	depressed_mood_ypresent	-0.0138564	0.0392224	-0.353277	0.723889		0.0145903	0.855134	1	2.03778	0.00425689	0.947979	0.147635	113 (1.27)
SensorimotorHandLeftPallidum	(Intercept)	0.217169	0.0181234	11.9828	7.94628e-33	***	0.0563253	3.8764e-31	2.67472e-29	1.97236	3.27131	0.0705015	0.166981	192 (2.17)
SensorimotorHandLeftPallidum	anhedonia_ypresent	-0.0928978	0.0387425	-2.39783	0.0165137	*	0.0563253	0.0510894	1	1.97236	3.27131	0.0705015	0.166981	192 (2.17)
SensorimotorHandLeftPallidum	INTERVIEW_AGE	-0.0157977	0.0104393	-1.5133	0.130241		0.0563253	0.279765	1	1.97236	3.27131	0.0705015	0.166981	192 (2.17)
SensorimotorHandLeftPallidum	SEXFemale	-0.0701838	0.021045	-3.33495	0.000856743	***	0.0563253	0.00359128	1	1.97236	3.27131	0.0705015	0.166981	192 (2.17)
SensorimotorHandLeftPallidum	RACE_ETHNICITYBlack	-0.66174	0.0323513	-20.4548	7.45183e-91	***	0.0563253	8.36095e-88	2.50829e-87	1.97236	3.27131	0.0705015	0.166981	192 (2.17)
SensorimotorHandLeftPallidum	RACE_ETHNICITYHispanic	-0.258738	0.027444	-9.42787	5.27543e-21	***	0.0563253	1.23313e-19	1.77571e-17	1.97236	3.27131	0.0705015	0.166981	192 (2.17)
SensorimotorHandLeftPallidum	RACE_ETHNICITYAsian	0.0869016	0.0750693	1.15762	0.247052		0.0563253	0.442093	1	1.97236	3.27131	0.0705015	0.166981	192 (2.17)
SensorimotorHandLeftPallidum	RACE_ETHNICITYOther	-0.240226	0.0362305	-6.63049	3.54584e-11	***	0.0563253	4.03219e-10	1.19353e-07	1.97236	3.27131	0.0705015	0.166981	192 (2.17)
SensorimotorHandLeftPallidum	bipolar_II_ypresent	0.107288	0.101222	1.05993	0.289208		0.0563253	0.489183	1	1.97236	3.27131	0.0705015	0.166981	192 (2.17)
SensorimotorHandLeftPallidum	irritability_ypresent	0.0136746	0.0450507	0.303538	0.761487		0.0563253	0.877196	1	1.97236	3.27131	0.0705015	0.166981	192 (2.17)
SensorimotorHandLeftPallidum	depressed_mood_ypresent	-0.107185	0.0384973	-2.78422	0.00537727	**	0.0563253	0.0188737	1	1.97236	3.27131	0.0705015	0.166981	192 (2.17)
SensorimotorHandBrainStem	(Intercept)	0.11332	0.0182208	6.21923	5.22508e-10	***	0.0303684	5.14258e-09	1.75876e-06	1.93455	0.247984	0.618498	0.120264	114 (1.29)
SensorimotorHandBrainStem	anhedonia_ypresent	-0.0681717	0.0391625	-1.74074	0.0817645		0.0303684	0.19533	1	1.93455	0.247984	0.618498	0.120264	114 (1.29)
SensorimotorHandBrainStem	INTERVIEW_AGE	-0.0196266	0.0105362	-1.86278	0.0625273		0.0303684	0.157417	1	1.93455	0.247984	0.618498	0.120264	114 (1.29)
SensorimotorHandBrainStem	SEXFemale	0.0501025	0.0212163	2.36151	0.0182224	*	0.0303684	0.0557604	1	1.93455	0.247984	0.618498	0.120264	114 (1.29)
SensorimotorHandBrainStem	RACE_ETHNICITYBlack	-0.495118	0.0323133	-15.3224	2.58411e-52	***	0.0303684	3.22152e-50	8.69811e-49	1.93455	0.247984	0.618498	0.120264	114 (1.29)
SensorimotorHandBrainStem	RACE_ETHNICITYHispanic	-0.167455	0.0276189	-6.06308	1.39079e-09	***	0.0303684	1.32995e-08	4.68141e-06	1.93455	0.247984	0.618498	0.120264	114 (1.29)
SensorimotorHandBrainStem	RACE_ETHNICITYAsian	-0.000825411	0.0750069	-0.0110045	0.99122		0.0303684	0.996293	1	1.93455	0.247984	0.618498	0.120264	114 (1.29)
SensorimotorHandBrainStem	RACE_ETHNICITYOther	-0.193592	0.0363629	-5.32388	1.04097e-07	***	0.0303684	8.34261e-07	0.000350389	1.93455	0.247984	0.618498	0.120264	114 (1.29)
SensorimotorHandBrainStem	bipolar_II_ypresent	0.0423908	0.103172	0.410876	0.681173		0.0303684	0.831639	1	1.93455	0.247984	0.618498	0.120264	114 (1.29)
SensorimotorHandBrainStem	irritability_ypresent	-0.0353879	0.0456914	-0.774498	0.438657		0.0303684	0.635988	1	1.93455	0.247984	0.618498	0.120264	114 (1.29)
SensorimotorHandBrainStem	depressed_mood_ypresent	-0.0639424	0.0388826	-1.6445	0.100109		0.0303684	0.227373	1	1.93455	0.247984	0.618498	0.120264	114 (1.29)
SensorimotorHandLeftHippocampus	(Intercept)	-0.0810009	0.0183559	-4.41281	1.03268e-05	***	0.014686	6.19607e-05	0.03476	1.99941	1.60847	0.204707	0.0913847	147 (1.66)
SensorimotorHandLeftHippocampus	anhedonia_ypresent	0.0472537	0.039664	1.19135	0.23355		0.014686	0.424811	1	1.99941	1.60847	0.204707	0.0913847	147 (1.66)
SensorimotorHandLeftHippocampus	INTERVIEW_AGE	-0.00291777	0.0106533	-0.273885	0.78418		0.014686	0.88784	1	1.99941	1.60847	0.204707	0.0913847	147 (1.66)
SensorimotorHandLeftHippocampus	SEXFemale	-0.0176768	0.0214016	-0.825955	0.408852		0.014686	0.610346	1	1.99941	1.60847	0.204707	0.0913847	147 (1.66)
SensorimotorHandLeftHippocampus	RACE_ETHNICITYBlack	0.36336	0.032612	11.1419	1.22452e-28	***	0.014686	4.63117e-27	4.12174e-25	1.99941	1.60847	0.204707	0.0913847	147 (1.66)
SensorimotorHandLeftHippocampus	RACE_ETHNICITYHispanic	0.100224	0.0277858	3.60704	0.000311448	***	0.014686	0.00145602	1	1.99941	1.60847	0.204707	0.0913847	147 (1.66)
SensorimotorHandLeftHippocampus	RACE_ETHNICITYAsian	0.000124553	0.0765233	0.00162765	0.998701		0.014686	0.999112	1	1.99941	1.60847	0.204707	0.0913847	147 (1.66)
SensorimotorHandLeftHippocampus	RACE_ETHNICITYOther	0.0840414	0.0366535	2.29286	0.0218799	*	0.014686	0.065175	1	1.99941	1.60847	0.204707	0.0913847	147 (1.66)
SensorimotorHandLeftHippocampus	bipolar_II_ypresent	0.0805257	0.105619	0.762419	0.445831		0.014686	0.641859	1	1.99941	1.60847	0.204707	0.0913847	147 (1.66)
SensorimotorHandLeftHippocampus	irritability_ypresent	-0.00299998	0.046164	-0.0649852	0.948187		0.014686	0.975542	1	1.99941	1.60847	0.204707	0.0913847	147 (1.66)
SensorimotorHandLeftHippocampus	depressed_mood_ypresent	0.0506336	0.0393077	1.28814	0.197733		0.014686	0.378164	1	1.99941	1.60847	0.204707	0.0913847	147 (1.66)
SensorimotorHandLeftAmygdala	(Intercept)	-0.0232919	0.0184935	-1.25947	0.207895		0.00167141	0.391372	1	2.01443	0.0620936	0.803217	0.124032	115 (1.3)
SensorimotorHandLeftAmygdala	anhedonia_ypresent	0.0616394	0.0398451	1.54698	0.121905		0.00167141	0.265587	1	2.01443	0.0620936	0.803217	0.124032	115 (1.3)
SensorimotorHandLeftAmygdala	INTERVIEW_AGE	-0.00324927	0.0107017	-0.303621	0.761424		0.00167141	0.877196	1	2.01443	0.0620936	0.803217	0.124032	115 (1.3)
SensorimotorHandLeftAmygdala	SEXFemale	-0.0409171	0.0215276	-1.90068	0.0573772		0.00167141	0.146645	1	2.01443	0.0620936	0.803217	0.124032	115 (1.3)
SensorimotorHandLeftAmygdala	RACE_ETHNICITYBlack	0.103385	0.0328497	3.1472	0.00165394	**	0.00167141	0.00645843	1	2.01443	0.0620936	0.803217	0.124032	115 (1.3)
SensorimotorHandLeftAmygdala	RACE_ETHNICITYHispanic	0.0802109	0.0280087	2.86379	0.00419606	**	0.00167141	0.0150736	1	2.01443	0.0620936	0.803217	0.124032	115 (1.3)
SensorimotorHandLeftAmygdala	RACE_ETHNICITYAsian	0.0559985	0.076945	0.727773	0.466772		0.00167141	0.663214	1	2.01443	0.0620936	0.803217	0.124032	115 (1.3)
SensorimotorHandLeftAmygdala	RACE_ETHNICITYOther	0.0348946	0.0369156	0.945251	0.344557		0.00167141	0.549398	1	2.01443	0.0620936	0.803217	0.124032	115 (1.3)
SensorimotorHandLeftAmygdala	bipolar_II_ypresent	0.0272394	0.104784	0.259959	0.794902		0.00167141	0.89432	1	2.01443	0.0620936	0.803217	0.124032	115 (1.3)
SensorimotorHandLeftAmygdala	irritability_ypresent	0.0465459	0.0462209	1.00703	0.313948		0.00167141	0.51776	1	2.01443	0.0620936	0.803217	0.124032	115 (1.3)
SensorimotorHandLeftAmygdala	depressed_mood_ypresent	-0.0205443	0.0395274	-0.519748	0.603252		0.00167141	0.77561	1	2.01443	0.0620936	0.803217	0.124032	115 (1.3)
SensorimotorHandLeftAccumbensArea	(Intercept)	0.0400169	0.0184497	2.16898	0.0301115	*	0.00320781	0.0861807	1	2.00507	3.60193	0.0577126	0.064149	142 (1.6)
SensorimotorHandLeftAccumbensArea	anhedonia_ypresent	0.0705991	0.0397475	1.77619	0.0757365		0.00320781	0.183799	1	2.00507	3.60193	0.0577126	0.064149	142 (1.6)
SensorimotorHandLeftAccumbensArea	INTERVIEW_AGE	-0.0107986	0.0107085	-1.00841	0.313284		0.00320781	0.516918	1	2.00507	3.60193	0.0577126	0.064149	142 (1.6)
SensorimotorHandLeftAccumbensArea	SEXFemale	0.0187264	0.0214948	0.871206	0.383665		0.00320781	0.587542	1	2.00507	3.60193	0.0577126	0.064149	142 (1.6)
SensorimotorHandLeftAccumbensArea	RACE_ETHNICITYBlack	-0.164932	0.0326751	-5.04764	4.56358e-07	***	0.00320781	3.40599e-06	0.0015361	2.00507	3.60193	0.0577126	0.064149	142 (1.6)
SensorimotorHandLeftAccumbensArea	RACE_ETHNICITYHispanic	-0.0729412	0.027836	-2.62039	0.00879819	**	0.00320781	0.0292636	1	2.00507	3.60193	0.0577126	0.064149	142 (1.6)
SensorimotorHandLeftAccumbensArea	RACE_ETHNICITYAsian	-0.0912621	0.0763001	-1.19609	0.231693		0.00320781	0.422927	1	2.00507	3.60193	0.0577126	0.064149	142 (1.6)
SensorimotorHandLeftAccumbensArea	RACE_ETHNICITYOther	-0.0660879	0.0366852	-1.80149	0.0716608		0.00320781	0.176194	1	2.00507	3.60193	0.0577126	0.064149	142 (1.6)
SensorimotorHandLeftAccumbensArea	bipolar_II_ypresent	0.0490189	0.105316	0.465447	0.641623		0.00320781	0.802863	1	2.00507	3.60193	0.0577126	0.064149	142 (1.6)
SensorimotorHandLeftAccumbensArea	irritability_ypresent	-0.104064	0.0465149	-2.23723	0.0252964	*	0.00320781	0.0737849	1	2.00507	3.60193	0.0577126	0.064149	142 (1.6)
SensorimotorHandLeftAccumbensArea	depressed_mood_ypresent	-0.0238129	0.0394559	-0.603531	0.546171		0.00320781	0.735262	1	2.00507	3.60193	0.0577126	0.064149	142 (1.6)
SensorimotorHandLeftVentraldc	(Intercept)	-0.0320174	0.0184902	-1.73159	0.0833824		0.00329708	0.19835	1	2.01462	2.759	0.0967085	0.108706	142 (1.6)
SensorimotorHandLeftVentraldc	anhedonia_ypresent	0.0383835	0.0400085	0.959384	0.337392		0.00329708	0.540791	1	2.01462	2.759	0.0967085	0.108706	142 (1.6)
SensorimotorHandLeftVentraldc	INTERVIEW_AGE	0.0397667	0.0107093	3.7133	0.000205851	***	0.00329708	0.000996971	0.692895	2.01462	2.759	0.0967085	0.108706	142 (1.6)
SensorimotorHandLeftVentraldc	SEXFemale	0.00471731	0.0215341	0.219062	0.826607		0.00329708	0.912852	1	2.01462	2.759	0.0967085	0.108706	142 (1.6)
SensorimotorHandLeftVentraldc	RACE_ETHNICITYBlack	0.0747672	0.0327688	2.28166	0.0225336	*	0.00329708	0.0666502	1	2.01462	2.759	0.0967085	0.108706	142 (1.6)
SensorimotorHandLeftVentraldc	RACE_ETHNICITYHispanic	0.118097	0.0280129	4.2158	2.51406e-05	***	0.00329708	0.000141274	0.0846233	2.01462	2.759	0.0967085	0.108706	142 (1.6)
SensorimotorHandLeftVentraldc	RACE_ETHNICITYAsian	-0.0420375	0.0764306	-0.550008	0.582328		0.00329708	0.761808	1	2.01462	2.759	0.0967085	0.108706	142 (1.6)
SensorimotorHandLeftVentraldc	RACE_ETHNICITYOther	-0.00388954	0.0369154	-0.105364	0.91609		0.00329708	0.961865	1	2.01462	2.759	0.0967085	0.108706	142 (1.6)
SensorimotorHandLeftVentraldc	bipolar_II_ypresent	0.046139	0.105719	0.43643	0.662536		0.00329708	0.818985	1	2.01462	2.759	0.0967085	0.108706	142 (1.6)
SensorimotorHandLeftVentraldc	irritability_ypresent	-0.0549024	0.046284	-1.18621	0.235573		0.00329708	0.426541	1	2.01462	2.759	0.0967085	0.108706	142 (1.6)
SensorimotorHandLeftVentraldc	depressed_mood_ypresent	-0.0430845	0.0395485	-1.08941	0.276004		0.00329708	0.474551	1	2.01462	2.759	0.0967085	0.108706	142 (1.6)
SensorimotorHandRightCerebellumCortex	(Intercept)	0.0584796	0.0185171	3.15814	0.00159323	**	0.00428527	0.00625035	1	2.0278	7.8621	0.00504818	0.0982425	165 (1.86)
SensorimotorHandRightCerebellumCortex	anhedonia_ypresent	0.0582954	0.0398873	1.4615	0.143914		0.00428527	0.30238	1	2.0278	7.8621	0.00504818	0.0982425	165 (1.86)
SensorimotorHandRightCerebellumCortex	INTERVIEW_AGE	-0.0227288	0.0107144	-2.12132	0.0339227	*	0.00428527	0.095074	1	2.0278	7.8621	0.00504818	0.0982425	165 (1.86)
SensorimotorHandRightCerebellumCortex	SEXFemale	-0.071766	0.0215465	-3.33074	0.000869763	***	0.00428527	0.0036368	1	2.0278	7.8621	0.00504818	0.0982425	165 (1.86)
SensorimotorHandRightCerebellumCortex	RACE_ETHNICITYBlack	-0.149198	0.0328442	-4.54259	5.63165e-06	***	0.00428527	3.54984e-05	0.0189561	2.0278	7.8621	0.00504818	0.0982425	165 (1.86)
SensorimotorHandRightCerebellumCortex	RACE_ETHNICITYHispanic	-0.00494652	0.0279607	-0.17691	0.859584		0.00428527	0.930041	1	2.0278	7.8621	0.00504818	0.0982425	165 (1.86)
SensorimotorHandRightCerebellumCortex	RACE_ETHNICITYAsian	-0.0053195	0.0767923	-0.0692712	0.944775		0.00428527	0.975434	1	2.0278	7.8621	0.00504818	0.0982425	165 (1.86)
SensorimotorHandRightCerebellumCortex	RACE_ETHNICITYOther	-0.100533	0.0368269	-2.72988	0.00634855	**	0.00428527	0.0217388	1	2.0278	7.8621	0.00504818	0.0982425	165 (1.86)
SensorimotorHandRightCerebellumCortex	bipolar_II_ypresent	0.0372084	0.105566	0.352466	0.724497		0.00428527	0.855134	1	2.0278	7.8621	0.00504818	0.0982425	165 (1.86)
SensorimotorHandRightCerebellumCortex	irritability_ypresent	0.00964606	0.046316	0.208266	0.835026		0.00428527	0.917026	1	2.0278	7.8621	0.00504818	0.0982425	165 (1.86)
SensorimotorHandRightCerebellumCortex	depressed_mood_ypresent	0.0210991	0.0395961	0.532858	0.594146		0.00428527	0.771564	1	2.0278	7.8621	0.00504818	0.0982425	165 (1.86)
SensorimotorHandRightThalamusProper	(Intercept)	0.0756808	0.0183618	4.12164	3.79679e-05	***	0.0134639	0.000207131	0.1278	1.99014	1.26381	0.260931	0.0773778	156 (1.76)
SensorimotorHandRightThalamusProper	anhedonia_ypresent	0.0243794	0.039609	0.615503	0.538239		0.0134639	0.727505	1	1.99014	1.26381	0.260931	0.0773778	156 (1.76)
SensorimotorHandRightThalamusProper	INTERVIEW_AGE	-0.0536477	0.0106749	-5.02559	5.11883e-07	***	0.0134639	3.80353e-06	0.001723	1.99014	1.26381	0.260931	0.0773778	156 (1.76)
SensorimotorHandRightThalamusProper	SEXFemale	-0.204841	0.0214177	-9.56408	1.44495e-21	***	0.0134639	3.49907e-20	4.86371e-18	1.99014	1.26381	0.260931	0.0773778	156 (1.76)
SensorimotorHandRightThalamusProper	RACE_ETHNICITYBlack	0.0467642	0.032579	1.43541	0.151206		0.0134639	0.313535	1	1.99014	1.26381	0.260931	0.0773778	156 (1.76)
SensorimotorHandRightThalamusProper	RACE_ETHNICITYHispanic	0.00307326	0.0277646	0.11069	0.911865		0.0134639	0.960669	1	1.99014	1.26381	0.260931	0.0773778	156 (1.76)
SensorimotorHandRightThalamusProper	RACE_ETHNICITYAsian	0.0931739	0.0774028	1.20375	0.228718		0.0134639	0.419088	1	1.99014	1.26381	0.260931	0.0773778	156 (1.76)
SensorimotorHandRightThalamusProper	RACE_ETHNICITYOther	0.0507564	0.0365709	1.38789	0.165207		0.0134639	0.333185	1	1.99014	1.26381	0.260931	0.0773778	156 (1.76)
SensorimotorHandRightThalamusProper	bipolar_II_ypresent	0.187252	0.103828	1.80348	0.0713478		0.0134639	0.175682	1	1.99014	1.26381	0.260931	0.0773778	156 (1.76)
SensorimotorHandRightThalamusProper	irritability_ypresent	0.0642156	0.0459768	1.3967	0.162541		0.0134639	0.329586	1	1.99014	1.26381	0.260931	0.0773778	156 (1.76)
SensorimotorHandRightThalamusProper	depressed_mood_ypresent	0.00589333	0.0394593	0.149352	0.881279		0.0134639	0.944709	1	1.99014	1.26381	0.260931	0.0773778	156 (1.76)
SensorimotorHandRightCaudate	(Intercept)	0.168623	0.0180937	9.31943	1.45962e-20	***	0.0575927	3.2323e-19	4.91309e-17	2.0062	34.0174	5.46213e-09	0.178754	199 (2.25)
SensorimotorHandRightCaudate	anhedonia_ypresent	-0.023496	0.0389532	-0.603186	0.5464		0.0575927	0.735262	1	2.0062	34.0174	5.46213e-09	0.178754	199 (2.25)
SensorimotorHandRightCaudate	INTERVIEW_AGE	-0.0196876	0.0104333	-1.887	0.0591941		0.0575927	0.150603	1	2.0062	34.0174	5.46213e-09	0.178754	199 (2.25)
SensorimotorHandRightCaudate	SEXFemale	0.0384541	0.0210437	1.82735	0.0676822		0.0575927	0.168132	1	2.0062	34.0174	5.46213e-09	0.178754	199 (2.25)
SensorimotorHandRightCaudate	RACE_ETHNICITYBlack	-0.695003	0.0323533	-21.4816	9.02726e-100	***	0.0575927	3.03858e-96	3.03858e-96	2.0062	34.0174	5.46213e-09	0.178754	199 (2.25)
SensorimotorHandRightCaudate	RACE_ETHNICITYHispanic	-0.306936	0.0275515	-11.1404	1.24763e-28	***	0.0575927	4.66613e-27	4.19952e-25	2.0062	34.0174	5.46213e-09	0.178754	199 (2.25)
SensorimotorHandRightCaudate	RACE_ETHNICITYAsian	-0.154458	0.0746875	-2.06806	0.0386642	*	0.0575927	0.10598	1	2.0062	34.0174	5.46213e-09	0.178754	199 (2.25)
SensorimotorHandRightCaudate	RACE_ETHNICITYOther	-0.208625	0.0362134	-5.761	8.64766e-09	***	0.0575927	7.80376e-08	2.9108e-05	2.0062	34.0174	5.46213e-09	0.178754	199 (2.25)
SensorimotorHandRightCaudate	bipolar_II_ypresent	0.01608	0.101531	0.158376	0.874164		0.0575927	0.94023	1	2.0062	34.0174	5.46213e-09	0.178754	199 (2.25)
SensorimotorHandRightCaudate	irritability_ypresent	-0.0130203	0.0449159	-0.289882	0.771913		0.0575927	0.881962	1	2.0062	34.0174	5.46213e-09	0.178754	199 (2.25)
SensorimotorHandRightCaudate	depressed_mood_ypresent	-0.0123325	0.0383079	-0.32193	0.747513		0.0575927	0.868062	1	2.0062	34.0174	5.46213e-09	0.178754	199 (2.25)
SensorimotorHandRightPutamen	(Intercept)	0.146461	0.018146	8.07129	7.88369e-16	***	0.037919	1.28196e-14	2.65365e-12	1.97654	1.93617	0.164085	0.0881832	162 (1.83)
SensorimotorHandRightPutamen	anhedonia_ypresent	-0.0919574	0.0392723	-2.34154	0.0192271	*	0.037919	0.0584628	1	1.97654	1.93617	0.164085	0.0881832	162 (1.83)
SensorimotorHandRightPutamen	INTERVIEW_AGE	-0.012021	0.0105467	-1.13979	0.254405		0.037919	0.450698	1	1.97654	1.93617	0.164085	0.0881832	162 (1.83)
SensorimotorHandRightPutamen	SEXFemale	0.0144228	0.0211603	0.681596	0.495512		0.037919	0.688075	1	1.97654	1.93617	0.164085	0.0881832	162 (1.83)
SensorimotorHandRightPutamen	RACE_ETHNICITYBlack	-0.568375	0.0323016	-17.5959	3.98638e-68	***	0.037919	1.34181e-65	1.34181e-64	1.97654	1.93617	0.164085	0.0881832	162 (1.83)
SensorimotorHandRightPutamen	RACE_ETHNICITYHispanic	-0.192933	0.0275	-7.01575	2.45857e-12	***	0.037919	3.04308e-11	8.27554e-09	1.97654	1.93617	0.164085	0.0881832	162 (1.83)
SensorimotorHandRightPutamen	RACE_ETHNICITYAsian	-0.117291	0.0752291	-1.55912	0.119004		0.037919	0.260446	1	1.97654	1.93617	0.164085	0.0881832	162 (1.83)
SensorimotorHandRightPutamen	RACE_ETHNICITYOther	-0.173011	0.0361353	-4.78786	1.7135e-06	***	0.037919	1.16991e-05	0.00576766	1.97654	1.93617	0.164085	0.0881832	162 (1.83)
SensorimotorHandRightPutamen	bipolar_II_ypresent	0.0044674	0.103014	0.043367	0.96541		0.037919	0.985913	1	1.97654	1.93617	0.164085	0.0881832	162 (1.83)
SensorimotorHandRightPutamen	irritability_ypresent	-0.00601822	0.0456557	-0.131817	0.895132		0.037919	0.952246	1	1.97654	1.93617	0.164085	0.0881832	162 (1.83)
SensorimotorHandRightPutamen	depressed_mood_ypresent	-0.0759958	0.0389115	-1.95304	0.0508468		0.037919	0.133503	1	1.97654	1.93617	0.164085	0.0881832	162 (1.83)
SensorimotorHandRightPallidum	(Intercept)	0.0142402	0.0184681	0.771071	0.440686		7.75785e-05	0.637487	1	1.97089	2.24183	0.134322	0.0768393	145 (1.64)
SensorimotorHandRightPallidum	anhedonia_ypresent	-0.0212568	0.0398154	-0.533884	0.593435		7.75785e-05	0.770981	1	1.97089	2.24183	0.134322	0.0768393	145 (1.64)
SensorimotorHandRightPallidum	INTERVIEW_AGE	0.0143774	0.0107365	1.33911	0.180568		7.75785e-05	0.354812	1	1.97089	2.24183	0.134322	0.0768393	145 (1.64)
SensorimotorHandRightPallidum	SEXFemale	0.000466876	0.0215429	0.0216719	0.98271		7.75785e-05	0.992062	1	1.97089	2.24183	0.134322	0.0768393	145 (1.64)
SensorimotorHandRightPallidum	RACE_ETHNICITYBlack	-0.0731106	0.0326927	-2.2363	0.0253574	*	7.75785e-05	0.0738987	1	1.97089	2.24183	0.134322	0.0768393	145 (1.64)
SensorimotorHandRightPallidum	RACE_ETHNICITYHispanic	0.00672139	0.027997	0.240075	0.810277		7.75785e-05	0.902072	1	1.97089	2.24183	0.134322	0.0768393	145 (1.64)
SensorimotorHandRightPallidum	RACE_ETHNICITYAsian	-0.0783474	0.0760486	-1.03023	0.302932		7.75785e-05	0.505538	1	1.97089	2.24183	0.134322	0.0768393	145 (1.64)
SensorimotorHandRightPallidum	RACE_ETHNICITYOther	0.00426395	0.03677	0.115963	0.907685		7.75785e-05	0.957525	1	1.97089	2.24183	0.134322	0.0768393	145 (1.64)
SensorimotorHandRightPallidum	bipolar_II_ypresent	-0.0223952	0.104939	-0.213412	0.83101		7.75785e-05	0.914458	1	1.97089	2.24183	0.134322	0.0768393	145 (1.64)
SensorimotorHandRightPallidum	irritability_ypresent	0.00371677	0.0463561	0.0801788	0.936097		7.75785e-05	0.972382	1	1.97089	2.24183	0.134322	0.0768393	145 (1.64)
SensorimotorHandRightPallidum	depressed_mood_ypresent	-0.0307863	0.0396226	-0.776989	0.437186		7.75785e-05	0.635392	1	1.97089	2.24183	0.134322	0.0768393	145 (1.64)
SensorimotorHandRightHippocampus	(Intercept)	0.129195	0.0182275	7.0879	1.4674e-12	***	0.0272634	1.86388e-11	4.93927e-09	1.98523	0.245451	0.620297	0.107625	117 (1.32)
SensorimotorHandRightHippocampus	anhedonia_ypresent	0.0021306	0.039339	0.0541599	0.956809		0.0272634	0.981298	1	1.98523	0.245451	0.620297	0.107625	117 (1.32)
SensorimotorHandRightHippocampus	INTERVIEW_AGE	-0.0169117	0.0105662	-1.60055	0.109514		0.0272634	0.243598	1	1.98523	0.245451	0.620297	0.107625	117 (1.32)
SensorimotorHandRightHippocampus	SEXFemale	-0.0402803	0.0212405	-1.89639	0.0579408		0.0272634	0.147973	1	1.98523	0.245451	0.620297	0.107625	117 (1.32)
SensorimotorHandRightHippocampus	RACE_ETHNICITYBlack	-0.489585	0.0324489	-15.0879	8.468e-51	***	0.0272634	9.82872e-49	2.85033e-47	1.98523	0.245451	0.620297	0.107625	117 (1.32)
SensorimotorHandRightHippocampus	RACE_ETHNICITYHispanic	-0.139245	0.0275854	-5.0478	4.55949e-07	***	0.0272634	3.40599e-06	0.00153472	1.98523	0.245451	0.620297	0.107625	117 (1.32)
SensorimotorHandRightHippocampus	RACE_ETHNICITYAsian	0.0586862	0.0754958	0.777344	0.436977		0.0272634	0.635392	1	1.98523	0.245451	0.620297	0.107625	117 (1.32)
SensorimotorHandRightHippocampus	RACE_ETHNICITYOther	-0.137611	0.0364248	-3.77794	0.000159181	***	0.0272634	0.000785637	0.535804	1.98523	0.245451	0.620297	0.107625	117 (1.32)
SensorimotorHandRightHippocampus	bipolar_II_ypresent	-0.15056	0.10299	-1.46189	0.143808		0.0272634	0.302347	1	1.98523	0.245451	0.620297	0.107625	117 (1.32)
SensorimotorHandRightHippocampus	irritability_ypresent	0.0138815	0.045878	0.302573	0.762222		0.0272634	0.877442	1	1.98523	0.245451	0.620297	0.107625	117 (1.32)
SensorimotorHandRightHippocampus	depressed_mood_ypresent	0.000744001	0.0389966	0.0190786	0.984779		0.0272634	0.993039	1	1.98523	0.245451	0.620297	0.107625	117 (1.32)
SensorimotorHandRightAmygdala	(Intercept)	0.115659	0.0185046	6.25027	4.28959e-10	***	0.0100676	4.2845e-09	1.44387e-06	2.03203	1.00991	0.314926	0.143274	137 (1.55)
SensorimotorHandRightAmygdala	anhedonia_ypresent	-0.010126	0.0396645	-0.255291	0.798505		0.0100676	0.89652	1	2.03203	1.00991	0.314926	0.143274	137 (1.55)
SensorimotorHandRightAmygdala	INTERVIEW_AGE	-0.0443526	0.0106626	-4.15965	3.21799e-05	***	0.0100676	0.000177861	0.108317	2.03203	1.00991	0.314926	0.143274	137 (1.55)
SensorimotorHandRightAmygdala	SEXFemale	-0.141393	0.0214756	-6.58392	4.84669e-11	***	0.0100676	5.47448e-10	1.6314e-07	2.03203	1.00991	0.314926	0.143274	137 (1.55)
SensorimotorHandRightAmygdala	RACE_ETHNICITYBlack	-0.182557	0.0328255	-5.56144	2.7547e-08	***	0.0100676	2.37751e-07	9.27231e-05	2.03203	1.00991	0.314926	0.143274	137 (1.55)
SensorimotorHandRightAmygdala	RACE_ETHNICITYHispanic	-0.0892227	0.0279486	-3.19238	0.00141606	**	0.0100676	0.00559443	1	2.03203	1.00991	0.314926	0.143274	137 (1.55)
SensorimotorHandRightAmygdala	RACE_ETHNICITYAsian	-0.0247689	0.0768957	-0.322111	0.747376		0.0100676	0.868062	1	2.03203	1.00991	0.314926	0.143274	137 (1.55)
SensorimotorHandRightAmygdala	RACE_ETHNICITYOther	-0.0133075	0.0368447	-0.36118	0.717974		0.0100676	0.853053	1	2.03203	1.00991	0.314926	0.143274	137 (1.55)
SensorimotorHandRightAmygdala	bipolar_II_ypresent	0.0721446	0.105095	0.686469	0.492435		0.0100676	0.686037	1	2.03203	1.00991	0.314926	0.143274	137 (1.55)
SensorimotorHandRightAmygdala	irritability_ypresent	-0.0250183	0.0460224	-0.543611	0.586723		0.0100676	0.763989	1	2.03203	1.00991	0.314926	0.143274	137 (1.55)
SensorimotorHandRightAmygdala	depressed_mood_ypresent	0.00523222	0.0393974	0.132806	0.89435		0.0100676	0.952246	1	2.03203	1.00991	0.314926	0.143274	137 (1.55)
SensorimotorHandRightAccumbensArea	(Intercept)	0.20456	0.0181513	11.2698	2.9555e-29	***	0.0515627	1.15677e-27	9.94821e-26	1.99876	9.5967	0.00194928	0.176814	186 (2.1)
SensorimotorHandRightAccumbensArea	anhedonia_ypresent	-0.0846345	0.0389115	-2.17505	0.0296532	*	0.0515627	0.08531	1	1.99876	9.5967	0.00194928	0.176814	186 (2.1)
SensorimotorHandRightAccumbensArea	INTERVIEW_AGE	-0.0341856	0.0104537	-3.2702	0.00107892	**	0.0515627	0.0044127	1	1.99876	9.5967	0.00194928	0.176814	186 (2.1)
SensorimotorHandRightAccumbensArea	SEXFemale	-0.102874	0.0210946	-4.87678	1.09748e-06	***	0.0515627	7.69608e-06	0.00369412	1.99876	9.5967	0.00194928	0.176814	186 (2.1)
SensorimotorHandRightAccumbensArea	RACE_ETHNICITYBlack	-0.635302	0.0324823	-19.5584	2.15874e-83	***	0.0515627	1.45326e-80	7.2663e-80	1.99876	9.5967	0.00194928	0.176814	186 (2.1)
SensorimotorHandRightAccumbensArea	RACE_ETHNICITYHispanic	-0.191599	0.0275351	-6.95837	3.69254e-12	***	0.0515627	4.51967e-11	1.24291e-08	1.99876	9.5967	0.00194928	0.176814	186 (2.1)
SensorimotorHandRightAccumbensArea	RACE_ETHNICITYAsian	0.120577	0.0753391	1.60046	0.109534		0.0515627	0.243598	1	1.99876	9.5967	0.00194928	0.176814	186 (2.1)
SensorimotorHandRightAccumbensArea	RACE_ETHNICITYOther	-0.211085	0.0363307	-5.81011	6.46356e-09	***	0.0515627	5.88009e-08	2.17563e-05	1.99876	9.5967	0.00194928	0.176814	186 (2.1)
SensorimotorHandRightAccumbensArea	bipolar_II_ypresent	-0.0947026	0.101836	-0.929956	0.35242		0.0515627	0.558233	1	1.99876	9.5967	0.00194928	0.176814	186 (2.1)
SensorimotorHandRightAccumbensArea	irritability_ypresent	0.0415412	0.0451461	0.92015	0.35752		0.0515627	0.562868	1	1.99876	9.5967	0.00194928	0.176814	186 (2.1)
SensorimotorHandRightAccumbensArea	depressed_mood_ypresent	-0.0456957	0.0385608	-1.18503	0.236038		0.0515627	0.426923	1	1.99876	9.5967	0.00194928	0.176814	186 (2.1)
SensorimotorHandRightVentraldc	(Intercept)	0.0583093	0.0184933	3.153	0.0016215	**	0.0106087	0.00634647	1	2.00441	0.393489	0.530471	0.18534	103 (1.16)
SensorimotorHandRightVentraldc	anhedonia_ypresent	-0.0660356	0.039491	-1.67217	0.0945271		0.0106087	0.2193	1	2.00441	0.393489	0.530471	0.18534	103 (1.16)
SensorimotorHandRightVentraldc	INTERVIEW_AGE	-0.00480299	0.010624	-0.452089	0.651216		0.0106087	0.810042	1	2.00441	0.393489	0.530471	0.18534	103 (1.16)
SensorimotorHandRightVentraldc	SEXFemale	0.0495728	0.0214442	2.31171	0.0208169	*	0.0106087	0.0625063	1	2.00441	0.393489	0.530471	0.18534	103 (1.16)
SensorimotorHandRightVentraldc	RACE_ETHNICITYBlack	-0.279108	0.0328719	-8.49079	2.38875e-17	***	0.0106087	4.25424e-16	8.04052e-14	2.00441	0.393489	0.530471	0.18534	103 (1.16)
SensorimotorHandRightVentraldc	RACE_ETHNICITYHispanic	-0.133945	0.028006	-4.78275	1.7574e-06	***	0.0106087	1.19745e-05	0.00591542	2.00441	0.393489	0.530471	0.18534	103 (1.16)
SensorimotorHandRightVentraldc	RACE_ETHNICITYAsian	0.0690262	0.0767597	0.899251	0.368544		0.0106087	0.572287	1	2.00441	0.393489	0.530471	0.18534	103 (1.16)
SensorimotorHandRightVentraldc	RACE_ETHNICITYOther	-0.0756729	0.0369802	-2.04631	0.0407559	*	0.0106087	0.110901	1	2.00441	0.393489	0.530471	0.18534	103 (1.16)
SensorimotorHandRightVentraldc	bipolar_II_ypresent	-0.123895	0.104401	-1.18672	0.235368		0.0106087	0.426541	1	2.00441	0.393489	0.530471	0.18534	103 (1.16)
SensorimotorHandRightVentraldc	irritability_ypresent	0.0163531	0.0458364	0.356772	0.721271		0.0106087	0.854791	1	2.00441	0.393489	0.530471	0.18534	103 (1.16)
SensorimotorHandRightVentraldc	depressed_mood_ypresent	-0.0321258	0.0392455	-0.818586	0.413045		0.0106087	0.613637	1	2.00441	0.393489	0.530471	0.18534	103 (1.16)
SensorimotorMouthLeftCerebellumCortex	(Intercept)	-0.00578023	0.0183892	-0.314327	0.75328		0.00900654	0.872327	1	1.98678	5.45334	0.0195309	0.084566	135 (1.52)
SensorimotorMouthLeftCerebellumCortex	anhedonia_ypresent	0.012334	0.0397886	0.309988	0.756578		0.00900654	0.873936	1	1.98678	5.45334	0.0195309	0.084566	135 (1.52)
SensorimotorMouthLeftCerebellumCortex	INTERVIEW_AGE	-0.0106217	0.0106699	-0.995486	0.319528		0.00900654	0.522405	1	1.98678	5.45334	0.0195309	0.084566	135 (1.52)
SensorimotorMouthLeftCerebellumCortex	SEXFemale	-0.0924856	0.0214443	-4.31283	1.62954e-05	***	0.00900654	9.47328e-05	0.0548503	1.98678	5.45334	0.0195309	0.084566	135 (1.52)
SensorimotorMouthLeftCerebellumCortex	RACE_ETHNICITYBlack	0.257465	0.0326912	7.87567	3.79578e-15	***	0.00900654	5.91509e-14	1.27766e-11	1.98678	5.45334	0.0195309	0.084566	135 (1.52)
SensorimotorMouthLeftCerebellumCortex	RACE_ETHNICITYHispanic	0.0035913	0.0277982	0.129192	0.897209		0.00900654	0.952984	1	1.98678	5.45334	0.0195309	0.084566	135 (1.52)
SensorimotorMouthLeftCerebellumCortex	RACE_ETHNICITYAsian	0.0530363	0.0761353	0.696605	0.486068		0.00900654	0.680577	1	1.98678	5.45334	0.0195309	0.084566	135 (1.52)
SensorimotorMouthLeftCerebellumCortex	RACE_ETHNICITYOther	0.0971802	0.0367203	2.6465	0.00814761	**	0.00900654	0.0272613	1	1.98678	5.45334	0.0195309	0.084566	135 (1.52)
SensorimotorMouthLeftCerebellumCortex	bipolar_II_ypresent	0.0278941	0.104499	0.266931	0.789529		0.00900654	0.891199	1	1.98678	5.45334	0.0195309	0.084566	135 (1.52)
SensorimotorMouthLeftCerebellumCortex	irritability_ypresent	0.0333347	0.0464556	0.717562	0.473047		0.00900654	0.669023	1	1.98678	5.45334	0.0195309	0.084566	135 (1.52)
SensorimotorMouthLeftCerebellumCortex	depressed_mood_ypresent	0.0015327	0.0394571	0.0388448	0.969015		0.00900654	0.987773	1	1.98678	5.45334	0.0195309	0.084566	135 (1.52)
SensorimotorMouthLeftThalamusProper	(Intercept)	0.101032	0.0185311	5.45202	5.11637e-08	***	0.0110089	4.284e-07	0.000172217	2.00488	0.70805	0.400092	0.174347	149 (1.68)
SensorimotorMouthLeftThalamusProper	anhedonia_ypresent	0.0197064	0.0394777	0.499177	0.617667		0.0110089	0.785924	1	2.00488	0.70805	0.400092	0.174347	149 (1.68)
SensorimotorMouthLeftThalamusProper	INTERVIEW_AGE	-0.0354044	0.0106505	-3.32418	0.000890442	***	0.0110089	0.00370944	1	2.00488	0.70805	0.400092	0.174347	149 (1.68)
SensorimotorMouthLeftThalamusProper	SEXFemale	-0.148605	0.0214981	-6.91245	5.0989e-12	***	0.0110089	6.15157e-11	1.71629e-08	2.00488	0.70805	0.400092	0.174347	149 (1.68)
SensorimotorMouthLeftThalamusProper	RACE_ETHNICITYBlack	-0.20183	0.0328614	-6.14186	8.51361e-10	***	0.0110089	8.21112e-09	2.86568e-06	2.00488	0.70805	0.400092	0.174347	149 (1.68)
SensorimotorMouthLeftThalamusProper	RACE_ETHNICITYHispanic	0.00743499	0.0280588	0.264979	0.791032		0.0110089	0.892297	1	2.00488	0.70805	0.400092	0.174347	149 (1.68)
SensorimotorMouthLeftThalamusProper	RACE_ETHNICITYAsian	0.0316536	0.0765058	0.413741	0.679074		0.0110089	0.830288	1	2.00488	0.70805	0.400092	0.174347	149 (1.68)
SensorimotorMouthLeftThalamusProper	RACE_ETHNICITYOther	-0.079579	0.0371052	-2.14469	0.0320054	*	0.0110089	0.0906819	1	2.00488	0.70805	0.400092	0.174347	149 (1.68)
SensorimotorMouthLeftThalamusProper	bipolar_II_ypresent	0.00469865	0.105071	0.0447189	0.964332		0.0110089	0.98571	1	2.00488	0.70805	0.400092	0.174347	149 (1.68)
SensorimotorMouthLeftThalamusProper	irritability_ypresent	0.0352248	0.0460578	0.764796	0.444414		0.0110089	0.640915	1	2.00488	0.70805	0.400092	0.174347	149 (1.68)
SensorimotorMouthLeftThalamusProper	depressed_mood_ypresent	0.00191466	0.0393358	0.0486747	0.96118		0.0110089	0.983682	1	2.00488	0.70805	0.400092	0.174347	149 (1.68)
SensorimotorMouthLeftCaudate	(Intercept)	-0.066848	0.0185034	-3.61274	0.000304685	***	0.00522501	0.00142638	1	2.00261	0.618227	0.431707	0.0944551	161 (1.82)
SensorimotorMouthLeftCaudate	anhedonia_ypresent	0.00502757	0.0398695	0.126101	0.899655		0.00522501	0.954377	1	2.00261	0.618227	0.431707	0.0944551	161 (1.82)
SensorimotorMouthLeftCaudate	INTERVIEW_AGE	0.0156499	0.0107046	1.46198	0.143782		0.00522501	0.302347	1	2.00261	0.618227	0.431707	0.0944551	161 (1.82)
SensorimotorMouthLeftCaudate	SEXFemale	0.0793938	0.0215221	3.68895	0.000226553	***	0.00522501	0.00108475	0.762578	2.00261	0.618227	0.431707	0.0944551	161 (1.82)
SensorimotorMouthLeftCaudate	RACE_ETHNICITYBlack	0.166138	0.0327391	5.07462	3.9631e-07	***	0.00522501	2.99771e-06	0.00133398	2.00261	0.618227	0.431707	0.0944551	161 (1.82)
SensorimotorMouthLeftCaudate	RACE_ETHNICITYHispanic	-0.0154885	0.0279468	-0.554214	0.579446		0.00522501	0.7601	1	2.00261	0.618227	0.431707	0.0944551	161 (1.82)
SensorimotorMouthLeftCaudate	RACE_ETHNICITYAsian	0.0207392	0.0763153	0.271757	0.785815		0.00522501	0.889285	1	2.00261	0.618227	0.431707	0.0944551	161 (1.82)
SensorimotorMouthLeftCaudate	RACE_ETHNICITYOther	0.105953	0.036805	2.87878	0.00400195	**	0.00522501	0.0144689	1	2.00261	0.618227	0.431707	0.0944551	161 (1.82)
SensorimotorMouthLeftCaudate	bipolar_II_ypresent	-0.00986173	0.105645	-0.0933477	0.925629		0.00522501	0.968002	1	2.00261	0.618227	0.431707	0.0944551	161 (1.82)
SensorimotorMouthLeftCaudate	irritability_ypresent	-0.087537	0.0465453	-1.88069	0.060048		0.00522501	0.15243	1	2.00261	0.618227	0.431707	0.0944551	161 (1.82)
SensorimotorMouthLeftCaudate	depressed_mood_ypresent	0.0268732	0.0396354	0.67801	0.497784		0.00522501	0.690659	1	2.00261	0.618227	0.431707	0.0944551	161 (1.82)
SensorimotorMouthLeftPutamen	(Intercept)	-0.0240394	0.0184579	-1.30239	0.192817		0.00098886	0.370236	1	1.98546	0.25334	0.614733	0.0739422	148 (1.67)
SensorimotorMouthLeftPutamen	anhedonia_ypresent	0.0286154	0.0397991	0.718996	0.472163		0.00098886	0.668243	1	1.98546	0.25334	0.614733	0.0739422	148 (1.67)
SensorimotorMouthLeftPutamen	INTERVIEW_AGE	0.00901905	0.010742	0.839603	0.401154		0.00098886	0.602917	1	1.98546	0.25334	0.614733	0.0739422	148 (1.67)
SensorimotorMouthLeftPutamen	SEXFemale	-0.0040129	0.0215405	-0.186296	0.852217		0.00098886	0.926098	1	1.98546	0.25334	0.614733	0.0739422	148 (1.67)
SensorimotorMouthLeftPutamen	RACE_ETHNICITYBlack	0.107296	0.0327999	3.27122	0.00107502	**	0.00098886	0.00440207	1	1.98546	0.25334	0.614733	0.0739422	148 (1.67)
SensorimotorMouthLeftPutamen	RACE_ETHNICITYHispanic	0.0293586	0.0279317	1.05109	0.293248		0.00098886	0.49403	1	1.98546	0.25334	0.614733	0.0739422	148 (1.67)
SensorimotorMouthLeftPutamen	RACE_ETHNICITYAsian	-0.104762	0.077257	-1.35602	0.175127		0.00098886	0.346752	1	1.98546	0.25334	0.614733	0.0739422	148 (1.67)
SensorimotorMouthLeftPutamen	RACE_ETHNICITYOther	0.0212748	0.0367407	0.579053	0.562569		0.00098886	0.747279	1	1.98546	0.25334	0.614733	0.0739422	148 (1.67)
SensorimotorMouthLeftPutamen	bipolar_II_ypresent	0.0781356	0.1062	0.735741	0.461908		0.00098886	0.659086	1	1.98546	0.25334	0.614733	0.0739422	148 (1.67)
SensorimotorMouthLeftPutamen	irritability_ypresent	-0.0398469	0.0463737	-0.859256	0.390223		0.00098886	0.592998	1	1.98546	0.25334	0.614733	0.0739422	148 (1.67)
SensorimotorMouthLeftPutamen	depressed_mood_ypresent	0.0453239	0.0395561	1.14581	0.251904		0.00098886	0.448649	1	1.98546	0.25334	0.614733	0.0739422	148 (1.67)
SensorimotorMouthLeftPallidum	(Intercept)	0.16577	0.0183769	9.02054	2.27236e-19	***	0.0234616	4.74365e-18	7.64876e-16	1.9651	3.01785	0.0823526	0.128835	168 (1.9)
SensorimotorMouthLeftPallidum	anhedonia_ypresent	-0.0163549	0.0395301	-0.413733	0.67908		0.0234616	0.830288	1	1.9651	3.01785	0.0823526	0.128835	168 (1.9)
SensorimotorMouthLeftPallidum	INTERVIEW_AGE	-0.0285989	0.0106042	-2.69695	0.0070113	**	0.0234616	0.0238625	1	1.9651	3.01785	0.0823526	0.128835	168 (1.9)
SensorimotorMouthLeftPallidum	SEXFemale	-0.208635	0.0213586	-9.76819	2.01095e-22	***	0.0234616	5.16707e-21	6.76886e-19	1.9651	3.01785	0.0823526	0.128835	168 (1.9)
SensorimotorMouthLeftPallidum	RACE_ETHNICITYBlack	-0.312488	0.0325472	-9.60105	1.01419e-21	***	0.0234616	2.49179e-20	3.41376e-18	1.9651	3.01785	0.0823526	0.128835	168 (1.9)
SensorimotorMouthLeftPallidum	RACE_ETHNICITYHispanic	-0.0164385	0.0277814	-0.591707	0.554062		0.0234616	0.739718	1	1.9651	3.01785	0.0823526	0.128835	168 (1.9)
SensorimotorMouthLeftPallidum	RACE_ETHNICITYAsian	-0.101987	0.0763368	-1.33601	0.181581		0.0234616	0.356178	1	1.9651	3.01785	0.0823526	0.128835	168 (1.9)
SensorimotorMouthLeftPallidum	RACE_ETHNICITYOther	-0.141066	0.0367059	-3.84315	0.000122333	***	0.0234616	0.000620138	0.411771	1.9651	3.01785	0.0823526	0.128835	168 (1.9)
SensorimotorMouthLeftPallidum	bipolar_II_ypresent	0.180945	0.105595	1.71357	0.0866425		0.0234616	0.204531	1	1.9651	3.01785	0.0823526	0.128835	168 (1.9)
SensorimotorMouthLeftPallidum	irritability_ypresent	-0.0304955	0.0460521	-0.662195	0.507864		0.0234616	0.700029	1	1.9651	3.01785	0.0823526	0.128835	168 (1.9)
SensorimotorMouthLeftPallidum	depressed_mood_ypresent	-0.0059918	0.039317	-0.152397	0.878877		0.0234616	0.943035	1	1.9651	3.01785	0.0823526	0.128835	168 (1.9)
SensorimotorMouthBrainStem	(Intercept)	0.12821	0.0183628	6.98205	3.1227e-12	***	0.0222651	3.83614e-11	1.0511e-08	1.98545	5.3199	0.0210832	0.107197	162 (1.83)
SensorimotorMouthBrainStem	anhedonia_ypresent	0.00607563	0.0396156	0.153364	0.878114		0.0222651	0.94255	1	1.98545	5.3199	0.0210832	0.107197	162 (1.83)
SensorimotorMouthBrainStem	INTERVIEW_AGE	-0.0733857	0.0106163	-6.91255	5.09595e-12	***	0.0222651	6.15157e-11	1.7153e-08	1.98545	5.3199	0.0210832	0.107197	162 (1.83)
SensorimotorMouthBrainStem	SEXFemale	-0.264887	0.0213507	-12.4065	4.76695e-35	***	0.0222651	2.58799e-33	1.60455e-31	1.98545	5.3199	0.0210832	0.107197	162 (1.83)
SensorimotorMouthBrainStem	RACE_ETHNICITYBlack	-0.0389004	0.0325141	-1.19642	0.231567		0.0222651	0.422926	1	1.98545	5.3199	0.0210832	0.107197	162 (1.83)
SensorimotorMouthBrainStem	RACE_ETHNICITYHispanic	0.00161749	0.0277486	0.0582908	0.953518		0.0222651	0.979116	1	1.98545	5.3199	0.0210832	0.107197	162 (1.83)
SensorimotorMouthBrainStem	RACE_ETHNICITYAsian	-0.000843626	0.0762788	-0.0110598	0.991176		0.0222651	0.996293	1	1.98545	5.3199	0.0210832	0.107197	162 (1.83)
SensorimotorMouthBrainStem	RACE_ETHNICITYOther	-0.0253744	0.0364872	-0.695434	0.486802		0.0222651	0.680999	1	1.98545	5.3199	0.0210832	0.107197	162 (1.83)
SensorimotorMouthBrainStem	bipolar_II_ypresent	0.18858	0.10473	1.80063	0.0717956		0.0222651	0.17631	1	1.98545	5.3199	0.0210832	0.107197	162 (1.83)
SensorimotorMouthBrainStem	irritability_ypresent	0.0185546	0.0459493	0.403806	0.686366		0.0222651	0.835548	1	1.98545	5.3199	0.0210832	0.107197	162 (1.83)
SensorimotorMouthBrainStem	depressed_mood_ypresent	0.0439441	0.0392021	1.12096	0.262335		0.0222651	0.457765	1	1.98545	5.3199	0.0210832	0.107197	162 (1.83)
SensorimotorMouthLeftHippocampus	(Intercept)	0.0846709	0.0183774	4.60733	4.13683e-06	***	0.0276454	2.68038e-05	0.0139246	2.0015	6.80275	0.00910176	0.201491	167 (1.88)
SensorimotorMouthLeftHippocampus	anhedonia_ypresent	-0.0246059	0.0394119	-0.624327	0.532429		0.0276454	0.721771	1	2.0015	6.80275	0.00910176	0.201491	167 (1.88)
SensorimotorMouthLeftHippocampus	INTERVIEW_AGE	0.0119971	0.010555	1.13663	0.255726		0.0276454	0.451678	1	2.0015	6.80275	0.00910176	0.201491	167 (1.88)
SensorimotorMouthLeftHippocampus	SEXFemale	0.0659528	0.0213446	3.08991	0.0020085	**	0.0276454	0.00772856	1	2.0015	6.80275	0.00910176	0.201491	167 (1.88)
SensorimotorMouthLeftHippocampus	RACE_ETHNICITYBlack	-0.479579	0.0329242	-14.5662	1.66979e-47	***	0.0276454	1.60586e-45	5.62053e-44	2.0015	6.80275	0.00910176	0.201491	167 (1.88)
SensorimotorMouthLeftHippocampus	RACE_ETHNICITYHispanic	-0.187957	0.0279354	-6.72827	1.82557e-11	***	0.0276454	2.14856e-10	6.14488e-08	2.0015	6.80275	0.00910176	0.201491	167 (1.88)
SensorimotorMouthLeftHippocampus	RACE_ETHNICITYAsian	-0.00592427	0.0755186	-0.0784478	0.937474		0.0276454	0.97303	1	2.0015	6.80275	0.00910176	0.201491	167 (1.88)
SensorimotorMouthLeftHippocampus	RACE_ETHNICITYOther	-0.105932	0.0368134	-2.87755	0.00401756	**	0.0276454	0.0144937	1	2.0015	6.80275	0.00910176	0.201491	167 (1.88)
SensorimotorMouthLeftHippocampus	bipolar_II_ypresent	-0.207467	0.103046	-2.01335	0.0441091	*	0.0276454	0.118022	1	2.0015	6.80275	0.00910176	0.201491	167 (1.88)
SensorimotorMouthLeftHippocampus	irritability_ypresent	0.095837	0.0457682	2.09397	0.0362918	*	0.0276454	0.100708	1	2.0015	6.80275	0.00910176	0.201491	167 (1.88)
SensorimotorMouthLeftHippocampus	depressed_mood_ypresent	-0.0293462	0.0390104	-0.752267	0.451911		0.0276454	0.648671	1	2.0015	6.80275	0.00910176	0.201491	167 (1.88)
SensorimotorMouthLeftAmygdala	(Intercept)	0.130166	0.0183171	7.10622	1.28648e-12	***	0.0223788	1.64026e-11	4.33029e-09	1.94421	5.58696	0.0180947	0.106172	142 (1.6)
SensorimotorMouthLeftAmygdala	anhedonia_ypresent	-0.0564251	0.0393957	-1.43227	0.152104		0.0223788	0.314484	1	1.94421	5.58696	0.0180947	0.106172	142 (1.6)
SensorimotorMouthLeftAmygdala	INTERVIEW_AGE	-0.0193164	0.0106	-1.8223	0.068444		0.0223788	0.169648	1	1.94421	5.58696	0.0180947	0.106172	142 (1.6)
SensorimotorMouthLeftAmygdala	SEXFemale	-0.0347935	0.0213231	-1.63172	0.102774		0.0223788	0.232328	1	1.94421	5.58696	0.0180947	0.106172	142 (1.6)
SensorimotorMouthLeftAmygdala	RACE_ETHNICITYBlack	-0.432717	0.0325627	-13.2887	6.57306e-40	***	0.0223788	4.63248e-38	2.21249e-36	1.94421	5.58696	0.0180947	0.106172	142 (1.6)
SensorimotorMouthLeftAmygdala	RACE_ETHNICITYHispanic	-0.137548	0.0277192	-4.96219	7.10219e-07	***	0.0223788	5.19695e-06	0.0023906	1.94421	5.58696	0.0180947	0.106172	142 (1.6)
SensorimotorMouthLeftAmygdala	RACE_ETHNICITYAsian	-0.0214724	0.075683	-0.283714	0.776636		0.0223788	0.884161	1	1.94421	5.58696	0.0180947	0.106172	142 (1.6)
SensorimotorMouthLeftAmygdala	RACE_ETHNICITYOther	-0.118295	0.0364522	-3.24522	0.00117802	**	0.0223788	0.00478314	1	1.94421	5.58696	0.0180947	0.106172	142 (1.6)
SensorimotorMouthLeftAmygdala	bipolar_II_ypresent	-0.0742013	0.103232	-0.718779	0.472297		0.0223788	0.668243	1	1.94421	5.58696	0.0180947	0.106172	142 (1.6)
SensorimotorMouthLeftAmygdala	irritability_ypresent	-0.0197267	0.0457933	-0.430778	0.666641		0.0223788	0.821645	1	1.94421	5.58696	0.0180947	0.106172	142 (1.6)
SensorimotorMouthLeftAmygdala	depressed_mood_ypresent	-0.0630136	0.0390175	-1.61501	0.106346		0.0223788	0.239118	1	1.94421	5.58696	0.0180947	0.106172	142 (1.6)
SensorimotorMouthLeftAccumbensArea	(Intercept)	0.0343469	0.018501	1.85649	0.0634178		0.00420643	0.159064	1	2.00469	9.86657	0.00168309	0.0971421	157 (1.77)
SensorimotorMouthLeftAccumbensArea	anhedonia_ypresent	-0.0314284	0.0397919	-0.789819	0.429655		0.00420643	0.627699	1	2.00469	9.86657	0.00168309	0.0971421	157 (1.77)
SensorimotorMouthLeftAccumbensArea	INTERVIEW_AGE	-0.0467496	0.0107186	-4.36156	1.3063e-05	***	0.00420643	7.67363e-05	0.0439699	2.00469	9.86657	0.00168309	0.0971421	157 (1.77)
SensorimotorMouthLeftAccumbensArea	SEXFemale	-0.098045	0.0215347	-4.55288	5.3636e-06	***	0.00420643	3.39998e-05	0.0180539	2.00469	9.86657	0.00168309	0.0971421	157 (1.77)
SensorimotorMouthLeftAccumbensArea	RACE_ETHNICITYBlack	-0.00767087	0.0327177	-0.234456	0.814636		0.00420643	0.904375	1	2.00469	9.86657	0.00168309	0.0971421	157 (1.77)
SensorimotorMouthLeftAccumbensArea	RACE_ETHNICITYHispanic	0.0493384	0.0279711	1.76391	0.0777829		0.00420643	0.187414	1	2.00469	9.86657	0.00168309	0.0971421	157 (1.77)
SensorimotorMouthLeftAccumbensArea	RACE_ETHNICITYAsian	0.10942	0.0761634	1.43665	0.150852		0.00420643	0.313256	1	2.00469	9.86657	0.00168309	0.0971421	157 (1.77)
SensorimotorMouthLeftAccumbensArea	RACE_ETHNICITYOther	0.00486447	0.0368746	0.131919	0.895051		0.00420643	0.952246	1	2.00469	9.86657	0.00168309	0.0971421	157 (1.77)
SensorimotorMouthLeftAccumbensArea	bipolar_II_ypresent	0.11896	0.105122	1.13164	0.257816		0.00420643	0.454145	1	2.00469	9.86657	0.00168309	0.0971421	157 (1.77)
SensorimotorMouthLeftAccumbensArea	irritability_ypresent	0.00122826	0.0463186	0.0265177	0.978845		0.00420643	0.992062	1	2.00469	9.86657	0.00168309	0.0971421	157 (1.77)
SensorimotorMouthLeftAccumbensArea	depressed_mood_ypresent	0.0274238	0.0394865	0.694509	0.487382		0.00420643	0.680999	1	2.00469	9.86657	0.00168309	0.0971421	157 (1.77)
SensorimotorMouthLeftVentraldc	(Intercept)	0.20845	0.0181524	11.4833	2.64306e-30	***	0.0461073	1.08494e-28	8.89654e-27	1.96809	0.000904104	0.976013	0.131878	150 (1.69)
SensorimotorMouthLeftVentraldc	anhedonia_ypresent	-0.0595134	0.0389188	-1.52917	0.126259		0.0461073	0.27348	1	1.96809	0.000904104	0.976013	0.131878	150 (1.69)
SensorimotorMouthLeftVentraldc	INTERVIEW_AGE	-0.0389545	0.0104696	-3.72074	0.000199894	***	0.0461073	0.000970915	0.672844	1.96809	0.000904104	0.976013	0.131878	150 (1.69)
SensorimotorMouthLeftVentraldc	SEXFemale	-0.188084	0.0210899	-8.91821	5.70263e-19	***	0.0461073	1.15633e-17	1.9195e-15	1.96809	0.000904104	0.976013	0.131878	150 (1.69)
SensorimotorMouthLeftVentraldc	RACE_ETHNICITYBlack	-0.560156	0.0321705	-17.4121	8.9724e-67	***	0.0461073	2.74555e-64	3.02011e-63	1.96809	0.000904104	0.976013	0.131878	150 (1.69)
SensorimotorMouthLeftVentraldc	RACE_ETHNICITYHispanic	-0.0872059	0.0274377	-3.17833	0.00148645	**	0.0461073	0.00585192	1	1.96809	0.000904104	0.976013	0.131878	150 (1.69)
SensorimotorMouthLeftVentraldc	RACE_ETHNICITYAsian	0.0391627	0.0746258	0.524788	0.599744		0.0461073	0.773478	1	1.96809	0.000904104	0.976013	0.131878	150 (1.69)
SensorimotorMouthLeftVentraldc	RACE_ETHNICITYOther	-0.179953	0.0362109	-4.96958	6.83754e-07	***	0.0461073	5.02515e-06	0.00230152	1.96809	0.000904104	0.976013	0.131878	150 (1.69)
SensorimotorMouthLeftVentraldc	bipolar_II_ypresent	0.0242502	0.101875	0.238038	0.811857		0.0461073	0.903016	1	1.96809	0.000904104	0.976013	0.131878	150 (1.69)
SensorimotorMouthLeftVentraldc	irritability_ypresent	0.0109973	0.0453057	0.242736	0.808216		0.0461073	0.900813	1	1.96809	0.000904104	0.976013	0.131878	150 (1.69)
SensorimotorMouthLeftVentraldc	depressed_mood_ypresent	0.00539976	0.0385973	0.1399	0.888742		0.0461073	0.949082	1	1.96809	0.000904104	0.976013	0.131878	150 (1.69)
SensorimotorMouthRightCerebellumCortex	(Intercept)	0.0665417	0.0184914	3.59852	0.000321811	***	0.00361468	0.00148998	1	2.00653	0.688617	0.406635	0.113811	153 (1.73)
SensorimotorMouthRightCerebellumCortex	anhedonia_ypresent	0.0473315	0.0396992	1.19225	0.233194		0.00361468	0.424746	1	2.00653	0.688617	0.406635	0.113811	153 (1.73)
SensorimotorMouthRightCerebellumCortex	INTERVIEW_AGE	-0.0387781	0.0107107	-3.62051	0.000295689	***	0.00361468	0.00138813	0.995288	2.00653	0.688617	0.406635	0.113811	153 (1.73)
SensorimotorMouthRightCerebellumCortex	SEXFemale	-0.0935707	0.0215497	-4.34209	1.42733e-05	***	0.00361468	8.34094e-05	0.0480438	2.00653	0.688617	0.406635	0.113811	153 (1.73)
SensorimotorMouthRightCerebellumCortex	RACE_ETHNICITYBlack	-0.0604755	0.0328618	-1.8403	0.0657584		0.00361468	0.163715	1	2.00653	0.688617	0.406635	0.113811	153 (1.73)
SensorimotorMouthRightCerebellumCortex	RACE_ETHNICITYHispanic	-0.0543143	0.0280345	-1.93741	0.052728		0.00361468	0.137583	1	2.00653	0.688617	0.406635	0.113811	153 (1.73)
SensorimotorMouthRightCerebellumCortex	RACE_ETHNICITYAsian	-0.114488	0.0768457	-1.48984	0.136303		0.00361468	0.290376	1	2.00653	0.688617	0.406635	0.113811	153 (1.73)
SensorimotorMouthRightCerebellumCortex	RACE_ETHNICITYOther	-0.00210556	0.0368794	-0.0570931	0.954472		0.00361468	0.97926	1	2.00653	0.688617	0.406635	0.113811	153 (1.73)
SensorimotorMouthRightCerebellumCortex	bipolar_II_ypresent	0.059355	0.105182	0.564308	0.572559		0.00361468	0.757109	1	2.00653	0.688617	0.406635	0.113811	153 (1.73)
SensorimotorMouthRightCerebellumCortex	irritability_ypresent	-0.0295335	0.046492	-0.635239	0.525289		0.00361468	0.715388	1	2.00653	0.688617	0.406635	0.113811	153 (1.73)
SensorimotorMouthRightCerebellumCortex	depressed_mood_ypresent	-0.0169937	0.0394314	-0.430968	0.666502		0.00361468	0.821645	1	2.00653	0.688617	0.406635	0.113811	153 (1.73)
SensorimotorMouthRightThalamusProper	(Intercept)	0.150736	0.0181685	8.29658	1.23134e-16	***	0.0373949	2.12549e-15	4.1447e-13	1.99048	0.755839	0.384634	0.124079	132 (1.49)
SensorimotorMouthRightThalamusProper	anhedonia_ypresent	-0.0217409	0.0390954	-0.556099	0.578157		0.0373949	0.759562	1	1.99048	0.755839	0.384634	0.124079	132 (1.49)
SensorimotorMouthRightThalamusProper	INTERVIEW_AGE	-0.0428992	0.0105166	-4.07919	4.55945e-05	***	0.0373949	0.000244381	0.153471	1.99048	0.755839	0.384634	0.124079	132 (1.49)
SensorimotorMouthRightThalamusProper	SEXFemale	-0.0300283	0.0211679	-1.41858	0.156057		0.0373949	0.32037	1	1.99048	0.755839	0.384634	0.124079	132 (1.49)
SensorimotorMouthRightThalamusProper	RACE_ETHNICITYBlack	-0.554887	0.0323052	-17.1764	4.65269e-65	***	0.0373949	1.11864e-62	1.56609e-61	1.99048	0.755839	0.384634	0.124079	132 (1.49)
SensorimotorMouthRightThalamusProper	RACE_ETHNICITYHispanic	-0.20509	0.0275444	-7.44579	1.05531e-13	***	0.0373949	1.48626e-12	3.55217e-10	1.99048	0.755839	0.384634	0.124079	132 (1.49)
SensorimotorMouthRightThalamusProper	RACE_ETHNICITYAsian	0.0357386	0.0751491	0.47557	0.634393		0.0373949	0.798268	1	1.99048	0.755839	0.384634	0.124079	132 (1.49)
SensorimotorMouthRightThalamusProper	RACE_ETHNICITYOther	-0.148591	0.036317	-4.09149	4.32472e-05	***	0.0373949	0.000234413	0.14557	1.99048	0.755839	0.384634	0.124079	132 (1.49)
SensorimotorMouthRightThalamusProper	bipolar_II_ypresent	-0.0066778	0.102773	-0.0649761	0.948195		0.0373949	0.975542	1	1.99048	0.755839	0.384634	0.124079	132 (1.49)
SensorimotorMouthRightThalamusProper	irritability_ypresent	0.0365883	0.0455762	0.802795	0.422115		0.0373949	0.622051	1	1.99048	0.755839	0.384634	0.124079	132 (1.49)
SensorimotorMouthRightThalamusProper	depressed_mood_ypresent	-0.0249546	0.0386915	-0.644963	0.518968		0.0373949	0.709236	1	1.99048	0.755839	0.384634	0.124079	132 (1.49)
SensorimotorMouthRightCaudate	(Intercept)	0.0490957	0.0182822	2.68543	0.00725727	**	0.0182709	0.0246498	1	2.02302	1.74775	0.18616	0.0850691	108 (1.22)
SensorimotorMouthRightCaudate	anhedonia_ypresent	-0.0394012	0.0394494	-0.998777	0.31793		0.0182709	0.522026	1	2.02302	1.74775	0.18616	0.0850691	108 (1.22)
SensorimotorMouthRightCaudate	INTERVIEW_AGE	-0.0197406	0.0106003	-1.86227	0.0625987		0.0182709	0.157469	1	2.02302	1.74775	0.18616	0.0850691	108 (1.22)
SensorimotorMouthRightCaudate	SEXFemale	0.102812	0.0213113	4.82428	1.42883e-06	***	0.0182709	9.83524e-06	0.00480943	2.02302	1.74775	0.18616	0.0850691	108 (1.22)
SensorimotorMouthRightCaudate	RACE_ETHNICITYBlack	-0.369539	0.0324103	-11.4019	6.64847e-30	***	0.0182709	2.66414e-28	2.23787e-26	2.02302	1.74775	0.18616	0.0850691	108 (1.22)
SensorimotorMouthRightCaudate	RACE_ETHNICITYHispanic	-0.146716	0.0276419	-5.30774	1.13717e-07	***	0.0182709	9.04896e-07	0.000382771	2.02302	1.74775	0.18616	0.0850691	108 (1.22)
SensorimotorMouthRightCaudate	RACE_ETHNICITYAsian	-0.0346842	0.0757786	-0.457704	0.647177		0.0182709	0.807112	1	2.02302	1.74775	0.18616	0.0850691	108 (1.22)
SensorimotorMouthRightCaudate	RACE_ETHNICITYOther	-0.0818885	0.0364439	-2.24698	0.0246664	*	0.0182709	0.0721976	1	2.02302	1.74775	0.18616	0.0850691	108 (1.22)
SensorimotorMouthRightCaudate	bipolar_II_ypresent	-0.100971	0.103971	-0.971144	0.331504		0.0182709	0.533895	1	2.02302	1.74775	0.18616	0.0850691	108 (1.22)
SensorimotorMouthRightCaudate	irritability_ypresent	0.00736829	0.0459981	0.160187	0.872738		0.0182709	0.939442	1	2.02302	1.74775	0.18616	0.0850691	108 (1.22)
SensorimotorMouthRightCaudate	depressed_mood_ypresent	-0.0378558	0.0392338	-0.964877	0.334633		0.0182709	0.537649	1	2.02302	1.74775	0.18616	0.0850691	108 (1.22)
SensorimotorMouthRightPutamen	(Intercept)	-0.0146586	0.0182985	-0.801083	0.423105		0.00460741	0.622475	1	1.95001	0.520738	0.470527	0.00083389	164 (1.85)
SensorimotorMouthRightPutamen	anhedonia_ypresent	0.0132831	0.0399343	0.332623	0.739427		0.00460741	0.865169	1	1.95001	0.520738	0.470527	0.00083389	164 (1.85)
SensorimotorMouthRightPutamen	INTERVIEW_AGE	0.00268348	0.0107138	0.250469	0.802231		0.00460741	0.898796	1	1.95001	0.520738	0.470527	0.00083389	164 (1.85)
SensorimotorMouthRightPutamen	SEXFemale	-0.0488056	0.0214395	-2.27643	0.0228445	*	0.00460741	0.0674515	1	1.95001	0.520738	0.470527	0.00083389	164 (1.85)
SensorimotorMouthRightPutamen	RACE_ETHNICITYBlack	0.20427	0.032367	6.31107	2.90664e-10	***	0.00460741	2.98285e-09	9.78374e-07	1.95001	0.520738	0.470527	0.00083389	164 (1.85)
SensorimotorMouthRightPutamen	RACE_ETHNICITYHispanic	0.00666601	0.0277252	0.240432	0.810001		0.00460741	0.902072	1	1.95001	0.520738	0.470527	0.00083389	164 (1.85)
SensorimotorMouthRightPutamen	RACE_ETHNICITYAsian	-0.00384733	0.0760301	-0.0506027	0.959643		0.00460741	0.983306	1	1.95001	0.520738	0.470527	0.00083389	164 (1.85)
SensorimotorMouthRightPutamen	RACE_ETHNICITYOther	0.0460787	0.0365325	1.26131	0.207232		0.00460741	0.391219	1	1.95001	0.520738	0.470527	0.00083389	164 (1.85)
SensorimotorMouthRightPutamen	bipolar_II_ypresent	-0.00703534	0.104865	-0.0670898	0.946512		0.00460741	0.975434	1	1.95001	0.520738	0.470527	0.00083389	164 (1.85)
SensorimotorMouthRightPutamen	irritability_ypresent	-0.0464375	0.0464013	-1.00078	0.316961		0.00460741	0.520947	1	1.95001	0.520738	0.470527	0.00083389	164 (1.85)
SensorimotorMouthRightPutamen	depressed_mood_ypresent	0.0637568	0.039597	1.61014	0.107404		0.00460741	0.240693	1	1.95001	0.520738	0.470527	0.00083389	164 (1.85)
SensorimotorMouthRightPallidum	(Intercept)	0.0541626	0.0184515	2.9354	0.00333993	**	0.00967267	0.0122597	1	2.004	0.363459	0.546591	0.102173	167 (1.88)
SensorimotorMouthRightPallidum	anhedonia_ypresent	-0.0089623	0.0397021	-0.225739	0.82141		0.00967267	0.909495	1	2.004	0.363459	0.546591	0.102173	167 (1.88)
SensorimotorMouthRightPallidum	INTERVIEW_AGE	-0.0251523	0.010686	-2.35376	0.0186065	*	0.00967267	0.0567297	1	2.004	0.363459	0.546591	0.102173	167 (1.88)
SensorimotorMouthRightPallidum	SEXFemale	-0.177477	0.021489	-8.25897	1.68528e-16	***	0.00967267	2.89421e-15	5.67265e-13	2.004	0.363459	0.546591	0.102173	167 (1.88)
SensorimotorMouthRightPallidum	RACE_ETHNICITYBlack	0.124503	0.0327256	3.80444	0.0001431	***	0.00967267	0.000716777	0.481674	2.004	0.363459	0.546591	0.102173	167 (1.88)
SensorimotorMouthRightPallidum	RACE_ETHNICITYHispanic	0.0289572	0.027912	1.03744	0.299558		0.00967267	0.501634	1	2.004	0.363459	0.546591	0.102173	167 (1.88)
SensorimotorMouthRightPallidum	RACE_ETHNICITYAsian	0.226554	0.0770048	2.94207	0.00326883	**	0.00967267	0.0120514	1	2.004	0.363459	0.546591	0.102173	167 (1.88)
SensorimotorMouthRightPallidum	RACE_ETHNICITYOther	0.0173032	0.0367526	0.470801	0.637795		0.00967267	0.800251	1	2.004	0.363459	0.546591	0.102173	167 (1.88)
SensorimotorMouthRightPallidum	bipolar_II_ypresent	0.0543782	0.104887	0.518444	0.604162		0.00967267	0.77589	1	2.004	0.363459	0.546591	0.102173	167 (1.88)
SensorimotorMouthRightPallidum	irritability_ypresent	0.0529231	0.0464456	1.13947	0.254541		0.00967267	0.450702	1	2.004	0.363459	0.546591	0.102173	167 (1.88)
SensorimotorMouthRightPallidum	depressed_mood_ypresent	-0.0113489	0.0393976	-0.288061	0.773307		0.00967267	0.882955	1	2.004	0.363459	0.546591	0.102173	167 (1.88)
SensorimotorMouthRightHippocampus	(Intercept)	0.00167687	0.0184219	0.0910259	0.927474		-0.000179251	0.968553	1	1.98919	1.89569	0.168562	0.056942	139 (1.57)
SensorimotorMouthRightHippocampus	anhedonia_ypresent	0.0430232	0.0399929	1.07577	0.28206		-0.000179251	0.48218	1	1.98919	1.89569	0.168562	0.056942	139 (1.57)
SensorimotorMouthRightHippocampus	INTERVIEW_AGE	0.00709785	0.0107376	0.661028	0.508612		-0.000179251	0.700486	1	1.98919	1.89569	0.168562	0.056942	139 (1.57)
SensorimotorMouthRightHippocampus	SEXFemale	0.00422847	0.0215237	0.196456	0.844258		-0.000179251	0.921456	1	1.98919	1.89569	0.168562	0.056942	139 (1.57)
SensorimotorMouthRightHippocampus	RACE_ETHNICITYBlack	-0.0248031	0.0326719	-0.759156	0.44778		-0.000179251	0.643839	1	1.98919	1.89569	0.168562	0.056942	139 (1.57)
SensorimotorMouthRightHippocampus	RACE_ETHNICITYHispanic	0.0107575	0.0278854	0.385775	0.699673		-0.000179251	0.842921	1	1.98919	1.89569	0.168562	0.056942	139 (1.57)
SensorimotorMouthRightHippocampus	RACE_ETHNICITYAsian	-0.140115	0.0768189	-1.82396	0.0681921		-0.000179251	0.169149	1	1.98919	1.89569	0.168562	0.056942	139 (1.57)
SensorimotorMouthRightHippocampus	RACE_ETHNICITYOther	0.025932	0.0367137	0.706329	0.480002		-0.000179251	0.675737	1	1.98919	1.89569	0.168562	0.056942	139 (1.57)
SensorimotorMouthRightHippocampus	bipolar_II_ypresent	0.023202	0.105963	0.218964	0.826683		-0.000179251	0.912852	1	1.98919	1.89569	0.168562	0.056942	139 (1.57)
SensorimotorMouthRightHippocampus	irritability_ypresent	-0.0468446	0.0464518	-1.00846	0.313263		-0.000179251	0.516918	1	1.98919	1.89569	0.168562	0.056942	139 (1.57)
SensorimotorMouthRightHippocampus	depressed_mood_ypresent	-0.0384979	0.0396032	-0.972089	0.331033		-0.000179251	0.533393	1	1.98919	1.89569	0.168562	0.056942	139 (1.57)
SensorimotorMouthRightAmygdala	(Intercept)	0.0204499	0.0184334	1.10939	0.267291		0.00489044	0.463764	1	1.99879	0.505376	0.477148	0.0781792	150 (1.69)
SensorimotorMouthRightAmygdala	anhedonia_ypresent	0.0190172	0.0397352	0.478598	0.632237		0.00489044	0.797045	1	1.99879	0.505376	0.477148	0.0781792	150 (1.69)
SensorimotorMouthRightAmygdala	INTERVIEW_AGE	0.015874	0.01071	1.48216	0.138334		0.00489044	0.293219	1	1.99879	0.505376	0.477148	0.0781792	150 (1.69)
SensorimotorMouthRightAmygdala	SEXFemale	-0.0992254	0.0215034	-4.61441	3.99854e-06	***	0.00489044	2.60331e-05	0.0134591	1.99879	0.505376	0.477148	0.0781792	150 (1.69)
SensorimotorMouthRightAmygdala	RACE_ETHNICITYBlack	0.136965	0.0327173	4.18633	2.86298e-05	***	0.00489044	0.000158761	0.0963678	1.99879	0.505376	0.477148	0.0781792	150 (1.69)
SensorimotorMouthRightAmygdala	RACE_ETHNICITYHispanic	0.0707905	0.0278979	2.53748	0.0111825	*	0.00489044	0.0360886	1	1.99879	0.505376	0.477148	0.0781792	150 (1.69)
SensorimotorMouthRightAmygdala	RACE_ETHNICITYAsian	-0.0664967	0.0764846	-0.869413	0.384645		0.00489044	0.587705	1	1.99879	0.505376	0.477148	0.0781792	150 (1.69)
SensorimotorMouthRightAmygdala	RACE_ETHNICITYOther	0.0351297	0.0368027	0.954543	0.339836		0.00489044	0.543931	1	1.99879	0.505376	0.477148	0.0781792	150 (1.69)
SensorimotorMouthRightAmygdala	bipolar_II_ypresent	0.106288	0.105168	1.01065	0.312212		0.00489044	0.515908	1	1.99879	0.505376	0.477148	0.0781792	150 (1.69)
SensorimotorMouthRightAmygdala	irritability_ypresent	-0.0488576	0.0463761	-1.05351	0.292138		0.00489044	0.492421	1	1.99879	0.505376	0.477148	0.0781792	150 (1.69)
SensorimotorMouthRightAmygdala	depressed_mood_ypresent	-0.087839	0.0393891	-2.23003	0.0257706	*	0.00489044	0.075038	1	1.99879	0.505376	0.477148	0.0781792	150 (1.69)
SensorimotorMouthRightAccumbensArea	(Intercept)	0.0931887	0.0183817	5.06964	4.06806e-07	***	0.0119897	3.0702e-06	0.00136931	1.9926	12.273	0.000459566	0.0553285	174 (1.96)
SensorimotorMouthRightAccumbensArea	anhedonia_ypresent	-0.0305609	0.039706	-0.76968	0.441511		0.0119897	0.637548	1	1.9926	12.273	0.000459566	0.0553285	174 (1.96)
SensorimotorMouthRightAccumbensArea	INTERVIEW_AGE	-0.060937	0.0106786	-5.70647	1.19129e-08	***	0.0119897	1.06082e-07	4.0099e-05	1.9926	12.273	0.000459566	0.0553285	174 (1.96)
SensorimotorMouthRightAccumbensArea	SEXFemale	-0.186721	0.0214273	-8.71416	3.4702e-18	***	0.0119897	6.67469e-17	1.16807e-14	1.9926	12.273	0.000459566	0.0553285	174 (1.96)
SensorimotorMouthRightAccumbensArea	RACE_ETHNICITYBlack	-0.0486887	0.0324902	-1.49856	0.134023		0.0119897	0.286245	1	1.9926	12.273	0.000459566	0.0553285	174 (1.96)
SensorimotorMouthRightAccumbensArea	RACE_ETHNICITYHispanic	0.0335247	0.0277837	1.20663	0.227608		0.0119897	0.41728	1	1.9926	12.273	0.000459566	0.0553285	174 (1.96)
SensorimotorMouthRightAccumbensArea	RACE_ETHNICITYAsian	0.000380192	0.0767452	0.00495396	0.996047		0.0119897	0.99764	1	1.9926	12.273	0.000459566	0.0553285	174 (1.96)
SensorimotorMouthRightAccumbensArea	RACE_ETHNICITYOther	0.0217749	0.0365479	0.595791	0.551331		0.0119897	0.738178	1	1.9926	12.273	0.000459566	0.0553285	174 (1.96)
SensorimotorMouthRightAccumbensArea	bipolar_II_ypresent	-0.00276684	0.107434	-0.0257538	0.979454		0.0119897	0.992062	1	1.9926	12.273	0.000459566	0.0553285	174 (1.96)
SensorimotorMouthRightAccumbensArea	irritability_ypresent	-0.026414	0.0463862	-0.569436	0.569075		0.0119897	0.753367	1	1.9926	12.273	0.000459566	0.0553285	174 (1.96)
SensorimotorMouthRightAccumbensArea	depressed_mood_ypresent	-0.00463014	0.0396725	-0.116709	0.907093		0.0119897	0.957525	1	1.9926	12.273	0.000459566	0.0553285	174 (1.96)
SensorimotorMouthRightVentraldc	(Intercept)	0.0587853	0.0183859	3.19731	0.00139213	**	0.0106484	0.00551886	1	1.99272	0.0113049	0.915325	0.0796109	140 (1.58)
SensorimotorMouthRightVentraldc	anhedonia_ypresent	-0.0210088	0.0396925	-0.52929	0.596618		0.0106484	0.772387	1	1.99272	0.0113049	0.915325	0.0796109	140 (1.58)
SensorimotorMouthRightVentraldc	INTERVIEW_AGE	-0.0344823	0.0106749	-3.23023	0.00124148	**	0.0106484	0.0049986	1	1.99272	0.0113049	0.915325	0.0796109	140 (1.58)
SensorimotorMouthRightVentraldc	SEXFemale	-0.186263	0.021427	-8.69292	4.17521e-18	***	0.0106484	7.93998e-17	1.40538e-14	1.99272	0.0113049	0.915325	0.0796109	140 (1.58)
SensorimotorMouthRightVentraldc	RACE_ETHNICITYBlack	0.130544	0.0325641	4.00883	6.15289e-05	***	0.0106484	0.000325128	0.207106	1.99272	0.0113049	0.915325	0.0796109	140 (1.58)
SensorimotorMouthRightVentraldc	RACE_ETHNICITYHispanic	0.0263975	0.0278063	0.949333	0.342478		0.0106484	0.547379	1	1.99272	0.0113049	0.915325	0.0796109	140 (1.58)
SensorimotorMouthRightVentraldc	RACE_ETHNICITYAsian	0.0415744	0.0764138	0.544069	0.586408		0.0106484	0.763989	1	1.99272	0.0113049	0.915325	0.0796109	140 (1.58)
SensorimotorMouthRightVentraldc	RACE_ETHNICITYOther	0.0274441	0.0366014	0.749809	0.45339		0.0106484	0.649685	1	1.99272	0.0113049	0.915325	0.0796109	140 (1.58)
SensorimotorMouthRightVentraldc	bipolar_II_ypresent	0.1105	0.104411	1.05831	0.289941		0.0106484	0.490069	1	1.99272	0.0113049	0.915325	0.0796109	140 (1.58)
SensorimotorMouthRightVentraldc	irritability_ypresent	0.0141208	0.046165	0.305876	0.759706		0.0106484	0.876254	1	1.99272	0.0113049	0.915325	0.0796109	140 (1.58)
SensorimotorMouthRightVentraldc	depressed_mood_ypresent	0.0403489	0.0394181	1.02361	0.306046		0.0106484	0.509047	1	1.99272	0.0113049	0.915325	0.0796109	140 (1.58)
SalienceLeftCerebellumCortex	(Intercept)	0.0351571	0.0184183	1.90882	0.0563185		0.0178185	0.144488	1	2.00736	10.0822	0.00149709	0.125876	185 (2.09)
SalienceLeftCerebellumCortex	anhedonia_ypresent	-0.0340021	0.0396199	-0.858208	0.390801		0.0178185	0.593609	1	2.00736	10.0822	0.00149709	0.125876	185 (2.09)
SalienceLeftCerebellumCortex	INTERVIEW_AGE	0.00562245	0.010651	0.527879	0.597597		0.0178185	0.772599	1	2.00736	10.0822	0.00149709	0.125876	185 (2.09)
SalienceLeftCerebellumCortex	SEXFemale	0.0953304	0.0214411	4.44615	8.85127e-06	***	0.0178185	5.41697e-05	0.0297934	2.00736	10.0822	0.00149709	0.125876	185 (2.09)
SalienceLeftCerebellumCortex	RACE_ETHNICITYBlack	-0.380555	0.032786	-11.6072	6.40619e-31	***	0.0178185	2.72952e-29	2.15632e-27	2.00736	10.0822	0.00149709	0.125876	185 (2.09)
SalienceLeftCerebellumCortex	RACE_ETHNICITYHispanic	-0.128441	0.0279446	-4.59628	4.36181e-06	***	0.0178185	2.81734e-05	0.0146818	2.00736	10.0822	0.00149709	0.125876	185 (2.09)
SalienceLeftCerebellumCortex	RACE_ETHNICITYAsian	-0.0396175	0.0761237	-0.520436	0.602773		0.0178185	0.77557	1	2.00736	10.0822	0.00149709	0.125876	185 (2.09)
SalienceLeftCerebellumCortex	RACE_ETHNICITYOther	-0.0345604	0.0367621	-0.940109	0.347188		0.0178185	0.552998	1	2.00736	10.0822	0.00149709	0.125876	185 (2.09)
SalienceLeftCerebellumCortex	bipolar_II_ypresent	-0.0369475	0.104226	-0.354493	0.722978		0.0178185	0.854791	1	2.00736	10.0822	0.00149709	0.125876	185 (2.09)
SalienceLeftCerebellumCortex	irritability_ypresent	0.0556365	0.0459444	1.21095	0.225947		0.0178185	0.415094	1	2.00736	10.0822	0.00149709	0.125876	185 (2.09)
SalienceLeftCerebellumCortex	depressed_mood_ypresent	0.0181945	0.0392965	0.463007	0.643371		0.0178185	0.803855	1	2.00736	10.0822	0.00149709	0.125876	185 (2.09)
SalienceLeftThalamusProper	(Intercept)	0.123266	0.0181871	6.77767	1.30058e-11	***	0.0268778	1.53606e-10	4.37776e-08	2.00194	1.32127	0.250365	0.063025	137 (1.55)
SalienceLeftThalamusProper	anhedonia_ypresent	-0.0355478	0.0393343	-0.903735	0.366161		0.0268778	0.570073	1	2.00194	1.32127	0.250365	0.063025	137 (1.55)
SalienceLeftThalamusProper	INTERVIEW_AGE	-0.0259263	0.0105692	-2.453	0.0141864	*	0.0268778	0.0449214	1	2.00194	1.32127	0.250365	0.063025	137 (1.55)
SalienceLeftThalamusProper	SEXFemale	0.00202927	0.0212323	0.0955748	0.92386		0.0268778	0.966951	1	2.00194	1.32127	0.250365	0.063025	137 (1.55)
SalienceLeftThalamusProper	RACE_ETHNICITYBlack	-0.482234	0.0323356	-14.9134	1.10172e-49	***	0.0268778	1.19625e-47	3.70838e-46	2.00194	1.32127	0.250365	0.063025	137 (1.55)
SalienceLeftThalamusProper	RACE_ETHNICITYHispanic	-0.184256	0.0275084	-6.69816	2.24123e-11	***	0.0268778	2.60138e-10	7.544e-08	2.00194	1.32127	0.250365	0.063025	137 (1.55)
SalienceLeftThalamusProper	RACE_ETHNICITYAsian	-0.105423	0.0755814	-1.39482	0.163105		0.0268778	0.329859	1	2.00194	1.32127	0.250365	0.063025	137 (1.55)
SalienceLeftThalamusProper	RACE_ETHNICITYOther	-0.102475	0.0361909	-2.83152	0.00464334	**	0.0268778	0.0165042	1	2.00194	1.32127	0.250365	0.063025	137 (1.55)
SalienceLeftThalamusProper	bipolar_II_ypresent	-0.093646	0.103594	-0.903975	0.366034		0.0268778	0.570073	1	2.00194	1.32127	0.250365	0.063025	137 (1.55)
SalienceLeftThalamusProper	irritability_ypresent	-0.0146683	0.0457053	-0.320933	0.748269		0.0268778	0.868062	1	2.00194	1.32127	0.250365	0.063025	137 (1.55)
SalienceLeftThalamusProper	depressed_mood_ypresent	-0.011959	0.0389435	-0.307087	0.758785		0.0268778	0.875881	1	2.00194	1.32127	0.250365	0.063025	137 (1.55)
SalienceLeftCaudate	(Intercept)	0.0208697	0.0184008	1.13417	0.256754		0.00218572	0.452715	1	2.01774	17.9097	2.3164e-05	0.048501	140 (1.58)
SalienceLeftCaudate	anhedonia_ypresent	-0.0251098	0.0398842	-0.629566	0.528995		0.00218572	0.719143	1	2.01774	17.9097	2.3164e-05	0.048501	140 (1.58)
SalienceLeftCaudate	INTERVIEW_AGE	-0.032972	0.0107086	-3.07903	0.00208319	**	0.00218572	0.00797728	1	2.01774	17.9097	2.3164e-05	0.048501	140 (1.58)
SalienceLeftCaudate	SEXFemale	-0.0742533	0.0214892	-3.45538	0.00055213	***	0.00218572	0.00239494	1	2.01774	17.9097	2.3164e-05	0.048501	140 (1.58)
SalienceLeftCaudate	RACE_ETHNICITYBlack	0.0120899	0.0326254	0.370565	0.71097		0.00218572	0.849802	1	2.01774	17.9097	2.3164e-05	0.048501	140 (1.58)
SalienceLeftCaudate	RACE_ETHNICITYHispanic	0.0234032	0.0278173	0.841319	0.400193		0.00218572	0.60269	1	2.01774	17.9097	2.3164e-05	0.048501	140 (1.58)
SalienceLeftCaudate	RACE_ETHNICITYAsian	0.199568	0.0762848	2.6161	0.0089095	**	0.00218572	0.0295462	1	2.01774	17.9097	2.3164e-05	0.048501	140 (1.58)
SalienceLeftCaudate	RACE_ETHNICITYOther	0.0167074	0.0366367	0.45603	0.64838		0.00218572	0.807715	1	2.01774	17.9097	2.3164e-05	0.048501	140 (1.58)
SalienceLeftCaudate	bipolar_II_ypresent	-0.00918522	0.105842	-0.086782	0.930847		0.00218572	0.970232	1	2.01774	17.9097	2.3164e-05	0.048501	140 (1.58)
SalienceLeftCaudate	irritability_ypresent	0.00977843	0.046382	0.210824	0.83303		0.00218572	0.916033	1	2.01774	17.9097	2.3164e-05	0.048501	140 (1.58)
SalienceLeftCaudate	depressed_mood_ypresent	0.0458358	0.0397035	1.15445	0.248347		0.00218572	0.443232	1	2.01774	17.9097	2.3164e-05	0.048501	140 (1.58)
SalienceLeftPutamen	(Intercept)	0.133988	0.018237	7.34707	2.20854e-13	***	0.0214371	3.03427e-12	7.43396e-10	1.99888	4.04443	0.0443174	0.0458024	137 (1.55)
SalienceLeftPutamen	anhedonia_ypresent	0.0169744	0.039484	0.429905	0.667276		0.0214371	0.822126	1	1.99888	4.04443	0.0443174	0.0458024	137 (1.55)
SalienceLeftPutamen	INTERVIEW_AGE	-0.0505304	0.0106206	-4.7578	1.98865e-06	***	0.0214371	1.34955e-05	0.00669379	1.99888	4.04443	0.0443174	0.0458024	137 (1.55)
SalienceLeftPutamen	SEXFemale	-0.155308	0.0212771	-7.2993	3.14661e-13	***	0.0214371	4.21971e-12	1.05915e-09	1.99888	4.04443	0.0443174	0.0458024	137 (1.55)
SalienceLeftPutamen	RACE_ETHNICITYBlack	-0.338195	0.0322955	-10.4719	1.64783e-25	***	0.0214371	5.38503e-24	5.54658e-22	1.99888	4.04443	0.0443174	0.0458024	137 (1.55)
SalienceLeftPutamen	RACE_ETHNICITYHispanic	-0.0548594	0.0275121	-1.99401	0.0461816	*	0.0214371	0.122592	1	1.99888	4.04443	0.0443174	0.0458024	137 (1.55)
SalienceLeftPutamen	RACE_ETHNICITYAsian	0.144852	0.0753386	1.92268	0.054553		0.0214371	0.141171	1	1.99888	4.04443	0.0443174	0.0458024	137 (1.55)
SalienceLeftPutamen	RACE_ETHNICITYOther	-0.0502491	0.0362163	-1.38747	0.165333		0.0214371	0.33324	1	1.99888	4.04443	0.0443174	0.0458024	137 (1.55)
SalienceLeftPutamen	bipolar_II_ypresent	-0.0974053	0.103862	-0.937836	0.348355		0.0214371	0.554403	1	1.99888	4.04443	0.0443174	0.0458024	137 (1.55)
SalienceLeftPutamen	irritability_ypresent	0.0467189	0.0461127	1.01315	0.311018		0.0214371	0.514188	1	1.99888	4.04443	0.0443174	0.0458024	137 (1.55)
SalienceLeftPutamen	depressed_mood_ypresent	-0.0192842	0.0393171	-0.490477	0.623808		0.0214371	0.789695	1	1.99888	4.04443	0.0443174	0.0458024	137 (1.55)
SalienceLeftPallidum	(Intercept)	0.0384459	0.0184714	2.08138	0.0374286	*	0.000771083	0.103181	1	2.04995	3.09677	0.078448	0.0784194	145 (1.64)
SalienceLeftPallidum	anhedonia_ypresent	0.0217253	0.0398736	0.544855	0.585867		0.000771083	0.763761	1	2.04995	3.09677	0.078448	0.0784194	145 (1.64)
SalienceLeftPallidum	INTERVIEW_AGE	-0.0150664	0.0107327	-1.40379	0.160418		0.000771083	0.32646	1	2.04995	3.09677	0.078448	0.0784194	145 (1.64)
SalienceLeftPallidum	SEXFemale	-0.0181201	0.0215418	-0.841162	0.40028		0.000771083	0.60269	1	2.04995	3.09677	0.078448	0.0784194	145 (1.64)
SalienceLeftPallidum	RACE_ETHNICITYBlack	-0.0905017	0.0327811	-2.76079	0.0057783	**	0.000771083	0.020072	1	2.04995	3.09677	0.078448	0.0784194	145 (1.64)
SalienceLeftPallidum	RACE_ETHNICITYHispanic	-0.0534442	0.0279586	-1.91155	0.0559666		0.000771083	0.143989	1	2.04995	3.09677	0.078448	0.0784194	145 (1.64)
SalienceLeftPallidum	RACE_ETHNICITYAsian	-0.0750157	0.0762274	-0.984104	0.325092		0.000771083	0.528627	1	2.04995	3.09677	0.078448	0.0784194	145 (1.64)
SalienceLeftPallidum	RACE_ETHNICITYOther	-0.0858569	0.0368084	-2.33253	0.0196954	*	0.000771083	0.0596491	1	2.04995	3.09677	0.078448	0.0784194	145 (1.64)
SalienceLeftPallidum	bipolar_II_ypresent	0.107615	0.105325	1.02174	0.306933		0.000771083	0.509646	1	2.04995	3.09677	0.078448	0.0784194	145 (1.64)
SalienceLeftPallidum	irritability_ypresent	0.0175369	0.046491	0.37721	0.706027		0.000771083	0.84693	1	2.04995	3.09677	0.078448	0.0784194	145 (1.64)
SalienceLeftPallidum	depressed_mood_ypresent	0.00328957	0.0397393	0.0827788	0.934029		0.000771083	0.971552	1	2.04995	3.09677	0.078448	0.0784194	145 (1.64)
SalienceBrainStem	(Intercept)	0.0688663	0.0184997	3.72255	0.000198464	***	0.00647492	0.000965361	0.66803	2.01132	2.05522	0.151686	0.0998658	167 (1.88)
SalienceBrainStem	anhedonia_ypresent	-0.0151809	0.03996	-0.379902	0.704027		0.00647492	0.846039	1	2.01132	2.05522	0.151686	0.0998658	167 (1.88)
SalienceBrainStem	INTERVIEW_AGE	-0.0139535	0.0107091	-1.30295	0.192625		0.00647492	0.370236	1	2.01132	2.05522	0.151686	0.0998658	167 (1.88)
SalienceBrainStem	SEXFemale	-0.151729	0.0215238	-7.04935	1.93492e-12	***	0.00647492	2.41219e-11	6.51292e-09	2.01132	2.05522	0.151686	0.0998658	167 (1.88)
SalienceBrainStem	RACE_ETHNICITYBlack	-0.0048292	0.0327596	-0.147413	0.882809		0.00647492	0.945575	1	2.01132	2.05522	0.151686	0.0998658	167 (1.88)
SalienceBrainStem	RACE_ETHNICITYHispanic	0.0755361	0.0279344	2.70406	0.00686323	**	0.00647492	0.0234059	1	2.01132	2.05522	0.151686	0.0998658	167 (1.88)
SalienceBrainStem	RACE_ETHNICITYAsian	0.000839718	0.0766627	0.0109534	0.991261		0.00647492	0.996293	1	2.01132	2.05522	0.151686	0.0998658	167 (1.88)
SalienceBrainStem	RACE_ETHNICITYOther	-0.0126346	0.0368614	-0.34276	0.731788		0.00647492	0.859755	1	2.01132	2.05522	0.151686	0.0998658	167 (1.88)
SalienceBrainStem	bipolar_II_ypresent	0.0419745	0.10538	0.398314	0.690409		0.00647492	0.837749	1	2.01132	2.05522	0.151686	0.0998658	167 (1.88)
SalienceBrainStem	irritability_ypresent	-0.0654592	0.0464441	-1.40942	0.158747		0.00647492	0.324434	1	2.01132	2.05522	0.151686	0.0998658	167 (1.88)
SalienceBrainStem	depressed_mood_ypresent	-0.0421774	0.0395018	-1.06773	0.285671		0.00647492	0.485641	1	2.01132	2.05522	0.151686	0.0998658	167 (1.88)
SalienceLeftHippocampus	(Intercept)	0.097149	0.0182945	5.31027	1.12157e-07	***	0.0255467	8.96721e-07	0.000377519	2.04991	0.0421037	0.837422	0.145907	126 (1.42)
SalienceLeftHippocampus	anhedonia_ypresent	0.0600692	0.0394247	1.52364	0.127634		0.0255467	0.275748	1	2.04991	0.0421037	0.837422	0.145907	126 (1.42)
SalienceLeftHippocampus	INTERVIEW_AGE	-0.0709932	0.0105615	-6.72189	1.90636e-11	***	0.0255467	2.23582e-10	6.41681e-08	2.04991	0.0421037	0.837422	0.145907	126 (1.42)
SalienceLeftHippocampus	SEXFemale	-0.275181	0.0212958	-12.9219	7.52656e-38	***	0.0255467	4.69156e-36	2.53344e-34	2.04991	0.0421037	0.837422	0.145907	126 (1.42)
SalienceLeftHippocampus	RACE_ETHNICITYBlack	0.149989	0.0324743	4.6187	3.91685e-06	***	0.0255467	2.56002e-05	0.0131841	2.04991	0.0421037	0.837422	0.145907	126 (1.42)
SalienceLeftHippocampus	RACE_ETHNICITYHispanic	0.0501052	0.0277392	1.8063	0.0709061		0.0255467	0.174722	1	2.04991	0.0421037	0.837422	0.145907	126 (1.42)
SalienceLeftHippocampus	RACE_ETHNICITYAsian	-0.0480642	0.0758656	-0.633544	0.526395		0.0255467	0.716187	1	2.04991	0.0421037	0.837422	0.145907	126 (1.42)
SalienceLeftHippocampus	RACE_ETHNICITYOther	0.0131615	0.0366858	0.358761	0.719782		0.0255467	0.854297	1	2.04991	0.0421037	0.837422	0.145907	126 (1.42)
SalienceLeftHippocampus	bipolar_II_ypresent	0.10509	0.104785	1.00291	0.315931		0.0255467	0.520265	1	2.04991	0.0421037	0.837422	0.145907	126 (1.42)
SalienceLeftHippocampus	irritability_ypresent	-0.0309579	0.0458039	-0.675879	0.499136		0.0255467	0.690827	1	2.04991	0.0421037	0.837422	0.145907	126 (1.42)
SalienceLeftHippocampus	depressed_mood_ypresent	0.0101481	0.0390988	0.25955	0.795217		0.0255467	0.89432	1	2.04991	0.0421037	0.837422	0.145907	126 (1.42)
SalienceLeftAmygdala	(Intercept)	-0.00379866	0.0184735	-0.205627	0.837087		0.00385199	0.917586	1	2.03377	10.6616	0.00109381	0.122459	109 (1.23)
SalienceLeftAmygdala	anhedonia_ypresent	-0.0458665	0.0396751	-1.15605	0.247692		0.00385199	0.442532	1	2.03377	10.6616	0.00109381	0.122459	109 (1.23)
SalienceLeftAmygdala	INTERVIEW_AGE	-0.0170952	0.0106825	-1.6003	0.109568		0.00385199	0.243598	1	2.03377	10.6616	0.00109381	0.122459	109 (1.23)
SalienceLeftAmygdala	SEXFemale	0.0805187	0.0214985	3.74531	0.000181328	***	0.00385199	0.000886949	0.61035	2.03377	10.6616	0.00109381	0.122459	109 (1.23)
SalienceLeftAmygdala	RACE_ETHNICITYBlack	0.017812	0.0327528	0.543831	0.586571		0.00385199	0.763989	1	2.03377	10.6616	0.00109381	0.122459	109 (1.23)
SalienceLeftAmygdala	RACE_ETHNICITYHispanic	-0.122479	0.0279662	-4.37954	1.20316e-05	***	0.00385199	7.1297e-05	0.0404983	2.03377	10.6616	0.00109381	0.122459	109 (1.23)
SalienceLeftAmygdala	RACE_ETHNICITYAsian	0.00043889	0.0768599	0.00571025	0.995444		0.00385199	0.99764	1	2.03377	10.6616	0.00109381	0.122459	109 (1.23)
SalienceLeftAmygdala	RACE_ETHNICITYOther	-0.0407247	0.0369361	-1.10257	0.270244		0.00385199	0.467054	1	2.03377	10.6616	0.00109381	0.122459	109 (1.23)
SalienceLeftAmygdala	bipolar_II_ypresent	0.0395113	0.104558	0.377891	0.705521		0.00385199	0.846625	1	2.03377	10.6616	0.00109381	0.122459	109 (1.23)
SalienceLeftAmygdala	irritability_ypresent	-0.0582548	0.0461817	-1.26143	0.207189		0.00385199	0.391219	1	2.03377	10.6616	0.00109381	0.122459	109 (1.23)
SalienceLeftAmygdala	depressed_mood_ypresent	-0.0119197	0.0394726	-0.301974	0.762679		0.00385199	0.877667	1	2.03377	10.6616	0.00109381	0.122459	109 (1.23)
SalienceLeftAccumbensArea	(Intercept)	-0.0368502	0.0181655	-2.02858	0.0425312	*	0.0332111	0.11462	1	2.04669	1.54532	0.213827	0.119854	95 (1.07)
SalienceLeftAccumbensArea	anhedonia_ypresent	-0.0545909	0.0391621	-1.39397	0.163361		0.0332111	0.329859	1	2.04669	1.54532	0.213827	0.119854	95 (1.07)
SalienceLeftAccumbensArea	INTERVIEW_AGE	0.0461388	0.0105209	4.38542	1.17113e-05	***	0.0332111	6.95242e-05	0.0394202	2.04669	1.54532	0.213827	0.119854	95 (1.07)
SalienceLeftAccumbensArea	SEXFemale	0.278824	0.0211624	13.1754	2.86837e-39	***	0.0332111	1.93099e-37	9.65495e-36	2.04669	1.54532	0.213827	0.119854	95 (1.07)
SalienceLeftAccumbensArea	RACE_ETHNICITYBlack	-0.328675	0.0322733	-10.1841	3.18521e-24	***	0.0332111	9.32297e-23	1.07214e-20	2.04669	1.54532	0.213827	0.119854	95 (1.07)
SalienceLeftAccumbensArea	RACE_ETHNICITYHispanic	-0.137836	0.027515	-5.0095	5.56374e-07	***	0.0332111	4.11594e-06	0.00187275	2.04669	1.54532	0.213827	0.119854	95 (1.07)
SalienceLeftAccumbensArea	RACE_ETHNICITYAsian	-0.114992	0.0757041	-1.51897	0.128807		0.0332111	0.27757	1	2.04669	1.54532	0.213827	0.119854	95 (1.07)
SalienceLeftAccumbensArea	RACE_ETHNICITYOther	-0.116689	0.0362509	-3.21893	0.00129137	**	0.0332111	0.0051563	1	2.04669	1.54532	0.213827	0.119854	95 (1.07)
SalienceLeftAccumbensArea	bipolar_II_ypresent	0.118729	0.103969	1.14197	0.253498		0.0332111	0.449684	1	2.04669	1.54532	0.213827	0.119854	95 (1.07)
SalienceLeftAccumbensArea	irritability_ypresent	-0.0431042	0.0454597	-0.948185	0.343062		0.0332111	0.547792	1	2.04669	1.54532	0.213827	0.119854	95 (1.07)
SalienceLeftAccumbensArea	depressed_mood_ypresent	-0.046355	0.0388536	-1.19307	0.232875		0.0332111	0.424394	1	2.04669	1.54532	0.213827	0.119854	95 (1.07)
SalienceLeftVentraldc	(Intercept)	-0.0195879	0.01831	-1.06979	0.284741		0.0204678	0.484795	1	2.00516	1.5133	0.218636	0.122937	102 (1.15)
SalienceLeftVentraldc	anhedonia_ypresent	0.0624191	0.0394436	1.58249	0.113574		0.0204678	0.25101	1	2.00516	1.5133	0.218636	0.122937	102 (1.15)
SalienceLeftVentraldc	INTERVIEW_AGE	-0.0344947	0.0105834	-3.25932	0.00112104	**	0.0204678	0.00456279	1	2.00516	1.5133	0.218636	0.122937	102 (1.15)
SalienceLeftVentraldc	SEXFemale	-0.171236	0.0213099	-8.03552	1.05292e-15	***	0.0204678	1.7039e-14	3.54412e-12	2.00516	1.5133	0.218636	0.122937	102 (1.15)
SalienceLeftVentraldc	RACE_ETHNICITYBlack	0.303569	0.032519	9.33515	1.25727e-20	***	0.0204678	2.80263e-19	4.23197e-17	2.00516	1.5133	0.218636	0.122937	102 (1.15)
SalienceLeftVentraldc	RACE_ETHNICITYHispanic	0.151021	0.0277249	5.44712	5.25813e-08	***	0.0204678	4.38091e-07	0.000176989	2.00516	1.5133	0.218636	0.122937	102 (1.15)
SalienceLeftVentraldc	RACE_ETHNICITYAsian	0.129279	0.075796	1.70561	0.0881157		0.0204678	0.207701	1	2.00516	1.5133	0.218636	0.122937	102 (1.15)
SalienceLeftVentraldc	RACE_ETHNICITYOther	0.122331	0.0365496	3.34698	0.000820428	***	0.0204678	0.00346495	1	2.00516	1.5133	0.218636	0.122937	102 (1.15)
SalienceLeftVentraldc	bipolar_II_ypresent	-0.0759809	0.10513	-0.722732	0.469864		0.0204678	0.666482	1	2.00516	1.5133	0.218636	0.122937	102 (1.15)
SalienceLeftVentraldc	irritability_ypresent	0.0897861	0.0458643	1.95765	0.0503029		0.0204678	0.132384	1	2.00516	1.5133	0.218636	0.122937	102 (1.15)
SalienceLeftVentraldc	depressed_mood_ypresent	0.0567044	0.0391568	1.44814	0.147615		0.0204678	0.308999	1	2.00516	1.5133	0.218636	0.122937	102 (1.15)
SalienceRightCerebellumCortex	(Intercept)	0.00906618	0.0184687	0.490894	0.623514		-7.79144e-06	0.789695	1	1.96364	0.026504	0.870676	0.0881903	125 (1.41)
SalienceRightCerebellumCortex	anhedonia_ypresent	0.000538185	0.0398483	0.0135059	0.989225		-7.79144e-06	0.99603	1	1.96364	0.026504	0.870676	0.0881903	125 (1.41)
SalienceRightCerebellumCortex	INTERVIEW_AGE	-0.00878789	0.0107266	-0.819262	0.412659		-7.79144e-06	0.613521	1	1.96364	0.026504	0.870676	0.0881903	125 (1.41)
SalienceRightCerebellumCortex	SEXFemale	-0.0270252	0.021533	-1.25506	0.20949		-7.79144e-06	0.393935	1	1.96364	0.026504	0.870676	0.0881903	125 (1.41)
SalienceRightCerebellumCortex	RACE_ETHNICITYBlack	-0.0304687	0.0327605	-0.930043	0.352374		-7.79144e-06	0.558233	1	1.96364	0.026504	0.870676	0.0881903	125 (1.41)
SalienceRightCerebellumCortex	RACE_ETHNICITYHispanic	0.0101372	0.0279819	0.362278	0.717153		-7.79144e-06	0.852938	1	1.96364	0.026504	0.870676	0.0881903	125 (1.41)
SalienceRightCerebellumCortex	RACE_ETHNICITYAsian	-0.00502619	0.0770858	-0.0652025	0.948014		-7.79144e-06	0.975542	1	1.96364	0.026504	0.870676	0.0881903	125 (1.41)
[truncated: 1,368 more rows]
