# Supplementary material for: Associations between resting state functional brain connectivity and childhood anhedonia: A reproduction and replication study
Source: PLoS One. 2023 May 4;18(5):e0277158. doi: 10.1371/journal.pone.0277158 (PMC10159190; doi:10.1371/journal.pone.0277158)
Supplement: S10 Table — The proportion (%) of participants in each group for each measure are shown. Student’s t-test was done to compare age (in months) between the “removed” and “retained” groups. Chi-square tests of independence were done for all other measures. P-values < 0.05 are bolded. (XLSX) [file pone.0277158.s027.xlsx]

## Sheet: ST10
Supplementary Table 10 - Comparison of participants removed due to missing data with participants who were retained for the T-test analyses. The proportion (%) of participants in each group for each measure are shown. Student’s t-test was done to compare age (in months) between the "removed" and "retained" groups. Chi-square tests of independence were done for all other measures. P-values < 0.05 …
ABCD 1.0 Sample					ABCD 4.0 (excluding 1.0) Sample					ABCD 4.0 Full Sample
Variables	Retained (N = 2437)	Removed (N = 288)	Statistic	p-value	Variables	Retained (N = 6456)	Removed (N = 124)	Statistic	p-value	Variables	Retained (N = 8866)	Removed (N = 139)	Statistic	p-value
% Male	51.8	49.7	0.404	0.525	% Male	51.7	52.4	0.004	0.949	% Male	51.7	50.4	0.052	0.819
% White	59.2	55.2	1.509	0.219	% White	50.5	45.2	1.172	0.279	% White	52.8	46	2.265	0.132
% Black	9	10.1	0.223	0.637	% Black	15.7	27.4	11.634	0.001	% Black	13.8	26.6	17.466	0
% Hispanic	20.8	21.2	0.008	0.93	% Hispanic	21	16.9	0.979	0.322	% Hispanic	21	17.3	0.924	0.337
% Asian	1.7	3.1	2.045	0.153	% Asian	2.2	0.8	0.525	0.469	% Asian	2	0.7	0.633	0.426
% Other	9.3	10.4	0.248	0.618	% Other	10.7	9.7	0.042	0.838	% Other	10.3	9.4	0.052	0.819
Mean Age (weeks)	120.5	119.4	2.396	0.017	Mean Age (weeks)	118.6	118.9	-0.468	0.641	Mean Age (weeks)	119.1	118.7	0.598	0.551
% Bipolar II	1.4	0.7	0.463	0.496	% Bipolar II	1.1	0	0.158	0.691	% Bipolar II	1.1	0	0.224	0.636
% Irritability	6.6	6.6	0.006	0.937	% Irritability	6.5	4.8	0.004	0.948	% Irritability	6.5	4.3	0	1
% Depressed Mood	9.9	8.3	0.24	0.624	% Depressed Mood	8.7	12.9	10.336	0.001	% Depressed Mood	9	11.5	8.582	0.003
% Anhedonia	8.9	10.1	0.69	0.406	% Anhedonia	9.2	7.3	0.141	0.707	% Anhedonia	9	6.5	0.097	0.756
