# Supplementary material for: Associations between resting state functional brain connectivity and childhood anhedonia: A reproduction and replication study
Source: PLoS One. 2023 May 4;18(5):e0277158. doi: 10.1371/journal.pone.0277158 (PMC10159190; doi:10.1371/journal.pone.0277158)
Supplement: S11 Table — Items ending in "_y" are youth reported measures, and items ending in "_p" are parent reported measures. (XLSX) [file pone.0277158.s028.xlsx]

## Sheet: ST11
Supplementary Table. 11 - Tetrachoric correlations between youth reported anhedonia and other psychiatric conditions reproted by parents or youths. Items ending in "_y" are youth reported measures, and items ending in "_p" are parent reported measures.
Psychiatric Symptoms of Diagnoses	anhedonia_y
anhedonia_y	1
bipolar_II_y	0.63397
irritability_y	0.567209
depressed_mood_y	0.5
sleep_problems_y	0.445818
bipolar_I_y	0.414315
general_anxiety_y	0.412509
social_anxiety_y	0.350751
suicide_thoughts_behaviors_y	0.316297
self_injury_y	0.293564
substance_use_p	0.209962
conduct_disorder_p	0.194882
anhedonia_p	0.187844
binge_eating_p	0.184498
homicidal_ideation_behavior_p	0.16825
irritability_p	0.154635
inattention_distracted_p	0.130787
sleep_problems_p	0.126428
depressed_mood_p	0.120008
self_injury_p	0.109241
social_anxiety_p	0.0976078
suicide_thoughts_behaviors_p	0.0954361
bipolar_II_p	0.0841951
oppositional_defiant_p	0.0803263
PTSD_p	0.0726075
bipolar_I_p	0.0716384
generalized_anxiety_p	0.0651846
obsessive_compulsive_p	0.0449464
delusions_p	0.0332655
hallucinations_p	0.0299364
specific_phobia_p	0.0234738
separation_anxiety_p	0.010507
bulimia_nervosa_p	-0.0429686
panic_disorder_p	-0.166901
