# Supplementary material for: Associations between resting state functional brain connectivity and childhood anhedonia: A reproduction and replication study
Source: PLoS One. 2023 May 4;18(5):e0277158. doi: 10.1371/journal.pone.0277158 (PMC10159190; doi:10.1371/journal.pone.0277158)
Supplement: S12 Table — The frequencies of three psychiatric symptoms and diagnoses, in individuals reporting anhedonia, significantly correlated (tetrachoric correlation r > = 0.5) with youth reported anhedonia are shown. Note that before filtering out participants with low-quality functional MRI scans, 1104 participants at baseline reported past and/or present anhedonia. The suffix “_y” indicate measures based on youths’ self-reports. (XLSX) [file pone.0277158.s029.xlsx]

## Sheet: ST12
Supplementary Table. 12 - Prevalence of Significantly Comorbid Psychiatric Symptoms and Diagnoses in Those Reporting Anhedonia at Baseline. The frequencies of three psychiatric symptoms and diagnoses, in individuals reporting anhedonia, significantly correlated (tetrachoric correlation r >= 0.5) with youth reported anhedonia are shown. Note that before filtering out participants with low-quality …
Symptom or Diagnosis	absent	present	Proportion Present (%)
depressed_mood_y	755	349	31.6
irritability_y	790	314	28.4
bipolar_II_y	1015	89	8.1
