# Supplementary material for: Associations between resting state functional brain connectivity and childhood anhedonia: A reproduction and replication study
Source: PLoS One. 2023 May 4;18(5):e0277158. doi: 10.1371/journal.pone.0277158 (PMC10159190; doi:10.1371/journal.pone.0277158)
Supplement: S13 Table — Effect sizes (Cohen’s d) with 95% Cis, t-statistics, p-values, and ln(Bayes Factor) (lnBF) statistics are reported. Bolded values represent statistically significant results, as indicated by lnBF values > 1.1. (XLSX) [file pone.0277158.s030.xlsx]

## Sheet: ST13
Supplementary Table. 13 - T-tests results for comparisons between those with depressed mood, irritability, and bipolar II disorder and controls using the full ABCD 4.0 sample. Effect sizes (Cohen's d) with 95% Cis, t-statistics, p-values, and ln(Bayes Factor) (lnBF) statistics are reported. Bolded values represent statistically significant results, as indicated by lnBF values > 1.1.
	Anhedonia (n_anhedonia = 215, n_control = 8066)				Irritability (n_irritability = 576, n_control = 8290)				Depressed Mood (n_depressedMood = 801, n_controls = 8065)				Bipolar II (n_bipolarII = 101, n_control = 8765)
rsfMRI Connectivity	Cohen's d (95% CI)	p	p.adj	lnBF	Cohen's-d (95% CI)	p	p.adj	lnBF	Cohen's-d (95% CI)	p	p.adj	lnBF	Cohen's-d (95% CI)	p	p.adj	lnBF
CinguloOpercularBrainStem	0.125 (0.052, 0.199)	0.000788	0.013158	2.43553	0.051 (-0.035, 0.136)	0.247	0.543755	-2.34961	0.05 (-0.023, 0.124)	0.18	0.437143	-2.27445	0.017 (-0.181, 0.215)	0.869	0.989685	-2.17744
CinguloParietalBrainStem	-0.032 (-0.106, 0.041)	0.389	0.591	-2.79349	0.049 (-0.037, 0.134)	0.266	0.559603	-2.4004	-0.008 (-0.081, 0.065)	0.832	0.899811	-3.14417	-0.209 (-0.409, -0.009)	0.0409	0.756	-0.166329
CinguloParietalRightPallidum	0.097 (0.023, 0.17)	0.00978	0.0623475	0.151069	0.073 (-0.012, 0.159)	0.0938	0.3417	-1.62204	0.048 (-0.025, 0.121)	0.198	0.444894	-2.34828	0.104 (-0.094, 0.301)	0.303	0.840811	-1.68445
DefaultDorsalAttention	-0.134 (-0.207, -0.061)	0.000315	0.00697243	3.28378	-0.138 (-0.223, -0.053)	0.00146	0.0731618	2.00439	-0.118 (-0.191, -0.045)	0.00155	0.0527	1.80689	-0.186 (-0.385, 0.013)	0.0676	0.756	-0.575915
DorsalAttentionLeftHippocampus	-0.08 (-0.154, -0.007)	0.0321	0.124313	-0.88421	-0.107 (-0.191, -0.022)	0.0138	0.160933	-0.0138692	-0.088 (-0.161, -0.014)	0.0191	0.139157	-0.435695	-0.086 (-0.284, 0.112)	0.396	0.886957	-1.84298
RetrosplenialTemporalRightCerebellumCortex	0.132 (0.058, 0.205)	0.000433	0.00851063	2.99292	0.031 (-0.055, 0.116)	0.479	0.694664	-2.76864	0.081 (0.008, 0.154)	0.0307	0.171993	-0.845889	0.075 (-0.122, 0.272)	0.457	0.8874	-1.92878
SalienceLeftVentraldc	-0.121 (-0.195, -0.048)	0.00117	0.0149175	2.07016	-0.139 (-0.224, -0.054)	0.00136	0.0731618	2.07516	-0.097 (-0.17, -0.023)	0.00969	0.0956497	0.157819	-0.045 (-0.245, 0.156)	0.663	0.913865	-2.08944
SensorimotorHandBrainStem	0.122 (0.049, 0.195)	0.00109	0.0145017	2.13607	0.095 (0.01, 0.18)	0.0286	0.201682	-0.641811	0.107 (0.034, 0.18)	0.00399	0.07236	0.950853	0.059 (-0.138, 0.256)	0.558	0.898974	-2.02993
SensorimotorHandRightHippocampus	0.038 (-0.035, 0.112)	0.303	0.50944	-2.642	0.025 (-0.06, 0.11)	0.566	0.766354	-2.85537	0.029 (-0.044, 0.102)	0.436	0.644522	-2.8695	0.154 (-0.042, 0.35)	0.124	0.756	-1.06142
WithinCinguloOpercular	0.144 (0.071, 0.217)	0.000112	0.004284	4.25357	0.075 (-0.01, 0.16)	0.0839	0.322065	-1.53966	0.117 (0.043, 0.19)	0.00187	0.053295	1.64584	0.173 (-0.027, 0.374)	0.0894	0.756	-0.791759
WithinRetrosplenialTemporal	0.086 (0.013, 0.159)	0.0213	0.0931114	-0.532608	0.098 (0.013, 0.183)	0.0236	0.185895	-0.477711	0.097 (0.024, 0.17)	0.0094	0.0956497	0.186113	0.183 (-0.017, 0.383)	0.0735	0.756	-0.63863
