# Supplementary material for: Associations between resting state functional brain connectivity and childhood anhedonia: A reproduction and replication study
Source: PLoS One. 2023 May 4;18(5):e0277158. doi: 10.1371/journal.pone.0277158 (PMC10159190; doi:10.1371/journal.pone.0277158)
Supplement: S14 Table — (XLSX) [file pone.0277158.s031.xlsx]

## Sheet: ST14
Supplementary Table. 14 - Average Generalized Variance Inflation Factor (GVIF) values for predictors from multiple linear regressions controlling for sociodemographic covariates across the ABCD samples.
	ABCD 1.0		ABCD 4.0 (excluding 1.0)		Full ABCD 4.0
Covariates	average GVIF	stdev	average	stdev	average	stdev
anhedonia	1.00764	0.000719571	1.00421	0.000156479	1.00429	0.0572173
interview_age	1.00258	0.000279486	1.00156	9.51193e-05	1.00121	0.0570457
sex	1.00335	0.000353551	1.0015	9.44533e-05	1.00143	0.0570576
race_ethnicity	1.00307	0.000213105	1.0012	4.28572e-05	1.0013	0.057052
