# Supplementary material for: Associations between resting state functional brain connectivity and childhood anhedonia: A reproduction and replication study
Source: PLoS One. 2023 May 4;18(5):e0277158. doi: 10.1371/journal.pone.0277158 (PMC10159190; doi:10.1371/journal.pone.0277158)
Supplement: S15 Table — (XLSX) [file pone.0277158.s032.xlsx]

## Sheet: ST15
Supplementary Table. 15 - Average Generalized Variance Inflation Factor (GVIF) values for predictors from multiple linear regressions controlling for sociodemographic covariates and psychiatric comorbidities across the ABCD samples.
	ABCD 1.0		ABCD 4.0 (excluding 1.0)		Full ABCD 4.0
Covariates	average	stdev	average	stdev	average	stdev
anhedonia	1.05663	0.00270762	1.07647	0.00110539	1.06719	0.000848798
interview_age	1.00291	0.000311286	1.00241	0.000124433	1.0018	8.09896e-05
sex	1.0034	0.000358733	1.0016	9.72356e-05	1.00151	7.58572e-05
race_ethnicity	1.00337	0.000225248	1.00175	5.798e-05	1.00159	4.64753e-05
bipolary_II	1.03755	0.00250592	1.04851	0.00116011	1.04384	0.000956025
irritability	1.06615	0.00318376	1.07092	0.00117476	1.06938	0.000911356
depressed_mood	1.04915	0.00253944	1.06525	0.00116093	1.06073	0.000942051
