# Supplementary material for: Associations between resting state functional brain connectivity and childhood anhedonia: A reproduction and replication study
Source: PLoS One. 2023 May 4;18(5):e0277158. doi: 10.1371/journal.pone.0277158 (PMC10159190; doi:10.1371/journal.pone.0277158)
Supplement: S16 Table — The proportion (%) of participants in each group for each measure are shown. Student’s t-test was done to compare age (in months) between the "removed" and "retained" groups. Chi-square tests of independence were done for all other measures. p-values < 0.05 are bolded. (XLSX) [file pone.0277158.s033.xlsx]

## Sheet: ST16
Supplementary Table 16 - Comparison of participants removed due to missing data with participants who were retained for the multiple linear regression analyses. The proportion (%) of participants in each group for each measure are shown. Student’s t-test was done to compare age (in months) between the "removed" and "retained" groups. Chi-square tests of independence were done for all other measur…
ABCD 1.0 Sample					ABCD 4.0 (excluding 1.0) Sample					ABCD 4.0 Full Sample
Variables	Retained (N = 2424)	Removed (N = 301)	Statistic	p-value	Variables	Retained (N = 6454)	Removed (N = 126)	Statistic	p-value	Variables	Retained (N = 8864)	Removed (N = 141)	Statistic	p-value
% Male	52	48.5	1.159	0.282	% Male	51.7	52.4	0.003	0.954	% Male	51.7	50.4	0.054	0.816
% White	59.3	54.2	2.744	0.098	% White	50.5	44.4	1.172	0.279	% White	52.8	45.4	2.265	0.132
% Black	9.1	9.6	0.045	0.833	% Black	15.7	27	11.634	0.001	% Black	13.8	26.2	17.466	0
% Hispanic	20.5	22.9	0.781	0.377	% Hispanic	21	16.7	0.979	0.322	% Hispanic	21	17	0.924	0.337
% Asian	1.7	3	1.671	0.196	% Asian	2.2	0.8	0.525	0.469	% Asian	2	0.7	0.633	0.426
% Other	9.3	10.3	0.195	0.659	% Other	10.7	9.5	0.042	0.838	% Other	10.3	9.2	0.052	0.819
Mean Age (weeks)	120.5	119.4	2.462	0.014	Mean Age (weeks)	118.6	118.8	-0.375	0.709	Mean Age (weeks)	119.1	118.7	0.695	0.488
% Bipolar II	1.4	0.7	0.581	0.446	% Bipolar II	1.1	0	0.173	0.678	% Bipolar II	1.1	0	0.241	0.623
% Irritability	6.6	6.6	0.012	0.911	% Irritability	6.5	4.8	0	0.995	% Irritability	6.5	4.3	0	1
% Depressed Mood	9.9	8.3	0.288	0.591	% Depressed Mood	8.7	12.7	9.663	0.002	% Depressed Mood	9	11.3	7.996	0.005
% Anhedonia	8.9	10	0.602	0.438	% Anhedonia	9.2	7.1	0.091	0.763	% Anhedonia	9	6.4	0.057	0.811
