# Supplementary material for: Associations between resting state functional brain connectivity and childhood anhedonia: A reproduction and replication study
Source: PLoS One. 2023 May 4;18(5):e0277158. doi: 10.1371/journal.pone.0277158 (PMC10159190; doi:10.1371/journal.pone.0277158)
Supplement: S17 Table — Effect size (effect_CIs) with 95% confidence intervals represents the percentage of the total variance (proportion of variance * 100%) in a rsfMRI connectivity measure accounted for by each predictor (psychiatric symptom or diagnosis). Total model R^2 (total_R2), partial regression coefficients (Estimate), standard errors (Std.Err), t-values, p-values, and Benjamini-Hochberg corrected p-values (BH_adjustment) values are reported. (XLSX) [file pone.0277158.s034.xlsx]

## Sheet: ST17
Supplementary Table. 17 - Effects of bipolar II disorder, irritability, and depressed mood from multiple linear regression analyses across the ABCD study samples for 27 rsfMRI measures associated with anhedonia. Effect size (effect_CIs) with 95% confidence intervals represents the percentage of the total variance (proportion of variance * 100%) in a rsfMRI connectivity measure accounted for by ea…
	ABCD 1.0 Sample (n = 2424)									ABCD 4.0 (excluding 1.0) Sample (n = 6454)										Full ABCD 4.0 Sample (n = 8864)
rsfMRI connectivity	predictor	effect_CIs	total_R2	Estimate	Std.Err	t-value	p-value	BH adjustment		rsfMRI connectivity	predictor	effect_CIs	total_R2	Estimate	Std.Err	t-value	p-value	BH adjustment		rsfMRI connectivity	predictor	effect_CIs	total_R2	Estimate	Std.Err	t-value	p-value	BH adjustment
AuditoryLeftAmygdala	bipolar_II_y.lmg	0.01 (0, 0.17)	0.00690259	-0.105988	0.182181	-0.58177	0.560779	0.846216		AuditoryLeftAmygdala	bipolar_II_y.lmg	0 (0, 0.09)	0.00783773	0.0176733	0.12999	0.135959	0.891858	0.95132		AuditoryLeftAmygdala	bipolar_II_y.lmg	0 (0, 0.06)	0.00657628	-0.0198552	0.106117	-0.187108	0.851581	0.925858
AuditoryRightPutamen	bipolar_II_y.lmg	0.04 (0, 0.4)	0.0247759	0.197547	0.175117	1.12808	0.2594	0.674036		AuditoryRightPutamen	bipolar_II_y.lmg	0 (0, 0.1)	0.049217	0.0379572	0.123766	0.306685	0.759093	0.885346		AuditoryRightPutamen	bipolar_II_y.lmg	0.01 (0, 0.08)	0.0457038	0.0955046	0.101934	0.936923	0.348825	0.554888
CinguloOpercularBrainStem	bipolar_II_y.lmg	0.11 (0, 0.56)	0.0247267	0.342843	0.185696	1.84626	0.0649836	0.337033		CinguloOpercularBrainStem	bipolar_II_y.lmg	0 (0, 0.08)	0.0398108	0.0332186	0.126193	0.263236	0.792377	0.900362		CinguloOpercularBrainStem	bipolar_II_y.lmg	0 (0, 0.06)	0.0398184	0.0486689	0.103377	0.470792	0.637801	0.800251
CinguloOpercularLeftAccumbensArea	bipolar_II_y.lmg	0.05 (0, 0.41)	0.012763	-0.143299	0.178949	-0.800778	0.423343	0.792009		CinguloOpercularLeftAccumbensArea	bipolar_II_y.lmg	0 (0, 0.09)	0.0244062	0.103394	0.127831	0.808835	0.41864	0.638199		CinguloOpercularLeftAccumbensArea	bipolar_II_y.lmg	0 (0, 0.06)	0.0221714	0.0112125	0.104531	0.107265	0.914581	0.961741
CinguloOpercularRightVentraldc	bipolar_II_y.lmg	0.02 (0, 0.27)	0.0159222	-0.0571532	0.186759	-0.306026	0.759612	0.924387		CinguloOpercularRightVentraldc	bipolar_II_y.lmg	0.01 (0, 0.11)	0.0426885	-0.0836198	0.124638	-0.670902	0.502307	0.711602		CinguloOpercularRightVentraldc	bipolar_II_y.lmg	0.03 (0, 0.14)	0.0374356	-0.15329	0.102751	-1.49185	0.135775	0.289435
CinguloParietalBrainStem	bipolar_II_y.lmg	0.04 (0, 0.28)	0.0106971	-0.209673	0.181291	-1.15656	0.247574	0.666136		CinguloParietalBrainStem	bipolar_II_y.lmg	0.03 (0, 0.18)	0.00595031	0.155172	0.128497	1.20759	0.227251	0.433633		CinguloParietalBrainStem	bipolar_II_y.lmg	0.04 (0, 0.16)	0.00717542	0.20305	0.106589	1.90498	0.0568151	0.145429
CinguloParietalRightPallidum	bipolar_II_y.lmg	0.02 (0, 0.35)	0.0188649	-0.0412677	0.177742	-0.232177	0.816421	0.947439		CinguloParietalRightPallidum	bipolar_II_y.lmg	0.02 (0, 0.12)	0.0450441	-0.0817264	0.124966	-0.65399	0.513142	0.722693		CinguloParietalRightPallidum	bipolar_II_y.lmg	0.01 (0, 0.06)	0.0397415	-0.0336583	0.102843	-0.327278	0.743466	0.866519
DefaultDorsalAttention	bipolar_II_y.lmg	0 (0, 0.29)	0.0302085	-0.0152796	0.17819	-0.0857488	0.931673	0.98306		DefaultDorsalAttention	bipolar_II_y.lmg	0.01 (0, 0.12)	0.0330054	0.0375962	0.127987	0.29375	0.768959	0.88915		DefaultDorsalAttention	bipolar_II_y.lmg	0.02 (0, 0.15)	0.0341507	0.0852429	0.104666	0.81443	0.415421	0.615181
DefaultLeftHippocampus	bipolar_II_y.lmg	0 (0, 0.36)	0.0150336	-0.0376525	0.186616	-0.201765	0.840119	0.955117		DefaultLeftHippocampus	bipolar_II_y.lmg	0 (0, 0.07)	0.0328413	0.0360659	0.1258	0.286693	0.774357	0.891715		DefaultLeftHippocampus	bipolar_II_y.lmg	0 (0, 0.07)	0.0305716	-0.024544	0.103455	-0.237245	0.812472	0.903165
DefaultLeftVentraldc	bipolar_II_y.lmg	0.08 (0, 0.44)	0.0061943	0.305368	0.181305	1.68428	0.0922645	0.405951		DefaultLeftVentraldc	bipolar_II_y.lmg	0 (0, 0.08)	0.00905381	0.0191546	0.129055	0.148422	0.882015	0.947666		DefaultLeftVentraldc	bipolar_II_y.lmg	0 (0, 0.06)	0.008246	0.023692	0.105549	0.224464	0.822402	0.909995
DorsalAttentionLeftAccumbensArea	bipolar_II_y.lmg	0.24 (0.02, 0.76)	0.014127	0.445363	0.181086	2.4594	0.01399	0.138909		DorsalAttentionLeftAccumbensArea	bipolar_II_y.lmg	0.08 (0, 0.31)	0.0225976	0.312992	0.127171	2.46119	0.013874	0.0479465		DorsalAttentionLeftAccumbensArea	bipolar_II_y.lmg	0.02 (0, 0.14)	0.0191081	0.166334	0.104855	1.58632	0.112703	0.249743
DorsalAttentionLeftHippocampus	bipolar_II_y.lmg	0.03 (0, 0.27)	0.0166131	-0.201769	0.186336	-1.08283	0.278999	0.690522		DorsalAttentionLeftHippocampus	bipolar_II_y.lmg	0 (0, 0.09)	0.0242855	0.0130913	0.126876	0.103182	0.917822	0.965132		DorsalAttentionLeftHippocampus	bipolar_II_y.lmg	0 (0, 0.06)	0.0264749	-0.00645959	0.10385	-0.062201	0.950404	0.976514
DorsalAttentionLeftVentraldc	bipolar_II_y.lmg	0.01 (0, 0.28)	0.0159658	-0.0628979	0.1837	-0.342394	0.732085	0.913514		DorsalAttentionLeftVentraldc	bipolar_II_y.lmg	0.01 (0, 0.16)	0.0115945	-0.0536039	0.127008	-0.422053	0.673	0.829344		DorsalAttentionLeftVentraldc	bipolar_II_y.lmg	0 (0, 0.07)	0.0102166	-0.00015734	0.105986	-0.00148453	0.998816	0.999112
FrontoParietalLeftVentraldc	bipolar_II_y.lmg	0.01 (0, 0.31)	0.0089447	0.111574	0.186566	0.59804	0.549874	0.841222		FrontoParietalLeftVentraldc	bipolar_II_y.lmg	0.02 (0, 0.15)	0.00887303	-0.162672	0.129293	-1.25817	0.208379	0.40922		FrontoParietalLeftVentraldc	bipolar_II_y.lmg	0.02 (0, 0.12)	0.00930958	-0.138657	0.105659	-1.3123	0.189453	0.365995
FrontoParietalRightVentraldc	bipolar_II_y.lmg	0.03 (0, 0.38)	0.00816863	0.170425	0.19097	0.892421	0.372264	0.759756		FrontoParietalRightVentraldc	bipolar_II_y.lmg	0.01 (0, 0.13)	0.00666914	-0.118797	0.128321	-0.92578	0.354596	0.577161		FrontoParietalRightVentraldc	bipolar_II_y.lmg	0.02 (0, 0.12)	0.00546555	-0.130904	0.105209	-1.24424	0.213446	0.399145
FrontoParietalSensorimotorMouth	bipolar_II_y.lmg	0 (0, 0.27)	0.00694528	-0.0126399	0.181062	-0.0698098	0.944351	0.983872		FrontoParietalSensorimotorMouth	bipolar_II_y.lmg	0 (0, 0.11)	0.0102546	-0.0348523	0.126458	-0.275605	0.782861	0.896338		FrontoParietalSensorimotorMouth	bipolar_II_y.lmg	0 (0, 0.07)	0.0096615	0.0145523	0.104541	0.139202	0.889294	0.949153
RetrosplenialTemporalRightCerebellumCortex	bipolar_II_y.lmg	0.01 (0, 0.27)	0.0215252	0.108457	0.17738	0.611441	0.540968	0.837231		RetrosplenialTemporalRightCerebellumCortex	bipolar_II_y.lmg	0.01 (0, 0.12)	0.0463616	-0.0566163	0.124738	-0.453882	0.64993	0.817676		RetrosplenialTemporalRightCerebellumCortex	bipolar_II_y.lmg	0 (0, 0.07)	0.0416671	0.000657592	0.102544	0.00641277	0.994884	0.99764
RetrosplenialTemporalRightThalamusProper	bipolar_II_y.lmg	0.01 (0, 0.26)	0.0121988	-0.0469596	0.178416	-0.263203	0.792418	0.936873		RetrosplenialTemporalRightThalamusProper	bipolar_II_y.lmg	0.02 (0, 0.16)	0.0301265	-0.0725253	0.125577	-0.577538	0.563596	0.763099		RetrosplenialTemporalRightThalamusProper	bipolar_II_y.lmg	0 (0, 0.07)	0.0298474	0.02685	0.103069	0.260507	0.794479	0.89432
SalienceLeftAccumbensArea	bipolar_II_y.lmg	0.04 (0, 0.38)	0.0161749	-0.133045	0.18012	-0.73865	0.460195	0.804988		SalienceLeftAccumbensArea	bipolar_II_y.lmg	0.01 (0, 0.14)	0.033186	0.171517	0.127349	1.34683	0.178084	0.365062		SalienceLeftAccumbensArea	bipolar_II_y.lmg	0.01 (0, 0.09)	0.0343187	0.118729	0.103969	1.14197	0.253498	0.449684
SalienceLeftVentraldc	bipolar_II_y.lmg	0.04 (0, 0.38)	0.0121702	0.147078	0.181281	0.811328	0.417261	0.788557		SalienceLeftVentraldc	bipolar_II_y.lmg	0 (0, 0.11)	0.0192362	-0.103999	0.129225	-0.804785	0.420974	0.640596		SalienceLeftVentraldc	bipolar_II_y.lmg	0 (0, 0.07)	0.0215877	-0.0759809	0.10513	-0.722732	0.469864	0.666482
SalienceRightAmygdala	bipolar_II_y.lmg	0.15 (0, 0.72)	0.0089008	0.368536	0.186979	1.971	0.0488443	0.293589		SalienceRightAmygdala	bipolar_II_y.lmg	0.03 (0, 0.16)	0.0066416	0.150014	0.129157	1.16148	0.245491	0.456785		SalienceRightAmygdala	bipolar_II_y.lmg	0.03 (0, 0.13)	0.00572269	0.138576	0.105636	1.31182	0.189616	0.365995
SensorimotorHandBrainStem	bipolar_II_y.lmg	0.02 (0, 0.25)	0.0158662	-0.0493751	0.180371	-0.273741	0.784308	0.933114		SensorimotorHandBrainStem	bipolar_II_y.lmg	0 (0, 0.08)	0.0334494	0.0755587	0.125608	0.601545	0.547499	0.748471		SensorimotorHandBrainStem	bipolar_II_y.lmg	0 (0, 0.06)	0.0314859	0.0423908	0.103172	0.410876	0.681173	0.831639
SensorimotorHandRightHippocampus	bipolar_II_y.lmg	0.02 (0, 0.41)	0.0149946	-0.100999	0.183787	-0.549542	0.582687	0.85498		SensorimotorHandRightHippocampus	bipolar_II_y.lmg	0.01 (0, 0.11)	0.0324608	-0.11472	0.124832	-0.918999	0.358131	0.580669		SensorimotorHandRightHippocampus	bipolar_II_y.lmg	0.02 (0, 0.13)	0.0283804	-0.15056	0.10299	-1.46189	0.143808	0.302347
SensorimotorHandRightThalamusProper	bipolar_II_y.lmg	0.01 (0, 0.21)	0.00759056	0.0525895	0.186629	0.281786	0.778134	0.930927		SensorimotorHandRightThalamusProper	bipolar_II_y.lmg	0.03 (0, 0.16)	0.0151581	0.162217	0.126185	1.28555	0.198646	0.395163		SensorimotorHandRightThalamusProper	bipolar_II_y.lmg	0.05 (0, 0.19)	0.0145985	0.187252	0.103828	1.80348	0.0713478	0.175682
SensorimotorMouthLeftVentraldc	bipolar_II_y.lmg	0.04 (0, 0.45)	0.022291	0.212005	0.179812	1.17904	0.238506	0.656428		SensorimotorMouthLeftVentraldc	bipolar_II_y.lmg	0 (0, 0.1)	0.0528031	0.0548908	0.123449	0.444642	0.656594	0.821291		SensorimotorMouthLeftVentraldc	bipolar_II_y.lmg	0 (0, 0.05)	0.0472044	0.0242502	0.101875	0.238038	0.811857	0.903016
WithinCinguloOpercular	bipolar_II_y.lmg	0.23 (0.01, 0.74)	0.0407486	-0.368357	0.173014	-2.12906	0.033353	0.233401		WithinCinguloOpercular	bipolar_II_y.lmg	0.01 (0, 0.1)	0.0473086	-0.0232997	0.125334	-0.1859	0.852529	0.934423		WithinCinguloOpercular	bipolar_II_y.lmg	0.01 (0, 0.1)	0.0483103	-0.0530481	0.102805	-0.516008	0.605862	0.777184
WithinRetrosplenialTemporal	bipolar_II_y.lmg	0.05 (0, 0.3)	0.0217855	-0.0919052	0.17899	-0.513465	0.607674	0.865974		WithinRetrosplenialTemporal	bipolar_II_y.lmg	0.02 (0, 0.14)	0.0341335	-0.12089	0.126101	-0.958674	0.337759	0.560601		WithinRetrosplenialTemporal	bipolar_II_y.lmg	0.03 (0, 0.12)	0.0321114	-0.111654	0.103611	-1.07762	0.281231	0.481008
	ABCD 1.0 Sample (n = 2424)									ABCD 4.0 (excluding 1.0) Sample (n = 6454)										Full ABCD 4.0 Sample (n = 8864)
rsfMRI connectivity	predictor	effect_CIs	total_R2	Estimate	Std.Err	t-value	p-value	BH adjustment		rsfMRI connectivity	predictor	effect_CIs	total_R2	Estimate	Std.Err	t-value	p-value	BH adjustment		rsfMRI connectivity	predictor	effect_CIs	total_R2	Estimate	Std.Err	t-value	p-value	BH adjustment
AuditoryLeftAmygdala	irritability_y.lmg	0.01 (0, 0.25)	0.00690259	-0.0167963	0.0910522	-0.184469	0.853662	0.961286		AuditoryLeftAmygdala	irritability_y.lmg	0 (0, 0.09)	0.00783773	-0.0438683	0.0545914	-0.803575	0.421673	0.64102		AuditoryLeftAmygdala	irritability_y.lmg	0.01 (0, 0.08)	0.00657628	0.00786084	0.0465782	0.168766	0.865984	0.934563
AuditoryRightPutamen	irritability_y.lmg	0.01 (0, 0.24)	0.0247759	0.0206683	0.0875982	0.235944	0.813497	0.947439		AuditoryRightPutamen	irritability_y.lmg	0.02 (0.01, 0.13)	0.049217	0.0147704	0.0533312	0.276957	0.781822	0.896174		AuditoryRightPutamen	irritability_y.lmg	0.01 (0.01, 0.07)	0.0457038	0.0416059	0.0454843	0.914731	0.360358	0.564975
CinguloOpercularBrainStem	irritability_y.lmg	0.06 (0, 0.43)	0.0247267	-0.0948588	0.0891458	-1.06409	0.287402	0.696031		CinguloOpercularBrainStem	irritability_y.lmg	0 (0, 0.09)	0.0398108	0.0302672	0.0534572	0.566195	0.571282	0.767827		CinguloOpercularBrainStem	irritability_y.lmg	0.01 (0, 0.06)	0.0398184	0.00898631	0.0456727	0.196754	0.844024	0.921456
CinguloOpercularLeftAccumbensArea	irritability_y.lmg	0.04 (0, 0.39)	0.012763	-0.051678	0.0896761	-0.576274	0.564487	0.846353		CinguloOpercularLeftAccumbensArea	irritability_y.lmg	0.01 (0, 0.1)	0.0244062	0.000198553	0.0538986	0.00368382	0.997061	0.997654		CinguloOpercularLeftAccumbensArea	irritability_y.lmg	0.01 (0, 0.09)	0.0221714	-0.00811156	0.0458449	-0.176935	0.859564	0.930041
CinguloOpercularRightVentraldc	irritability_y.lmg	0.17 (0.01, 0.76)	0.0159222	-0.150951	0.0893194	-1.69002	0.0911604	0.405951		CinguloOpercularRightVentraldc	irritability_y.lmg	0.01 (0, 0.11)	0.0426885	-0.00121082	0.0530855	-0.0228089	0.981803	0.993497		CinguloOpercularRightVentraldc	irritability_y.lmg	0.02 (0, 0.12)	0.0374356	-0.0158564	0.045499	-0.348501	0.727472	0.856861
CinguloParietalBrainStem	irritability_y.lmg	0.01 (0, 0.26)	0.0106971	-0.0161318	0.0898929	-0.179455	0.857596	0.961844		CinguloParietalBrainStem	irritability_y.lmg	0.01 (0, 0.1)	0.00595031	-0.0407584	0.0543599	-0.749788	0.45341	0.673145		CinguloParietalBrainStem	irritability_y.lmg	0.03 (0, 0.14)	0.00717542	-0.0833168	0.0464048	-1.79543	0.0726194	0.177902
CinguloParietalRightPallidum	irritability_y.lmg	0.36 (0.03, 1.09)	0.0188649	-0.2273	0.0882981	-2.57423	0.0101083	0.11083		CinguloParietalRightPallidum	irritability_y.lmg	0.01 (0, 0.11)	0.0450441	0.00471891	0.0534888	0.0882225	0.929703	0.969122		CinguloParietalRightPallidum	irritability_y.lmg	0.01 (0, 0.1)	0.0397415	-0.00532758	0.0457784	-0.116378	0.907356	0.957525
DefaultDorsalAttention	irritability_y.lmg	0.02 (0, 0.32)	0.0302085	0.0169706	0.0868665	0.195364	0.845125	0.957237		DefaultDorsalAttention	irritability_y.lmg	0.04 (0, 0.17)	0.0330054	0.0521278	0.0533792	0.976556	0.328826	0.551209		DefaultDorsalAttention	irritability_y.lmg	0.08 (0.01, 0.23)	0.0341507	0.0850177	0.0454338	1.87125	0.0613443	0.154786
DefaultLeftHippocampus	irritability_y.lmg	0.01 (0, 0.31)	0.0150336	0.0498363	0.0894105	0.557388	0.577318	0.850768		DefaultLeftHippocampus	irritability_y.lmg	0.01 (0, 0.1)	0.0328413	0.0104168	0.0535587	0.194493	0.845796	0.931288		DefaultLeftHippocampus	irritability_y.lmg	0 (0, 0.06)	0.0305716	0.0355572	0.0457511	0.777189	0.437068	0.635392
DefaultLeftVentraldc	irritability_y.lmg	0.07 (0, 0.5)	0.0061943	-0.0974793	0.0899758	-1.0834	0.278747	0.690522		DefaultLeftVentraldc	irritability_y.lmg	0.02 (0, 0.14)	0.00905381	0.0747315	0.0545726	1.3694	0.170924	0.354923		DefaultLeftVentraldc	irritability_y.lmg	0 (0, 0.06)	0.008246	0.0266812	0.0464721	0.574134	0.565892	0.750376
DorsalAttentionLeftAccumbensArea	irritability_y.lmg	0.01 (0, 0.3)	0.014127	0.0408541	0.0890444	0.458806	0.646417	0.886288		DorsalAttentionLeftAccumbensArea	irritability_y.lmg	0.04 (0, 0.21)	0.0225976	-0.0794711	0.0537319	-1.47903	0.139182	0.307004		DorsalAttentionLeftAccumbensArea	irritability_y.lmg	0.02 (0, 0.14)	0.0191081	-0.0483749	0.0459149	-1.05358	0.292105	0.492421
DorsalAttentionLeftHippocampus	irritability_y.lmg	0.01 (0, 0.27)	0.0166131	-0.00999347	0.0893216	-0.111882	0.910927	0.977283		DorsalAttentionLeftHippocampus	irritability_y.lmg	0.04 (0, 0.2)	0.0242855	0.0604686	0.0535789	1.12859	0.259114	0.474784		DorsalAttentionLeftHippocampus	irritability_y.lmg	0.04 (0, 0.17)	0.0264749	0.0607605	0.0456061	1.33229	0.1828	0.357527
DorsalAttentionLeftVentraldc	irritability_y.lmg	0.11 (0.01, 0.54)	0.0159658	0.191749	0.0893701	2.14557	0.0320112	0.228283		DorsalAttentionLeftVentraldc	irritability_y.lmg	0.05 (0, 0.19)	0.0115945	-0.0604039	0.0541326	-1.11585	0.264528	0.480707		DorsalAttentionLeftVentraldc	irritability_y.lmg	0.02 (0, 0.12)	0.0102166	-0.0230619	0.0461821	-0.499369	0.617532	0.785924
FrontoParietalLeftVentraldc	irritability_y.lmg	0 (0, 0.25)	0.0089447	0.0345679	0.0915529	0.377573	0.705784	0.911615		FrontoParietalLeftVentraldc	irritability_y.lmg	0.05 (0, 0.2)	0.00887303	0.112577	0.0544947	2.06584	0.0388843	0.112637		FrontoParietalLeftVentraldc	irritability_y.lmg	0.02 (0, 0.12)	0.00930958	0.0802827	0.0464629	1.72789	0.0840438	0.199782
FrontoParietalRightVentraldc	irritability_y.lmg	0.02 (0, 0.31)	0.00816863	-0.0367521	0.0918331	-0.400205	0.689044	0.905477		FrontoParietalRightVentraldc	irritability_y.lmg	0 (0, 0.1)	0.00666914	0.0352465	0.0544277	0.647583	0.517278	0.725785		FrontoParietalRightVentraldc	irritability_y.lmg	0.02 (0, 0.12)	0.00546555	0.0709931	0.0464555	1.5282	0.1265	0.273826
FrontoParietalSensorimotorMouth	irritability_y.lmg	0.04 (0, 0.36)	0.00694528	-0.0545578	0.0903983	-0.603527	0.546218	0.839914		FrontoParietalSensorimotorMouth	irritability_y.lmg	0 (0, 0.08)	0.0102546	0.0247519	0.0541718	0.456915	0.647748	0.816293		FrontoParietalSensorimotorMouth	irritability_y.lmg	0 (0, 0.06)	0.0096615	0.0135645	0.0461929	0.293648	0.769034	0.880666
RetrosplenialTemporalRightCerebellumCortex	irritability_y.lmg	0.14 (0.01, 0.64)	0.0215252	-0.126779	0.0871723	-1.45435	0.145983	0.524977		RetrosplenialTemporalRightCerebellumCortex	irritability_y.lmg	0.01 (0, 0.08)	0.0463616	0.0409084	0.0531391	0.769837	0.441425	0.659493		RetrosplenialTemporalRightCerebellumCortex	irritability_y.lmg	0.01 (0, 0.06)	0.0416671	0.0447655	0.0455252	0.983313	0.325481	0.528893
RetrosplenialTemporalRightThalamusProper	irritability_y.lmg	0.04 (0, 0.37)	0.0121988	-0.0358663	0.0872322	-0.411159	0.680994	0.902897		RetrosplenialTemporalRightThalamusProper	irritability_y.lmg	0.03 (0.01, 0.18)	0.0301265	-0.03094	0.0538173	-0.574908	0.565374	0.763663		RetrosplenialTemporalRightThalamusProper	irritability_y.lmg	0.04 (0.01, 0.16)	0.0298474	-0.0365723	0.0457718	-0.799013	0.424304	0.623128
SalienceLeftAccumbensArea	irritability_y.lmg	0.03 (0, 0.31)	0.0161749	-0.0394965	0.0898327	-0.439667	0.66022	0.893926		SalienceLeftAccumbensArea	irritability_y.lmg	0.03 (0, 0.16)	0.033186	-0.0449377	0.0534148	-0.841296	0.400214	0.621079		SalienceLeftAccumbensArea	irritability_y.lmg	0.02 (0, 0.14)	0.0343187	-0.0431042	0.0454597	-0.948185	0.343062	0.547792
SalienceLeftVentraldc	irritability_y.lmg	0.01 (0, 0.26)	0.0121702	-0.0654909	0.0884513	-0.740418	0.459122	0.80448		SalienceLeftVentraldc	irritability_y.lmg	0.04 (0, 0.18)	0.0192362	0.0517049	0.0540181	0.957177	0.338515	0.560641		SalienceLeftVentraldc	irritability_y.lmg	0.08 (0.01, 0.23)	0.0215877	0.0897861	0.0458643	1.95765	0.0503029	0.132384
SalienceRightAmygdala	irritability_y.lmg	0.03 (0, 0.31)	0.0089008	-0.0640634	0.0900002	-0.711814	0.476653	0.811129		SalienceRightAmygdala	irritability_y.lmg	0.04 (0, 0.18)	0.0066416	0.0761873	0.0543981	1.40055	0.161397	0.342423		SalienceRightAmygdala	irritability_y.lmg	0.01 (0, 0.09)	0.00572269	0.0389324	0.0463505	0.839957	0.400956	0.602917
SensorimotorHandBrainStem	irritability_y.lmg	0.21 (0.01, 0.7)	0.0158662	-0.166691	0.090201	-1.84799	0.0647312	0.336863		SensorimotorHandBrainStem	irritability_y.lmg	0.02 (0, 0.14)	0.0334494	-0.0151706	0.053547	-0.283313	0.776946	0.894086		SensorimotorHandBrainStem	irritability_y.lmg	0.03 (0.01, 0.14)	0.0314859	-0.0353879	0.0456914	-0.774498	0.438657	0.635988
SensorimotorHandRightHippocampus	irritability_y.lmg	0.02 (0, 0.35)	0.0149946	-0.0262372	0.0895024	-0.293146	0.769437	0.929622		SensorimotorHandRightHippocampus	irritability_y.lmg	0 (0, 0.09)	0.0324608	0.0298097	0.0535984	0.556166	0.578117	0.772199		SensorimotorHandRightHippocampus	irritability_y.lmg	0 (0, 0.06)	0.0283804	0.0138815	0.045878	0.302573	0.762222	0.877442
SensorimotorHandRightThalamusProper	irritability_y.lmg	0.04 (0, 0.31)	0.00759056	0.0658351	0.089848	0.732739	0.463794	0.806182		SensorimotorHandRightThalamusProper	irritability_y.lmg	0.04 (0, 0.2)	0.0151581	0.0834198	0.0539251	1.54696	0.121923	0.276919		SensorimotorHandRightThalamusProper	irritability_y.lmg	0.03 (0, 0.16)	0.0145985	0.0642156	0.0459768	1.3967	0.162541	0.329586
SensorimotorMouthLeftVentraldc	irritability_y.lmg	0.3 (0.02, 1)	0.022291	-0.223178	0.0891522	-2.50334	0.0123717	0.126575		SensorimotorMouthLeftVentraldc	irritability_y.lmg	0 (0, 0.09)	0.0528031	0.0362392	0.0530851	0.682663	0.494845	0.704156		SensorimotorMouthLeftVentraldc	irritability_y.lmg	0 (0, 0.06)	0.0472044	0.0109973	0.0453057	0.242736	0.808216	0.900813
WithinCinguloOpercular	irritability_y.lmg	0.03 (0.01, 0.34)	0.0407486	0.00280766	0.0863083	0.0325305	0.974052	0.993454		WithinCinguloOpercular	irritability_y.lmg	0.01 (0, 0.1)	0.0473086	0.00578345	0.0527893	0.109557	0.912764	0.962237		WithinCinguloOpercular	irritability_y.lmg	0.01 (0, 0.1)	0.0483103	0.00407592	0.0449137	0.0907499	0.927693	0.968553
WithinRetrosplenialTemporal	irritability_y.lmg	0.1 (0.01, 0.44)	0.0217855	-0.0689669	0.0871191	-0.791639	0.42865	0.793725		WithinRetrosplenialTemporal	irritability_y.lmg	0.01 (0, 0.11)	0.0341335	-0.0112224	0.0530586	-0.21151	0.832496	0.924473		WithinRetrosplenialTemporal	irritability_y.lmg	0.03 (0, 0.14)	0.0321114	-0.0431979	0.0452382	-0.954898	0.339655	0.543901
	ABCD 1.0 Sample (n = 2424)									ABCD 4.0 (excluding 1.0) Sample (n = 6454)										Full ABCD 4.0 Sample (n = 8864)
rsfMRI connectivity	predictor	effect_CIs	total_R2	Estimate	Std.Err	t-value	p-value	BH adjustment		rsfMRI connectivity	predictor	effect_CIs	total_R2	Estimate	Std.Err	t-value	p-value	BH adjustment		rsfMRI connectivity	predictor	effect_CIs	total_R2	Estimate	Std.Err	t-value	p-value	BH adjustment
AuditoryLeftAmygdala	depressed_mood_y.lmg	0.05 (0, 0.43)	0.00690259	0.0667326	0.0730503	0.913516	0.361068	0.752023		AuditoryLeftAmygdala	depressed_mood_y.lmg	0.04 (0, 0.18)	0.00783773	0.065551	0.0471341	1.39073	0.164355	0.345741		AuditoryLeftAmygdala	depressed_mood_y.lmg	0.03 (0, 0.14)	0.00657628	0.0539351	0.0394519	1.36711	0.171626	0.341427
AuditoryRightPutamen	depressed_mood_y.lmg	0.07 (0, 0.42)	0.0247759	-0.084628	0.0720286	-1.17492	0.240146	0.659323		AuditoryRightPutamen	depressed_mood_y.lmg	0.05 (0.01, 0.22)	0.049217	-0.0427563	0.0461224	-0.927016	0.353954	0.576954		AuditoryRightPutamen	depressed_mood_y.lmg	0.08 (0.01, 0.24)	0.0457038	-0.0745067	0.0385927	-1.93059	0.0535664	0.139124
CinguloOpercularBrainStem	depressed_mood_y.lmg	0.03 (0, 0.32)	0.0247267	0.0760683	0.0720977	1.05507	0.291504	0.70201		CinguloOpercularBrainStem	depressed_mood_y.lmg	0 (0, 0.08)	0.0398108	0.00439158	0.0465483	0.0943447	0.924838	0.967373		CinguloOpercularBrainStem	depressed_mood_y.lmg	0.01 (0, 0.09)	0.0398184	-0.00981247	0.0389994	-0.251605	0.801352	0.898796
CinguloOpercularLeftAccumbensArea	depressed_mood_y.lmg	0.05 (0, 0.36)	0.012763	-0.0550267	0.0730501	-0.753274	0.451363	0.801735		CinguloOpercularLeftAccumbensArea	depressed_mood_y.lmg	0.05 (0, 0.23)	0.0244062	-0.0672023	0.0466649	-1.4401	0.149887	0.32279		CinguloOpercularLeftAccumbensArea	depressed_mood_y.lmg	0.04 (0, 0.17)	0.0221714	-0.0438957	0.0390553	-1.12394	0.261071	0.456738
CinguloOpercularRightVentraldc	depressed_mood_y.lmg	0.02 (0, 0.27)	0.0159222	0.0629995	0.0728296	0.865027	0.387114	0.771865		CinguloOpercularRightVentraldc	depressed_mood_y.lmg	0 (0, 0.09)	0.0426885	0.00959178	0.0460826	0.208143	0.835124	0.925898		CinguloOpercularRightVentraldc	depressed_mood_y.lmg	0.01 (0, 0.09)	0.0374356	-0.00086308	0.0388594	-0.0222103	0.982281	0.992062
CinguloParietalBrainStem	depressed_mood_y.lmg	0.01 (0, 0.22)	0.0106971	0.0249817	0.0727509	0.343387	0.731339	0.913514		CinguloParietalBrainStem	depressed_mood_y.lmg	0.01 (0, 0.13)	0.00595031	0.0321146	0.0472655	0.679452	0.496876	0.70569		CinguloParietalBrainStem	depressed_mood_y.lmg	0 (0, 0.06)	0.00717542	-0.00172034	0.0395051	-0.0435473	0.965266	0.985913
CinguloParietalRightPallidum	depressed_mood_y.lmg	0.01 (0.01, 0.25)	0.0188649	0.0551246	0.0725601	0.759709	0.447507	0.799591		CinguloParietalRightPallidum	depressed_mood_y.lmg	0.01 (0, 0.1)	0.0450441	0.0104385	0.0464982	0.224493	0.822381	0.918175		CinguloParietalRightPallidum	depressed_mood_y.lmg	0.01 (0, 0.08)	0.0397415	-0.00450483	0.0388717	-0.11589	0.907743	0.957525
DefaultDorsalAttention	depressed_mood_y.lmg	0.05 (0, 0.36)	0.0302085	0.0517284	0.071556	0.722908	0.469808	0.806182		DefaultDorsalAttention	depressed_mood_y.lmg	0.11 (0, 0.34)	0.0330054	0.108517	0.0462651	2.34555	0.0190294	0.0621269		DefaultDorsalAttention	depressed_mood_y.lmg	0.08 (0.01, 0.24)	0.0341507	0.0731555	0.0386437	1.89308	0.0583803	0.148983
DefaultLeftHippocampus	depressed_mood_y.lmg	0.03 (0, 0.3)	0.0150336	0.0694363	0.0726616	0.955613	0.33937	0.736506		DefaultLeftHippocampus	depressed_mood_y.lmg	0.04 (0, 0.2)	0.0328413	-0.0607479	0.0465383	-1.30533	0.191827	0.385257		DefaultLeftHippocampus	depressed_mood_y.lmg	0.03 (0, 0.16)	0.0305716	-0.051381	0.0389383	-1.31955	0.18702	0.363458
DefaultLeftVentraldc	depressed_mood_y.lmg	0.08 (0, 0.49)	0.0061943	-0.0839661	0.0727973	-1.15342	0.248857	0.668517		DefaultLeftVentraldc	depressed_mood_y.lmg	0 (0, 0.09)	0.00905381	-0.0091114	0.0474621	-0.191972	0.84777	0.932243		DefaultLeftVentraldc	depressed_mood_y.lmg	0.01 (0, 0.1)	0.008246	-0.0321754	0.0395759	-0.813005	0.416237	0.615848
DorsalAttentionLeftAccumbensArea	depressed_mood_y.lmg	0.01 (0, 0.24)	0.014127	0.0303721	0.0728419	0.41696	0.676747	0.900011		DorsalAttentionLeftAccumbensArea	depressed_mood_y.lmg	0.01 (0, 0.11)	0.0225976	-0.0293035	0.0468871	-0.62498	0.532007	0.739667		DorsalAttentionLeftAccumbensArea	depressed_mood_y.lmg	0.02 (0, 0.11)	0.0191081	-0.0362066	0.0393385	-0.920387	0.357396	0.562868
DorsalAttentionLeftHippocampus	depressed_mood_y.lmg	0.08 (0, 0.5)	0.0166131	0.0803214	0.0728419	1.10268	0.27028	0.682583		DorsalAttentionLeftHippocampus	depressed_mood_y.lmg	0.07 (0, 0.29)	0.0242855	0.0886424	0.0466901	1.89853	0.0576721	0.154312		DorsalAttentionLeftHippocampus	depressed_mood_y.lmg	0.04 (0, 0.17)	0.0264749	0.0560731	0.0390951	1.43428	0.15153	0.313876
DorsalAttentionLeftVentraldc	depressed_mood_y.lmg	0.08 (0, 0.47)	0.0159658	-0.0975774	0.0721582	-1.35227	0.17642	0.570524		DorsalAttentionLeftVentraldc	depressed_mood_y.lmg	0 (0, 0.09)	0.0115945	0.0126762	0.0469952	0.269735	0.787373	0.898952		DorsalAttentionLeftVentraldc	depressed_mood_y.lmg	0.02 (0, 0.13)	0.0102166	-0.0392137	0.0393465	-0.996625	0.318974	0.522065
FrontoParietalLeftVentraldc	depressed_mood_y.lmg	0 (0, 0.27)	0.0089447	-0.0145126	0.0750065	-0.193484	0.846597	0.957542		FrontoParietalLeftVentraldc	depressed_mood_y.lmg	0.01 (0, 0.1)	0.00887303	-0.0306446	0.0475376	-0.64464	0.519184	0.727247		FrontoParietalLeftVentraldc	depressed_mood_y.lmg	0.02 (0, 0.12)	0.00930958	-0.0453337	0.0396745	-1.14264	0.25322	0.449684
FrontoParietalRightVentraldc	depressed_mood_y.lmg	0.03 (0, 0.34)	0.00816863	0.0687603	0.0744338	0.923778	0.355702	0.748144		FrontoParietalRightVentraldc	depressed_mood_y.lmg	0 (0, 0.1)	0.00666914	-0.00346291	0.0472538	-0.0732832	0.941583	0.973477		FrontoParietalRightVentraldc	depressed_mood_y.lmg	0.01 (0, 0.08)	0.00546555	-0.0247424	0.0394881	-0.626578	0.530952	0.720467
FrontoParietalSensorimotorMouth	depressed_mood_y.lmg	0 (0, 0.23)	0.00694528	0.0349497	0.0728195	0.47995	0.631309	0.879547		FrontoParietalSensorimotorMouth	depressed_mood_y.lmg	0.01 (0, 0.1)	0.0102546	0.039184	0.0471242	0.831504	0.40572	0.627		FrontoParietalSensorimotorMouth	depressed_mood_y.lmg	0.02 (0, 0.13)	0.0096615	0.0617921	0.0394178	1.56762	0.117007	0.257078
RetrosplenialTemporalRightCerebellumCortex	depressed_mood_y.lmg	0.03 (0, 0.29)	0.0215252	-0.0272742	0.071456	-0.381692	0.702725	0.909758		RetrosplenialTemporalRightCerebellumCortex	depressed_mood_y.lmg	0.01 (0, 0.12)	0.0463616	-0.0103331	0.0462674	-0.223335	0.823282	0.918225		RetrosplenialTemporalRightCerebellumCortex	depressed_mood_y.lmg	0.03 (0, 0.13)	0.0416671	-0.0362355	0.0387821	-0.934336	0.350157	0.555956
RetrosplenialTemporalRightThalamusProper	depressed_mood_y.lmg	0.07 (0, 0.44)	0.0121988	-0.0731543	0.0718942	-1.01753	0.309009	0.715214		RetrosplenialTemporalRightThalamusProper	depressed_mood_y.lmg	0.01 (0, 0.11)	0.0301265	0.00749601	0.0465052	0.161186	0.871952	0.942197		RetrosplenialTemporalRightThalamusProper	depressed_mood_y.lmg	0.03 (0, 0.13)	0.0298474	-0.0218306	0.0388495	-0.561927	0.57418	0.757917
SalienceLeftAccumbensArea	depressed_mood_y.lmg	0.01 (0, 0.22)	0.0161749	-0.0121217	0.0727169	-0.166698	0.867623	0.963198		SalienceLeftAccumbensArea	depressed_mood_y.lmg	0.07 (0, 0.24)	0.033186	-0.0829085	0.0465542	-1.7809	0.0749765	0.19119		SalienceLeftAccumbensArea	depressed_mood_y.lmg	0.03 (0, 0.14)	0.0343187	-0.046355	0.0388536	-1.19307	0.232875	0.424394
SalienceLeftVentraldc	depressed_mood_y.lmg	0.01 (0, 0.24)	0.0121702	-0.0375092	0.0736692	-0.509158	0.610691	0.868246		SalienceLeftVentraldc	depressed_mood_y.lmg	0.08 (0.01, 0.29)	0.0192362	0.096467	0.0468801	2.05774	0.039656	0.114577		SalienceLeftVentraldc	depressed_mood_y.lmg	0.04 (0, 0.18)	0.0215877	0.0567044	0.0391568	1.44814	0.147615	0.308999
SalienceRightAmygdala	depressed_mood_y.lmg	0.04 (0, 0.35)	0.0089008	0.0777063	0.0722028	1.07622	0.281941	0.693904		SalienceRightAmygdala	depressed_mood_y.lmg	0.01 (0, 0.14)	0.0066416	-0.0552702	0.0471451	-1.17234	0.241104	0.450871		SalienceRightAmygdala	depressed_mood_y.lmg	0 (0, 0.08)	0.00572269	-0.0357678	0.0394587	-0.906462	0.364716	0.569404
SensorimotorHandBrainStem	depressed_mood_y.lmg	0.02 (0, 0.23)	0.0158662	-0.00626167	0.0728402	-0.0859644	0.931502	0.98306		SensorimotorHandBrainStem	depressed_mood_y.lmg	0.07 (0, 0.26)	0.0334494	-0.07562	0.0464201	-1.62904	0.103355	0.245752		SensorimotorHandBrainStem	depressed_mood_y.lmg	0.06 (0.01, 0.21)	0.0314859	-0.0639424	0.0388826	-1.6445	0.100109	0.227373
SensorimotorHandRightHippocampus	depressed_mood_y.lmg	0.01 (0, 0.21)	0.0149946	0.0379143	0.0721604	0.525417	0.599344	0.861423		SensorimotorHandRightHippocampus	depressed_mood_y.lmg	0 (0, 0.08)	0.0324608	0.0214509	0.0464398	0.461909	0.644162	0.813645		SensorimotorHandRightHippocampus	depressed_mood_y.lmg	0 (0, 0.06)	0.0283804	0.000744001	0.0389966	0.0190786	0.984779	0.993039
SensorimotorHandRightThalamusProper	depressed_mood_y.lmg	0.01 (0, 0.23)	0.00759056	-0.0580046	0.0733453	-0.790843	0.429119	0.793725		SensorimotorHandRightThalamusProper	depressed_mood_y.lmg	0 (0, 0.09)	0.0151581	0.0182141	0.0472442	0.385532	0.699856	0.850132		SensorimotorHandRightThalamusProper	depressed_mood_y.lmg	0 (0, 0.06)	0.0145985	0.00589333	0.0394593	0.149352	0.881279	0.944709
SensorimotorMouthLeftVentraldc	depressed_mood_y.lmg	0.01 (0, 0.28)	0.022291	0.0641862	0.0722836	0.887977	0.374646	0.76059		SensorimotorMouthLeftVentraldc	depressed_mood_y.lmg	0 (0, 0.09)	0.0528031	0.0323324	0.0460573	0.702004	0.482703	0.694053		SensorimotorMouthLeftVentraldc	depressed_mood_y.lmg	0 (0, 0.07)	0.0472044	0.00539976	0.0385973	0.1399	0.888742	0.949082
WithinCinguloOpercular	depressed_mood_y.lmg	0.1 (0.01, 0.46)	0.0407486	-0.0701544	0.0705822	-0.993939	0.320355	0.720317		WithinCinguloOpercular	depressed_mood_y.lmg	0.11 (0.01, 0.34)	0.0473086	-0.0995488	0.0461993	-2.15477	0.0312171	0.0935067		WithinCinguloOpercular	depressed_mood_y.lmg	0.1 (0.01, 0.28)	0.0483103	-0.0919331	0.0385005	-2.38784	0.0169687	0.0524005
WithinRetrosplenialTemporal	depressed_mood_y.lmg	0.25 (0.02, 0.74)	0.0217855	-0.143728	0.0712522	-2.01717	0.043791	0.275001		WithinRetrosplenialTemporal	depressed_mood_y.lmg	0.06 (0, 0.21)	0.0341335	-0.0756452	0.0464486	-1.62858	0.103452	0.245752		WithinRetrosplenialTemporal	depressed_mood_y.lmg	0.06 (0, 0.19)	0.0321114	-0.0714317	0.0387458	-1.8436	0.0652757	0.162996
